# Supplementary material for: CRISPR base editor screening identifies spectrum of MEN1 mutations impacting menin inhibitors in clinical trials
Source: Nat Commun. 2026 May 9;17:6265. doi: 10.1038/s41467-026-72685-1 (PMC13377036; doi:10.1038/s41467-026-72685-1)
Supplement: Supplementary file 3 — Supplementary Data 1 [file 41467_2026_72685_MOESM3_ESM.zip]

Archive with 8 entries (8 files):
- SNDX-0060981 (DS-1594).pdf
- __MACOSX/._SNDX-0060981 (DS-1594).pdf
- SNDX-0060284 (KO-539).pdf
- __MACOSX/._SNDX-0060284 (KO-539).pdf
- SNDX-0060363 (DSP-5336).pdf
- __MACOSX/._SNDX-0060363 (DSP-5336).pdf
- SNDX-0060867 (JNJ-75276617).pdf
- __MACOSX/._SNDX-0060867 (JNJ-75276617).pdf
