# Supplementary material for: CRISPR base editor screening identifies spectrum of MEN1 mutations impacting menin inhibitors in clinical trials
Source: Nat Commun. 2026 May 9;17:6265. doi: 10.1038/s41467-026-72685-1 (PMC13377036; doi:10.1038/s41467-026-72685-1)
Supplement: Supplementary file 4 — Supplementary Data 2 [file 41467_2026_72685_MOESM4_ESM.xlsx]

## Sheet: Screen_Day21_Rel_Day0_Rel_DMSO
Screen cell line	sgRNA Target Sequence Start Pos. (global)	sgRNA Target Sequence/Construct Barcode	Construct IDs	Was there an edit predicted in the A-G cell line? If yes, A-G prediction listed, if no, C-T prediction listed.	Predicted Nucleotide Edits. Listed is the predicted edit that occurs in the cell line listed in Column E.	Predicted Amino Acid Edits. Listed is the predicted edit that occurs in the cell line listed in Column E.	DS-1594, average of three technical replicates	JNJ-6617, average of three technical replicates	KO-539, average of three technical replicates	SNDX-5613, average of three technical replicates	DSP-5336, average of three technical replicates.	For annotation in Graphpad, amino acid assigned as predicted single edit, e.g., for predicted edit "Ter616Trp" assigned as 616. If not a single edit predicted, assigned the average of the predicted edits, e.g., for predicted edit "Gly614Gly, Leu615Phe" assigned 614.5. If no edit predicted, took the average amino acid predicted edit of the two most proximal amino acid edits based on sgRNA target s…	Duplicate of Column G	MV411_DS-1594_A_G_Editor_Day_21_Rep1	MV411_DS-1594_A_G_Editor_Day_21_Rep2	MV411_DS-1594_A_G_Editor_Day_21_Rep3	MV411_JNJ-6617_A_G_Editor_Day_21_Rep1	MV411_JNJ-6617_A_G_Editor_Day_21_Rep2	MV411_JNJ-6617_A_G_Editor_Day_21_Rep3	MV411_KO-539_A_G_Editor_Day_21_Rep1	MV411_KO-539_A_G_Editor_Day_21_Rep2	MV411_KO-539_A_G_Editor_Day_21_Rep3	MV411_SNDX-5613_A_G_Editor_Day_21_Rep1	MV411_SNDX-5613_A_G_Editor_Day_21_Rep2	MV411_SNDX-5613_A_G_Editor_Day_21_Rep3	MV411_DSP-5336_A_G_Editor_Day_21_Rep1	MV411_DSP-5336_A_G_Editor_Day_21_Rep2	MV411_DSP-5336_A_G_Editor_Day_21_Rep3		Screen cell line	sgRNA Target Sequence Start Pos. (global)	sgRNA Target Sequence/Construct Barcode	Construct IDs	Was there an edit predicted in the C-T cell line? If yes, C-T prediction listed, if no, A-G prediction listed.	Predicted Nucleotide Edits. Listed is the predicted edit that occurs in the cell line listed in Column T.	Predicted Amino Acid Edits. Listed is the predicted edit that occurs in the cell line listed in Column T.	DS-1594, average of three technical replicates	JNJ-6617, average of three technical replicates	KO-539, average of three technical replicates	SNDX-5613, average of three technical replicates	DSP-5336, average of three technical replicates.	For annotation in Graphpad, amino acid assigned as predicted single edit, e.g., for predicted edit "Ter616Trp" assigned as 616. If not a single edit predicted, assigned the average of the predicted edits, e.g., for predicted edit "Gly614Gly, Leu615Phe" assigned 614.5. If no edit predicted, took the average amino acid predicted edit of the two most proximal amino acid edits based on sgRNA target s…	Duplicate of Column AK	MV411_DS-1594_C_T_Editor_Day_21_Rep1	MV411_DS-1594_C_T_Editor_Day_21_Rep2	MV411_DS-1594_C_T_Editor_Day_21_Rep3	MV411_JNJ-6617_C_T_Editor_Day_21_Rep1	MV411_JNJ-6617_C_T_Editor_Day_21_Rep2	MV411_JNJ-6617_C_T_Editor_Day_21_Rep3
A-->G Editor	64804319	TCTGAACTACTGGGGACTTC	CAGCGCCAATGGGCTTTCGACGTCTCACACCGTCTGAACTACTGGGGACTTCGTTTCGAGACGCGACAGGCTCTTAAGCGGCT	A-G	1848A>G, *1A>G	Ter616Trp, (NC)	-1.23959	-0.395059	0.0794137	-2.45966	-1.59724	616	Ter616Trp, (NC)	-1.29579	-1.40115	-1.02181	-0.310978	-0.501304	-0.372896	0.664854	0.460106	-0.886718	-3.51287	-2.8022	-1.0639	-2.16912	-0.955807	-1.66678		C-->T Editor	64804319	TCTGAACTACTGGGGACTTC	CAGCGCCAATGGGCTTTCGACGTCTCACACCGTCTGAACTACTGGGGACTTCGTTTCGAGACGCGACAGGCTCTTAAGCGGCT	A-G	1848A>G, *1A>G	Ter616Trp, (NC)	-0.919428	-0.703307	-1.49303	-1.19232	-0.914442	616	Ter616Trp, (NC)	-1.23231	-0.981781	-0.544198	-0.996646	-0.578501	-0.534773
A-->G Editor	64804320	CTCTGAACTACTGGGGACTT	CAGCGCCAATGGGCTTTCGACGTCTCACACCGCTCTGAACTACTGGGGACTTGTTTCGAGACGCGACAGGCTCTTAAGCGGCT	A-G	1848A>G, *1A>G	Ter616Trp, (NC)	-2.24124	-1.08936	-0.965147	-2.50905	-2.03787	616	Ter616Trp, (NC)	-2.11444	-1.80054	-2.80875	-1.09007	-0.946871	-1.23112	-1.45234	-1.09407	-0.349027	-2.21969	-3.34684	-1.96063	-2.36696	-2.0063	-1.74036		C-->T Editor	64804320	CTCTGAACTACTGGGGACTT	CAGCGCCAATGGGCTTTCGACGTCTCACACCGCTCTGAACTACTGGGGACTTGTTTCGAGACGCGACAGGCTCTTAAGCGGCT	A-G	1848A>G, *1A>G	Ter616Trp, (NC)	-0.501384	-0.00100371	0.193465	0.0447604	-1.06079	616	Ter616Trp, (NC)	-0.564678	-0.843015	-0.0964584	0.0685756	0.00127854	-0.0728652
A-->G Editor	64804325	CCCAGTAGTTCAGAGGCCTT	CAGCGCCAATGGGCTTTCGACGTCTCACACCGCCCAGTAGTTCAGAGGCCTTGTTTCGAGACGCGACAGGCTCTTAAGCGGCT	In neither	In neither	In neither	-0.439952	0.622669	0.897364	0.887674	0.103266	615.25	In neither	-0.805294	-0.338073	-0.176487	0.5184	0.726511	0.623097	1.60336	-0.228598	1.31733	1.41222	-0.974326	2.22512	0.519113	-0.0310377	-0.178277		C-->T Editor	64804325	CCCAGTAGTTCAGAGGCCTT	CAGCGCCAATGGGCTTTCGACGTCTCACACCGCCCAGTAGTTCAGAGGCCTTGTTTCGAGACGCGACAGGCTCTTAAGCGGCT	In neither	In neither	In neither	-0.941817	-0.413128	-0.290056	-0.654757	-0.584722	615.25	In neither	-1.17167	-1.16075	-0.493033	-0.161657	-0.480796	-0.596931
A-->G Editor	64804326	AAAGGCCTCTGAACTACTGG	CAGCGCCAATGGGCTTTCGACGTCTCACACCGAAAGGCCTCTGAACTACTGGGTTTCGAGACGCGACAGGCTCTTAAGCGGCT	C-T	1842C>T, 1843C>T	Gly614Gly, Leu615Phe	-0.622845	0.609493	-0.22607	-0.603714	0.595735	614.5	Gly614Gly, Leu615Phe	-0.678376	-0.263433	-0.926725	0.504006	0.687173	0.637301	-0.415683	0.208023	-0.470551	-0.9052	1.0167	-1.92265	0.839816	0.261214	0.686174		C-->T Editor	64804326	AAAGGCCTCTGAACTACTGG	CAGCGCCAATGGGCTTTCGACGTCTCACACCGAAAGGCCTCTGAACTACTGGGTTTCGAGACGCGACAGGCTCTTAAGCGGCT	C-T	1842C>T, 1843C>T	Gly614Gly, Leu615Phe	-0.882236	-0.555961	-1.24856	-1.43591	-0.492734	614.5	Gly614Gly, Leu615Phe	-0.848282	-0.69921	-1.09921	-0.554638	-0.702991	-0.410252
A-->G Editor	64804327	CAAAGGCCTCTGAACTACTG	CAGCGCCAATGGGCTTTCGACGTCTCACACCGCAAAGGCCTCTGAACTACTGGTTTCGAGACGCGACAGGCTCTTAAGCGGCT	A-G	1839A>G	Lys613Lys	-0.583453	-0.429866	-2.21344	-1.17644	-1.01155	613	Lys613Lys	-0.429283	-0.511183	-0.809894	-0.348214	-0.464939	-0.476444	-1.89159	-2.88665	-1.86208	-0.907904	-1.42615	-1.19526	-1.43566	-1.05017	-0.548817		C-->T Editor	64804327	CAAAGGCCTCTGAACTACTG	CAGCGCCAATGGGCTTTCGACGTCTCACACCGCAAAGGCCTCTGAACTACTGGTTTCGAGACGCGACAGGCTCTTAAGCGGCT	C-T	1842C>T, 1843C>T	Gly614Gly, Leu615Phe	-0.573052	-0.346989	-0.568766	-0.26552	-0.293692	614.5	Gly614Gly, Leu615Phe	-0.579144	-0.353281	-0.786732	-0.541305	-0.34701	-0.152652
A-->G Editor	64804327	CAGTAGTTCAGAGGCCTTTG	CAGCGCCAATGGGCTTTCGACGTCTCACACCGCAGTAGTTCAGAGGCCTTTGGTTTCGAGACGCGACAGGCTCTTAAGCGGCT	In neither	In neither	In neither	-0.737093	0.159592	-0.914096	-1.05027	0.926599	613	In neither	-0.538755	-0.795646	-0.876878	0.200242	0.0353993	0.243134	0.155609	-2.21939	-0.678511	-1.17923	-1.01753	-0.954041	2.0038	0.966353	-0.190356		C-->T Editor	64804327	CAGTAGTTCAGAGGCCTTTG	CAGCGCCAATGGGCTTTCGACGTCTCACACCGCAGTAGTTCAGAGGCCTTTGGTTTCGAGACGCGACAGGCTCTTAAGCGGCT	In neither	In neither	In neither	-1.81192	-0.956697	-1.56638	-1.706	-1.18308	614.25	In neither	-1.97063	-1.31616	-2.14898	-0.727545	-1.12655	-1.016
A-->G Editor	64804328	GCAAAGGCCTCTGAACTACT	CAGCGCCAATGGGCTTTCGACGTCTCACACCGGCAAAGGCCTCTGAACTACTGTTTCGAGACGCGACAGGCTCTTAAGCGGCT	A-G	1838A>G;1839A>G	Lys613Arg	-0.552681	-0.00427533	-1.8677	-1.46123	-0.99468	613	Lys613Arg	-0.689705	-0.253044	-0.715294	-0.0545849	0.035158	0.00660087	-1.57273	-0.712383	-3.318	-2.12118	-1.61093	-0.651594	-0.907817	-0.918056	-1.15817		C-->T Editor	64804328	GCAAAGGCCTCTGAACTACT	CAGCGCCAATGGGCTTTCGACGTCTCACACCGGCAAAGGCCTCTGAACTACTGTTTCGAGACGCGACAGGCTCTTAAGCGGCT	C-T	1842C>T	Gly614Gly	-1.14641	-0.83521	-1.45401	-1.23374	-0.681602	614	Gly614Gly	-0.786258	-1.47779	-1.17519	-1.00016	-0.819994	-0.685476
A-->G Editor	64804329	CGCAAAGGCCTCTGAACTAC	CAGCGCCAATGGGCTTTCGACGTCTCACACCGCGCAAAGGCCTCTGAACTACGTTTCGAGACGCGACAGGCTCTTAAGCGGCT	A-G	1837A>G;1838A>G;1839A>G	Lys613Gly	-1.34068	-0.230344	-4.03282	-3.04952	-1.62377	613	Lys613Gly	-1.23227	-1.00221	-1.78757	-0.204887	-0.409732	-0.0764116	-3.89056	-3.72468	-4.48322	-3.27022	-2.41576	-3.46258	-1.57603	-1.75863	-1.53666		C-->T Editor	64804329	CGCAAAGGCCTCTGAACTAC	CAGCGCCAATGGGCTTTCGACGTCTCACACCGCGCAAAGGCCTCTGAACTACGTTTCGAGACGCGACAGGCTCTTAAGCGGCT	A-G	1837A>G;1838A>G;1839A>G	Lys613Gly	-1.49411	-0.96806	-1.38061	-1.71446	-1.61705	613	Lys613Gly	-1.31758	-1.77566	-1.38908	-0.895812	-1.08102	-0.92735
A-->G Editor	64804330	TAGTTCAGAGGCCTTTGCGC	CAGCGCCAATGGGCTTTCGACGTCTCACACCGTAGTTCAGAGGCCTTTGCGCGTTTCGAGACGCGACAGGCTCTTAAGCGGCT	A-G	1846T>C	Ter616Arg	-3.1982	-2.22973	-2.67323	-4.22846	-2.22002	616	Ter616Arg	-3.04057	-3.32594	-3.22808	-2.16848	-2.25069	-2.27003	-1.94974	-4.23474	-1.8352	-4.3016	-4.27365	-4.11012	-1.08152	-3.2673	-2.31125		C-->T Editor	64804330	TAGTTCAGAGGCCTTTGCGC	CAGCGCCAATGGGCTTTCGACGTCTCACACCGTAGTTCAGAGGCCTTTGCGCGTTTCGAGACGCGACAGGCTCTTAAGCGGCT	C-T	1847G>A	Ter616Ter	-1.32133	-0.0739782	-2.46359	0.318611	0.641225	616	Ter616Ter	-1.13533	-1.47309	-1.35556	-0.0913233	-0.109297	-0.021314
A-->G Editor	64804333	TTCAGAGGCCTTTGCGCTGC	CAGCGCCAATGGGCTTTCGACGTCTCACACCGTTCAGAGGCCTTTGCGCTGCGTTTCGAGACGCGACAGGCTCTTAAGCGGCT	A-G	1844T>C, 1846T>C	Leu615Pro, Ter616Arg	-0.608968	-0.595353	0.841401	-0.768512	-0.635645	615.5	Leu615Pro, Ter616Arg	-0.351968	-1.07137	-0.40357	-0.588535	-0.425767	-0.771758	0.0332717	1.32629	1.16465	0.174124	-0.742751	-1.73691	-0.0994393	-0.645936	-1.16156		C-->T Editor	64804333	TTCAGAGGCCTTTGCGCTGC	CAGCGCCAATGGGCTTTCGACGTCTCACACCGTTCAGAGGCCTTTGCGCTGCGTTTCGAGACGCGACAGGCTCTTAAGCGGCT	A-G	1844T>C, 1846T>C	Leu615Pro, Ter616Arg	-1.23707	-0.788382	-0.698557	-1.58383	-0.606748	615.5	Leu615Pro, Ter616Arg	-1.20934	-1.20656	-1.29531	-0.820052	-0.702422	-0.842673
A-->G Editor	64804337	GAGGCCTTTGCGCTGCCGCT	CAGCGCCAATGGGCTTTCGACGTCTCACACCGGAGGCCTTTGCGCTGCCGCTGTTTCGAGACGCGACAGGCTCTTAAGCGGCT	C-T	1840G>A;1841G>A	Gly614Asn	-0.235685	-0.203465	0.20545	-1.48897	-0.63676	614	Gly614Asn	-0.33585	0.133473	-0.504677	-0.168795	-0.25709	-0.184509	-0.305279	0.393601	0.528028	-0.876061	-1.36794	-2.22292	-1.49075	-0.607863	0.188332		C-->T Editor	64804337	GAGGCCTTTGCGCTGCCGCT	CAGCGCCAATGGGCTTTCGACGTCTCACACCGGAGGCCTTTGCGCTGCCGCTGTTTCGAGACGCGACAGGCTCTTAAGCGGCT	C-T	1840G>A;1841G>A	Gly614Asn	-1.52434	-0.875064	-2.45958	-1.36474	-1.18097	614	Gly614Asn	-1.70059	-1.67986	-1.19255	-0.608885	-1.36458	-0.651728
A-->G Editor	64804337	AGCGGCAGCGCAAAGGCCTC	CAGCGCCAATGGGCTTTCGACGTCTCACACCGAGCGGCAGCGCAAAGGCCTCGTTTCGAGACGCGACAGGCTCTTAAGCGGCT	A-G	1832A>G	Gln611Arg	-2.94403	-1.82116	-4.74229	-4.4756	-3.35244	611	Gln611Arg	-4.06093	-2.15181	-2.61935	-1.94779	-1.94458	-1.57113	-5.01703	-4.40381	-4.80603	-4.56006	-4.50132	-4.36541	-3.0549	-3.6215	-3.38094		C-->T Editor	64804337	AGCGGCAGCGCAAAGGCCTC	CAGCGCCAATGGGCTTTCGACGTCTCACACCGAGCGGCAGCGCAAAGGCCTCGTTTCGAGACGCGACAGGCTCTTAAGCGGCT	C-T	1831C>T	Gln611Ter	-1.36046	-1.44149	-2.64784	-2.50288	-2.4179	611	Gln611Ter	-1.07732	-1.37092	-1.63313	-1.28426	-1.80576	-1.23446
A-->G Editor	64804339	GGCCTTTGCGCTGCCGCTTG	CAGCGCCAATGGGCTTTCGACGTCTCACACCGGGCCTTTGCGCTGCCGCTTGGTTTCGAGACGCGACAGGCTCTTAAGCGGCT	C-T	1840G>A	Gly614Ser	-0.804272	0.0309464	-0.612782	-0.621651	-0.44648	614	Gly614Ser	-0.687779	-0.839449	-0.885589	0.00618694	0.0973676	-0.0107152	-0.499977	-0.262597	-1.07577	-2.11497	0.187279	0.0627325	-0.223257	-0.368067	-0.748116		C-->T Editor	64804339	GGCCTTTGCGCTGCCGCTTG	CAGCGCCAATGGGCTTTCGACGTCTCACACCGGGCCTTTGCGCTGCCGCTTGGTTTCGAGACGCGACAGGCTCTTAAGCGGCT	C-T	1840G>A	Gly614Ser	-1.46959	-0.785004	-2.06377	-1.16783	-1.95448	614	Gly614Ser	-1.98007	-1.56776	-0.860939	-0.825733	-0.628505	-0.900775
A-->G Editor	64804340	GCCTTTGCGCTGCCGCTTGA	CAGCGCCAATGGGCTTTCGACGTCTCACACCGGCCTTTGCGCTGCCGCTTGAGTTTCGAGACGCGACAGGCTCTTAAGCGGCT	C-T	1835G>A	Arg612His	-0.491196	0.23877	-2.02141	-0.811117	-0.589652	612	Arg612His	-0.632541	-0.382104	-0.458942	0.196969	0.0732696	0.446072	-1.30612	-1.41102	-3.34709	-1.29484	-1.11415	-0.0243596	-0.719992	-0.664747	-0.384217		C-->T Editor	64804340	GCCTTTGCGCTGCCGCTTGA	CAGCGCCAATGGGCTTTCGACGTCTCACACCGGCCTTTGCGCTGCCGCTTGAGTTTCGAGACGCGACAGGCTCTTAAGCGGCT	C-T	1835G>A	Arg612His	-0.896231	-0.529811	-0.512593	-0.829058	-0.404121	612	Arg612His	-1.07574	-1.27924	-0.333705	-0.544385	-0.533771	-0.511276
A-->G Editor	64804343	TCCTCAAGCGGCAGCGCAAA	CAGCGCCAATGGGCTTTCGACGTCTCACACCGTCCTCAAGCGGCAGCGCAAAGTTTCGAGACGCGACAGGCTCTTAAGCGGCT	A-G	1825A>G;1826A>G	Lys609Gly	-0.989756	-1.07749	-4.07611	-0.94314	-0.732624	609	Lys609Gly	-1.52907	-1.12476	-0.31544	-0.876552	-0.946275	-1.40965	-3.9547	-4.17114	-4.10248	-1.22656	-0.224461	-1.3784	-0.668925	-0.622517	-0.906429		C-->T Editor	64804343	TCCTCAAGCGGCAGCGCAAA	CAGCGCCAATGGGCTTTCGACGTCTCACACCGTCCTCAAGCGGCAGCGCAAAGTTTCGAGACGCGACAGGCTCTTAAGCGGCT	C-T	1824C>T	Leu608Leu	-1.61459	-0.574167	-1.20638	-2.00649	-1.86893	608	Leu608Leu	-1.55597	-1.9705	-1.3173	-0.63968	-0.705919	-0.376902
A-->G Editor	64804344	TTCCTCAAGCGGCAGCGCAA	CAGCGCCAATGGGCTTTCGACGTCTCACACCGTTCCTCAAGCGGCAGCGCAAGTTTCGAGACGCGACAGGCTCTTAAGCGGCT	A-G	1825A>G;1826A>G	Lys609Gly	-1.76077	-1.44715	-4.30415	-4.03368	-3.09697	609	Lys609Gly	-2.1055	-1.37255	-1.80425	-1.39884	-1.47987	-1.46275	-4.09858	-4.3852	-4.42868	-3.42731	-4.03031	-4.64342	-2.94631	-3.21065	-3.13396		C-->T Editor	64804344	TTCCTCAAGCGGCAGCGCAA	CAGCGCCAATGGGCTTTCGACGTCTCACACCGTTCCTCAAGCGGCAGCGCAAGTTTCGAGACGCGACAGGCTCTTAAGCGGCT	C-T	1822C>T;1824C>T	Leu608Phe	-0.625097	-0.528311	-0.909393	-0.664467	-1.28388	608	Leu608Phe	-0.434888	-0.842362	-0.598041	-0.591369	-0.463786	-0.529777
A-->G Editor	64804344	TTGCGCTGCCGCTTGAGGAA	CAGCGCCAATGGGCTTTCGACGTCTCACACCGTTGCGCTGCCGCTTGAGGAAGTTTCGAGACGCGACAGGCTCTTAAGCGGCT	C-T	1833G>A, 1835G>A	Gln611Gln, Arg612His	-0.740924	0.0152378	-3.65242	-2.34137	-0.591203	611.5	Gln611Gln, Arg612His	-0.536264	-0.718533	-0.967974	-0.0818069	0.181155	-0.0536341	-4.34176	-4.1246	-2.49089	-2.80797	-2.68619	-1.52996	-0.64645	-0.564655	-0.562503		C-->T Editor	64804344	TTGCGCTGCCGCTTGAGGAA	CAGCGCCAATGGGCTTTCGACGTCTCACACCGTTGCGCTGCCGCTTGAGGAAGTTTCGAGACGCGACAGGCTCTTAAGCGGCT	C-T	1833G>A, 1835G>A	Gln611Gln, Arg612His	-2.11769	-1.5424	-2.20036	-2.49557	-1.37648	611.5	Gln611Gln, Arg612His	-2.21415	-2.1968	-1.94211	-1.72185	-1.63575	-1.26958
A-->G Editor	64804348	GCTGCCGCTTGAGGAAAGAC	CAGCGCCAATGGGCTTTCGACGTCTCACACCGGCTGCCGCTTGAGGAAAGACGTTTCGAGACGCGACAGGCTCTTAAGCGGCT	C-T	1827G>A, 1829G>A;1830G>A	Lys609Lys, Arg610Gln	-2.20919	-0.63344	-3.24018	-4.40191	-2.15073	609.5	Lys609Lys, Arg610Gln	-1.88018	-2.34145	-2.40595	-0.525002	-0.560062	-0.815256	-4.37831	-1.08551	-4.25672	-4.56099	-3.97485	-4.66989	-2.15142	-2.49709	-1.80368		C-->T Editor	64804348	GCTGCCGCTTGAGGAAAGAC	CAGCGCCAATGGGCTTTCGACGTCTCACACCGGCTGCCGCTTGAGGAAAGACGTTTCGAGACGCGACAGGCTCTTAAGCGGCT	C-T	1827G>A, 1829G>A;1830G>A	Lys609Lys, Arg610Gln	-2.08175	-2.43978	-1.5812	-3.21507	-3.35307	609.5	Lys609Lys, Arg610Gln	-1.96909	-2.3755	-1.90066	-2.40501	-2.70135	-2.21297
A-->G Editor	64804349	TGTCTTTCCTCAAGCGGCAG	CAGCGCCAATGGGCTTTCGACGTCTCACACCGTGTCTTTCCTCAAGCGGCAGGTTTCGAGACGCGACAGGCTCTTAAGCGGCT	C-T	1817C>T, 1821C>T	Ser606Phe, Phe607Phe	-0.157787	0.395833	-3.22502	0.208524	0.826254	606.5	Ser606Phe, Phe607Phe	-0.202727	-0.18516	-0.0854735	0.451835	0.484749	0.250915	-2.53456	-3.71139	-3.4291	0.166034	-0.192916	0.652453	0.487583	0.930856	1.06032		C-->T Editor	64804349	TGTCTTTCCTCAAGCGGCAG	CAGCGCCAATGGGCTTTCGACGTCTCACACCGTGTCTTTCCTCAAGCGGCAGGTTTCGAGACGCGACAGGCTCTTAAGCGGCT	C-T	1817C>T, 1821C>T	Ser606Phe, Phe607Phe	-0.802043	-0.831701	-0.612613	-0.521281	-1.29611	606.5	Ser606Phe, Phe607Phe	-0.689273	-0.851095	-0.86576	-0.78244	-0.966362	-0.7463
A-->G Editor	64804350	TGCCGCTTGAGGAAAGACAG	CAGCGCCAATGGGCTTTCGACGTCTCACACCGTGCCGCTTGAGGAAAGACAGGTTTCGAGACGCGACAGGCTCTTAAGCGGCT	C-T	1827G>A, 1829G>A	Lys609Lys, Arg610Gln	-0.642472	0.32712	-3.70775	-1.9763	-0.789876	609.5	Lys609Lys, Arg610Gln	-0.890444	-0.205951	-0.83102	0.475867	0.355228	0.150266	-3.49929	-3.79112	-3.83285	-1.91452	-2.78515	-1.22924	-0.763116	-0.941922	-0.664589		C-->T Editor	64804350	TGCCGCTTGAGGAAAGACAG	CAGCGCCAATGGGCTTTCGACGTCTCACACCGTGCCGCTTGAGGAAAGACAGGTTTCGAGACGCGACAGGCTCTTAAGCGGCT	C-T	1827G>A, 1829G>A	Lys609Lys, Arg610Gln	-0.625718	-1.26345	-0.63498	-0.863936	-1.94582	609.5	Lys609Lys, Arg610Gln	-0.656462	-0.446209	-0.774483	-1.44035	-1.1108	-1.2392
A-->G Editor	64804351	TCTGTCTTTCCTCAAGCGGC	CAGCGCCAATGGGCTTTCGACGTCTCACACCGTCTGTCTTTCCTCAAGCGGCGTTTCGAGACGCGACAGGCTCTTAAGCGGCT	C-T	1817C>T	Ser606Phe	-0.23295	0.203783	-2.112	-0.698753	-0.0401736	606	Ser606Phe	0.306466	-0.501917	-0.503399	0.217121	0.199454	0.194774	-2.15736	-1.74463	-2.43399	-0.691256	-0.681527	-0.723476	0.307945	-0.1142	-0.314266		C-->T Editor	64804351	TCTGTCTTTCCTCAAGCGGC	CAGCGCCAATGGGCTTTCGACGTCTCACACCGTCTGTCTTTCCTCAAGCGGCGTTTCGAGACGCGACAGGCTCTTAAGCGGCT	C-T	1817C>T	Ser606Phe	-2.22114	-0.883479	-2.56598	-2.58469	-3.07212	606	Ser606Phe	-2.08124	-2.27775	-2.30442	-0.697318	-1.13838	-0.814742
A-->G Editor	64804352	CCGCTTGAGGAAAGACAGAG	CAGCGCCAATGGGCTTTCGACGTCTCACACCGCCGCTTGAGGAAAGACAGAGGTTTCGAGACGCGACAGGCTCTTAAGCGGCT	A-G	1823T>C	Leu608Pro	0.0381214	0.457162	-1.16101	-0.246595	0.575799	608	Leu608Pro	-0.287022	0.211318	0.190068	0.478877	0.487302	0.405307	-0.351	-0.847649	-2.28437	0.12469	-1.65864	0.794169	0.163209	0.80799	0.756197		C-->T Editor	64804352	CCGCTTGAGGAAAGACAGAG	CAGCGCCAATGGGCTTTCGACGTCTCACACCGCCGCTTGAGGAAAGACAGAGGTTTCGAGACGCGACAGGCTCTTAAGCGGCT	C-T	1827G>A	Lys609Lys	-0.338304	-1.04841	0.603249	-0.329495	-1.94102	609	Lys609Lys	-0.458708	-0.0925231	-0.46368	-1.25737	-1.1589	-0.728972
A-->G Editor	64804354	CACTCTGTCTTTCCTCAAGC	CAGCGCCAATGGGCTTTCGACGTCTCACACCGCACTCTGTCTTTCCTCAAGCGTTTCGAGACGCGACAGGCTCTTAAGCGGCT	C-T	1813C>T	Leu605Leu	0.311808	0.469203	0.868704	-0.801377	-0.381892	605	Leu605Leu	0.064064	0.745659	0.1257	0.440709	0.570619	0.396282	1.62787	0.455309	0.522928	-0.395799	-0.893917	-1.11442	-0.228566	-0.586203	-0.330907		C-->T Editor	64804354	CACTCTGTCTTTCCTCAAGC	CAGCGCCAATGGGCTTTCGACGTCTCACACCGCACTCTGTCTTTCCTCAAGCGTTTCGAGACGCGACAGGCTCTTAAGCGGCT	C-T	1813C>T	Leu605Leu	-0.848235	-0.659045	-0.492638	-0.745218	-0.495108	605	Leu605Leu	-0.63655	-0.953041	-0.955115	-0.802108	-0.572757	-0.602271
A-->G Editor	64804355	ACACTCTGTCTTTCCTCAAG	CAGCGCCAATGGGCTTTCGACGTCTCACACCGACACTCTGTCTTTCCTCAAGGTTTCGAGACGCGACAGGCTCTTAAGCGGCT	C-T	1811C>T, 1813C>T	Thr604Ile, Leu605Leu	-0.145075	0.32574	-0.797555	0.00487062	-0.284247	604.5	Thr604Ile, Leu605Leu	-0.223596	0.218595	-0.430224	0.362135	0.357382	0.257703	-0.0555856	-0.698484	-1.6386	0.906418	-0.474905	-0.416902	-0.917922	-0.196644	0.261826		C-->T Editor	64804355	ACACTCTGTCTTTCCTCAAG	CAGCGCCAATGGGCTTTCGACGTCTCACACCGACACTCTGTCTTTCCTCAAGGTTTCGAGACGCGACAGGCTCTTAAGCGGCT	C-T	1811C>T, 1813C>T	Thr604Ile, Leu605Leu	-0.569186	-0.286626	-0.175949	-0.283326	-0.84887	604.5	Thr604Ile, Leu605Leu	-0.683704	-0.493247	-0.530607	-0.176737	-0.343335	-0.339805
A-->G Editor	64804355	CTTGAGGAAAGACAGAGTGT	CAGCGCCAATGGGCTTTCGACGTCTCACACCGCTTGAGGAAAGACAGAGTGTGTTTCGAGACGCGACAGGCTCTTAAGCGGCT	A-G	1820T>C, 1823T>C	Phe607Ser, Leu608Pro	-0.214227	0.577664	0.282258	-0.391194	0.133807	607.5	Phe607Ser, Leu608Pro	-0.183185	-0.240756	-0.21874	0.435105	0.488935	0.808951	0.508839	0.866875	-0.52894	-0.715837	-0.420434	-0.0373097	0.245042	-0.103134	0.259513		C-->T Editor	64804355	CTTGAGGAAAGACAGAGTGT	CAGCGCCAATGGGCTTTCGACGTCTCACACCGCTTGAGGAAAGACAGAGTGTGTTTCGAGACGCGACAGGCTCTTAAGCGGCT	A-G	1820T>C, 1823T>C	Phe607Ser, Leu608Pro	-1.69228	-1.64463	-1.97715	-1.94918	-1.33913	607.5	Phe607Ser, Leu608Pro	-0.626691	-2.1407	-2.30945	-1.86707	-1.76468	-1.30214
A-->G Editor	64804357	CTACACTCTGTCTTTCCTCA	CAGCGCCAATGGGCTTTCGACGTCTCACACCGCTACACTCTGTCTTTCCTCAGTTTCGAGACGCGACAGGCTCTTAAGCGGCT	A-G	1810A>G	Thr604Ala	-0.713445	0.0983994	-3.00522	-1.9033	-0.893453	604	Thr604Ala	-0.75451	-0.692387	-0.693436	0.0284568	0.0780483	0.188693	-2.73897	-2.86508	-3.4116	-2.09356	-2.20018	-1.41615	-1.15598	-0.937823	-0.586555		C-->T Editor	64804357	CTACACTCTGTCTTTCCTCA	CAGCGCCAATGGGCTTTCGACGTCTCACACCGCTACACTCTGTCTTTCCTCAGTTTCGAGACGCGACAGGCTCTTAAGCGGCT	C-T	1809C>T, 1811C>T, 1813C>T	Tyr603Tyr, Thr604Ile, Leu605Leu	-0.784043	-0.496768	-0.573702	-0.233362	-0.402434	604	Tyr603Tyr, Thr604Ile, Leu605Leu	-0.770377	-0.933886	-0.647866	-0.432972	-0.381234	-0.6761
A-->G Editor	64804362	AAAGACAGAGTGTAGTCACT	CAGCGCCAATGGGCTTTCGACGTCTCACACCGAAAGACAGAGTGTAGTCACTGTTTCGAGACGCGACAGGCTCTTAAGCGGCT	A-G	1814T>C, 1816T>C	Leu605Pro, Ser606Pro	0.937522	1.31749	0.333191	0.875892	1.6921	605.5	Leu605Pro, Ser606Pro	0.766107	1.21082	0.835635	1.29593	1.20326	1.45328	-0.388019	0.312941	1.07465	1.62589	1.07337	-0.0715902	1.61131	1.36501	2.1		C-->T Editor	64804362	AAAGACAGAGTGTAGTCACT	CAGCGCCAATGGGCTTTCGACGTCTCACACCGAAAGACAGAGTGTAGTCACTGTTTCGAGACGCGACAGGCTCTTAAGCGGCT	C-T	1815G>A	Leu605Leu	-0.174834	-0.113458	0.529203	0.215777	-0.133909	605	Leu605Leu	0.147569	-0.263862	-0.40821	0.104343	-0.203579	-0.241137
A-->G Editor	64804363	AAGACAGAGTGTAGTCACTA	CAGCGCCAATGGGCTTTCGACGTCTCACACCGAAGACAGAGTGTAGTCACTAGTTTCGAGACGCGACAGGCTCTTAAGCGGCT	A-G	1812T>C, 1814T>C, 1816T>C	Thr604Thr, Leu605Pro, Ser606Pro	-0.724886	0.148445	-1.58353	-1.18236	-0.253233	604.5	Thr604Thr, Leu605Pro, Ser606Pro	-0.822498	-0.692884	-0.659277	0.201159	0.131537	0.112638	-0.924658	-1.93013	-1.89579	-0.983695	-1.60014	-0.963233	-0.168485	-0.479052	-0.11216		C-->T Editor	64804363	AAGACAGAGTGTAGTCACTA	CAGCGCCAATGGGCTTTCGACGTCTCACACCGAAGACAGAGTGTAGTCACTAGTTTCGAGACGCGACAGGCTCTTAAGCGGCT	C-T	1815G>A	Leu605Leu	-0.803531	-0.527439	-0.0346187	-0.744664	-1.31794	605	Leu605Leu	-0.66939	-1.15978	-0.581424	-0.576223	-0.482598	-0.523497
A-->G Editor	64804364	AGACAGAGTGTAGTCACTAG	CAGCGCCAATGGGCTTTCGACGTCTCACACCGAGACAGAGTGTAGTCACTAGGTTTCGAGACGCGACAGGCTCTTAAGCGGCT	A-G	1812T>C, 1814T>C	Thr604Thr, Leu605Pro	-0.252543	0.54047	-2.81123	-1.59149	0.327279	604.5	Thr604Thr, Leu605Pro	-0.0505847	-0.52582	-0.181226	0.433115	0.487417	0.700879	-2.11517	-3.72707	-2.59144	-1.35985	-1.69141	-1.72321	0.552675	0.141421	0.287742		C-->T Editor	64804364	AGACAGAGTGTAGTCACTAG	CAGCGCCAATGGGCTTTCGACGTCTCACACCGAGACAGAGTGTAGTCACTAGGTTTCGAGACGCGACAGGCTCTTAAGCGGCT	C-T	1815G>A	Leu605Leu	-0.126631	-0.156899	0.337254	-0.288487	-0.393204	605	Leu605Leu	-0.348713	-0.363705	0.332524	-0.223072	-0.173421	-0.0742033
A-->G Editor	64804365	GACAGAGTGTAGTCACTAGG	CAGCGCCAATGGGCTTTCGACGTCTCACACCGGACAGAGTGTAGTCACTAGGGTTTCGAGACGCGACAGGCTCTTAAGCGGCT	A-G	1812T>C, 1814T>C	Thr604Thr, Leu605Pro	-0.222297	0.00513696	-2.96782	-2.33383	-0.848138	604.5	Thr604Thr, Leu605Pro	0.0951895	-0.65003	-0.112051	0.0476434	-0.0840468	0.0518142	-3.63489	-3.85322	-1.41536	-2.31223	-2.11946	-2.56978	-0.921449	-0.889	-0.733964		C-->T Editor	64804365	GACAGAGTGTAGTCACTAGG	CAGCGCCAATGGGCTTTCGACGTCTCACACCGGACAGAGTGTAGTCACTAGGGTTTCGAGACGCGACAGGCTCTTAAGCGGCT	A-G	1812T>C, 1814T>C	Thr604Thr, Leu605Pro	-0.753293	-0.900179	0.0549383	-0.638201	-1.05936	604.5	Thr604Thr, Leu605Pro	-0.588911	-1.11252	-0.55845	-1.00392	-0.9573	-0.739318
A-->G Editor	64804367	CAGAGTGTAGTCACTAGGGG	CAGCGCCAATGGGCTTTCGACGTCTCACACCGCAGAGTGTAGTCACTAGGGGGTTTCGAGACGCGACAGGCTCTTAAGCGGCT	A-G	1812T>C	Thr604Thr	-1.92848	-1.35757	-4.34884	-3.44471	-2.70151	604	Thr604Thr	-2.13786	-2.33489	-1.31268	-1.41235	-1.28274	-1.37762	-3.61718	-4.37195	-5.05737	-2.99613	-3.17195	-4.16606	-2.7408	-2.51436	-2.84938		C-->T Editor	64804367	CAGAGTGTAGTCACTAGGGG	CAGCGCCAATGGGCTTTCGACGTCTCACACCGCAGAGTGTAGTCACTAGGGGGTTTCGAGACGCGACAGGCTCTTAAGCGGCT	A-G	1812T>C	Thr604Thr	-2.13852	-1.34578	-2.9771	-2.51539	-1.27086	604	Thr604Thr	-2.33921	-1.53005	-2.5463	-1.39205	-1.67639	-0.968894
A-->G Editor	64804368	AGAGTGTAGTCACTAGGGGT	CAGCGCCAATGGGCTTTCGACGTCTCACACCGAGAGTGTAGTCACTAGGGGTGTTTCGAGACGCGACAGGCTCTTAAGCGGCT	A-G	1807T>C	Tyr603His	0.284095	0.125759	1.69223	-0.436531	0.0918426	603	Tyr603His	0.446491	0.529449	-0.123656	0.220064	0.193111	-0.0358972	2.24444	1.19102	1.64124	1.07553	-1.0634	-1.32173	0.486513	-0.118063	-0.0929224		C-->T Editor	64804368	AGAGTGTAGTCACTAGGGGT	CAGCGCCAATGGGCTTTCGACGTCTCACACCGAGAGTGTAGTCACTAGGGGTGTTTCGAGACGCGACAGGCTCTTAAGCGGCT	A-G	1807T>C	Tyr603His	-0.286768	-0.564748	-1.68603	-1.75613	-0.457024	603	Tyr603His	-0.0659942	-0.507295	-0.287015	-0.729343	-0.173359	-0.791541
A-->G Editor	64804369	CACCCCTAGTGACTACACTC	CAGCGCCAATGGGCTTTCGACGTCTCACACCGCACCCCTAGTGACTACACTCGTTTCGAGACGCGACAGGCTCTTAAGCGGCT	A-G	1801A>G	Ser601Gly	-0.612375	0.441819	-1.47648	-2.08445	-0.689309	601	Ser601Gly	-0.17263	-1.01169	-0.652803	0.396129	0.401787	0.52754	-1.18381	-3.20813	-0.0375172	-2.10024	-1.44733	-2.70579	-0.655719	-0.629762	-0.782445		C-->T Editor	64804369	CACCCCTAGTGACTACACTC	CAGCGCCAATGGGCTTTCGACGTCTCACACCGCACCCCTAGTGACTACACTCGTTTCGAGACGCGACAGGCTCTTAAGCGGCT	C-T	1797C>T, 1798C>T;1799C>T	Thr599Thr, Pro600Phe	-0.738114	-0.856836	-0.199253	-0.860374	-1.20473	599.5	Thr599Thr, Pro600Phe	-0.296531	-0.775528	-1.14228	-0.6273	-0.809417	-1.13379
A-->G Editor	64804378	CACTAGGGGTGGACACTTTC	CAGCGCCAATGGGCTTTCGACGTCTCACACCGCACTAGGGGTGGACACTTTCGTTTCGAGACGCGACAGGCTCTTAAGCGGCT	A-G	1800T>C	Pro600Pro	-0.631151	0.383479	0.180545	-1.97524	-0.978418	600	Pro600Pro	-0.794041	-0.884095	-0.215316	0.328305	0.355838	0.466294	0.0663397	0.229291	0.246005	-2.50153	-2.13829	-1.28589	-0.794922	-0.995074	-1.14526		C-->T Editor	64804378	CACTAGGGGTGGACACTTTC	CAGCGCCAATGGGCTTTCGACGTCTCACACCGCACTAGGGGTGGACACTTTCGTTTCGAGACGCGACAGGCTCTTAAGCGGCT	A-G	1800T>C	Pro600Pro	-0.517062	-0.585723	-0.588496	-1.36332	-1.64356	600	Pro600Pro	-0.863668	-0.144694	-0.542825	-0.868096	-0.457153	-0.431919
A-->G Editor	64804380	CAGAAAGTGTCCACCCCTAG	CAGCGCCAATGGGCTTTCGACGTCTCACACCGCAGAAAGTGTCCACCCCTAGGTTTCGAGACGCGACAGGCTCTTAAGCGGCT	A-G	1786A>G;1787A>G;1788A>G	Lys596Gly	-0.756661	-0.600876	-2.55094	-0.320517	-0.311526	596	Lys596Gly	-0.503676	-1.33703	-0.429275	-0.809109	-0.406006	-0.587512	-3.59134	-2.65394	-1.40753	-1.25296	-0.0510512	0.342463	0.28648	-0.819945	-0.401112		C-->T Editor	64804380	CAGAAAGTGTCCACCCCTAG	CAGCGCCAATGGGCTTTCGACGTCTCACACCGCAGAAAGTGTCCACCCCTAGGTTTCGAGACGCGACAGGCTCTTAAGCGGCT	A-G	1786A>G;1787A>G;1788A>G	Lys596Gly	-1.39624	-0.929191	-1.66179	-1.80585	-0.884476	596	Lys596Gly	-1.05204	-1.39161	-1.74509	-1.16026	-0.771012	-0.856306
A-->G Editor	64804382	AGCAGAAAGTGTCCACCCCT	CAGCGCCAATGGGCTTTCGACGTCTCACACCGAGCAGAAAGTGTCCACCCCTGTTTCGAGACGCGACAGGCTCTTAAGCGGCT	A-G	1784A>G, 1786A>G;1787A>G;1788A>G	Gln595Arg, Lys596Gly	0.548777	0.931112	-2.1629	0.0290356	1.71366	595.5	Gln595Arg, Lys596Gly	0.419024	0.592429	0.634877	0.883831	1.0386	0.870902	-1.745	-2.13074	-2.61296	-0.198626	0.707899	-0.422166	1.65025	1.88312	1.60759		C-->T Editor	64804382	AGCAGAAAGTGTCCACCCCT	CAGCGCCAATGGGCTTTCGACGTCTCACACCGAGCAGAAAGTGTCCACCCCTGTTTCGAGACGCGACAGGCTCTTAAGCGGCT	A-G	1784A>G, 1786A>G;1787A>G;1788A>G	Gln595Arg, Lys596Gly	-1.15556	-1.24426	-0.211442	-0.866155	-1.42354	595.5	Gln595Arg, Lys596Gly	-1.03408	-1.43522	-0.997392	-1.44275	-1.07566	-1.21437
A-->G Editor	64804390	ACACTTTCTGCTTCTTCATC	CAGCGCCAATGGGCTTTCGACGTCTCACACCGACACTTTCTGCTTCTTCATCGTTTCGAGACGCGACAGGCTCTTAAGCGGCT	C-T	1785G>A, 1789G>A	Gln595Gln, Val597Met	-0.250768	0.575589	-3.6709	-1.81352	-0.440083	596	Gln595Gln, Val597Met	-0.249827	-0.380746	-0.121732	0.520189	0.597165	0.609414	-3.68361	-3.71539	-3.61369	-2.27194	-2.01979	-1.14883	-0.504984	-0.31162	-0.503646		C-->T Editor	64804390	ACACTTTCTGCTTCTTCATC	CAGCGCCAATGGGCTTTCGACGTCTCACACCGACACTTTCTGCTTCTTCATCGTTTCGAGACGCGACAGGCTCTTAAGCGGCT	C-T	1785G>A, 1789G>A	Gln595Gln, Val597Met	-1.51713	-0.700544	-1.61616	-1.12902	-0.841783	596	Gln595Gln, Val597Met	-1.55702	-1.39576	-1.59861	-0.543886	-0.692573	-0.865173
A-->G Editor	64804393	GCAGATGAAGAAGCAGAAAG	CAGCGCCAATGGGCTTTCGACGTCTCACACCGGCAGATGAAGAAGCAGAAAGGTTTCGAGACGCGACAGGCTCTTAAGCGGCT	A-G	1774A>G, 1777A>G	Met592Val, Lys593Glu	2.33786	1.88831	-0.301896	2.61744	3.11324	592.5	Met592Val, Lys593Glu	2.49395	2.19788	2.32176	1.88577	1.88286	1.89628	-0.381253	-0.222185	-0.302251	2.51523	2.66101	2.67607	3.25878	3.21947	2.86148		C-->T Editor	64804393	GCAGATGAAGAAGCAGAAAG	CAGCGCCAATGGGCTTTCGACGTCTCACACCGGCAGATGAAGAAGCAGAAAGGTTTCGAGACGCGACAGGCTCTTAAGCGGCT	A-G	1774A>G, 1777A>G	Met592Val, Lys593Glu	-1.20815	-0.286551	-2.79053	-1.77942	-1.65594	592.5	Met592Val, Lys593Glu	-1.64755	-0.951129	-1.02577	-0.40958	-0.534841	0.0847679
A-->G Editor	64804395	GTGCAGATGAAGAAGCAGAA	CAGCGCCAATGGGCTTTCGACGTCTCACACCGGTGCAGATGAAGAAGCAGAAGTTTCGAGACGCGACAGGCTCTTAAGCGGCT	A-G	1772A>G, 1774A>G	Gln591Arg, Met592Val	3.10739	2.37455	1.22471	3.27203	3.93655	591.5	Gln591Arg, Met592Val	3.04496	3.25366	3.02355	2.34418	2.43591	2.34356	1.34136	1.19142	1.14136	3.16802	3.14486	3.50319	3.78721	4.12689	3.89555		C-->T Editor	64804395	GTGCAGATGAAGAAGCAGAA	CAGCGCCAATGGGCTTTCGACGTCTCACACCGGTGCAGATGAAGAAGCAGAAGTTTCGAGACGCGACAGGCTCTTAAGCGGCT	C-T	1771C>T	Gln591Ter	-0.890838	-0.659418	-0.958661	-1.03111	-0.742092	591	Gln591Ter	-0.966531	-0.657505	-1.04848	-0.765166	-0.576165	-0.636925
A-->G Editor	64804396	TCTGCTTCTTCATCTGCACT	CAGCGCCAATGGGCTTTCGACGTCTCACACCGTCTGCTTCTTCATCTGCACTGTTTCGAGACGCGACAGGCTCTTAAGCGGCT	C-T	1779G>A, 1782G>A	Lys593Lys, Lys594Lys	-0.047969	0.388972	-1.31139	-1.69875	-0.626429	593.5	Lys593Lys, Lys594Lys	-0.119644	-0.162662	0.138399	0.246138	0.454841	0.465938	-2.35855	-0.915833	-0.659778	-2.29478	-2.36327	-0.438202	-0.342356	-0.606276	-0.930655		C-->T Editor	64804396	TCTGCTTCTTCATCTGCACT	CAGCGCCAATGGGCTTTCGACGTCTCACACCGTCTGCTTCTTCATCTGCACTGTTTCGAGACGCGACAGGCTCTTAAGCGGCT	C-T	1779G>A, 1782G>A	Lys593Lys, Lys594Lys	-0.552234	-0.463472	-0.770808	-1.51665	-0.824012	593.5	Lys593Lys, Lys594Lys	-0.476245	-0.558888	-0.621568	-0.531481	-0.524667	-0.334267
A-->G Editor	64804398	TGCTTCTTCATCTGCACTTG	CAGCGCCAATGGGCTTTCGACGTCTCACACCGTGCTTCTTCATCTGCACTTGGTTTCGAGACGCGACAGGCTCTTAAGCGGCT	C-T	1779G>A	Lys593Lys	-0.437004	0.48811	-1.83854	-0.566608	-0.691061	593	Lys593Lys	-0.0604895	-0.888523	-0.361998	0.468873	0.540672	0.454786	-1.98762	-1.41851	-2.10949	-0.468306	-1.00915	-0.222371	-0.467125	-0.869223	-0.736833		C-->T Editor	64804398	TGCTTCTTCATCTGCACTTG	CAGCGCCAATGGGCTTTCGACGTCTCACACCGTGCTTCTTCATCTGCACTTGGTTTCGAGACGCGACAGGCTCTTAAGCGGCT	C-T	1779G>A	Lys593Lys	-0.837269	-0.556091	-0.841886	-1.07429	-1.04919	593	Lys593Lys	-0.762396	-0.741316	-1.00809	-0.539883	-0.574908	-0.553481
A-->G Editor	64804399	GCAAGTGCAGATGAAGAAGC	CAGCGCCAATGGGCTTTCGACGTCTCACACCGGCAAGTGCAGATGAAGAAGCGTTTCGAGACGCGACAGGCTCTTAAGCGGCT	A-G	1767A>G	Gln589Gln	-0.360579	-0.320075	-2.70515	-2.78515	-1.40472	589	Gln589Gln	-0.0810566	0.235831	-1.23651	-0.369483	-0.132002	-0.458739	-2.69309	-3.97707	-1.44528	-1.82467	-2.68707	-3.84372	-1.46494	-1.3581	-1.39112		C-->T Editor	64804399	GCAAGTGCAGATGAAGAAGC	CAGCGCCAATGGGCTTTCGACGTCTCACACCGGCAAGTGCAGATGAAGAAGCGTTTCGAGACGCGACAGGCTCTTAAGCGGCT	C-T	1771C>T	Gln591Ter	-1.65103	-0.885783	-1.55146	-1.77482	-1.51896	591	Gln591Ter	-1.43995	-1.99377	-1.51938	-1.37448	-0.680665	-0.602199
A-->G Editor	64804402	TCTTCATCTGCACTTGCGAC	CAGCGCCAATGGGCTTTCGACGTCTCACACCGTCTTCATCTGCACTTGCGACGTTTCGAGACGCGACAGGCTCTTAAGCGGCT	A-G	1775T>C	Met592Thr	0.37275	0.686294	-2.44353	-1.03602	0.288491	592	Met592Thr	0.388839	1.00002	-0.270604	0.700555	0.391376	0.966952	-2.02504	-2.88882	-2.41673	-0.87704	-0.242955	-1.98807	0.077942	0.520818	0.266714		C-->T Editor	64804402	TCTTCATCTGCACTTGCGAC	CAGCGCCAATGGGCTTTCGACGTCTCACACCGTCTTCATCTGCACTTGCGACGTTTCGAGACGCGACAGGCTCTTAAGCGGCT	C-T	1773G>A, 1776G>A	Gln591Gln, Met592Ile	-0.239798	-0.336698	0.111613	-0.306916	0.0746304	591.5	Gln591Gln, Met592Ile	0.642078	-0.190031	-1.17144	-0.391878	-0.379489	-0.238726
A-->G Editor	64804402	GTCGCAAGTGCAGATGAAGA	CAGCGCCAATGGGCTTTCGACGTCTCACACCGGTCGCAAGTGCAGATGAAGAGTTTCGAGACGCGACAGGCTCTTAAGCGGCT	A-G	1766A>G;1767A>G	Gln589Arg	-0.358659	-1.21296	-3.19283	-3.8404	-2.4558	589	Gln589Arg	-0.596316	-0.217042	-0.262619	-1.23109	-1.11722	-1.29058	-3.49467	-2.28236	-3.80145	-3.80707	-3.63122	-4.08292	-2.58804	-2.54701	-2.23234		C-->T Editor	64804402	GTCGCAAGTGCAGATGAAGA	CAGCGCCAATGGGCTTTCGACGTCTCACACCGGTCGCAAGTGCAGATGAAGAGTTTCGAGACGCGACAGGCTCTTAAGCGGCT	C-T	1765C>T	Gln589Ter	-0.938084	-0.679621	-0.316924	-0.570755	-1.88336	589	Gln589Ter	-0.745947	-0.987117	-1.08119	-0.742668	-0.537774	-0.75842
A-->G Editor	64804404	TTCATCTGCACTTGCGACTG	CAGCGCCAATGGGCTTTCGACGTCTCACACCGTTCATCTGCACTTGCGACTGGTTTCGAGACGCGACAGGCTCTTAAGCGGCT	A-G	1775T>C	Met592Thr	-0.9801	0.116514	-0.877774	-1.90061	-1.0129	592	Met592Thr	-0.807688	-1.39398	-0.738627	0.243218	0.107892	-0.00156772	-0.998378	-1.09885	-0.536098	-1.94413	-1.89861	-1.8591	-1.04115	-0.844417	-1.15313		C-->T Editor	64804404	TTCATCTGCACTTGCGACTG	CAGCGCCAATGGGCTTTCGACGTCTCACACCGTTCATCTGCACTTGCGACTGGTTTCGAGACGCGACAGGCTCTTAAGCGGCT	C-T	1773G>A	Gln591Gln	-0.845702	-0.407474	-0.494823	-0.691279	-0.531695	591	Gln591Gln	-0.871846	-0.798193	-0.867066	-0.302502	-0.420778	-0.499143
A-->G Editor	64804405	ACAGTCGCAAGTGCAGATGA	CAGCGCCAATGGGCTTTCGACGTCTCACACCGACAGTCGCAAGTGCAGATGAGTTTCGAGACGCGACAGGCTCTTAAGCGGCT	C-T	1763C>T, 1765C>T	Ser588Leu, Gln589Ter	-3.37048	-2.54057	-4.15325	-3.54349	-3.87784	588.5	Ser588Leu, Gln589Ter	-3.44555	-3.97643	-2.68947	-2.43536	-2.38301	-2.80333	-2.06454	-4.49266	-5.90254	-4.87218	-2.70301	-3.05527	-3.85682	-4.08414	-3.69255		C-->T Editor	64804405	ACAGTCGCAAGTGCAGATGA	CAGCGCCAATGGGCTTTCGACGTCTCACACCGACAGTCGCAAGTGCAGATGAGTTTCGAGACGCGACAGGCTCTTAAGCGGCT	C-T	1763C>T, 1765C>T	Ser588Leu, Gln589Ter	-3.34086	-1.60049	-4.22068	-4.44471	-2.99728	588.5	Ser588Leu, Gln589Ter	-3.80347	-4.05381	-2.1653	-1.73505	-1.78386	-1.28256
A-->G Editor	64804407	ATCTGCACTTGCGACTGTGC	CAGCGCCAATGGGCTTTCGACGTCTCACACCGATCTGCACTTGCGACTGTGCGTTTCGAGACGCGACAGGCTCTTAAGCGGCT	A-G	1769T>C	Val590Ala	-1.4136	-1.21165	0.944701	-1.45216	-1.48834	590	Val590Ala	-1.94484	-0.83433	-1.46164	-1.42836	-1.06701	-1.13957	1.99397	2.20392	-1.36379	-3.11158	0.195868	-1.44076	-2.38899	-2.24836	0.172338		C-->T Editor	64804407	ATCTGCACTTGCGACTGTGC	CAGCGCCAATGGGCTTTCGACGTCTCACACCGATCTGCACTTGCGACTGTGCGTTTCGAGACGCGACAGGCTCTTAAGCGGCT	C-T	1768G>A;1770G>A	Val590Ile	-0.895815	-0.283223	-0.788658	-1.26588	-1.17625	590	Val590Ile	-1.15825	-0.92118	-0.608017	-0.468389	-0.218475	-0.162807
A-->G Editor	64804408	GGCACAGTCGCAAGTGCAGA	CAGCGCCAATGGGCTTTCGACGTCTCACACCGGGCACAGTCGCAAGTGCAGAGTTTCGAGACGCGACAGGCTCTTAAGCGGCT	A-G	1758A>G, 1760A>G	Ala586Ala, Gln587Arg	-2.58047	-1.89313	-4.37802	-3.95144	-3.57178	586.5	Ala586Ala, Gln587Arg	-2.82393	-2.47	-2.44749	-1.44739	-2.12242	-2.10957	-4.38104	-4.40868	-4.34434	-3.81621	-3.8305	-4.20762	-3.62924	-3.44412	-3.64199		C-->T Editor	64804408	GGCACAGTCGCAAGTGCAGA	CAGCGCCAATGGGCTTTCGACGTCTCACACCGGGCACAGTCGCAAGTGCAGAGTTTCGAGACGCGACAGGCTCTTAAGCGGCT	C-T	1759C>T	Gln587Ter	-0.433441	-0.534013	-0.412531	-0.592446	-1.02652	587	Gln587Ter	-0.985271	-0.433165	0.118115	-0.538069	-0.662892	-0.401078
A-->G Editor	64804409	CTGCACTTGCGACTGTGCCG	CAGCGCCAATGGGCTTTCGACGTCTCACACCGCTGCACTTGCGACTGTGCCGGTTTCGAGACGCGACAGGCTCTTAAGCGGCT	A-G	1769T>C	Val590Ala	-3.53469	-2.25761	-4.08039	-4.33024	-3.54692	590	Val590Ala	-3.61559	-3.942	-3.04646	-2.02274	-2.49815	-2.25194	-3.19635	-4.34913	-4.6957	-4.64564	-4.46918	-3.8759	-3.09945	-4.00478	-3.53654		C-->T Editor	64804409	CTGCACTTGCGACTGTGCCG	CAGCGCCAATGGGCTTTCGACGTCTCACACCGCTGCACTTGCGACTGTGCCGGTTTCGAGACGCGACAGGCTCTTAAGCGGCT	C-T	1768G>A;1770G>A	Val590Ile	-0.902267	-0.418817	-1.30855	-1.60477	-1.3065	590	Val590Ile	-0.576258	-0.77094	-1.3596	-0.555563	-0.208105	-0.492782
A-->G Editor	64804411	GCACTTGCGACTGTGCCGTG	CAGCGCCAATGGGCTTTCGACGTCTCACACCGGCACTTGCGACTGTGCCGTGGTTTCGAGACGCGACAGGCTCTTAAGCGGCT	C-T	1764G>A, 1768G>A	Ser588Ser, Val590Met	-1.77829	-1.43906	-3.07773	-4.52889	-3.12025	589	Ser588Ser, Val590Met	-1.72802	-2.28752	-1.31934	-1.37071	-1.15663	-1.78983	-2.54407	-2.63239	-4.05671	-4.45926	-4.58896	-4.53844	-3.32893	-3.14807	-2.88377		C-->T Editor	64804411	GCACTTGCGACTGTGCCGTG	CAGCGCCAATGGGCTTTCGACGTCTCACACCGGCACTTGCGACTGTGCCGTGGTTTCGAGACGCGACAGGCTCTTAAGCGGCT	C-T	1764G>A, 1768G>A	Ser588Ser, Val590Met	-1.21429	-0.881783	-4.0172	-2.34254	-0.725951	589	Ser588Ser, Val590Met	-1.49743	-1.25969	-0.885769	-0.855315	-1.24573	-0.544303
A-->G Editor	64804411	CACGGCACAGTCGCAAGTGC	CAGCGCCAATGGGCTTTCGACGTCTCACACCGCACGGCACAGTCGCAAGTGCGTTTCGAGACGCGACAGGCTCTTAAGCGGCT	A-G	1758A>G	Ala586Ala	0.0552955	0.222196	-4.15347	-0.400885	-0.724336	586	Ala586Ala	0.330442	-0.0410482	-0.123508	0.376717	0.124839	0.165031	-4.27758	-3.75541	-4.42741	-0.406536	-0.238507	-0.557611	-0.696911	-1.15496	-0.321133		C-->T Editor	64804411	CACGGCACAGTCGCAAGTGC	CAGCGCCAATGGGCTTTCGACGTCTCACACCGCACGGCACAGTCGCAAGTGCGTTTCGAGACGCGACAGGCTCTTAAGCGGCT	C-T	1757C>T, 1759C>T	Ala586Val, Gln587Ter	-1.06064	-0.623261	-1.80729	-1.29065	-0.210001	586.5	Ala586Val, Gln587Ter	-0.739321	-1.17345	-1.26915	-0.582924	-0.70875	-0.578109
A-->G Editor	64804414	ACTCACGGCACAGTCGCAAG	CAGCGCCAATGGGCTTTCGACGTCTCACACCGACTCACGGCACAGTCGCAAGGTTTCGAGACGCGACAGGCTCTTAAGCGGCT	A-G	1753A>G	Thr585Ala	0.113736	-0.882438	-1.48909	-3.85989	-1.72431	585	Thr585Ala	-0.121217	0.0961592	0.366265	-1.05097	-0.637933	-0.958414	-1.54618	-0.680331	-2.24076	-3.60881	-4.24496	-3.72589	-1.40246	-1.78276	-1.98772		C-->T Editor	64804414	ACTCACGGCACAGTCGCAAG	CAGCGCCAATGGGCTTTCGACGTCTCACACCGACTCACGGCACAGTCGCAAGGTTTCGAGACGCGACAGGCTCTTAAGCGGCT	C-T	1752C>T, 1754C>T	Leu584Leu, Thr585Met	-1.77188	-1.07155	-2.88368	-2.1455	-1.33701	584.5	Leu584Leu, Thr585Met	-1.49768	-2.54775	-1.27021	-0.920677	-1.12679	-1.16719
A-->G Editor	64804414	CTTGCGACTGTGCCGTGAGT	CAGCGCCAATGGGCTTTCGACGTCTCACACCGCTTGCGACTGTGCCGTGAGTGTTTCGAGACGCGACAGGCTCTTAAGCGGCT	A-G	1762T>C	Ser588Pro	-3.36816	-1.95	-3.6472	-4.0892	-3.65439	588	Ser588Pro	-3.18779	-3.65228	-3.2644	-1.84406	-2.02312	-1.98282	-4.47597	-4.02986	-2.43577	-4.04036	-4.35518	-3.87207	-3.83085	-3.6586	-3.4737		C-->T Editor	64804414	CTTGCGACTGTGCCGTGAGT	CAGCGCCAATGGGCTTTCGACGTCTCACACCGCTTGCGACTGTGCCGTGAGTGTTTCGAGACGCGACAGGCTCTTAAGCGGCT	C-T	1761G>A, 1764G>A	Gln587Gln, Ser588Ser	-0.863107	-0.771286	-1.83428	-1.3055	-2.31076	587.5	Gln587Gln, Ser588Ser	-1.07571	-0.858013	-0.655601	-0.49729	-1.03418	-0.78239
A-->G Editor	64804416	CAACTCACGGCACAGTCGCA	CAGCGCCAATGGGCTTTCGACGTCTCACACCGCAACTCACGGCACAGTCGCAGTTTCGAGACGCGACAGGCTCTTAAGCGGCT	A-G	1753A>G	Thr585Ala	-3.74017	-2.4649	-3.58378	-4.3931	-4.20808	585	Thr585Ala	-3.63003	-3.53903	-4.05144	-2.34871	-2.56414	-2.48186	-1.82758	-4.57818	-4.34559	-4.62153	-3.69823	-4.85953	-4.31564	-4.33336	-3.97523		C-->T Editor	64804416	CAACTCACGGCACAGTCGCA	CAGCGCCAATGGGCTTTCGACGTCTCACACCGCAACTCACGGCACAGTCGCAGTTTCGAGACGCGACAGGCTCTTAAGCGGCT	C-T	1750C>T;1752C>T, 1754C>T	Leu584Phe, Thr585Met	-1.80495	-0.738239	-1.90928	-1.7803	-1.95742	584.5	Leu584Phe, Thr585Met	-1.99745	-1.78536	-1.63204	-0.870824	-0.698599	-0.645295
A-->G Editor	64804417	GCGACTGTGCCGTGAGTTGC	CAGCGCCAATGGGCTTTCGACGTCTCACACCGGCGACTGTGCCGTGAGTTGCGTTTCGAGACGCGACAGGCTCTTAAGCGGCT	A-G	1762T>C	Ser588Pro	-0.67474	-0.121399	1.53949	0.122355	-0.385842	588	Ser588Pro	-0.446202	-0.63082	-0.947197	-0.310827	0.0525476	-0.105919	1.16252	1.74211	1.71385	0.998892	-0.779265	0.147438	0.141227	-0.312593	-0.98616		C-->T Editor	64804417	GCGACTGTGCCGTGAGTTGC	CAGCGCCAATGGGCTTTCGACGTCTCACACCGGCGACTGTGCCGTGAGTTGCGTTTCGAGACGCGACAGGCTCTTAAGCGGCT	C-T	1761G>A	Gln587Gln	-0.808233	-0.823226	-1.39173	-1.64676	-0.25513	587	Gln587Gln	-0.424776	-1.15298	-0.846946	-0.902889	-0.638078	-0.92871
A-->G Editor	64804420	GCTGCAACTCACGGCACAGT	CAGCGCCAATGGGCTTTCGACGTCTCACACCGGCTGCAACTCACGGCACAGTGTTTCGAGACGCGACAGGCTCTTAAGCGGCT	A-G	1748A>G;1749A>G	Gln583Arg	-3.19994	-1.79383	-4.48568	-4.08056	-3.31508	583	Gln583Arg	-2.99299	-2.98216	-3.62468	-1.67861	-1.70186	-2.00102	-4.52774	-4.29602	-4.63327	-3.98295	-4.27187	-3.98686	-2.77895	-3.46459	-3.7017		C-->T Editor	64804420	GCTGCAACTCACGGCACAGT	CAGCGCCAATGGGCTTTCGACGTCTCACACCGGCTGCAACTCACGGCACAGTGTTTCGAGACGCGACAGGCTCTTAAGCGGCT	C-T	1747C>T, 1750C>T	Gln583Ter, Leu584Phe	-1.18922	-0.568263	-0.365894	-0.522202	-1.52873	583.5	Gln583Ter, Leu584Phe	-1.37111	-1.28493	-0.911613	-0.496346	-0.604222	-0.604221
A-->G Editor	64804421	CTGTGCCGTGAGTTGCAGCT	CAGCGCCAATGGGCTTTCGACGTCTCACACCGCTGTGCCGTGAGTTGCAGCTGTTTCGAGACGCGACAGGCTCTTAAGCGGCT	C-T	1755G>A, 1756G>A	Thr585Thr, Ala586Thr	-0.49211	0.135468	-3.54528	-2.67925	-1.34225	585.5	Thr585Thr, Ala586Thr	-0.187493	-0.458662	-0.830176	0.0873749	0.188188	0.130842	-3.3355	-3.67617	-3.62417	-2.05022	-3.14244	-2.84507	-1.3872	-1.29507	-1.34447		C-->T Editor	64804421	CTGTGCCGTGAGTTGCAGCT	CAGCGCCAATGGGCTTTCGACGTCTCACACCGCTGTGCCGTGAGTTGCAGCTGTTTCGAGACGCGACAGGCTCTTAAGCGGCT	C-T	1755G>A, 1756G>A	Thr585Thr, Ala586Thr	-3.17646	-1.4992	-4.08647	-4.21912	-3.64951	585.5	Thr585Thr, Ala586Thr	-2.95583	-2.76099	-3.81256	-1.64125	-1.76196	-1.09437
A-->G Editor	64804423	CAAGCTGCAACTCACGGCAC	CAGCGCCAATGGGCTTTCGACGTCTCACACCGCAAGCTGCAACTCACGGCACGTTTCGAGACGCGACAGGCTCTTAAGCGGCT	C-T	1744C>T, 1747C>T	Leu582Leu, Gln583Ter	-1.33666	-1.32748	-2.48294	-4.04198	-2.62142	582.5	Leu582Leu, Gln583Ter	-2.09263	-0.82187	-1.09547	-1.46109	-1.212	-1.30934	-4.39416	-0.91113	-2.14353	-3.85541	-4.09292	-4.17761	-2.72628	-2.68847	-2.44951		C-->T Editor	64804423	CAAGCTGCAACTCACGGCAC	CAGCGCCAATGGGCTTTCGACGTCTCACACCGCAAGCTGCAACTCACGGCACGTTTCGAGACGCGACAGGCTCTTAAGCGGCT	C-T	1744C>T, 1747C>T	Leu582Leu, Gln583Ter	-0.938099	-1.08685	-1.2104	-1.57932	-1.74639	582.5	Leu582Leu, Gln583Ter	-0.478138	-1.08131	-1.25485	-1.03899	-1.17378	-1.04778
A-->G Editor	64804424	TGCCGTGAGTTGCAGCTTGA	CAGCGCCAATGGGCTTTCGACGTCTCACACCGTGCCGTGAGTTGCAGCTTGAGTTTCGAGACGCGACAGGCTCTTAAGCGGCT	A-G	1751T>C	Leu584Pro	-1.54549	-0.672282	-3.45149	-2.66353	-1.45208	584	Leu584Pro	-1.19124	-1.83369	-1.61153	-0.642734	-0.796922	-0.577189	-3.38047	-4.1901	-2.7839	-2.6867	-2.41519	-2.88872	-1.45714	-1.36612	-1.53298		C-->T Editor	64804424	TGCCGTGAGTTGCAGCTTGA	CAGCGCCAATGGGCTTTCGACGTCTCACACCGTGCCGTGAGTTGCAGCTTGAGTTTCGAGACGCGACAGGCTCTTAAGCGGCT	C-T	1755G>A	Thr585Thr	-0.389492	-0.350184	-0.265669	-0.288614	-1.38474	585	Thr585Thr	-0.221982	-0.365587	-0.580907	-0.584231	-0.102128	-0.364193
A-->G Editor	64804425	GCCGTGAGTTGCAGCTTGAT	CAGCGCCAATGGGCTTTCGACGTCTCACACCGGCCGTGAGTTGCAGCTTGATGTTTCGAGACGCGACAGGCTCTTAAGCGGCT	A-G	1751T>C	Leu584Pro	-3.77003	-2.20257	-4.04296	-2.84015	-3.10312	584	Leu584Pro	-3.55998	-3.89399	-3.85612	-2.09008	-2.30011	-2.21753	-3.98886	-3.97834	-4.16168	-1.26198	-3.88226	-3.3762	-2.8525	-3.09942	-3.35745		C-->T Editor	64804425	GCCGTGAGTTGCAGCTTGAT	CAGCGCCAATGGGCTTTCGACGTCTCACACCGGCCGTGAGTTGCAGCTTGATGTTTCGAGACGCGACAGGCTCTTAAGCGGCT	A-G	1751T>C	Leu584Pro	-0.906449	-0.647281	-0.546348	-0.820931	-0.982497	584	Leu584Pro	-0.935102	-1.02795	-0.756295	-0.718882	-0.683108	-0.539852
A-->G Editor	64804427	CGTGAGTTGCAGCTTGATGG	CAGCGCCAATGGGCTTTCGACGTCTCACACCGCGTGAGTTGCAGCTTGATGGGTTTCGAGACGCGACAGGCTCTTAAGCGGCT	A-G	1751T>C	Leu584Pro	-3.32715	-2.19575	-4.48306	-4.2647	-3.71882	584	Leu584Pro	-2.50344	-3.64684	-3.83118	-2.11548	-2.37926	-2.09252	-4.67903	-4.3608	-4.40935	-4.5277	-3.80149	-4.4649	-4.00857	-3.80835	-3.33953		C-->T Editor	64804427	CGTGAGTTGCAGCTTGATGG	CAGCGCCAATGGGCTTTCGACGTCTCACACCGCGTGAGTTGCAGCTTGATGGGTTTCGAGACGCGACAGGCTCTTAAGCGGCT	A-G	1751T>C	Leu584Pro	-1.28036	-0.682146	-1.11046	-1.46874	-1.10933	584	Leu584Pro	-1.54974	-1.36847	-0.922852	-1.11731	-0.334424	-0.594701
A-->G Editor	64804428	GCCATCAAGCTGCAACTCAC	CAGCGCCAATGGGCTTTCGACGTCTCACACCGGCCATCAAGCTGCAACTCACGTTTCGAGACGCGACAGGCTCTTAAGCGGCT	A-G	1738A>G, 1741A>G;1742A>G	Ile580Val, Lys581Gly	-3.09713	-1.86254	-3.0076	-4.2039	-4.09338	580.5	Ile580Val, Lys581Gly	-3.743	-2.50674	-3.04165	-1.71075	-2.05692	-1.81994	-2.30262	-3.16701	-3.55317	-3.79956	-4.15988	-4.65226	-3.8775	-3.94857	-4.45405		C-->T Editor	64804428	GCCATCAAGCTGCAACTCAC	CAGCGCCAATGGGCTTTCGACGTCTCACACCGGCCATCAAGCTGCAACTCACGTTTCGAGACGCGACAGGCTCTTAAGCGGCT	C-T	1740C>T	Ile580Ile	-2.18808	-0.833193	-3.65262	-2.11313	-1.32498	580	Ile580Ile	-2.60041	-1.63061	-2.33323	-0.733353	-0.715627	-1.0506
A-->G Editor	64804429	CGCCATCAAGCTGCAACTCA	CAGCGCCAATGGGCTTTCGACGTCTCACACCGCGCCATCAAGCTGCAACTCAGTTTCGAGACGCGACAGGCTCTTAAGCGGCT	A-G	1738A>G, 1741A>G	Ile580Val, Lys581Glu	-1.39859	-0.635453	-1.62862	0.297935	0.146662	580.5	Ile580Val, Lys581Glu	-1.35115	-1.53658	-1.30805	-0.480757	-0.707079	-0.718522	-1.48491	-2.22813	-1.17282	-0.23175	0.860451	0.265102	-0.413233	0.757074	0.0961448		C-->T Editor	64804429	CGCCATCAAGCTGCAACTCA	CAGCGCCAATGGGCTTTCGACGTCTCACACCGCGCCATCAAGCTGCAACTCAGTTTCGAGACGCGACAGGCTCTTAAGCGGCT	C-T	1737C>T, 1740C>T	Ala579Ala, Ile580Ile	0.343841	0.475965	0.455568	0.0952422	0.996353	579.5	Ala579Ala, Ile580Ile	0.139039	0.439211	0.453274	0.578984	0.321315	0.527596
A-->G Editor	64804431	AGTTGCAGCTTGATGGCGCT	CAGCGCCAATGGGCTTTCGACGTCTCACACCGAGTTGCAGCTTGATGGCGCTGTTTCGAGACGCGACAGGCTCTTAAGCGGCT	A-G	1745T>C	Leu582Pro	-2.65943	-1.66741	-4.60904	-4.17624	-3.24078	582	Leu582Pro	-2.34348	-2.74653	-2.88828	-1.78067	-1.56588	-1.65569	-4.72446	-4.55487	-4.54777	-4.02959	-4.43428	-4.06484	-3.37375	-3.45524	-2.89334		C-->T Editor	64804431	AGTTGCAGCTTGATGGCGCT	CAGCGCCAATGGGCTTTCGACGTCTCACACCGAGTTGCAGCTTGATGGCGCTGTTTCGAGACGCGACAGGCTCTTAAGCGGCT	C-T	1746G>A	Leu582Leu	-2.14965	-0.696715	-3.10724	-2.6431	-1.72672	582	Leu582Leu	-2.14882	-1.74468	-2.55545	-0.801592	-0.739033	-0.549519
A-->G Editor	64804433	TTGCAGCTTGATGGCGCTCG	CAGCGCCAATGGGCTTTCGACGTCTCACACCGTTGCAGCTTGATGGCGCTCGGTTTCGAGACGCGACAGGCTCTTAAGCGGCT	A-G	1745T>C	Leu582Pro	-2.67514	-1.87026	-3.82143	-3.50958	-2.9519	582	Leu582Pro	-2.41352	-2.35795	-3.25395	-1.95392	-1.64346	-2.0134	-3.91603	-3.97407	-3.5742	-3.78829	-3.09882	-3.64162	-2.70658	-3.36941	-2.77971		C-->T Editor	64804433	TTGCAGCTTGATGGCGCTCG	CAGCGCCAATGGGCTTTCGACGTCTCACACCGTTGCAGCTTGATGGCGCTCGGTTTCGAGACGCGACAGGCTCTTAAGCGGCT	C-T	1743G>A, 1746G>A	Lys581Lys, Leu582Leu	-0.637371	-0.618387	-1.08244	-0.889755	-0.776959	581.5	Lys581Lys, Leu582Leu	-1.03052	-0.312601	-0.568995	-0.620975	-0.459717	-0.774469
A-->G Editor	64804436	CAGCTTGATGGCGCTCGAGT	CAGCGCCAATGGGCTTTCGACGTCTCACACCGCAGCTTGATGGCGCTCGAGTGTTTCGAGACGCGACAGGCTCTTAAGCGGCT	A-G	1739T>C	Ile580Thr	-3.22421	-2.2251	-1.15178	-4.12823	-3.42725	580	Ile580Thr	-3.15061	-3.65182	-2.8702	-2.16716	-2.2956	-2.21254	-0.773366	-1.23111	-1.45087	-4.20317	-4.13048	-4.05104	-3.6427	-3.33176	-3.3073		C-->T Editor	64804436	CAGCTTGATGGCGCTCGAGT	CAGCGCCAATGGGCTTTCGACGTCTCACACCGCAGCTTGATGGCGCTCGAGTGTTTCGAGACGCGACAGGCTCTTAAGCGGCT	C-T	1743G>A	Lys581Lys	-0.495951	-0.587437	-0.609206	-0.247797	-0.923867	581	Lys581Lys	-0.433564	-0.726219	-0.328071	-0.661291	-0.57534	-0.525679
A-->G Editor	64804438	CAACTCGAGCGCCATCAAGC	CAGCGCCAATGGGCTTTCGACGTCTCACACCGCAACTCGAGCGCCATCAAGCGTTTCGAGACGCGACAGGCTCTTAAGCGGCT	A-G	1732A>G	Ser578Gly	-1.12686	0.0970991	-4.96213	-1.69249	-0.639501	578	Ser578Gly	-1.30592	-1.14825	-0.926411	0.0552933	0.128359	0.107645	-5.11957	-4.79764	-4.96917	-1.43583	-2.04454	-1.5971	-0.198617	-0.368702	-1.35119		C-->T Editor	64804438	CAACTCGAGCGCCATCAAGC	CAGCGCCAATGGGCTTTCGACGTCTCACACCGCAACTCGAGCGCCATCAAGCGTTTCGAGACGCGACAGGCTCTTAAGCGGCT	C-T	1728C>T, 1730C>T	Asn576Asn, Ser577Leu	-2.2214	-1.27723	-2.71295	-2.96033	-2.77929	576.5	Asn576Asn, Ser577Leu	-2.44684	-1.5531	-2.66425	-1.38306	-1.50535	-0.943276
A-->G Editor	64804441	GATCAACTCGAGCGCCATCA	CAGCGCCAATGGGCTTTCGACGTCTCACACCGGATCAACTCGAGCGCCATCAGTTTCGAGACGCGACAGGCTCTTAAGCGGCT	A-G	1726A>G;1727A>G	Asn576Gly	0.734568	0.966125	-3.74069	-1.41314	0.786405	576	Asn576Gly	0.683232	0.770487	0.749985	0.883722	1.0238	0.990855	-3.13991	-3.87079	-4.21137	-1.47147	-1.49348	-1.27447	0.694136	0.754457	0.910621		C-->T Editor	64804441	GATCAACTCGAGCGCCATCA	CAGCGCCAATGGGCTTTCGACGTCTCACACCGGATCAACTCGAGCGCCATCAGTTTCGAGACGCGACAGGCTCTTAAGCGGCT	C-T	1725C>T, 1728C>T	Ile575Ile, Asn576Asn	-0.696125	-0.118761	-1.90492	-1.70283	-1.21127	575.5	Ile575Ile, Asn576Asn	-0.791726	-0.876169	-0.420481	-0.0763374	-0.054256	-0.225689
A-->G Editor	64804442	GATGGCGCTCGAGTTGATCT	CAGCGCCAATGGGCTTTCGACGTCTCACACCGGATGGCGCTCGAGTTGATCTGTTTCGAGACGCGACAGGCTCTTAAGCGGCT	C-T	1733G>A, 1735G>A	Ser578Asn, Ala579Thr	-0.645342	0.247273	-1.71043	-1.63125	-0.35499	578.5	Ser578Asn, Ala579Thr	-0.276935	-0.993811	-0.66528	0.131799	0.351852	0.258167	-1.4974	-2.08316	-1.55073	-1.53107	-2.02803	-1.33465	-0.5171	-0.0746491	-0.473221		C-->T Editor	64804442	GATGGCGCTCGAGTTGATCT	CAGCGCCAATGGGCTTTCGACGTCTCACACCGGATGGCGCTCGAGTTGATCTGTTTCGAGACGCGACAGGCTCTTAAGCGGCT	C-T	1733G>A, 1735G>A	Ser578Asn, Ala579Thr	2.93151	3.68468	0.302463	1.34751	3.34354	578.5	Ser578Asn, Ala579Thr	2.91651	2.88378	2.99425	3.63874	3.75834	3.65698
A-->G Editor	64804443	ATGGCGCTCGAGTTGATCTT	CAGCGCCAATGGGCTTTCGACGTCTCACACCGATGGCGCTCGAGTTGATCTTGTTTCGAGACGCGACAGGCTCTTAAGCGGCT	C-T	1733G>A, 1735G>A	Ser578Asn, Ala579Thr	-0.052317	-0.341678	-1.181	-1.83691	-0.446542	578.5	Ser578Asn, Ala579Thr	0.506191	-0.33911	-0.324031	-0.423291	-0.386143	-0.215601	-1.47366	-0.456639	-1.61269	-2.00061	-2.04932	-1.4608	-0.184199	-0.51184	-0.643585		C-->T Editor	64804443	ATGGCGCTCGAGTTGATCTT	CAGCGCCAATGGGCTTTCGACGTCTCACACCGATGGCGCTCGAGTTGATCTTGTTTCGAGACGCGACAGGCTCTTAAGCGGCT	C-T	1733G>A, 1735G>A	Ser578Asn, Ala579Thr	1.03285	2.30601	-1.55087	-0.511466	0.907678	578.5	Ser578Asn, Ala579Thr	1.00513	0.905605	1.1878	2.36082	2.24663	2.31058
A-->G Editor	64804445	GGCGCTCGAGTTGATCTTGG	CAGCGCCAATGGGCTTTCGACGTCTCACACCGGGCGCTCGAGTTGATCTTGGGTTTCGAGACGCGACAGGCTCTTAAGCGGCT	C-T	1731G>A, 1733G>A	Ser577Ser, Ser578Asn	-1.76474	-0.473877	-3.54634	-1.6711	-0.623136	577.5	Ser577Ser, Ser578Asn	-1.78223	-1.5632	-1.9488	-0.657941	-0.428938	-0.334753	-4.06729	-2.96689	-3.60484	-2.63666	-0.850449	-1.52619	-0.706592	-1.06877	-0.0940471		C-->T Editor	64804445	GGCGCTCGAGTTGATCTTGG	CAGCGCCAATGGGCTTTCGACGTCTCACACCGGGCGCTCGAGTTGATCTTGGGTTTCGAGACGCGACAGGCTCTTAAGCGGCT	C-T	1731G>A, 1733G>A	Ser577Ser, Ser578Asn	-0.284942	-0.335655	-1.13884	-1.24195	-0.378124	577.5	Ser577Ser, Ser578Asn	-0.47333	-0.187699	-0.193797	-0.465718	-0.321997	-0.219252
A-->G Editor	64804446	GCGCTCGAGTTGATCTTGGT	CAGCGCCAATGGGCTTTCGACGTCTCACACCGGCGCTCGAGTTGATCTTGGTGTTTCGAGACGCGACAGGCTCTTAAGCGGCT	A-G	1729T>C	Ser577Pro	-2.84382	-2.52262	-1.33075	-4.18793	-3.67767	577	Ser577Pro	-2.89552	-2.85895	-2.77699	-2.53126	-2.71136	-2.32525	-0.891167	-0.829922	-2.27116	-4.50914	-3.73186	-4.32281	-3.31588	-3.80056	-3.91657		C-->T Editor	64804446	GCGCTCGAGTTGATCTTGGT	CAGCGCCAATGGGCTTTCGACGTCTCACACCGGCGCTCGAGTTGATCTTGGTGTTTCGAGACGCGACAGGCTCTTAAGCGGCT	C-T	1731G>A, 1733G>A	Ser577Ser, Ser578Asn	-0.51847	0.710976	-0.748221	-0.576421	-0.147148	577.5	Ser577Ser, Ser578Asn	-0.6676	-0.544098	-0.343712	0.818744	0.575751	0.738434
A-->G Editor	64804449	GCCACCAAGATCAACTCGAG	CAGCGCCAATGGGCTTTCGACGTCTCACACCGGCCACCAAGATCAACTCGAGGTTTCGAGACGCGACAGGCTCTTAAGCGGCT	A-G	1717A>G, 1720A>G;1721A>G	Thr573Ala, Lys574Gly	-2.76745	-1.64263	-2.75099	-4.2325	-3.14958	573.5	Thr573Ala, Lys574Gly	-2.58632	-3.09279	-2.62325	-1.71211	-1.40857	-1.80723	-3.63546	-2.87614	-1.74137	-4.11812	-4.24988	-4.3295	-2.97221	-2.89389	-3.58263		C-->T Editor	64804449	GCCACCAAGATCAACTCGAG	CAGCGCCAATGGGCTTTCGACGTCTCACACCGGCCACCAAGATCAACTCGAGGTTTCGAGACGCGACAGGCTCTTAAGCGGCT	C-T	1718C>T;1719C>T	Thr573Ile	-0.987483	-0.518133	-0.957361	-1.38947	-0.289733	573	Thr573Ile	-1.14453	-0.655803	-1.16211	-0.536723	-0.290289	-0.727387
A-->G Editor	64804451	TGGCCACCAAGATCAACTCG	CAGCGCCAATGGGCTTTCGACGTCTCACACCGTGGCCACCAAGATCAACTCGGTTTCGAGACGCGACAGGCTCTTAAGCGGCT	A-G	1717A>G	Thr573Ala	-1.89407	-1.21037	-2.65695	-2.60661	-2.47496	573	Thr573Ala	-1.82046	-1.97531	-1.88644	-1.1197	-1.30182	-1.20958	-3.66799	-3.26679	-1.03606	-3.50386	-2.83715	-1.47883	-2.63582	-2.48989	-2.29917		C-->T Editor	64804451	TGGCCACCAAGATCAACTCG	CAGCGCCAATGGGCTTTCGACGTCTCACACCGTGGCCACCAAGATCAACTCGGTTTCGAGACGCGACAGGCTCTTAAGCGGCT	C-T	1715C>T;1716C>T, 1718C>T;1719C>T	Ala572Val, Thr573Ile	-0.3809	-0.590852	0.132173	-0.21009	-1.02007	572.5	Ala572Val, Thr573Ile	-0.716552	0.140579	-0.566728	-0.652186	-0.669994	-0.450376
A-->G Editor	64804453	GGTGGCCACCAAGATCAACT	CAGCGCCAATGGGCTTTCGACGTCTCACACCGGGTGGCCACCAAGATCAACTGTTTCGAGACGCGACAGGCTCTTAAGCGGCT	A-G	1717A>G	Thr573Ala	-0.868428	-0.5039	-2.29135	-2.04478	-0.914891	573	Thr573Ala	-0.693459	-0.921381	-0.990445	-0.575832	-0.642749	-0.293118	-1.77137	-2.05552	-3.04717	-2.2847	-2.16147	-1.68818	-1.0879	-0.924004	-0.732772		C-->T Editor	64804453	AGTTGATCTTGGTGGCCACC	CAGCGCCAATGGGCTTTCGACGTCTCACACCGAGTTGATCTTGGTGGCCACCGTTTCGAGACGCGACAGGCTCTTAAGCGGCT	C-T	1722G>A	Lys574Lys	-1.15211	-0.754513	-2.53683	-1.88327	-1.72102	574	Lys574Lys	-1.29632	-1.60811	-0.551883	-0.689413	-0.69803	-0.876096
A-->G Editor	64804453	AGTTGATCTTGGTGGCCACC	CAGCGCCAATGGGCTTTCGACGTCTCACACCGAGTTGATCTTGGTGGCCACCGTTTCGAGACGCGACAGGCTCTTAAGCGGCT	A-G	1724T>C	Ile575Thr	-0.379643	0.268507	-3.06572	-2.90687	-0.491626	575	Ile575Thr	-0.339474	-0.609426	-0.190029	0.382812	0.26626	0.15645	-3.14142	-3.26878	-2.78697	-2.94568	-2.79379	-2.98116	-0.281649	-0.347639	-0.84559		C-->T Editor	64804453	GGTGGCCACCAAGATCAACT	CAGCGCCAATGGGCTTTCGACGTCTCACACCGGGTGGCCACCAAGATCAACTGTTTCGAGACGCGACAGGCTCTTAAGCGGCT	C-T	1715C>T;1716C>T	Ala572Val	-1.81412	-0.956296	-3.52283	-2.7645	-1.7681	572	Ala572Val	-2.03871	-1.6593	-1.74435	-0.961195	-1.07052	-0.83717
A-->G Editor	64804456	TGATCTTGGTGGCCACCAGC	CAGCGCCAATGGGCTTTCGACGTCTCACACCGTGATCTTGGTGGCCACCAGCGTTTCGAGACGCGACAGGCTCTTAAGCGGCT	C-T	1722G>A	Lys574Lys	-0.501659	0.0602526	-2.83621	-3.5672	-1.10652	574	Lys574Lys	-0.398714	-0.917613	-0.18865	0.134245	-0.0468747	0.0933874	-2.9881	-2.63223	-2.88831	-3.38288	-3.645	-3.67372	-1.17088	-1.25458	-0.8941		C-->T Editor	64804456	TGATCTTGGTGGCCACCAGC	CAGCGCCAATGGGCTTTCGACGTCTCACACCGTGATCTTGGTGGCCACCAGCGTTTCGAGACGCGACAGGCTCTTAAGCGGCT	C-T	1722G>A	Lys574Lys	-0.221399	-0.123127	-2.47613	-1.13052	-0.257117	574	Lys574Lys	-0.517554	0.14621	-0.292852	-0.00909849	-0.149069	-0.211214
A-->G Editor	64804462	GGAGCTGCTGGTGGCCACCA	CAGCGCCAATGGGCTTTCGACGTCTCACACCGGGAGCTGCTGGTGGCCACCAGTTTCGAGACGCGACAGGCTCTTAAGCGGCT	C-T	1705C>T, 1708C>T	Leu569Leu, Leu570Leu	-0.660786	-0.755586	-4.77441	-4.09117	-1.94359	569.5	Leu569Leu, Leu570Leu	-1.18531	-0.182504	-0.614547	-0.647505	-0.851885	-0.76737	-4.71624	-4.8477	-4.75929	-3.78994	-4.10373	-4.37985	-1.20099	-2.16658	-2.4632		C-->T Editor	64804462	GGAGCTGCTGGTGGCCACCA	CAGCGCCAATGGGCTTTCGACGTCTCACACCGGGAGCTGCTGGTGGCCACCAGTTTCGAGACGCGACAGGCTCTTAAGCGGCT	C-T	1705C>T, 1708C>T	Leu569Leu, Leu570Leu	-0.620259	-0.426279	-0.1198	-0.477054	-1.03424	569.5	Leu569Leu, Leu570Leu	-0.868358	-0.385815	-0.606603	-0.489235	-0.549712	-0.239889
A-->G Editor	64804466	GGCCACCAGCAGCTCCTTCA	CAGCGCCAATGGGCTTTCGACGTCTCACACCGGGCCACCAGCAGCTCCTTCAGTTTCGAGACGCGACAGGCTCTTAAGCGGCT	A-G	1709T>C, 1712T>C	Leu570Pro, Val571Ala	-4.47197	-3.13952	-5.05269	-4.89398	-4.57484	570.5	Leu570Pro, Val571Ala	-4.49824	-4.32878	-4.58888	-3.48125	-3.106	-2.8313	-5.21737	-4.81255	-5.12816	-4.93521	-4.82688	-4.91985	-4.45826	-4.66931	-4.59696		C-->T Editor	64804466	GGCCACCAGCAGCTCCTTCA	CAGCGCCAATGGGCTTTCGACGTCTCACACCGGGCCACCAGCAGCTCCTTCAGTTTCGAGACGCGACAGGCTCTTAAGCGGCT	C-T	1710G>A, 1711G>A;1713G>A	Leu570Leu, Val571Ile	-0.983429	-0.754432	-1.72792	-1.38757	-1.6743	570.5	Leu570Leu, Val571Ile	-1.25701	-0.661343	-1.03193	-0.617541	-1.16365	-0.482105
A-->G Editor	64804470	GGCATGAAGGAGCTGCTGGT	CAGCGCCAATGGGCTTTCGACGTCTCACACCGGGCATGAAGGAGCTGCTGGTGTTTCGAGACGCGACAGGCTCTTAAGCGGCT	A-G	1696A>G, 1699A>G;1700A>G	Met566Val, Lys567Gly	1.7424	1.22668	-0.433702	0.202577	0.922581	566.5	Met566Val, Lys567Gly	1.40322	1.90096	1.92303	1.12216	1.35789	1.19998	-0.330644	-0.32732	-0.643141	0.39334	-0.451648	0.666038	0.805078	0.94037	1.02229		C-->T Editor	64804470	GGCATGAAGGAGCTGCTGGT	CAGCGCCAATGGGCTTTCGACGTCTCACACCGGGCATGAAGGAGCTGCTGGTGTTTCGAGACGCGACAGGCTCTTAAGCGGCT	A-G	1696A>G, 1699A>G;1700A>G	Met566Val, Lys567Gly	1.50737	2.3106	-0.56744	-0.70757	0.888142	566.5	Met566Val, Lys567Gly	1.44865	1.45916	1.6143	2.35244	2.14751	2.43184
A-->G Editor	64804471	GGGCATGAAGGAGCTGCTGG	CAGCGCCAATGGGCTTTCGACGTCTCACACCGGGGCATGAAGGAGCTGCTGGGTTTCGAGACGCGACAGGCTCTTAAGCGGCT	A-G	1696A>G, 1699A>G	Met566Val, Lys567Glu	1.57925	1.28425	-2.61223	0.105905	1.23338	566.5	Met566Val, Lys567Glu	1.7676	1.24571	1.72445	1.26581	1.31476	1.27217	-3.08177	-3.03974	-1.71517	0.122236	-0.000714807	0.196196	1.4923	1.2669	0.940943		C-->T Editor	64804471	GGGCATGAAGGAGCTGCTGG	CAGCGCCAATGGGCTTTCGACGTCTCACACCGGGGCATGAAGGAGCTGCTGGGTTTCGAGACGCGACAGGCTCTTAAGCGGCT	C-T	1695C>T	Gly565Gly	0.600996	1.58562	-1.90368	-1.49794	0.0914133	565	Gly565Gly	0.488504	0.821013	0.493471	1.6764	1.6942	1.38627
A-->G Editor	64804473	AAGGGCATGAAGGAGCTGCT	CAGCGCCAATGGGCTTTCGACGTCTCACACCGAAGGGCATGAAGGAGCTGCTGTTTCGAGACGCGACAGGCTCTTAAGCGGCT	A-G	1696A>G	Met566Val	2.72343	2.20688	-1.65229	1.32534	2.99135	566	Met566Val	2.85109	2.611	2.70818	2.20132	2.27765	2.14168	-2.31677	-0.75045	-1.88965	1.01061	1.5165	1.44891	2.92394	3.16902	2.88108		C-->T Editor	64804473	AAGGGCATGAAGGAGCTGCT	CAGCGCCAATGGGCTTTCGACGTCTCACACCGAAGGGCATGAAGGAGCTGCTGTTTCGAGACGCGACAGGCTCTTAAGCGGCT	C-T	1695C>T	Gly565Gly	-0.193548	0.850933	-0.262741	-0.278611	-0.224012	565	Gly565Gly	0.16653	-0.312587	-0.434587	0.78998	0.890873	0.871944
A-->G Editor	64804474	GAAGGGCATGAAGGAGCTGC	CAGCGCCAATGGGCTTTCGACGTCTCACACCGGAAGGGCATGAAGGAGCTGCGTTTCGAGACGCGACAGGCTCTTAAGCGGCT	A-G	1696A>G	Met566Val	3.26406	2.54781	0.597514	2.42267	3.71095	566	Met566Val	3.18141	3.1663	3.44447	2.68525	2.592	2.36619	0.704965	0.310826	0.776753	2.41673	2.35207	2.49921	3.69364	3.71668	3.72252		C-->T Editor	64804474	GAAGGGCATGAAGGAGCTGC	CAGCGCCAATGGGCTTTCGACGTCTCACACCGGAAGGGCATGAAGGAGCTGCGTTTCGAGACGCGACAGGCTCTTAAGCGGCT	C-T	1695C>T	Gly565Gly	0.0901005	-0.00372711	0.284739	0.617947	-0.0201931	565	Gly565Gly	-0.0496479	0.093324	0.226625	0.588875	-0.253012	-0.347044
A-->G Editor	64804477	GATGAAGGGCATGAAGGAGC	CAGCGCCAATGGGCTTTCGACGTCTCACACCGGATGAAGGGCATGAAGGAGCGTTTCGAGACGCGACAGGCTCTTAAGCGGCT	A-G	1690A>G;1691A>G	Lys564Gly	-0.119475	0.49491	-0.134957	-0.0179757	-0.368545	564	Lys564Gly	0.163543	-0.0511557	-0.470813	0.498448	0.591368	0.394916	-0.816415	1.60319	-1.19165	0.706431	-0.115703	-0.644655	-0.75862	-0.00920239	-0.337813		C-->T Editor	64804477	GATGAAGGGCATGAAGGAGC	CAGCGCCAATGGGCTTTCGACGTCTCACACCGGATGAAGGGCATGAAGGAGCGTTTCGAGACGCGACAGGCTCTTAAGCGGCT	A-G	1690A>G;1691A>G	Lys564Gly	-0.325552	-0.105889	-1.82338	-0.290288	-1.00054	564	Lys564Gly	-0.405852	-0.30313	-0.267675	-0.137667	0.0827871	-0.262788
A-->G Editor	64804480	GAAGATGAAGGGCATGAAGG	CAGCGCCAATGGGCTTTCGACGTCTCACACCGGAAGATGAAGGGCATGAAGGGTTTCGAGACGCGACAGGCTCTTAAGCGGCT	A-G	1687A>G, 1690A>G	Met563Val, Lys564Glu	-2.53847	-1.43808	-4.39247	-4.35002	-2.76396	563.5	Met563Val, Lys564Glu	-2.9687	-2.56717	-2.07955	-1.80492	-1.0574	-1.45192	-4.54035	-4.21434	-4.42271	-4.19703	-4.36136	-4.49168	-2.87581	-3.04999	-2.36609		C-->T Editor	64804480	GAAGATGAAGGGCATGAAGG	CAGCGCCAATGGGCTTTCGACGTCTCACACCGGAAGATGAAGGGCATGAAGGGTTTCGAGACGCGACAGGCTCTTAAGCGGCT	A-G	1687A>G, 1690A>G	Met563Val, Lys564Glu	-1.4721	-0.579592	-1.76887	-1.98919	-0.527091	563.5	Met563Val, Lys564Glu	-1.02416	-1.99093	-1.4012	-0.456122	-0.473266	-0.809388
A-->G Editor	64804482	GAGAAGATGAAGGGCATGAA	CAGCGCCAATGGGCTTTCGACGTCTCACACCGGAGAAGATGAAGGGCATGAAGTTTCGAGACGCGACAGGCTCTTAAGCGGCT	A-G	1684A>G;1685A>G, 1687A>G	Lys562Gly, Met563Val	-4.21404	-2.76196	-4.19396	-4.32446	-3.91522	562.5	Lys562Gly, Met563Val	-4.51866	-3.96087	-4.16261	-2.92701	-2.50653	-2.85234	-4.12471	-4.19752	-4.25965	-4.23644	-4.46152	-4.27542	-3.73091	-4.31845	-3.69629		C-->T Editor	64804482	GAGAAGATGAAGGGCATGAA	CAGCGCCAATGGGCTTTCGACGTCTCACACCGGAGAAGATGAAGGGCATGAAGTTTCGAGACGCGACAGGCTCTTAAGCGGCT	A-G	1684A>G;1685A>G, 1687A>G	Lys562Gly, Met563Val	-1.24572	-0.952527	-1.74091	-1.42835	-0.901439	562.5	Lys562Gly, Met563Val	-1.55365	-1.03993	-1.14358	-1.20414	-0.735794	-0.917646
A-->G Editor	64804483	TGAGAAGATGAAGGGCATGA	CAGCGCCAATGGGCTTTCGACGTCTCACACCGTGAGAAGATGAAGGGCATGAGTTTCGAGACGCGACAGGCTCTTAAGCGGCT	A-G	1684A>G;1685A>G, 1687A>G	Lys562Gly, Met563Val	-3.79224	-2.57318	-4.84771	-4.75268	-4.16872	562.5	Lys562Gly, Met563Val	-4.15093	-4.22343	-3.00235	-2.50247	-2.54715	-2.66991	-4.94385	-4.78992	-4.80936	-4.6071	-4.54551	-5.10543	-4.0373	-3.99781	-4.47105		C-->T Editor	64804483	TGAGAAGATGAAGGGCATGA	CAGCGCCAATGGGCTTTCGACGTCTCACACCGTGAGAAGATGAAGGGCATGAGTTTCGAGACGCGACAGGCTCTTAAGCGGCT	A-G	1684A>G;1685A>G, 1687A>G	Lys562Gly, Met563Val	-0.806107	-0.361254	-1.59529	-1.41297	-1.40796	562.5	Lys562Gly, Met563Val	-1.04729	-0.927148	-0.44388	-0.172016	-0.420314	-0.491433
A-->G Editor	64804486	TGCCCTTCATCTTCTCACTC	CAGCGCCAATGGGCTTTCGACGTCTCACACCGTGCCCTTCATCTTCTCACTCGTTTCGAGACGCGACAGGCTCTTAAGCGGCT	C-T	1689G>A, 1692G>A, 1693G>A	Met563Ile, Lys564Lys, Gly565Ser	-0.558835	0.101205	-1.21261	-2.10108	-0.94838	564	Met563Ile, Lys564Lys, Gly565Ser	-0.685603	-0.457786	-0.533116	0.0386467	0.20301	0.0619584	-0.223614	-3.13421	-0.27999	-2.12208	-2.98943	-1.19174	-0.885587	-0.8092	-1.15035		C-->T Editor	64804486	TGCCCTTCATCTTCTCACTC	CAGCGCCAATGGGCTTTCGACGTCTCACACCGTGCCCTTCATCTTCTCACTCGTTTCGAGACGCGACAGGCTCTTAAGCGGCT	C-T	1689G>A, 1692G>A, 1693G>A	Met563Ile, Lys564Lys, Gly565Ser	-1.15559	-0.526022	-1.7845	-0.73597	0.0163088	564	Met563Ile, Lys564Lys, Gly565Ser	-0.94232	-1.07024	-1.45421	0.854308	-1.39473	-1.03765
A-->G Editor	64804486	GAGTGAGAAGATGAAGGGCA	CAGCGCCAATGGGCTTTCGACGTCTCACACCGGAGTGAGAAGATGAAGGGCAGTTTCGAGACGCGACAGGCTCTTAAGCGGCT	A-G	1682A>G, 1684A>G	Glu561Gly, Lys562Glu	-2.23647	-1.90449	-3.91485	-4.05022	-3.07437	561.5	Glu561Gly, Lys562Glu	-1.5526	-2.97324	-2.18357	-1.6089	-1.78727	-2.31729	-3.64349	-3.97318	-4.12788	-4.14502	-3.91451	-4.09114	-3.19706	-2.86119	-3.16487		C-->T Editor	64804486	GAGTGAGAAGATGAAGGGCA	CAGCGCCAATGGGCTTTCGACGTCTCACACCGGAGTGAGAAGATGAAGGGCAGTTTCGAGACGCGACAGGCTCTTAAGCGGCT	A-G	1682A>G, 1684A>G	Glu561Gly, Lys562Glu	-0.434714	-0.140696	-1.12195	0.149571	-0.597563	561.5	Glu561Gly, Lys562Glu	-0.664705	-0.640334	0.000898572	0.117389	-0.300488	-0.238989
A-->G Editor	64804487	GCCCTTCATCTTCTCACTCT	CAGCGCCAATGGGCTTTCGACGTCTCACACCGGCCCTTCATCTTCTCACTCTGTTTCGAGACGCGACAGGCTCTTAAGCGGCT	A-G	1688T>C	Met563Thr	-1.21094	-0.133822	-3.36812	-2.09776	-1.07766	563	Met563Thr	-1.08924	-1.16125	-1.38234	-0.165684	-0.0321379	-0.203646	-2.4575	-3.79214	-3.85474	-1.8674	-2.35897	-2.06691	-1.34183	-0.82848	-1.06266		C-->T Editor	64804487	GCCCTTCATCTTCTCACTCT	CAGCGCCAATGGGCTTTCGACGTCTCACACCGGCCCTTCATCTTCTCACTCTGTTTCGAGACGCGACAGGCTCTTAAGCGGCT	C-T	1689G>A, 1692G>A	Met563Ile, Lys564Lys	-1.1161	-0.915883	-0.571368	-0.782045	-1.25445	563.5	Met563Ile, Lys564Lys	-1.38347	-0.882591	-1.08222	-1.00236	-0.931077	-0.814212
A-->G Editor	64804490	TCCAGAGTGAGAAGATGAAG	CAGCGCCAATGGGCTTTCGACGTCTCACACCGTCCAGAGTGAGAAGATGAAGGTTTCGAGACGCGACAGGCTCTTAAGCGGCT	A-G	1676A>G, 1678A>G	Gln559Arg, Ser560Gly	-3.33968	-1.66148	-5.03019	-3.50284	-3.25508	559.5	Gln559Arg, Ser560Gly	-3.27794	-3.22086	-3.52025	-1.58272	-1.88295	-1.51878	-5.15281	-4.91281	-5.02494	-2.55646	-4.39439	-3.55767	-3.48723	-3.4043	-2.8737		C-->T Editor	64804490	TCCAGAGTGAGAAGATGAAG	CAGCGCCAATGGGCTTTCGACGTCTCACACCGTCCAGAGTGAGAAGATGAAGGTTTCGAGACGCGACAGGCTCTTAAGCGGCT	A-G	1676A>G, 1678A>G	Gln559Arg, Ser560Gly	-1.70787	-0.981381	-2.2203	-1.86205	-1.20561	559.5	Gln559Arg, Ser560Gly	-1.93795	-1.66664	-1.51904	-0.930147	-0.991887	-1.02211
A-->G Editor	64804491	TTCATCTTCTCACTCTGGAA	CAGCGCCAATGGGCTTTCGACGTCTCACACCGTTCATCTTCTCACTCTGGAAGTTTCGAGACGCGACAGGCTCTTAAGCGGCT	A-G	1688T>C	Met563Thr	-2.68979	-1.80695	-4.67582	-4.02011	-3.10657	563	Met563Thr	-2.72563	-2.10298	-3.24075	-1.63224	-1.74732	-2.04128	-4.62696	-4.66611	-4.7344	-3.90447	-4.39558	-3.7603	-3.55864	-2.54795	-3.2131		C-->T Editor	64804491	TTCATCTTCTCACTCTGGAA	CAGCGCCAATGGGCTTTCGACGTCTCACACCGTTCATCTTCTCACTCTGGAAGTTTCGAGACGCGACAGGCTCTTAAGCGGCT	C-T	1686G>A	Lys562Lys	-0.953857	-0.946236	-0.757584	-0.570648	-1.26113	562	Lys562Lys	-0.867689	-1.01907	-0.974814	-1.07158	-0.765992	-1.00113
A-->G Editor	64804491	TTCCAGAGTGAGAAGATGAA	CAGCGCCAATGGGCTTTCGACGTCTCACACCGTTCCAGAGTGAGAAGATGAAGTTTCGAGACGCGACAGGCTCTTAAGCGGCT	A-G	1676A>G, 1678A>G	Gln559Arg, Ser560Gly	-2.35059	-1.28165	0.548856	-4.43359	-2.23406	559.5	Gln559Arg, Ser560Gly	-2.3894	-2.78766	-1.87469	-1.36702	-1.11128	-1.36664	0.45732	0.443842	0.745405	-4.65665	-4.57032	-4.07379	-2.32066	-2.40541	-1.9761		C-->T Editor	64804491	TTCCAGAGTGAGAAGATGAA	CAGCGCCAATGGGCTTTCGACGTCTCACACCGTTCCAGAGTGAGAAGATGAAGTTTCGAGACGCGACAGGCTCTTAAGCGGCT	C-T	1675C>T	Gln559Ter	-2.05662	-1.36754	-1.91805	-2.70924	-2.90006	559	Gln559Ter	-0.995843	-2.98277	-2.19125	-1.37275	-1.37064	-1.35921
A-->G Editor	64804492	TTTCCAGAGTGAGAAGATGA	CAGCGCCAATGGGCTTTCGACGTCTCACACCGTTTCCAGAGTGAGAAGATGAGTTTCGAGACGCGACAGGCTCTTAAGCGGCT	A-G	1676A>G, 1678A>G	Gln559Arg, Ser560Gly	-0.9827	0.261218	-2.91883	-1.50642	-0.441171	559.5	Gln559Arg, Ser560Gly	-0.798729	-0.804022	-1.34535	0.387166	0.14441	0.252077	-3.86514	-3.3179	-1.57346	-2.39143	-1.61545	-0.512373	-0.886749	-0.530498	0.093734		C-->T Editor	64804492	TTTCCAGAGTGAGAAGATGA	CAGCGCCAATGGGCTTTCGACGTCTCACACCGTTTCCAGAGTGAGAAGATGAGTTTCGAGACGCGACAGGCTCTTAAGCGGCT	C-T	1674C>T, 1675C>T	Phe558Phe, Gln559Ter	-2.78988	-1.63555	-2.37595	-2.45525	-2.841	558.5	Phe558Phe, Gln559Ter	-2.95102	-3.67103	-1.7476	-1.88907	-1.94185	-1.07571
A-->G Editor	64804493	CATCTTCTCACTCTGGAAAG	CAGCGCCAATGGGCTTTCGACGTCTCACACCGCATCTTCTCACTCTGGAAAGGTTTCGAGACGCGACAGGCTCTTAAGCGGCT	C-T	1683G>A, 1686G>A	Glu561Glu, Lys562Lys	-0.22018	-0.541685	-0.424849	-1.34807	-1.45318	561.5	Glu561Glu, Lys562Lys	0.205711	-0.199746	-0.666506	-0.636982	-0.674436	-0.313637	-0.443932	-0.244241	-0.586373	-1.96429	-1.55972	-0.520207	-0.768699	-1.7764	-1.81443		C-->T Editor	64804493	CATCTTCTCACTCTGGAAAG	CAGCGCCAATGGGCTTTCGACGTCTCACACCGCATCTTCTCACTCTGGAAAGGTTTCGAGACGCGACAGGCTCTTAAGCGGCT	C-T	1683G>A, 1686G>A	Glu561Glu, Lys562Lys	-0.795115	-0.662247	0.11416	-0.855402	-0.657596	561.5	Glu561Glu, Lys562Lys	-1.25316	-0.278613	-0.853571	-0.514958	-0.699556	-0.772227
A-->G Editor	64804495	TCTTCTCACTCTGGAAAGTG	CAGCGCCAATGGGCTTTCGACGTCTCACACCGTCTTCTCACTCTGGAAAGTGGTTTCGAGACGCGACAGGCTCTTAAGCGGCT	A-G	1680T>C	Ser560Ser	-0.508717	0.361754	-2.02213	-0.144847	-0.134	560	Ser560Ser	-0.845053	-0.20362	-0.477477	0.417412	0.249612	0.418237	-1.71063	-2.02745	-2.3283	-0.251638	-1.18874	1.00584	-0.622141	0.702569	-0.482427		C-->T Editor	64804495	CACTTTCCAGAGTGAGAAGA	CAGCGCCAATGGGCTTTCGACGTCTCACACCGCACTTTCCAGAGTGAGAAGAGTTTCGAGACGCGACAGGCTCTTAAGCGGCT	C-T	1674C>T, 1675C>T	Phe558Phe, Gln559Ter	-1.29003	-0.72829	-1.8654	-1.3366	-1.64817	558.5	Phe558Phe, Gln559Ter	-1.05037	-1.41688	-1.40285	-0.600053	-0.758461	-0.826356
A-->G Editor	64804495	CACTTTCCAGAGTGAGAAGA	CAGCGCCAATGGGCTTTCGACGTCTCACACCGCACTTTCCAGAGTGAGAAGAGTTTCGAGACGCGACAGGCTCTTAAGCGGCT	C-T	1674C>T, 1675C>T	Phe558Phe, Gln559Ter	-0.0248733	0.255258	-3.40437	1.39682	1.18491	558.5	Phe558Phe, Gln559Ter	-0.00837051	0.0268323	-0.0930818	0.207142	0.33896	0.219672	-3.3322	-3.99183	-2.88908	1.18569	1.87278	1.13199	1.57969	0.884125	1.09091		C-->T Editor	64804495	TCTTCTCACTCTGGAAAGTG	CAGCGCCAATGGGCTTTCGACGTCTCACACCGTCTTCTCACTCTGGAAAGTGGTTTCGAGACGCGACAGGCTCTTAAGCGGCT	C-T	1681G>A;1683G>A	Glu561Lys	-0.139439	-0.277722	-0.33942	-1.11269	0.153121	561	Glu561Lys	0.00895512	-0.172205	-0.255067	-0.291222	-0.258371	-0.283572
A-->G Editor	64804498	GCTCACTTTCCAGAGTGAGA	CAGCGCCAATGGGCTTTCGACGTCTCACACCGGCTCACTTTCCAGAGTGAGAGTTTCGAGACGCGACAGGCTCTTAAGCGGCT	A-G	1669A>G	Thr557Ala	-1.13053	0.0381946	-4.0766	-0.471436	-0.132674	557	Thr557Ala	-1.11415	-0.965699	-1.31173	-0.0284565	0.0173335	0.125707	-4.1132	-4.01098	-4.10563	-0.483932	-0.601519	-0.328857	-0.950342	0.459921	0.0923998		C-->T Editor	64804498	GCTCACTTTCCAGAGTGAGA	CAGCGCCAATGGGCTTTCGACGTCTCACACCGGCTCACTTTCCAGAGTGAGAGTTTCGAGACGCGACAGGCTCTTAAGCGGCT	C-T	1668C>T, 1670C>T	Leu556Leu, Thr557Ile	-0.770707	0.0212084	-0.551252	-0.367546	0.105182	556.5	Leu556Leu, Thr557Ile	-0.760181	-0.696744	-0.855197	0.131264	0.064688	-0.132327
A-->G Editor	64804500	TCACTCTGGAAAGTGAGCAC	CAGCGCCAATGGGCTTTCGACGTCTCACACCGTCACTCTGGAAAGTGAGCACGTTTCGAGACGCGACAGGCTCTTAAGCGGCT	C-T	1677G>A, 1679G>A	Gln559Gln, Ser560Asn	-0.908421	-0.153032	-4.28285	-1.64985	-1.62178	559.5	Gln559Gln, Ser560Asn	-0.923181	-1.0048	-0.797278	-0.215703	-0.152085	-0.0913096	-4.61016	-4.18814	-4.05026	-1.25036	-1.86533	-1.83386	-1.80964	-1.40328	-1.65241		C-->T Editor	64804500	TCACTCTGGAAAGTGAGCAC	CAGCGCCAATGGGCTTTCGACGTCTCACACCGTCACTCTGGAAAGTGAGCACGTTTCGAGACGCGACAGGCTCTTAAGCGGCT	C-T	1677G>A, 1679G>A	Gln559Gln, Ser560Asn	-0.439838	-0.4515	-0.425257	-0.638141	-0.0162961	559.5	Gln559Gln, Ser560Asn	-0.729886	0.0506756	-0.640304	-0.495746	-0.488663	-0.370091
A-->G Editor	64804501	AGTGCTCACTTTCCAGAGTG	CAGCGCCAATGGGCTTTCGACGTCTCACACCGAGTGCTCACTTTCCAGAGTGGTTTCGAGACGCGACAGGCTCTTAAGCGGCT	A-G	1669A>G	Thr557Ala	0.0616665	0.092434	-1.76521	-1.07917	-1.39729	557	Thr557Ala	0.5256	0.452742	-0.793343	0.022018	0.143223	0.112061	-1.19913	-2.08141	-2.0151	-0.685616	-2.04817	-0.503714	-1.35551	-1.22722	-1.60914		C-->T Editor	64804501	AGTGCTCACTTTCCAGAGTG	CAGCGCCAATGGGCTTTCGACGTCTCACACCGAGTGCTCACTTTCCAGAGTGGTTTCGAGACGCGACAGGCTCTTAAGCGGCT	C-T	1666C>T;1668C>T	Leu556Phe	-1.74275	-0.673125	-1.24061	-1.21896	-2.03542	556	Leu556Phe	-1.29723	-1.78102	-2.15001	-0.621703	-0.623669	-0.774004
A-->G Editor	64804501	CACTCTGGAAAGTGAGCACT	CAGCGCCAATGGGCTTTCGACGTCTCACACCGCACTCTGGAAAGTGAGCACTGTTTCGAGACGCGACAGGCTCTTAAGCGGCT	C-T	1677G>A	Gln559Gln	-1.04977	-0.0546517	0.0498473	-3.17919	-1.19779	559	Gln559Gln	-0.953014	-1.04585	-1.15044	-0.0255646	-0.122857	-0.0155334	1.26426	-0.661848	-0.45287	-3.17675	-3.44203	-2.91877	-0.853191	-1.23271	-1.50748		C-->T Editor	64804501	CACTCTGGAAAGTGAGCACT	CAGCGCCAATGGGCTTTCGACGTCTCACACCGCACTCTGGAAAGTGAGCACTGTTTCGAGACGCGACAGGCTCTTAAGCGGCT	C-T	1677G>A	Gln559Gln	-0.765222	0.0291577	0.000536655	0.206491	0.185787	559	Gln559Gln	-0.333712	-0.737387	-1.22457	-0.0573823	0.158888	-0.0140328
A-->G Editor	64804503	CCAGTGCTCACTTTCCAGAG	CAGCGCCAATGGGCTTTCGACGTCTCACACCGCCAGTGCTCACTTTCCAGAGGTTTCGAGACGCGACAGGCTCTTAAGCGGCT	C-T	1666C>T	Leu556Phe	-0.17105	-0.0141198	-2.7228	-2.17624	-0.973627	556	Leu556Phe	-0.319103	-0.19246	-0.00158811	-0.0551686	-0.194303	0.207112	-2.84673	-3.70061	-1.62104	-1.60473	-2.28209	-2.64189	-0.868723	-0.744927	-1.30723		C-->T Editor	64804503	CCAGTGCTCACTTTCCAGAG	CAGCGCCAATGGGCTTTCGACGTCTCACACCGCCAGTGCTCACTTTCCAGAGGTTTCGAGACGCGACAGGCTCTTAAGCGGCT	C-T	1666C>T	Leu556Phe	-2.21816	-0.907848	-2.21986	-1.41599	-1.3458	556	Leu556Phe	-2.74519	-2.00368	-1.90561	-1.1661	-0.820125	-0.737321
A-->G Editor	64804505	GTCCAGTGCTCACTTTCCAG	CAGCGCCAATGGGCTTTCGACGTCTCACACCGGTCCAGTGCTCACTTTCCAGGTTTCGAGACGCGACAGGCTCTTAAGCGGCT	A-G	1662A>G	Pro554Pro	-1.61691	-0.545194	-3.03073	-2.58565	-1.86215	554	Pro554Pro	-1.4006	-1.49474	-1.95539	-0.442072	-0.632782	-0.560729	-3.74131	-3.5299	-1.82097	-2.56953	-2.44486	-2.74256	-2.04169	-1.41366	-2.13111		C-->T Editor	64804505	GTCCAGTGCTCACTTTCCAG	CAGCGCCAATGGGCTTTCGACGTCTCACACCGGTCCAGTGCTCACTTTCCAGGTTTCGAGACGCGACAGGCTCTTAAGCGGCT	C-T	1661C>T	Pro554Leu	-0.587725	-0.173724	-0.634473	-1.00452	-1.13494	554	Pro554Leu	-0.145507	-0.786077	-0.831591	-0.324319	-0.159337	-0.0375171
A-->G Editor	64804507	GGGTCCAGTGCTCACTTTCC	CAGCGCCAATGGGCTTTCGACGTCTCACACCGGGGTCCAGTGCTCACTTTCCGTTTCGAGACGCGACAGGCTCTTAAGCGGCT	A-G	1662A>G	Pro554Pro	-0.803643	0.218427	-3.57234	1.43564	-0.391961	554	Pro554Pro	-0.948582	-0.849455	-0.61289	0.222222	0.322923	0.110137	-3.89885	-3.47938	-3.3388	1.70442	1.06804	1.53446	0.37009	-0.457735	-1.08824		C-->T Editor	64804507	GGGTCCAGTGCTCACTTTCC	CAGCGCCAATGGGCTTTCGACGTCTCACACCGGGGTCCAGTGCTCACTTTCCGTTTCGAGACGCGACAGGCTCTTAAGCGGCT	C-T	1660C>T;1661C>T	Pro554Leu	-0.824513	0.170245	-0.748002	0.294867	0.400285	554	Pro554Leu	-1.20389	-0.951437	-0.31821	0.196703	0.192617	0.121415
A-->G Editor	64804509	AAAGTGAGCACTGGACCCTC	CAGCGCCAATGGGCTTTCGACGTCTCACACCGAAAGTGAGCACTGGACCCTCGTTTCGAGACGCGACAGGCTCTTAAGCGGCT	A-G	1667T>C	Leu556Pro	-1.70361	-0.984904	-1.84322	-1.34475	-2.13614	556	Leu556Pro	-2.12117	-1.65309	-1.33656	-1.24992	-0.866499	-0.838291	-2.98479	-1.55491	-0.989958	-2.75133	-0.318268	-0.964656	-2.67626	-2.02226	-1.70991		C-->T Editor	64804509	AAAGTGAGCACTGGACCCTC	CAGCGCCAATGGGCTTTCGACGTCTCACACCGAAAGTGAGCACTGGACCCTCGTTTCGAGACGCGACAGGCTCTTAAGCGGCT	A-G	1667T>C	Leu556Pro	-1.15352	-0.676869	-1.54916	-1.71928	-1.11972	556	Leu556Pro	-1.21852	-1.38436	-0.85769	-0.778174	-0.875972	-0.37646
A-->G Editor	64804510	AAGTGAGCACTGGACCCTCC	CAGCGCCAATGGGCTTTCGACGTCTCACACCGAAGTGAGCACTGGACCCTCCGTTTCGAGACGCGACAGGCTCTTAAGCGGCT	A-G	1667T>C	Leu556Pro	-2.61674	-2.12829	-2.65274	-4.39622	-4.1132	556	Leu556Pro	-2.73713	-3.05232	-2.06077	-2.19006	-1.8735	-2.3213	-4.03197	-3.06762	-0.85865	-4.40585	-4.49054	-4.29226	-3.95143	-4.14927	-4.23891		C-->T Editor	64804510	AAGTGAGCACTGGACCCTCC	CAGCGCCAATGGGCTTTCGACGTCTCACACCGAAGTGAGCACTGGACCCTCCGTTTCGAGACGCGACAGGCTCTTAAGCGGCT	C-T	1665G>A	Val555Val	-1.86375	-0.511556	-2.53925	-1.88083	-1.10204	555	Val555Val	-2.46173	-1.87136	-1.25816	-0.575014	-0.687382	-0.272274
A-->G Editor	64804512	GTGAGCACTGGACCCTCCGG	CAGCGCCAATGGGCTTTCGACGTCTCACACCGGTGAGCACTGGACCCTCCGGGTTTCGAGACGCGACAGGCTCTTAAGCGGCT	A-G	1664T>C, 1667T>C	Val555Ala, Leu556Pro	-2.43165	-2.28725	-5.30781	-4.95093	-3.86098	555.5	Val555Ala, Leu556Pro	-2.38555	-1.92642	-2.98297	-1.93674	-2.51998	-2.40502	-5.39599	-5.07869	-5.44875	-4.91194	-4.95582	-4.98502	-3.7141	-4.12228	-3.74654		C-->T Editor	64804512	GTGAGCACTGGACCCTCCGG	CAGCGCCAATGGGCTTTCGACGTCTCACACCGGTGAGCACTGGACCCTCCGGGTTTCGAGACGCGACAGGCTCTTAAGCGGCT	C-T	1663G>A;1665G>A	Val555Ile	-1.01849	-1.01495	-2.00854	-1.65622	-1.48485	555	Val555Ile	-0.166718	-1.94883	-0.939929	-1.17221	-1.02748	-0.845142
A-->G Editor	64804513	TGAGCACTGGACCCTCCGGC	CAGCGCCAATGGGCTTTCGACGTCTCACACCGTGAGCACTGGACCCTCCGGCGTTTCGAGACGCGACAGGCTCTTAAGCGGCT	A-G	1664T>C	Val555Ala	-3.88469	-2.34148	-4.65839	-4.68808	-3.88061	555	Val555Ala	-3.49054	-3.7719	-4.39164	-2.12712	-2.79688	-2.10043	-4.67376	-4.63022	-4.67118	-4.83791	-4.62759	-4.59874	-3.20135	-4.01877	-4.42172		C-->T Editor	64804513	TGAGCACTGGACCCTCCGGC	CAGCGCCAATGGGCTTTCGACGTCTCACACCGTGAGCACTGGACCCTCCGGCGTTTCGAGACGCGACAGGCTCTTAAGCGGCT	C-T	1663G>A;1665G>A	Val555Ile	-2.40556	-1.5638	-2.0035	-2.45718	-2.27087	555	Val555Ile	-2.51993	-1.74267	-2.95407	-1.73154	-1.63949	-1.32038
A-->G Editor	64804515	AGCACTGGACCCTCCGGCGG	CAGCGCCAATGGGCTTTCGACGTCTCACACCGAGCACTGGACCCTCCGGCGGGTTTCGAGACGCGACAGGCTCTTAAGCGGCT	A-G	1664T>C	Val555Ala	-1.57228	-0.871636	-3.85643	-1.60843	-0.886427	555	Val555Ala	-1.64177	-1.73361	-1.34145	-0.808723	-0.781493	-1.02469	-4.4122	-3.83859	-3.31848	-3.11342	-0.77479	-0.937078	-0.383299	-1.32744	-0.948537		C-->T Editor	64804515	AGCACTGGACCCTCCGGCGG	CAGCGCCAATGGGCTTTCGACGTCTCACACCGAGCACTGGACCCTCCGGCGGGTTTCGAGACGCGACAGGCTCTTAAGCGGCT	C-T	1663G>A	Val555Met	-0.918159	-0.440578	-0.426174	-0.197147	-1.02007	555	Val555Met	-1.07018	-1.03837	-0.645919	-0.49693	-0.14045	-0.684353
A-->G Editor	64804516	GCACTGGACCCTCCGGCGGT	CAGCGCCAATGGGCTTTCGACGTCTCACACCGGCACTGGACCCTCCGGCGGTGTTTCGAGACGCGACAGGCTCTTAAGCGGCT	A-G	1659T>C	Gly553Gly	-1.73483	-0.398504	-4.13397	-1.18854	-0.663716	553	Gly553Gly	-1.70546	-1.75164	-1.74738	-0.474663	-0.174081	-0.546767	-4.79895	-4.47998	-3.12298	-2.52221	-1.15607	0.112658	-0.736514	-1.08318	-0.171456		C-->T Editor	64804516	GCACTGGACCCTCCGGCGGT	CAGCGCCAATGGGCTTTCGACGTCTCACACCGGCACTGGACCCTCCGGCGGTGTTTCGAGACGCGACAGGCTCTTAAGCGGCT	C-T	1663G>A	Val555Met	-1.87228	-1.19544	-3.1323	-1.73489	-2.73822	555	Val555Met	-2.31822	-1.47739	-1.82122	-0.957053	-1.1181	-1.51115
A-->G Editor	64804518	ACTGGACCCTCCGGCGGTGG	CAGCGCCAATGGGCTTTCGACGTCTCACACCGACTGGACCCTCCGGCGGTGGGTTTCGAGACGCGACAGGCTCTTAAGCGGCT	A-G	1659T>C	Gly553Gly	-0.141248	0.207236	-3.58151	-0.509008	0.184863	553	Gly553Gly	-0.300466	-0.159939	0.0366596	0.156332	0.267844	0.197531	-3.76137	-3.09147	-3.89168	-1.11962	0.00531461	-0.412721	-0.104266	0.495115	0.163741		C-->T Editor	64804518	ACTGGACCCTCCGGCGGTGG	CAGCGCCAATGGGCTTTCGACGTCTCACACCGACTGGACCCTCCGGCGGTGGGTTTCGAGACGCGACAGGCTCTTAAGCGGCT	C-T	1657G>A;1658G>A	Gly553Asn	-1.14941	-1.21156	-1.65967	-1.35091	-2.34424	553	Gly553Asn	-0.758761	-1.29323	-1.39625	-1.21963	-1.32247	-1.09259
A-->G Editor	64804519	ACCACCGCCGGAGGGTCCAG	CAGCGCCAATGGGCTTTCGACGTCTCACACCGACCACCGCCGGAGGGTCCAGGTTTCGAGACGCGACAGGCTCTTAAGCGGCT	A-G	1647A>G	Pro549Pro	-1.47302	-0.266892	-4.48226	-2.29187	-1.14787	549	Pro549Pro	-1.35737	-1.45445	-1.60724	-0.279819	-0.35951	-0.161347	-4.2707	-4.55243	-4.62365	-2.08706	-2.9675	-1.82105	-0.92358	-0.967511	-1.55251		C-->T Editor	64804519	ACCACCGCCGGAGGGTCCAG	CAGCGCCAATGGGCTTTCGACGTCTCACACCGACCACCGCCGGAGGGTCCAGGTTTCGAGACGCGACAGGCTCTTAAGCGGCT	C-T	1648C>T;1649C>T, 1651C>T	Pro550Leu, Pro551Ser	-1.68467	-1.1797	-2.19072	-2.95726	-1.00661	550.5	Pro550Leu, Pro551Ser	-1.78154	-1.83765	-1.43481	-1.06618	-1.12066	-1.35225
A-->G Editor	64804521	TCACCACCGCCGGAGGGTCC	CAGCGCCAATGGGCTTTCGACGTCTCACACCGTCACCACCGCCGGAGGGTCCGTTTCGAGACGCGACAGGCTCTTAAGCGGCT	A-G	1647A>G	Pro549Pro	-0.407383	0.578462	-4.30436	-2.41889	-0.882348	549	Pro549Pro	-0.242878	-0.333163	-0.646106	0.557592	0.688253	0.489542	-4.69912	-3.77788	-4.43609	-2.02903	-2.98421	-2.24343	-1.19715	-0.732943	-0.716956		C-->T Editor	64804521	TCACCACCGCCGGAGGGTCC	CAGCGCCAATGGGCTTTCGACGTCTCACACCGTCACCACCGCCGGAGGGTCCGTTTCGAGACGCGACAGGCTCTTAAGCGGCT	C-T	1645C>T;1646C>T, 1648C>T;1649C>T	Pro549Leu, Pro550Leu	-0.150406	-0.872495	-0.292388	-0.682251	-2.43292	549.5	Pro549Leu, Pro550Leu	-0.202589	-0.132391	-0.116236	-0.72196	-0.89188	-1.00364
A-->G Editor	64804521	GGACCCTCCGGCGGTGGTGA	CAGCGCCAATGGGCTTTCGACGTCTCACACCGGGACCCTCCGGCGGTGGTGAGTTTCGAGACGCGACAGGCTCTTAAGCGGCT	C-T	1654G>A;1656G>A, 1657G>A;1658G>A	Glu552Lys, Gly553Asn	-0.800923	0.015717	-1.00695	-2.15834	-1.15626	552.5	Glu552Lys, Gly553Asn	-0.657154	-1.15656	-0.589058	-0.0658867	-0.0545317	0.167569	-1.09493	-1.50119	-0.424735	-2.76786	-1.39676	-2.31041	-1.07038	-1.0997	-1.29869		C-->T Editor	64804521	GGACCCTCCGGCGGTGGTGA	CAGCGCCAATGGGCTTTCGACGTCTCACACCGGGACCCTCCGGCGGTGGTGAGTTTCGAGACGCGACAGGCTCTTAAGCGGCT	C-T	1654G>A;1656G>A, 1657G>A;1658G>A	Glu552Lys, Gly553Asn	-0.896658	-1.30691	-0.439238	-1.06902	-1.19587	552.5	Glu552Lys, Gly553Asn	-0.856123	-0.932303	-0.901548	-1.19399	-1.2759	-1.45085
A-->G Editor	64804524	CCCTCCGGCGGTGGTGATGC	CAGCGCCAATGGGCTTTCGACGTCTCACACCGCCCTCCGGCGGTGGTGATGCGTTTCGAGACGCGACAGGCTCTTAAGCGGCT	C-T	1653G>A, 1654G>A	Pro551Pro, Glu552Lys	-0.801324	0.419993	-2.67655	-0.837478	0.830729	551.5	Pro551Pro, Glu552Lys	-0.587857	-0.878415	-0.937699	0.409007	0.400927	0.450044	-3.99291	-0.633901	-3.40284	-0.830289	-0.150936	-1.53121	0.0584156	1.54302	0.890749		C-->T Editor	64804524	CCCTCCGGCGGTGGTGATGC	CAGCGCCAATGGGCTTTCGACGTCTCACACCGCCCTCCGGCGGTGGTGATGCGTTTCGAGACGCGACAGGCTCTTAAGCGGCT	C-T	1653G>A, 1654G>A	Pro551Pro, Glu552Lys	-0.683761	-0.814487	-0.558633	-0.649909	-1.77262	551.5	Pro551Pro, Glu552Lys	-0.416242	-0.700463	-0.934577	-0.559332	-0.935615	-0.948512
A-->G Editor	64804526	CTCCGGCGGTGGTGATGCTG	CAGCGCCAATGGGCTTTCGACGTCTCACACCGCTCCGGCGGTGGTGATGCTGGTTTCGAGACGCGACAGGCTCTTAAGCGGCT	C-T	1650G>A, 1653G>A	Pro550Pro, Pro551Pro	-0.48949	-0.502667	-0.664245	1.01071	-0.607978	550.5	Pro550Pro, Pro551Pro	-0.927255	-0.505646	-0.0355679	-0.375713	-0.534896	-0.597392	-0.68824	-1.05302	-0.251478	1.8106	0.55615	0.665382	-1.06092	-0.717551	-0.0454623		C-->T Editor	64804526	CTCCGGCGGTGGTGATGCTG	CAGCGCCAATGGGCTTTCGACGTCTCACACCGCTCCGGCGGTGGTGATGCTGGTTTCGAGACGCGACAGGCTCTTAAGCGGCT	C-T	1650G>A, 1653G>A	Pro550Pro, Pro551Pro	-0.942867	-0.379386	-1.44032	-1.63733	-1.54585	550.5	Pro550Pro, Pro551Pro	-0.737822	-0.920908	-1.16987	-0.396823	-0.402133	-0.339204
A-->G Editor	64804526	CAGCATCACCACCGCCGGAG	CAGCGCCAATGGGCTTTCGACGTCTCACACCGCAGCATCACCACCGCCGGAGGTTTCGAGACGCGACAGGCTCTTAAGCGGCT	A-G	1641A>G, 1644A>G	Ala547Ala, Ser548Ser	-1.64605	-0.668793	-4.0488	-3.12156	-1.95921	547.5	Ala547Ala, Ser548Ser	-1.88976	-1.53999	-1.5084	-0.717652	-0.742367	-0.546361	-4.25592	-3.14266	-4.74782	-3.97221	-3.34524	-2.04723	-2.07322	-1.8176	-1.98681		C-->T Editor	64804526	CAGCATCACCACCGCCGGAG	CAGCGCCAATGGGCTTTCGACGTCTCACACCGCAGCATCACCACCGCCGGAGGTTTCGAGACGCGACAGGCTCTTAAGCGGCT	C-T	1640C>T, 1643C>T	Ala547Val, Ser548Leu	-0.98787	-0.567706	-3.07848	-1.64826	-2.42805	547.5	Ala547Val, Ser548Leu	-1.11216	-1.10375	-0.747705	-0.205513	-0.929315	-0.568291
A-->G Editor	64804527	TCCGGCGGTGGTGATGCTGT	CAGCGCCAATGGGCTTTCGACGTCTCACACCGTCCGGCGGTGGTGATGCTGTGTTTCGAGACGCGACAGGCTCTTAAGCGGCT	C-T	1650G>A	Pro550Pro	-0.0772314	0.584661	0.869806	-2.06357	-0.308996	550	Pro550Pro	0.337783	-0.47609	-0.0933871	0.683343	0.649904	0.420734	0.558123	1.57163	0.479663	-2.42326	-2.26646	-1.50099	-0.775834	-0.00202091	-0.149134		C-->T Editor	64804527	TCCGGCGGTGGTGATGCTGT	CAGCGCCAATGGGCTTTCGACGTCTCACACCGTCCGGCGGTGGTGATGCTGTGTTTCGAGACGCGACAGGCTCTTAAGCGGCT	C-T	1650G>A	Pro550Pro	-0.108066	-0.285321	-0.65215	-0.374438	-0.356292	550	Pro550Pro	-0.269718	0.0151425	-0.0696229	-0.274979	-0.303064	-0.277919
A-->G Editor	64804527	ACAGCATCACCACCGCCGGA	CAGCGCCAATGGGCTTTCGACGTCTCACACCGACAGCATCACCACCGCCGGAGTTTCGAGACGCGACAGGCTCTTAAGCGGCT	A-G	1641A>G	Ala547Ala	-1.07335	-0.141	-1.85941	-1.22458	-0.686979	547	Ala547Ala	-0.88608	-1.31678	-1.01718	-0.0663632	-0.350046	-0.00658966	-3.63799	-1.50706	-0.43318	-1.63143	-1.29093	-0.75139	-0.538551	-0.571119	-0.951266		C-->T Editor	64804527	ACAGCATCACCACCGCCGGA	CAGCGCCAATGGGCTTTCGACGTCTCACACCGACAGCATCACCACCGCCGGAGTTTCGAGACGCGACAGGCTCTTAAGCGGCT	C-T	1640C>T, 1643C>T	Ala547Val, Ser548Leu	-1.53275	-0.815192	-1.41832	-1.24815	-1.56529	547.5	Ala547Val, Ser548Leu	-1.31399	-1.4435	-1.84075	-0.959925	-0.662136	-0.823515
A-->G Editor	64804528	CACAGCATCACCACCGCCGG	CAGCGCCAATGGGCTTTCGACGTCTCACACCGCACAGCATCACCACCGCCGGGTTTCGAGACGCGACAGGCTCTTAAGCGGCT	A-G	1638A>G, 1641A>G	Thr546Thr, Ala547Ala	-0.276877	-0.190848	-2.54497	-1.2887	-0.954702	546.5	Thr546Thr, Ala547Ala	-0.626221	0.21587	-0.42028	-0.14038	-0.440398	0.00823486	-2.76216	-1.79494	-3.07782	-1.14996	-1.35132	-1.36483	-1.05451	-0.359857	-1.44973		C-->T Editor	64804528	CCGGCGGTGGTGATGCTGTG	CAGCGCCAATGGGCTTTCGACGTCTCACACCGCCGGCGGTGGTGATGCTGTGGTTTCGAGACGCGACAGGCTCTTAAGCGGCT	C-T	1650G>A	Pro550Pro	-1.78169	-0.83971	-3.92208	-0.72852	-1.49433	550	Pro550Pro	-1.71919	-2.50938	-1.11649	-1.01564	-0.696799	-0.806691
A-->G Editor	64804528	CCGGCGGTGGTGATGCTGTG	CAGCGCCAATGGGCTTTCGACGTCTCACACCGCCGGCGGTGGTGATGCTGTGGTTTCGAGACGCGACAGGCTCTTAAGCGGCT	C-T	1650G>A	Pro550Pro	-0.463218	0.594743	-1.10912	-2.03873	-0.1491	550	Pro550Pro	-0.492803	-0.47997	-0.416879	0.550012	0.750186	0.484031	-1.63812	-0.579283	-1.10996	-2.35907	-1.66667	-2.09046	0.178303	-0.900894	0.275291		C-->T Editor	64804528	CACAGCATCACCACCGCCGG	CAGCGCCAATGGGCTTTCGACGTCTCACACCGCACAGCATCACCACCGCCGGGTTTCGAGACGCGACAGGCTCTTAAGCGGCT	C-T	1640C>T	Ala547Val	-1.47986	-0.67905	-0.771811	-1.45206	-2.06657	547	Ala547Val	-1.51854	-1.31077	-1.61027	-1.03957	-0.529888	-0.467694
A-->G Editor	64804530	CCCACAGCATCACCACCGCC	CAGCGCCAATGGGCTTTCGACGTCTCACACCGCCCACAGCATCACCACCGCCGTTTCGAGACGCGACAGGCTCTTAAGCGGCT	A-G	1636A>G;1638A>G	Thr546Ala	-0.255788	0.903858	-2.37366	-2.12009	-0.332579	546	Thr546Ala	0.123945	-0.741078	-0.150232	0.933315	0.694699	1.08356	-1.64958	-2.37336	-3.09805	-2.53454	-2.14611	-1.67964	-0.450932	-0.0192698	-0.527535		C-->T Editor	64804530	CCCACAGCATCACCACCGCC	CAGCGCCAATGGGCTTTCGACGTCTCACACCGCCCACAGCATCACCACCGCCGTTTCGAGACGCGACAGGCTCTTAAGCGGCT	C-T	1637C>T, 1640C>T	Thr546Ile, Ala547Val	-1.29607	-0.751359	-1.1527	-1.40203	-1.41771	546.5	Thr546Ile, Ala547Val	-1.74531	-1.27948	-0.863412	-0.755006	-0.878537	-0.620535
A-->G Editor	64804530	GGCGGTGGTGATGCTGTGGG	CAGCGCCAATGGGCTTTCGACGTCTCACACCGGGCGGTGGTGATGCTGTGGGGTTTCGAGACGCGACAGGCTCTTAAGCGGCT	In neither	In neither	In neither	-0.556119	0.365026	0.928668	-1.20568	0.00873186	546	In neither	-0.367696	-0.746859	-0.553804	0.207296	0.48188	0.405903	0.832619	0.440148	1.51324	-1.74936	-0.211268	-1.65642	-0.568172	0.290518	0.303849		C-->T Editor	64804530	GGCGGTGGTGATGCTGTGGG	CAGCGCCAATGGGCTTTCGACGTCTCACACCGGGCGGTGGTGATGCTGTGGGGTTTCGAGACGCGACAGGCTCTTAAGCGGCT	In neither	In neither	In neither	-1.99903	-1.07452	-2.80074	-1.82654	-1.9545	546	In neither	-2.51814	-1.65651	-1.82246	-1.07843	-0.996528	-1.1486
A-->G Editor	64804531	ACCCACAGCATCACCACCGC	CAGCGCCAATGGGCTTTCGACGTCTCACACCGACCCACAGCATCACCACCGCGTTTCGAGACGCGACAGGCTCTTAAGCGGCT	A-G	1636A>G;1638A>G	Thr546Ala	-1.27823	0.0854899	-0.734336	-2.19137	-1.22118	546	Thr546Ala	-1.34532	-0.916923	-1.57245	-0.0314921	0.0132227	0.274739	-0.961713	0.86059	-2.10189	-1.79808	-1.63577	-3.14027	-1.35875	-0.713034	-1.59176		C-->T Editor	64804531	ACCCACAGCATCACCACCGC	CAGCGCCAATGGGCTTTCGACGTCTCACACCGACCCACAGCATCACCACCGCGTTTCGAGACGCGACAGGCTCTTAAGCGGCT	C-T	1635C>T, 1637C>T	Pro545Pro, Thr546Ile	-1.41289	-0.485188	-0.708947	-0.766907	0.000479675	545.5	Pro545Pro, Thr546Ile	-1.54993	-1.20185	-1.48688	-0.45632	-0.392983	-0.606262
A-->G Editor	64804533	GGTGGTGATGCTGTGGGTGC	CAGCGCCAATGGGCTTTCGACGTCTCACACCGGGTGGTGATGCTGTGGGTGCGTTTCGAGACGCGACAGGCTCTTAAGCGGCT	A-G	1642T>C	Ser548Pro	0.046757	0.54664	-3.53549	-2.62266	-0.736228	548	Ser548Pro	-0.533131	0.24946	0.423942	0.447847	0.53178	0.660293	-3.65963	-2.45136	-4.49549	-2.43631	-3.02048	-2.41118	-1.03135	-0.563449	-0.613889		C-->T Editor	64804533	GGTGGTGATGCTGTGGGTGC	CAGCGCCAATGGGCTTTCGACGTCTCACACCGGGTGGTGATGCTGTGGGTGCGTTTCGAGACGCGACAGGCTCTTAAGCGGCT	A-G	1642T>C	Ser548Pro	-2.72643	-1.11039	-3.00565	-2.65161	-2.24302	548	Ser548Pro	-2.26266	-3.26502	-2.65162	-1.18848	-1.21194	-0.930742
A-->G Editor	64804534	GTGGTGATGCTGTGGGTGCT	CAGCGCCAATGGGCTTTCGACGTCTCACACCGGTGGTGATGCTGTGGGTGCTGTTTCGAGACGCGACAGGCTCTTAAGCGGCT	A-G	1642T>C	Ser548Pro	-0.125771	0.743903	-1.92277	-1.75828	-0.0752862	548	Ser548Pro	-0.216237	-0.199184	0.0381068	0.758012	0.771537	0.702161	-1.00601	-3.02543	-1.73688	-1.93611	-2.19837	-1.14036	-0.0222105	0.0184208	-0.222069		C-->T Editor	64804534	GTGGTGATGCTGTGGGTGCT	CAGCGCCAATGGGCTTTCGACGTCTCACACCGGTGGTGATGCTGTGGGTGCTGTTTCGAGACGCGACAGGCTCTTAAGCGGCT	A-G	1642T>C	Ser548Pro	-0.704174	-0.649283	-0.44664	-1.24624	-1.20427	548	Ser548Pro	-1.0436	-0.728676	-0.340243	-0.795108	-0.67243	-0.480311
A-->G Editor	64804534	AGCACCCACAGCATCACCAC	CAGCGCCAATGGGCTTTCGACGTCTCACACCGAGCACCCACAGCATCACCACGTTTCGAGACGCGACAGGCTCTTAAGCGGCT	A-G	1632A>G, 1636A>G	Ala544Ala, Thr546Ala	-1.05315	-0.0904996	-3.94297	-3.51472	-1.39279	545	Ala544Ala, Thr546Ala	-1.09302	-0.653225	-1.41321	0.0391205	-0.241514	-0.0691057	-4.39096	-3.31402	-4.12395	-3.98062	-3.23232	-3.33122	-1.62254	-1.10144	-1.45439		C-->T Editor	64804534	AGCACCCACAGCATCACCAC	CAGCGCCAATGGGCTTTCGACGTCTCACACCGAGCACCCACAGCATCACCACGTTTCGAGACGCGACAGGCTCTTAAGCGGCT	C-T	1633C>T;1634C>T;1635C>T	Pro545Phe	-1.60436	-0.737212	-1.45098	-1.42456	-1.06582	545	Pro545Phe	-1.78455	-1.41478	-1.61376	-0.905349	-0.603889	-0.702399
A-->G Editor	64804540	ATGCTGTGGGTGCTGGCACC	CAGCGCCAATGGGCTTTCGACGTCTCACACCGATGCTGTGGGTGCTGGCACCGTTTCGAGACGCGACAGGCTCTTAAGCGGCT	C-T	1639G>A	Ala547Thr	0.289263	0.106652	-0.818665	-1.30734	-0.678151	547	Ala547Thr	0.102271	0.422224	0.343294	0.0125947	0.0386188	0.268742	-1.66602	-0.587497	-0.202477	-1.20426	-0.900103	-1.81764	-0.54657	-0.795034	-0.692848		C-->T Editor	64804540	ATGCTGTGGGTGCTGGCACC	CAGCGCCAATGGGCTTTCGACGTCTCACACCGATGCTGTGGGTGCTGGCACCGTTTCGAGACGCGACAGGCTCTTAAGCGGCT	C-T	1639G>A	Ala547Thr	-1.52111	-0.777648	-0.663978	-0.904942	-1.02314	547	Ala547Thr	-1.52693	-1.65199	-1.3844	-0.48373	-1.09321	-0.756005
A-->G Editor	64804542	GCTGTGGGTGCTGGCACCTG	CAGCGCCAATGGGCTTTCGACGTCTCACACCGGCTGTGGGTGCTGGCACCTGGTTTCGAGACGCGACAGGCTCTTAAGCGGCT	In neither	In neither	In neither	-0.94214	0.153158	-3.99925	0.522684	1.74662	544	In neither	-0.751472	-0.833917	-1.24103	-0.0684418	0.145914	0.382001	-3.85598	-3.93849	-4.20328	0.920677	0.507784	0.13959	1.31095	2.22739	1.70152		C-->T Editor	64804542	GCTGTGGGTGCTGGCACCTG	CAGCGCCAATGGGCTTTCGACGTCTCACACCGGCTGTGGGTGCTGGCACCTGGTTTCGAGACGCGACAGGCTCTTAAGCGGCT	In neither	In neither	In neither	-1.11745	-0.604408	-2.16856	-1.35008	-0.661599	544	In neither	-0.775883	-1.47458	-1.1019	-0.939445	-0.462332	-0.411449
A-->G Editor	64804545	GCTCAGGTGCCAGCACCCAC	CAGCGCCAATGGGCTTTCGACGTCTCACACCGGCTCAGGTGCCAGCACCCACGTTTCGAGACGCGACAGGCTCTTAAGCGGCT	A-G	1622A>G	Gln541Arg	-0.720547	-0.0804708	0.0570704	-0.824873	-0.796931	541	Gln541Arg	-0.134907	-1.12013	-0.906602	-0.0698087	0.01263	-0.184234	-0.326025	0.109165	0.388071	-1.74094	-1.20236	0.46868	-0.948383	-1.3517	-0.0907067		C-->T Editor	64804545	GCTCAGGTGCCAGCACCCAC	CAGCGCCAATGGGCTTTCGACGTCTCACACCGGCTCAGGTGCCAGCACCCACGTTTCGAGACGCGACAGGCTCTTAAGCGGCT	C-T	1621C>T	Gln541Ter	-1.29381	-1.03611	-0.924558	-1.70594	-2.3582	541	Gln541Ter	-1.49745	-1.33876	-1.04521	-0.997454	-1.04026	-1.07063
A-->G Editor	64804545	GTGGGTGCTGGCACCTGAGC	CAGCGCCAATGGGCTTTCGACGTCTCACACCGGTGGGTGCTGGCACCTGAGCGTTTCGAGACGCGACAGGCTCTTAAGCGGCT	C-T	1630G>A	Ala544Thr	-0.628836	0.319982	-3.31008	-1.73949	-0.740818	544	Ala544Thr	-0.779118	-0.721272	-0.386118	0.0622963	0.261857	0.635793	-4.40968	-2.32137	-3.1992	-2.50291	-2.17341	-0.542147	-1.31575	-0.52419	-0.382512		C-->T Editor	64804545	GTGGGTGCTGGCACCTGAGC	CAGCGCCAATGGGCTTTCGACGTCTCACACCGGTGGGTGCTGGCACCTGAGCGTTTCGAGACGCGACAGGCTCTTAAGCGGCT	C-T	1630G>A	Ala544Thr	-0.813163	-0.290066	-1.64649	-1.39752	0.143016	544	Ala544Thr	-0.746199	-0.0639933	-1.6293	-0.581887	-0.305702	0.0173925
A-->G Editor	64804547	GGGTGCTGGCACCTGAGCCG	CAGCGCCAATGGGCTTTCGACGTCTCACACCGGGGTGCTGGCACCTGAGCCGGTTTCGAGACGCGACAGGCTCTTAAGCGGCT	C-T	1630G>A	Ala544Thr	-0.318205	0.457069	-1.72364	-0.673177	0.111236	544	Ala544Thr	-0.528099	-0.162578	-0.263938	0.420272	0.630823	0.320111	-1.68553	-1.22793	-2.25745	-0.169493	-0.362385	-1.48765	-0.0060806	0.313751	0.0260372		C-->T Editor	64804547	GGGTGCTGGCACCTGAGCCG	CAGCGCCAATGGGCTTTCGACGTCTCACACCGGGGTGCTGGCACCTGAGCCGGTTTCGAGACGCGACAGGCTCTTAAGCGGCT	C-T	1630G>A	Ala544Thr	-0.23133	-0.168377	-0.181307	-0.0560518	-0.243585	544	Ala544Thr	-0.555544	0.0536542	-0.192101	0.0533944	-0.494636	-0.0638886
A-->G Editor	64804550	TGCTGGCACCTGAGCCGTGC	CAGCGCCAATGGGCTTTCGACGTCTCACACCGTGCTGGCACCTGAGCCGTGCGTTTCGAGACGCGACAGGCTCTTAAGCGGCT	A-G	1625T>C	Val542Ala	-0.50799	0.0842479	-3.11498	-1.75795	-1.0895	542	Val542Ala	-0.434776	-0.24989	-0.839303	-0.101139	0.128613	0.22527	-3.05004	-2.72363	-3.57128	-3.17409	0.352727	-2.45249	-0.98615	-1.06407	-1.21828		C-->T Editor	64804550	TGCTGGCACCTGAGCCGTGC	CAGCGCCAATGGGCTTTCGACGTCTCACACCGTGCTGGCACCTGAGCCGTGCGTTTCGAGACGCGACAGGCTCTTAAGCGGCT	C-T	1626G>A	Val542Val	-1.09858	-0.526576	-1.06007	-1.70374	-1.71247	542	Val542Val	-0.850375	-1.48631	-0.959055	-0.393904	-0.568139	-0.617686
A-->G Editor	64804554	GGCAGCACGGCTCAGGTGCC	CAGCGCCAATGGGCTTTCGACGTCTCACACCGGGCAGCACGGCTCAGGTGCCGTTTCGAGACGCGACAGGCTCTTAAGCGGCT	A-G	1612A>G, 1615A>G	Ser538Gly, Thr539Ala	-0.22049	0.394417	-2.81371	-2.14977	-0.868708	538.5	Ser538Gly, Thr539Ala	-0.931689	0.122979	0.147241	0.270763	0.456007	0.456481	-3.03696	-1.87852	-3.52564	-2.82447	-2.82701	-0.797843	-0.994521	-0.446398	-1.16521		C-->T Editor	64804554	GGCAGCACGGCTCAGGTGCC	CAGCGCCAATGGGCTTTCGACGTCTCACACCGGGCAGCACGGCTCAGGTGCCGTTTCGAGACGCGACAGGCTCTTAAGCGGCT	C-T	1614C>T, 1616C>T	Ser538Ser, Thr539Met	0.58352	0.184933	0.513294	0.604165	0.535954	538.5	Ser538Ser, Thr539Met	0.699133	0.571677	0.479751	0.415278	0.120361	0.0191616
A-->G Editor	64804558	AGGTGGCAGCACGGCTCAGG	CAGCGCCAATGGGCTTTCGACGTCTCACACCGAGGTGGCAGCACGGCTCAGGGTTTCGAGACGCGACAGGCTCTTAAGCGGCT	A-G	1612A>G	Ser538Gly	-0.0485721	0.207252	-0.0836151	0.127228	-0.0521023	538	Ser538Gly	-0.147619	-0.079123	0.0810255	0.180212	0.443265	-0.00172194	-0.899244	0.40284	0.245558	-0.325846	0.823164	-0.115635	-0.0158617	-0.0772773	-0.0631679		C-->T Editor	64804558	AGGTGGCAGCACGGCTCAGG	CAGCGCCAATGGGCTTTCGACGTCTCACACCGAGGTGGCAGCACGGCTCAGGGTTTCGAGACGCGACAGGCTCTTAAGCGGCT	C-T	1611C>T	Gly537Gly	-0.912724	-0.287429	-0.345935	-1.55606	-1.37056	537	Gly537Gly	-1.14077	-0.872038	-0.725367	-0.0240944	-0.523346	-0.314847
A-->G Editor	64804560	TGAGCCGTGCTGCCACCTTC	CAGCGCCAATGGGCTTTCGACGTCTCACACCGTGAGCCGTGCTGCCACCTTCGTTTCGAGACGCGACAGGCTCTTAAGCGGCT	C-T	1617G>A, 1618G>A	Thr539Thr, Ala540Thr	-0.47759	0.350422	-0.678333	-1.05389	-0.863297	539.5	Thr539Thr, Ala540Thr	-0.476219	-0.0582587	-0.898293	0.465611	0.397649	0.188007	-1.63565	-0.204968	-0.19438	-0.354709	-2.3771	-0.429871	-1.03215	-1.36781	-0.189923		C-->T Editor	64804560	TGAGCCGTGCTGCCACCTTC	CAGCGCCAATGGGCTTTCGACGTCTCACACCGTGAGCCGTGCTGCCACCTTCGTTTCGAGACGCGACAGGCTCTTAAGCGGCT	C-T	1617G>A, 1618G>A	Thr539Thr, Ala540Thr	0.314646	-0.0884086	-0.121978	0.379238	-0.653809	539.5	Thr539Thr, Ala540Thr	0.403815	0.164527	0.375595	-0.280629	-0.00333193	0.0187354
A-->G Editor	64804560	GAAGGTGGCAGCACGGCTCA	CAGCGCCAATGGGCTTTCGACGTCTCACACCGGAAGGTGGCAGCACGGCTCAGTTTCGAGACGCGACAGGCTCTTAAGCGGCT	In neither	In neither	In neither	-0.786367	0.534823	-3.19032	0.522533	0.509383	539.5	In neither	-0.476687	-0.64522	-1.23719	0.609055	0.523296	0.472119	-3.80686	-2.7476	-3.01651	-0.0554382	1.58253	0.040502	-0.339475	1.24118	0.626443		C-->T Editor	64804560	GAAGGTGGCAGCACGGCTCA	CAGCGCCAATGGGCTTTCGACGTCTCACACCGGAAGGTGGCAGCACGGCTCAGTTTCGAGACGCGACAGGCTCTTAAGCGGCT	In neither	In neither	In neither	-0.613768	-0.329079	-1.10505	-0.984349	-1.15224	539.5	In neither	-1.01475	-0.335554	-0.491002	-0.521419	-0.399338	-0.0664785
A-->G Editor	64804561	GAGCCGTGCTGCCACCTTCA	CAGCGCCAATGGGCTTTCGACGTCTCACACCGGAGCCGTGCTGCCACCTTCAGTTTCGAGACGCGACAGGCTCTTAAGCGGCT	C-T	1617G>A, 1618G>A	Thr539Thr, Ala540Thr	-1.19056	-0.0770016	-0.187132	-2.04465	-1.24427	539.5	Thr539Thr, Ala540Thr	-1.04646	-1.11842	-1.4068	-0.125623	-6.19359e-05	-0.10532	-1.24479	0.778231	-0.0948352	-1.90334	-3.24253	-0.988076	-1.2107	-1.39652	-1.12558		C-->T Editor	64804561	GAGCCGTGCTGCCACCTTCA	CAGCGCCAATGGGCTTTCGACGTCTCACACCGGAGCCGTGCTGCCACCTTCAGTTTCGAGACGCGACAGGCTCTTAAGCGGCT	C-T	1617G>A, 1618G>A	Thr539Thr, Ala540Thr	-0.22162	0.0816555	0.0124965	-0.531535	0.00569129	539.5	Thr539Thr, Ala540Thr	-0.170449	-0.136499	-0.357913	0.110089	0.13765	-0.00277328
A-->G Editor	64804561	TGAAGGTGGCAGCACGGCTC	CAGCGCCAATGGGCTTTCGACGTCTCACACCGTGAAGGTGGCAGCACGGCTCGTTTCGAGACGCGACAGGCTCTTAAGCGGCT	A-G	1605A>G	Glu535Glu	-0.992316	0.0558169	-1.79749	-2.55456	-1.30913	535	Glu535Glu	-0.781205	-1.06942	-1.12633	-0.133408	0.136916	0.163943	-1.01514	-1.99982	-2.37751	-2.21767	-1.95506	-3.49093	-1.28588	-1.46637	-1.17515		C-->T Editor	64804561	TGAAGGTGGCAGCACGGCTC	CAGCGCCAATGGGCTTTCGACGTCTCACACCGTGAAGGTGGCAGCACGGCTCGTTTCGAGACGCGACAGGCTCTTAAGCGGCT	A-G	1605A>G	Glu535Glu	-0.989519	-0.0478368	-1.33118	-1.45913	-1.08178	535	Glu535Glu	-0.549413	-1.17388	-1.24527	-0.261252	0.00196129	0.11578
A-->G Editor	64804562	AGCCGTGCTGCCACCTTCAG	CAGCGCCAATGGGCTTTCGACGTCTCACACCGAGCCGTGCTGCCACCTTCAGGTTTCGAGACGCGACAGGCTCTTAAGCGGCT	C-T	1613G>A, 1617G>A	Ser538Asn, Thr539Thr	-0.894697	-0.153616	-3.74742	-1.81868	-1.26181	538	Ser538Asn, Thr539Thr	-0.569025	-1.02761	-1.08746	-0.249656	-0.0163754	-0.194817	-4.73893	-3.94565	-2.5577	-1.68937	-2.83362	-0.933057	-1.31631	-1.24895	-1.22017		C-->T Editor	64804562	AGCCGTGCTGCCACCTTCAG	CAGCGCCAATGGGCTTTCGACGTCTCACACCGAGCCGTGCTGCCACCTTCAGGTTTCGAGACGCGACAGGCTCTTAAGCGGCT	C-T	1613G>A, 1617G>A	Ser538Asn, Thr539Thr	-1.42082	-0.45836	-1.9287	-1.27673	-1.02807	538.5	Ser538Asn, Thr539Thr	-1.2912	-1.23701	-1.73425	-0.389421	-0.602993	-0.382665
A-->G Editor	64804566	GGCCCTGAAGGTGGCAGCAC	CAGCGCCAATGGGCTTTCGACGTCTCACACCGGGCCCTGAAGGTGGCAGCACGTTTCGAGACGCGACAGGCTCTTAAGCGGCT	A-G	1604A>G	Glu535Gly	-0.529905	0.41892	-2.74719	-0.904278	0.563353	535	Glu535Gly	-0.619225	-0.754349	-0.21614	0.697143	0.212595	0.347021	-2.86347	-2.76136	-2.61674	-1.44953	0.290496	-1.5538	0.93922	0.845845	-0.0950076		C-->T Editor	64804566	GGCCCTGAAGGTGGCAGCAC	CAGCGCCAATGGGCTTTCGACGTCTCACACCGGGCCCTGAAGGTGGCAGCACGTTTCGAGACGCGACAGGCTCTTAAGCGGCT	C-T	1600C>T;1601C>T	Pro534Phe	-1.7619	-0.670991	-2.09779	-2.55389	-2.86547	534	Pro534Phe	-1.62587	-1.70126	-1.95857	-0.816937	-0.810189	-0.385847
A-->G Editor	64804567	TGCTGCCACCTTCAGGGCCT	CAGCGCCAATGGGCTTTCGACGTCTCACACCGTGCTGCCACCTTCAGGGCCTGTTTCGAGACGCGACAGGCTCTTAAGCGGCT	A-G	1608T>C	Gly536Gly	-0.676568	0.302146	-1.45075	-2.37769	-0.837958	536	Gly536Gly	-0.860369	-0.394569	-0.774767	0.285617	0.241859	0.378962	-3.31252	-0.588597	-0.451132	-2.50887	-2.2648	-2.3594	-0.924304	-0.630449	-0.959121		C-->T Editor	64804567	TGCTGCCACCTTCAGGGCCT	CAGCGCCAATGGGCTTTCGACGTCTCACACCGTGCTGCCACCTTCAGGGCCTGTTTCGAGACGCGACAGGCTCTTAAGCGGCT	C-T	1609G>A;1610G>A	Gly537Asn	-0.128046	-0.172467	0.739401	-0.36031	-0.780918	537	Gly537Asn	-0.0432925	-0.16841	-0.172434	-0.455207	0.0888451	-0.151038
A-->G Editor	64804567	AGGCCCTGAAGGTGGCAGCA	CAGCGCCAATGGGCTTTCGACGTCTCACACCGAGGCCCTGAAGGTGGCAGCAGTTTCGAGACGCGACAGGCTCTTAAGCGGCT	C-T	1599C>T, 1600C>T;1601C>T	Gly533Gly, Pro534Phe	-0.904077	0.210463	-2.53303	-1.73611	-0.844394	533.5	Gly533Gly, Pro534Phe	-0.267038	-1.15386	-1.29133	0.252118	0.272815	0.106456	-3.18214	-1.7388	-2.67815	-2.25887	-1.09517	-1.8543	-0.881658	-0.907115	-0.744409		C-->T Editor	64804567	AGGCCCTGAAGGTGGCAGCA	CAGCGCCAATGGGCTTTCGACGTCTCACACCGAGGCCCTGAAGGTGGCAGCAGTTTCGAGACGCGACAGGCTCTTAAGCGGCT	C-T	1599C>T, 1600C>T;1601C>T	Gly533Gly, Pro534Phe	-3.40596	-1.56517	-4.03406	-3.14456	-2.58983	533.5	Gly533Gly, Pro534Phe	-3.51121	-3.42948	-3.27721	-1.36008	-2.23595	-1.09949
A-->G Editor	64804568	GCTGCCACCTTCAGGGCCTC	CAGCGCCAATGGGCTTTCGACGTCTCACACCGGCTGCCACCTTCAGGGCCTCGTTTCGAGACGCGACAGGCTCTTAAGCGGCT	A-G	1608T>C	Gly536Gly	-0.205881	0.0478913	-1.23968	-1.28433	-0.446845	536	Gly536Gly	-0.554015	0.0629994	-0.126626	-0.0106888	-0.0170704	0.171433	-1.52726	-1.48564	-0.70614	-0.955404	-2.11035	-0.787243	-0.255195	-0.609552	-0.475787		C-->T Editor	64804568	GCTGCCACCTTCAGGGCCTC	CAGCGCCAATGGGCTTTCGACGTCTCACACCGGCTGCCACCTTCAGGGCCTCGTTTCGAGACGCGACAGGCTCTTAAGCGGCT	C-T	1607G>A, 1609G>A;1610G>A	Gly536Asp, Gly537Asn	-0.957179	-0.377356	-0.821535	-0.927347	-0.814979	536.5	Gly536Asp, Gly537Asn	-0.726719	-0.900882	-1.24394	-0.377096	-0.326703	-0.428269
A-->G Editor	64804569	CTGCCACCTTCAGGGCCTCG	CAGCGCCAATGGGCTTTCGACGTCTCACACCGCTGCCACCTTCAGGGCCTCGGTTTCGAGACGCGACAGGCTCTTAAGCGGCT	A-G	1608T>C	Gly536Gly	-0.935326	0.0494521	-3.21149	-2.76666	-0.925665	536	Gly536Gly	-0.253984	-1.03433	-1.51766	-0.00579949	0.0777057	0.0764502	-4.05681	-3.46415	-2.1135	-2.92201	-3.38518	-1.99279	-0.853818	-0.662919	-1.26026		C-->T Editor	64804569	CTGCCACCTTCAGGGCCTCG	CAGCGCCAATGGGCTTTCGACGTCTCACACCGCTGCCACCTTCAGGGCCTCGGTTTCGAGACGCGACAGGCTCTTAAGCGGCT	C-T	1606G>A;1607G>A, 1609G>A;1610G>A	Gly536Asn, Gly537Asn	-0.502745	-0.249267	-1.98452	-1.05712	-1.71617	536.5	Gly536Asn, Gly537Asn	-0.525662	-0.884052	-0.0985224	-0.580506	-0.244565	0.0772715
A-->G Editor	64804571	CCCGAGGCCCTGAAGGTGGC	CAGCGCCAATGGGCTTTCGACGTCTCACACCGCCCGAGGCCCTGAAGGTGGCGTTTCGAGACGCGACAGGCTCTTAAGCGGCT	A-G	1596A>G	Arg532Arg	-0.224361	0.320696	-2.51223	1.41947	0.654993	532	Arg532Arg	0.086323	-0.400272	-0.359134	0.553426	0.462563	-0.0539028	-3.4455	-1.68411	-2.40707	2.03426	1.5949	0.629236	1.46568	0.500704	-0.00140239		C-->T Editor	64804571	CCCGAGGCCCTGAAGGTGGC	CAGCGCCAATGGGCTTTCGACGTCTCACACCGCCCGAGGCCCTGAAGGTGGCGTTTCGAGACGCGACAGGCTCTTAAGCGGCT	C-T	1599C>T	Gly533Gly	-2.2342	-0.608419	-3.4306	-2.42596	-2.2855	533	Gly533Gly	-3.10062	-1.84494	-1.75703	-0.840996	-0.0279186	-0.956344
A-->G Editor	64804572	CCACCTTCAGGGCCTCGGGC	CAGCGCCAATGGGCTTTCGACGTCTCACACCGCCACCTTCAGGGCCTCGGGCGTTTCGAGACGCGACAGGCTCTTAAGCGGCT	C-T	1603G>A, 1606G>A;1607G>A	Glu535Lys, Gly536Asn	0.334204	0.865502	-0.341464	0.428123	-0.0297804	535.5	Glu535Lys, Gly536Asn	0.178387	0.153457	0.670767	0.986736	0.861135	0.748635	0.69808	-1.67428	-0.0481925	-0.0294217	0.74739	0.566401	-0.270772	-0.197174	0.378604		C-->T Editor	64804572	CCACCTTCAGGGCCTCGGGC	CAGCGCCAATGGGCTTTCGACGTCTCACACCGCCACCTTCAGGGCCTCGGGCGTTTCGAGACGCGACAGGCTCTTAAGCGGCT	C-T	1603G>A, 1606G>A;1607G>A	Glu535Lys, Gly536Asn	-1.39417	-0.826554	-2.48	-1.73604	-0.259703	535.5	Glu535Lys, Gly536Asn	-1.87657	-1.4567	-0.849243	-0.958457	-0.88225	-0.638955
A-->G Editor	64804574	ACCTTCAGGGCCTCGGGCTG	CAGCGCCAATGGGCTTTCGACGTCTCACACCGACCTTCAGGGCCTCGGGCTGGTTTCGAGACGCGACAGGCTCTTAAGCGGCT	A-G	1602T>C	Pro534Pro	-0.746527	0.0505609	-0.211661	-2.212	-0.858928	534	Pro534Pro	-0.618294	-0.910841	-0.710444	0.112393	0.0370605	0.00222867	-0.564553	-0.489598	0.419169	-2.69117	-2.44524	-1.49958	-0.732249	-0.802321	-1.04222		C-->T Editor	64804574	ACCTTCAGGGCCTCGGGCTG	CAGCGCCAATGGGCTTTCGACGTCTCACACCGACCTTCAGGGCCTCGGGCTGGTTTCGAGACGCGACAGGCTCTTAAGCGGCT	C-T	1603G>A	Glu535Lys	-1.48821	-0.688631	-1.84124	-1.10299	-1.0846	535	Glu535Lys	-1.82542	-1.23753	-1.40169	-0.745949	-0.594546	-0.725399
A-->G Editor	64804574	CAGCCCGAGGCCCTGAAGGT	CAGCGCCAATGGGCTTTCGACGTCTCACACCGCAGCCCGAGGCCCTGAAGGTGTTTCGAGACGCGACAGGCTCTTAAGCGGCT	A-G	1596A>G	Arg532Arg	-0.859086	-0.310844	-1.98834	-1.25499	-1.10943	532	Arg532Arg	-0.951497	-0.49019	-1.13557	-0.204936	-0.247843	-0.479754	-1.65661	-3.7609	-0.547524	-1.79785	-1.2678	-0.699322	-1.12481	-0.919875	-1.2836		C-->T Editor	64804574	CAGCCCGAGGCCCTGAAGGT	CAGCGCCAATGGGCTTTCGACGTCTCACACCGCAGCCCGAGGCCCTGAAGGTGTTTCGAGACGCGACAGGCTCTTAAGCGGCT	C-T	1592C>T;1593C>T, 1594C>T	Ala531Val, Arg532Ter	-2.30535	-1.3437	-3.67709	-3.06732	-2.0181	531.5	Ala531Val, Arg532Ter	-2.34588	-1.95803	-2.61215	-1.43893	-1.42242	-1.16975
A-->G Editor	64804575	ACAGCCCGAGGCCCTGAAGG	CAGCGCCAATGGGCTTTCGACGTCTCACACCGACAGCCCGAGGCCCTGAAGGGTTTCGAGACGCGACAGGCTCTTAAGCGGCT	C-T	1592C>T;1593C>T, 1594C>T	Ala531Val, Arg532Ter	-1.07635	-0.253443	-3.0941	-1.89576	-0.937988	531.5	Ala531Val, Arg532Ter	-1.1667	-0.79463	-1.26771	-0.243527	-0.243092	-0.273709	-2.85714	-3.54832	-2.87684	-2.44487	-2.30522	-0.937205	-1.00545	-0.993274	-0.815242		C-->T Editor	64804575	ACAGCCCGAGGCCCTGAAGG	CAGCGCCAATGGGCTTTCGACGTCTCACACCGACAGCCCGAGGCCCTGAAGGGTTTCGAGACGCGACAGGCTCTTAAGCGGCT	C-T	1592C>T;1593C>T, 1594C>T	Ala531Val, Arg532Ter	-3.18812	-1.61723	-4.24542	-4.22825	-3.66212	531.5	Ala531Val, Arg532Ter	-2.89004	-3.37231	-3.30199	-1.57282	-1.6406	-1.63829
A-->G Editor	64804577	GCACAGCCCGAGGCCCTGAA	CAGCGCCAATGGGCTTTCGACGTCTCACACCGGCACAGCCCGAGGCCCTGAAGTTTCGAGACGCGACAGGCTCTTAAGCGGCT	A-G	1590A>G	Thr530Thr	-0.692161	-0.302034	-1.99728	-3.07416	-1.39514	530	Thr530Thr	-0.78174	-0.780261	-0.514483	-0.456341	-0.14589	-0.30387	-1.6477	-1.76832	-2.57581	-3.30442	-2.79218	-3.12589	-1.61262	-1.29817	-1.27463		C-->T Editor	64804577	GCACAGCCCGAGGCCCTGAA	CAGCGCCAATGGGCTTTCGACGTCTCACACCGGCACAGCCCGAGGCCCTGAAGTTTCGAGACGCGACAGGCTCTTAAGCGGCT	C-T	1589C>T, 1592C>T;1593C>T	Thr530Ile, Ala531Val	0.768519	-0.318986	0.980208	0.223339	-0.242553	530.5	Thr530Ile, Ala531Val	0.894959	0.260941	1.14966	-0.389293	-0.0470266	-0.520638
A-->G Editor	64804578	GGCACAGCCCGAGGCCCTGA	CAGCGCCAATGGGCTTTCGACGTCTCACACCGGGCACAGCCCGAGGCCCTGAGTTTCGAGACGCGACAGGCTCTTAAGCGGCT	A-G	1588A>G;1590A>G	Thr530Ala	0.501988	0.679101	1.1225	0.805827	0.111631	530	Thr530Ala	0.341736	0.574032	0.590196	0.678222	0.72917	0.629912	0.90253	0.829257	1.63571	0.534851	1.12297	0.759663	0.182979	0.0869375	0.0649754		C-->T Editor	64804578	GGCACAGCCCGAGGCCCTGA	CAGCGCCAATGGGCTTTCGACGTCTCACACCGGGCACAGCCCGAGGCCCTGAGTTTCGAGACGCGACAGGCTCTTAAGCGGCT	C-T	1589C>T, 1592C>T	Thr530Ile, Ala531Val	-0.607025	-0.479989	-0.282535	-0.504036	-0.50087	530.5	Thr530Ile, Ala531Val	-0.710774	-0.802656	-0.307646	-0.525742	-0.446165	-0.46806
A-->G Editor	64804578	TCAGGGCCTCGGGCTGTGCC	CAGCGCCAATGGGCTTTCGACGTCTCACACCGTCAGGGCCTCGGGCTGTGCCGTTTCGAGACGCGACAGGCTCTTAAGCGGCT	C-T	1597G>A;1598G>A	Gly533Asn	-0.337986	0.35304	-4.03097	-2.17133	-0.737163	533	Gly533Asn	-0.237221	-0.468441	-0.308297	0.422526	0.343104	0.293492	-4.23252	-4.15245	-3.70794	-1.27491	-2.66477	-2.5743	-1.06144	-0.567862	-0.582187		C-->T Editor	64804578	TCAGGGCCTCGGGCTGTGCC	CAGCGCCAATGGGCTTTCGACGTCTCACACCGTCAGGGCCTCGGGCTGTGCCGTTTCGAGACGCGACAGGCTCTTAAGCGGCT	C-T	1597G>A;1598G>A	Gly533Asn	-1.36423	-0.44162	-1.46625	-1.10057	-0.862647	533	Gly533Asn	-1.20766	-1.67987	-1.20515	-0.332491	-0.512284	-0.480085
A-->G Editor	64804580	AGGGCCTCGGGCTGTGCCAG	CAGCGCCAATGGGCTTTCGACGTCTCACACCGAGGGCCTCGGGCTGTGCCAGGTTTCGAGACGCGACAGGCTCTTAAGCGGCT	C-T	1595G>A, 1597G>A;1598G>A	Arg532Gln, Gly533Asn	-0.108532	0.296136	-0.276882	-0.791173	-0.287148	532.5	Arg532Gln, Gly533Asn	0.163422	-0.299864	-0.189153	0.300784	0.345342	0.242281	-0.498486	0.0467033	-0.378863	-0.627209	-1.17255	-0.573755	-0.52331	-0.0165345	-0.321599		C-->T Editor	64804580	AGGGCCTCGGGCTGTGCCAG	CAGCGCCAATGGGCTTTCGACGTCTCACACCGAGGGCCTCGGGCTGTGCCAGGTTTCGAGACGCGACAGGCTCTTAAGCGGCT	C-T	1595G>A, 1597G>A;1598G>A	Arg532Gln, Gly533Asn	-1.24807	-0.701203	-2.81244	-2.31343	-1.11555	532.5	Arg532Gln, Gly533Asn	-1.23943	-1.32709	-1.17768	-0.594184	-0.909327	-0.600097
A-->G Editor	64804581	GCTGGCACAGCCCGAGGCCC	CAGCGCCAATGGGCTTTCGACGTCTCACACCGGCTGGCACAGCCCGAGGCCCGTTTCGAGACGCGACAGGCTCTTAAGCGGCT	A-G	1588A>G	Thr530Ala	-1.19178	0.215235	-1.28087	-3.24903	-1.58651	530	Thr530Ala	-0.941618	-1.14633	-1.4874	0.0894829	0.128188	0.428034	-3.27043	0.696031	-1.26823	-3.17896	-2.98894	-3.57919	-1.29825	-1.72145	-1.73981		C-->T Editor	64804581	GCTGGCACAGCCCGAGGCCC	CAGCGCCAATGGGCTTTCGACGTCTCACACCGGCTGGCACAGCCCGAGGCCCGTTTCGAGACGCGACAGGCTCTTAAGCGGCT	C-T	1587C>T, 1589C>T	Gly529Gly, Thr530Ile	-1.38621	-0.381517	-1.73039	-0.780419	-0.96728	529.5	Gly529Gly, Thr530Ile	-1.44234	-1.66877	-1.04751	-0.38732	-0.348165	-0.409066
A-->G Editor	64804584	CCTCGGGCTGTGCCAGCGAC	CAGCGCCAATGGGCTTTCGACGTCTCACACCGCCTCGGGCTGTGCCAGCGACGTTTCGAGACGCGACAGGCTCTTAAGCGGCT	C-T	1591G>A, 1595G>A	Ala531Thr, Arg532Gln	-1.1718	0.143998	-1.85594	-0.410775	0.24863	531.5	Ala531Thr, Arg532Gln	-1.1507	-1.07452	-1.29019	0.185471	0.173524	0.0729976	-3.45417	0.0219079	-2.13556	-0.564092	-0.0338559	-0.634376	-0.388394	0.647468	0.486816		C-->T Editor	64804584	CCTCGGGCTGTGCCAGCGAC	CAGCGCCAATGGGCTTTCGACGTCTCACACCGCCTCGGGCTGTGCCAGCGACGTTTCGAGACGCGACAGGCTCTTAAGCGGCT	C-T	1591G>A, 1595G>A	Ala531Thr, Arg532Gln	-1.34315	-0.94608	-1.03657	-1.18787	-1.43956	531.5	Ala531Thr, Arg532Gln	-1.15437	-1.54724	-1.32784	-1.12267	-1.14049	-0.575072
A-->G Editor	64804586	CTGTCGCTGGCACAGCCCGA	CAGCGCCAATGGGCTTTCGACGTCTCACACCGCTGTCGCTGGCACAGCCCGAGTTTCGAGACGCGACAGGCTCTTAAGCGGCT	C-T	1581C>T, 1583C>T	Val527Val, Ala528Val	-0.972101	0.429589	-3.69895	-2.01108	-0.450716	527.5	Val527Val, Ala528Val	-0.806248	-0.917242	-1.19281	0.550505	0.39113	0.347132	-4.17543	-3.4629	-3.45851	-2.07109	-1.86742	-2.09475	-0.681708	-0.182777	-0.487663		C-->T Editor	64804586	CTGTCGCTGGCACAGCCCGA	CAGCGCCAATGGGCTTTCGACGTCTCACACCGCTGTCGCTGGCACAGCCCGAGTTTCGAGACGCGACAGGCTCTTAAGCGGCT	C-T	1581C>T, 1583C>T	Val527Val, Ala528Val	-0.984001	-0.698723	-1.00056	-1.31676	-0.804834	527.5	Val527Val, Ala528Val	-0.890392	-1.02542	-1.03619	-0.827383	-0.608572	-0.660215
A-->G Editor	64804587	ACTGTCGCTGGCACAGCCCG	CAGCGCCAATGGGCTTTCGACGTCTCACACCGACTGTCGCTGGCACAGCCCGGTTTCGAGACGCGACAGGCTCTTAAGCGGCT	C-T	1581C>T, 1583C>T	Val527Val, Ala528Val	-0.0648786	-0.0714686	-0.899414	-1.34855	-0.546939	527.5	Val527Val, Ala528Val	0.555585	-0.297147	-0.453074	0.0997908	-0.165217	-0.14898	-0.857117	-0.626325	-1.2148	-2.5235	-0.703288	-0.818877	-0.899378	-0.133984	-0.607456		C-->T Editor	64804587	ACTGTCGCTGGCACAGCCCG	CAGCGCCAATGGGCTTTCGACGTCTCACACCGACTGTCGCTGGCACAGCCCGGTTTCGAGACGCGACAGGCTCTTAAGCGGCT	C-T	1581C>T, 1583C>T	Val527Val, Ala528Val	-0.403189	-0.502532	-1.55734	-1.45124	-0.369443	527.5	Val527Val, Ala528Val	-0.433596	-0.485641	-0.290331	-0.664976	-0.625499	-0.21712
A-->G Editor	64804589	GGACTGTCGCTGGCACAGCC	CAGCGCCAATGGGCTTTCGACGTCTCACACCGGGACTGTCGCTGGCACAGCCGTTTCGAGACGCGACAGGCTCTTAAGCGGCT	C-T	1577C>T, 1581C>T	Thr526Ile, Val527Val	1.10383	0.795752	-0.39798	0.87936	0.698604	526.5	Thr526Ile, Val527Val	0.64571	1.54213	1.12366	0.69065	0.60554	1.09107	-0.633358	-0.199182	-0.3614	0.440658	0.411913	1.78551	0.526721	0.866967	0.702124		C-->T Editor	64804589	GGACTGTCGCTGGCACAGCC	CAGCGCCAATGGGCTTTCGACGTCTCACACCGGGACTGTCGCTGGCACAGCCGTTTCGAGACGCGACAGGCTCTTAAGCGGCT	C-T	1577C>T, 1581C>T	Thr526Ile, Val527Val	-0.811532	-0.721178	-0.242846	-0.687041	-2.04859	526.5	Thr526Ile, Val527Val	-0.93881	-1.10534	-0.390449	-0.739117	-1.01407	-0.410349
A-->G Editor	64804590	GCTGTGCCAGCGACAGTCCC	CAGCGCCAATGGGCTTTCGACGTCTCACACCGGCTGTGCCAGCGACAGTCCCGTTTCGAGACGCGACAGGCTCTTAAGCGGCT	C-T	1585G>A;1586G>A	Gly529Asn	-0.989993	-0.176503	-1.02042	-1.62229	-0.161929	529	Gly529Asn	-0.917614	-0.586079	-1.46628	-0.279239	-0.182989	-0.0672816	-0.680872	-1.67969	-0.700712	-3.72727	-0.539316	-0.600278	-0.287482	-0.0610689	-0.137238		C-->T Editor	64804590	GCTGTGCCAGCGACAGTCCC	CAGCGCCAATGGGCTTTCGACGTCTCACACCGGCTGTGCCAGCGACAGTCCCGTTTCGAGACGCGACAGGCTCTTAAGCGGCT	C-T	1585G>A;1586G>A	Gly529Asn	-0.808347	-0.743886	-1.22809	-1.83205	-2.14773	529	Gly529Asn	-0.650359	-1.21536	-0.559317	-0.711018	-0.709449	-0.811191
A-->G Editor	64804591	CTGTGCCAGCGACAGTCCCA	CAGCGCCAATGGGCTTTCGACGTCTCACACCGCTGTGCCAGCGACAGTCCCAGTTTCGAGACGCGACAGGCTCTTAAGCGGCT	A-G	1584T>C	Ala528Ala	-0.171932	0.0887723	-1.30725	-0.326092	-0.601296	528	Ala528Ala	0.288783	-0.529253	-0.275327	0.0317495	0.108235	0.126332	-1.39274	-0.691485	-1.83752	1.06807	-1.26422	-0.782136	-0.889867	-0.223136	-0.690886		C-->T Editor	64804591	CTGTGCCAGCGACAGTCCCA	CAGCGCCAATGGGCTTTCGACGTCTCACACCGCTGTGCCAGCGACAGTCCCAGTTTCGAGACGCGACAGGCTCTTAAGCGGCT	C-T	1585G>A;1586G>A	Gly529Asn	0.042482	-0.334846	-0.0591931	-0.175816	-0.18079	529	Gly529Asn	-0.0974367	-0.00746769	0.23235	-0.474857	-0.206315	-0.323365
A-->G Editor	64804593	CCTGGGACTGTCGCTGGCAC	CAGCGCCAATGGGCTTTCGACGTCTCACACCGCCTGGGACTGTCGCTGGCACGTTTCGAGACGCGACAGGCTCTTAAGCGGCT	A-G	1576A>G	Thr526Ala	0.343423	0.783345	-2.77784	-1.31273	0.517188	526	Thr526Ala	0.559531	-0.279468	0.750205	0.728328	0.928923	0.692784	-3.29684	-3.10984	-1.92682	-1.26524	-1.98301	-0.689944	0.677233	0.563873	0.310457		C-->T Editor	64804593	CCTGGGACTGTCGCTGGCAC	CAGCGCCAATGGGCTTTCGACGTCTCACACCGCCTGGGACTGTCGCTGGCACGTTTCGAGACGCGACAGGCTCTTAAGCGGCT	C-T	1577C>T	Thr526Ile	-1.51196	-0.806232	-1.0712	-1.05855	-1.51891	526	Thr526Ile	-1.55633	-1.52704	-1.45252	-0.665972	-0.779712	-0.973012
A-->G Editor	64804593	GTGCCAGCGACAGTCCCAGG	CAGCGCCAATGGGCTTTCGACGTCTCACACCGGTGCCAGCGACAGTCCCAGGGTTTCGAGACGCGACAGGCTCTTAAGCGGCT	A-G	1584T>C	Ala528Ala	-1.69108	-0.530673	-4.62153	-2.65508	-1.62404	528	Ala528Ala	-1.27288	-2.02345	-1.77689	-0.432747	-0.27859	-0.880683	-5.01294	-5.3673	-3.48435	-3.78583	-3.27098	-0.908413	-1.57363	-1.62665	-1.67185		C-->T Editor	64804593	GTGCCAGCGACAGTCCCAGG	CAGCGCCAATGGGCTTTCGACGTCTCACACCGGTGCCAGCGACAGTCCCAGGGTTTCGAGACGCGACAGGCTCTTAAGCGGCT	C-T	1582G>A, 1585G>A;1586G>A	Ala528Thr, Gly529Asn	-1.65471	-0.731978	-2.83932	-2.37696	-1.40944	528.5	Ala528Thr, Gly529Asn	-2.00458	-1.6609	-1.29864	-0.791365	-0.744421	-0.660149
A-->G Editor	64804594	TGCCAGCGACAGTCCCAGGA	CAGCGCCAATGGGCTTTCGACGTCTCACACCGTGCCAGCGACAGTCCCAGGAGTTTCGAGACGCGACAGGCTCTTAAGCGGCT	A-G	1584T>C	Ala528Ala	-1.22193	-1.02266	-4.82356	-3.9734	-2.11175	528	Ala528Ala	-0.536268	-0.937011	-2.19251	-0.984772	-1.14384	-0.939359	-4.98294	-4.56808	-4.91966	-4.28499	-3.84776	-3.78744	-1.77085	-1.95411	-2.61029		C-->T Editor	64804594	TGCCAGCGACAGTCCCAGGA	CAGCGCCAATGGGCTTTCGACGTCTCACACCGTGCCAGCGACAGTCCCAGGAGTTTCGAGACGCGACAGGCTCTTAAGCGGCT	C-T	1582G>A, 1585G>A	Ala528Thr, Gly529Ser	-0.928896	-0.502889	-2.11892	-1.77877	-1.69086	528.5	Ala528Thr, Gly529Ser	-0.862181	-1.26713	-0.657375	-0.0366214	-0.637132	-0.834914
A-->G Editor	64804598	AGCCTCCTGGGACTGTCGCT	CAGCGCCAATGGGCTTTCGACGTCTCACACCGAGCCTCCTGGGACTGTCGCTGTTTCGAGACGCGACAGGCTCTTAAGCGGCT	C-T	1568C>T, 1570C>T;1571C>T	Pro523Leu, Pro524Phe	0.130846	0.419385	-2.5893	-1.85677	-0.426949	523.5	Pro523Leu, Pro524Phe	0.686472	-0.385406	0.0914721	0.366023	0.368827	0.523304	-2.5738	-3.77834	-1.41576	-2.1741	-1.35661	-2.03958	-0.442157	-0.099553	-0.739137		C-->T Editor	64804598	AGCCTCCTGGGACTGTCGCT	CAGCGCCAATGGGCTTTCGACGTCTCACACCGAGCCTCCTGGGACTGTCGCTGTTTCGAGACGCGACAGGCTCTTAAGCGGCT	C-T	1568C>T, 1570C>T;1571C>T	Pro523Leu, Pro524Phe	-0.242502	-0.9383	-0.155645	-0.104792	0.0658607	523.5	Pro523Leu, Pro524Phe	-0.357909	-0.149119	-0.220478	-0.68827	-1.12417	-1.00246
A-->G Editor	64804599	AAGCCTCCTGGGACTGTCGC	CAGCGCCAATGGGCTTTCGACGTCTCACACCGAAGCCTCCTGGGACTGTCGCGTTTCGAGACGCGACAGGCTCTTAAGCGGCT	C-T	1567C>T;1568C>T, 1570C>T;1571C>T	Pro523Phe, Pro524Phe	-0.391119	0.169987	-0.133465	-2.84992	-0.808806	523.5	Pro523Phe, Pro524Phe	-0.765197	-0.200427	-0.207735	0.128701	0.210283	0.170977	0.469507	-1.04408	0.174179	-3.46348	-2.32742	-2.75887	-0.653195	-0.839644	-0.93358		C-->T Editor	64804599	AAGCCTCCTGGGACTGTCGC	CAGCGCCAATGGGCTTTCGACGTCTCACACCGAAGCCTCCTGGGACTGTCGCGTTTCGAGACGCGACAGGCTCTTAAGCGGCT	C-T	1567C>T;1568C>T, 1570C>T;1571C>T	Pro523Phe, Pro524Phe	-1.06238	-0.403979	-1.13656	-0.942541	-0.337189	523.5	Pro523Phe, Pro524Phe	-0.904326	-1.28421	-0.998586	-0.488554	-0.554906	-0.168476
A-->G Editor	64804600	CGACAGTCCCAGGAGGCTTC	CAGCGCCAATGGGCTTTCGACGTCTCACACCGCGACAGTCCCAGGAGGCTTCGTTTCGAGACGCGACAGGCTCTTAAGCGGCT	A-G	1578T>C	Thr526Thr	0.287685	0.753234	-0.0122335	-0.175244	0.32916	526	Thr526Thr	-0.170631	0.761227	0.272457	0.717157	0.725601	0.816945	-0.209178	0.26696	-0.0944822	0.386021	-0.014709	-0.897044	0.651159	0.176587	0.159735		C-->T Editor	64804600	CGACAGTCCCAGGAGGCTTC	CAGCGCCAATGGGCTTTCGACGTCTCACACCGCGACAGTCCCAGGAGGCTTCGTTTCGAGACGCGACAGGCTCTTAAGCGGCT	C-T	1575G>A, 1579G>A	Gly525Gly, Val527Ile	0.115747	-0.473549	0.593856	0.0842606	-1.0301	526	Gly525Gly, Val527Ile	0.306641	0.01982	0.0207801	-0.397263	-0.315625	-0.707758
A-->G Editor	64804601	GACAGTCCCAGGAGGCTTCC	CAGCGCCAATGGGCTTTCGACGTCTCACACCGGACAGTCCCAGGAGGCTTCCGTTTCGAGACGCGACAGGCTCTTAAGCGGCT	A-G	1578T>C	Thr526Thr	0.0878229	0.669673	0.294691	-1.46272	-0.100484	526	Thr526Thr	0.253379	0.135123	-0.125033	0.574361	0.656936	0.777722	-0.74632	0.444018	1.18637	-1.04624	-1.55753	-1.78437	-0.190196	0.0458579	-0.157115		C-->T Editor	64804601	GACAGTCCCAGGAGGCTTCC	CAGCGCCAATGGGCTTTCGACGTCTCACACCGGACAGTCCCAGGAGGCTTCCGTTTCGAGACGCGACAGGCTCTTAAGCGGCT	C-T	1574G>A;1575G>A	Gly525Glu	0.0124497	-0.0672099	-0.582033	-0.288486	-0.098009	525	Gly525Glu	0.10268	-0.0225209	-0.0428104	-0.0274586	-0.355713	0.181542
A-->G Editor	64804602	CGGAAGCCTCCTGGGACTGT	CAGCGCCAATGGGCTTTCGACGTCTCACACCGCGGAAGCCTCCTGGGACTGTGTTTCGAGACGCGACAGGCTCTTAAGCGGCT	A-G	1564A>G;1565A>G	Lys522Gly	-0.96944	0.114188	-0.71168	-3.27604	-1.21935	522	Lys522Gly	-1.11564	-0.791442	-1.00124	-0.255149	0.355158	0.242555	-1.45396	-1.10406	0.422976	-3.34239	-3.26731	-3.21843	-1.28193	-1.37024	-1.0059		C-->T Editor	64804602	CGGAAGCCTCCTGGGACTGT	CAGCGCCAATGGGCTTTCGACGTCTCACACCGCGGAAGCCTCCTGGGACTGTGTTTCGAGACGCGACAGGCTCTTAAGCGGCT	C-T	1567C>T;1568C>T	Pro523Phe	0.182364	-0.326756	-0.0240468	-0.0517957	-0.354272	523	Pro523Phe	0.488929	-0.0115575	0.0697195	-0.75931	-0.341866	0.120909
A-->G Editor	64804602	ACAGTCCCAGGAGGCTTCCG	CAGCGCCAATGGGCTTTCGACGTCTCACACCGACAGTCCCAGGAGGCTTCCGGTTTCGAGACGCGACAGGCTCTTAAGCGGCT	C-T	1573G>A;1574G>A;1575G>A	Gly525Lys	-0.0729276	0.617922	-0.89297	0.429203	0.568212	525	Gly525Lys	-0.156329	0.236412	-0.298866	0.565931	0.683641	0.604195	-3.26708	0.638841	-0.0506709	-0.668607	1.44613	0.510083	-0.195715	0.877662	1.02269		C-->T Editor	64804602	ACAGTCCCAGGAGGCTTCCG	CAGCGCCAATGGGCTTTCGACGTCTCACACCGACAGTCCCAGGAGGCTTCCGGTTTCGAGACGCGACAGGCTCTTAAGCGGCT	C-T	1573G>A;1574G>A;1575G>A	Gly525Lys	-0.545473	-0.18471	-0.197542	-0.60133	-0.441008	525	Gly525Lys	-0.408635	-0.632152	-0.595632	-0.239958	-0.0718144	-0.242357
A-->G Editor	64804603	CAGTCCCAGGAGGCTTCCGG	CAGCGCCAATGGGCTTTCGACGTCTCACACCGCAGTCCCAGGAGGCTTCCGGGTTTCGAGACGCGACAGGCTCTTAAGCGGCT	A-G	1572T>C	Pro524Pro	-1.0027	-0.0690945	-2.56011	-2.46841	-0.646611	524	Pro524Pro	-1.13203	-0.848628	-1.02746	0.0747288	-0.152594	-0.129418	-3.26366	-2.20613	-2.21052	-3.2758	-1.06615	-3.06329	-0.206579	-1.12661	-0.606643		C-->T Editor	64804603	CAGTCCCAGGAGGCTTCCGG	CAGCGCCAATGGGCTTTCGACGTCTCACACCGCAGTCCCAGGAGGCTTCCGGGTTTCGAGACGCGACAGGCTCTTAAGCGGCT	C-T	1573G>A;1574G>A;1575G>A	Gly525Lys	-1.21909	-0.721963	-2.52212	-1.81803	-1.42272	525	Gly525Lys	-1.48737	-1.10259	-1.06731	-0.967689	-0.521148	-0.677051
A-->G Editor	64804604	AGTCCCAGGAGGCTTCCGGG	CAGCGCCAATGGGCTTTCGACGTCTCACACCGAGTCCCAGGAGGCTTCCGGGGTTTCGAGACGCGACAGGCTCTTAAGCGGCT	A-G	1572T>C	Pro524Pro	-1.66357	-0.790985	-2.08523	-3.20189	-1.52883	524	Pro524Pro	-1.87561	-0.912259	-2.20284	-0.739165	-0.666191	-0.967598	-2.02045	-1.83485	-2.4004	-2.97986	-2.78922	-3.8366	-1.10528	-1.93576	-1.54544		C-->T Editor	64804604	AGTCCCAGGAGGCTTCCGGG	CAGCGCCAATGGGCTTTCGACGTCTCACACCGAGTCCCAGGAGGCTTCCGGGGTTTCGAGACGCGACAGGCTCTTAAGCGGCT	C-T	1573G>A;1574G>A;1575G>A	Gly525Lys	-1.5907	-0.796913	-1.77513	-1.47537	-1.44005	525	Gly525Lys	-1.82042	-1.78605	-1.16562	-0.861973	-1.02561	-0.503155
A-->G Editor	64804605	GTCCCAGGAGGCTTCCGGGG	CAGCGCCAATGGGCTTTCGACGTCTCACACCGGTCCCAGGAGGCTTCCGGGGGTTTCGAGACGCGACAGGCTCTTAAGCGGCT	A-G	1572T>C	Pro524Pro	-3.12658	-1.81109	-3.18487	-4.07066	-2.77364	524	Pro524Pro	-3.23178	-3.33033	-2.81762	-1.7894	-1.97595	-1.66792	-4.01272	-4.97138	-0.570513	-5.02766	-5.01519	-2.16914	-2.7603	-2.17147	-3.38916		C-->T Editor	64804605	GTCCCAGGAGGCTTCCGGGG	CAGCGCCAATGGGCTTTCGACGTCTCACACCGGTCCCAGGAGGCTTCCGGGGGTTTCGAGACGCGACAGGCTCTTAAGCGGCT	C-T	1573G>A;1574G>A	Gly525Lys	-1.31979	-0.994459	-2.89897	-2.68791	-2.19165	525	Gly525Lys	-1.60599	-0.489266	-1.86412	-0.868654	-0.846413	-1.26831
A-->G Editor	64804605	CCCCGGAAGCCTCCTGGGAC	CAGCGCCAATGGGCTTTCGACGTCTCACACCGCCCCGGAAGCCTCCTGGGACGTTTCGAGACGCGACAGGCTCTTAAGCGGCT	A-G	1564A>G;1565A>G	Lys522Gly	-0.850966	0.334918	-2.59393	-2.18493	-0.797619	522	Lys522Gly	-1.07833	-0.452836	-1.02173	0.330583	0.30569	0.368479	-2.47298	-3.12008	-2.18872	-0.921247	-3.26347	-2.37008	-0.8134	-0.652673	-0.926783		C-->T Editor	64804605	CCCCGGAAGCCTCCTGGGAC	CAGCGCCAATGGGCTTTCGACGTCTCACACCGCCCCGGAAGCCTCCTGGGACGTTTCGAGACGCGACAGGCTCTTAAGCGGCT	C-T	1561C>T	Arg521Trp	-0.506644	-0.570779	-1.80495	-1.07903	-0.774543	521	Arg521Trp	-0.383273	-1.18058	0.0439195	-0.798115	-0.520843	-0.393378
A-->G Editor	64804606	TCCCAGGAGGCTTCCGGGGG	CAGCGCCAATGGGCTTTCGACGTCTCACACCGTCCCAGGAGGCTTCCGGGGGGTTTCGAGACGCGACAGGCTCTTAAGCGGCT	A-G	1569T>C, 1572T>C	Pro523Pro, Pro524Pro	-2.68443	-0.956532	-1.2439	-3.32782	-1.86179	523.5	Pro523Pro, Pro524Pro	-2.55558	-2.73245	-2.76526	-0.814144	-0.824603	-1.23085	-0.670989	-1.36908	-1.69163	-3.5689	-2.09347	-4.32109	-1.77139	-1.93787	-1.87609		C-->T Editor	64804606	TCCCAGGAGGCTTCCGGGGG	CAGCGCCAATGGGCTTTCGACGTCTCACACCGTCCCAGGAGGCTTCCGGGGGGTTTCGAGACGCGACAGGCTCTTAAGCGGCT	C-T	1573G>A	Gly525Arg	-2.77896	-0.92205	-3.26272	-3.01126	-1.82772	525	Gly525Arg	-2.65028	-2.67951	-3.00711	-0.844989	-1.04041	-0.880748
A-->G Editor	64804609	ACCCCCCCGGAAGCCTCCTG	CAGCGCCAATGGGCTTTCGACGTCTCACACCGACCCCCCCGGAAGCCTCCTGGTTTCGAGACGCGACAGGCTCTTAAGCGGCT	C-T	1557C>T, 1558C>T;1559C>T;1560C>T, 1561C>T	Pro519Pro, Pro520Phe, Arg521Trp	-0.129058	0.427301	-0.257418	0.766269	0.0383028	520	Pro519Pro, Pro520Phe, Arg521Trp	-0.00867178	-0.407507	0.0290049	0.372106	0.460425	0.44937	0.357697	-1.22747	0.0975231	0.342936	1.12941	0.826465	-0.229513	0.0223552	0.322067		C-->T Editor	64804609	ACCCCCCCGGAAGCCTCCTG	CAGCGCCAATGGGCTTTCGACGTCTCACACCGACCCCCCCGGAAGCCTCCTGGTTTCGAGACGCGACAGGCTCTTAAGCGGCT	C-T	1557C>T, 1558C>T;1559C>T;1560C>T, 1561C>T	Pro519Pro, Pro520Phe, Arg521Trp	-0.384418	-0.906608	-0.0101723	-0.408742	-1.04129	520	Pro519Pro, Pro520Phe, Arg521Trp	-0.414303	-0.438719	-0.300231	-0.894923	-0.958684	-0.866217
A-->G Editor	64804610	GACCCCCCCGGAAGCCTCCT	CAGCGCCAATGGGCTTTCGACGTCTCACACCGGACCCCCCCGGAAGCCTCCTGTTTCGAGACGCGACAGGCTCTTAAGCGGCT	C-T	1556C>T;1557C>T, 1558C>T;1559C>T;1560C>T	Pro519Leu, Pro520Phe	-0.357002	0.169164	-1.33414	-0.977551	-0.885459	519.5	Pro519Leu, Pro520Phe	-0.136576	-0.664182	-0.270246	0.139189	0.162605	0.205697	-2.28748	-0.348778	-1.36617	-1.46679	-0.496561	-0.969305	-0.529575	-0.882136	-1.24467		C-->T Editor	64804610	GACCCCCCCGGAAGCCTCCT	CAGCGCCAATGGGCTTTCGACGTCTCACACCGGACCCCCCCGGAAGCCTCCTGTTTCGAGACGCGACAGGCTCTTAAGCGGCT	C-T	1556C>T;1557C>T, 1558C>T;1559C>T;1560C>T	Pro519Leu, Pro520Phe	-3.39422	-1.73593	-3.11829	-2.79862	-2.58767	519.5	Pro519Leu, Pro520Phe	-4.01154	-3.02998	-3.14115	-1.72959	-2.10351	-1.37469
A-->G Editor	64804611	GGACCCCCCCGGAAGCCTCC	CAGCGCCAATGGGCTTTCGACGTCTCACACCGGGACCCCCCCGGAAGCCTCCGTTTCGAGACGCGACAGGCTCTTAAGCGGCT	C-T	1555C>T;1556C>T;1557C>T, 1558C>T;1559C>T	Pro519Phe, Pro520Phe	-0.0672847	0.423724	-2.89793	-2.0292	-0.685472	519.5	Pro519Phe, Pro520Phe	0.131451	-0.0735818	-0.259723	0.162561	0.515618	0.592994	-3.30847	-2.32814	-3.05719	-1.48454	-2.34234	-2.26072	-0.588075	-0.570566	-0.897774		C-->T Editor	64804611	GGACCCCCCCGGAAGCCTCC	CAGCGCCAATGGGCTTTCGACGTCTCACACCGGGACCCCCCCGGAAGCCTCCGTTTCGAGACGCGACAGGCTCTTAAGCGGCT	C-T	1555C>T;1556C>T;1557C>T, 1558C>T;1559C>T	Pro519Phe, Pro520Phe	-0.671833	-0.743935	-1.06327	-1.64019	-1.05237	519.5	Pro519Phe, Pro520Phe	-0.546138	-0.828832	-0.640529	-0.7283	-0.690354	-0.813151
A-->G Editor	64804611	GGAGGCTTCCGGGGGGGTCC	CAGCGCCAATGGGCTTTCGACGTCTCACACCGGGAGGCTTCCGGGGGGGTCCGTTTCGAGACGCGACAGGCTCTTAAGCGGCT	C-T	1566G>A	Lys522Lys	-0.424067	0.123542	-3.13295	-1.34078	-1.08681	522	Lys522Lys	-0.270381	-0.366638	-0.635182	-0.143234	0.225507	0.288353	-4.06596	-2.41824	-2.91465	-0.346269	-1.63783	-2.03823	-1.16574	-1.19091	-0.903795		C-->T Editor	64804611	GGAGGCTTCCGGGGGGGTCC	CAGCGCCAATGGGCTTTCGACGTCTCACACCGGGAGGCTTCCGGGGGGGTCCGTTTCGAGACGCGACAGGCTCTTAAGCGGCT	C-T	1566G>A	Lys522Lys	-2.07552	-1.02137	-2.81841	-2.90658	-2.72786	522	Lys522Lys	-2.00698	-1.99407	-2.2255	-0.976043	-1.14428	-0.943772
A-->G Editor	64804617	TTCCGGGGGGGTCCTGACAC	CAGCGCCAATGGGCTTTCGACGTCTCACACCGTTCCGGGGGGGTCCTGACACGTTTCGAGACGCGACAGGCTCTTAAGCGGCT	C-T	1562G>A	Arg521Gln	0.707078	0.146607	0.337984	1.06552	0.093018	521	Arg521Gln	1.28181	1.00037	-0.160946	0.278689	0.0382329	0.122901	1.00829	0.81772	-0.812061	2.05296	0.557171	0.586441	0.405728	-0.0175433	-0.109131		C-->T Editor	64804617	TTCCGGGGGGGTCCTGACAC	CAGCGCCAATGGGCTTTCGACGTCTCACACCGTTCCGGGGGGGTCCTGACACGTTTCGAGACGCGACAGGCTCTTAAGCGGCT	C-T	1562G>A	Arg521Gln	-2.02994	-0.768609	-2.83332	-1.78592	-0.346679	521	Arg521Gln	-2.13213	-1.99801	-1.95969	-0.826311	-0.808839	-0.670675
A-->G Editor	64804618	AGTGTCAGGACCCCCCCGGA	CAGCGCCAATGGGCTTTCGACGTCTCACACCGAGTGTCAGGACCCCCCCGGAGTTTCGAGACGCGACAGGCTCTTAAGCGGCT	A-G	1551A>G	Ser517Ser	0.301281	0.0151739	-3.62403	-2.62278	-1.17754	517	Ser517Ser	-0.396618	-0.0183574	1.31882	0.235901	-0.212975	0.022595	-3.98721	-3.77708	-3.10779	-2.15042	-2.61049	-3.10743	-1.07819	-1.2357	-1.21871		C-->T Editor	64804618	AGTGTCAGGACCCCCCCGGA	CAGCGCCAATGGGCTTTCGACGTCTCACACCGAGTGTCAGGACCCCCCCGGAGTTTCGAGACGCGACAGGCTCTTAAGCGGCT	C-T	1550C>T	Ser517Leu	-0.965326	-0.851099	-0.688582	-0.955683	-0.0331703	517	Ser517Leu	-1.17047	-1.08678	-0.638721	-0.994486	-0.57867	-0.980142
A-->G Editor	64804621	TGCAGTGTCAGGACCCCCCC	CAGCGCCAATGGGCTTTCGACGTCTCACACCGTGCAGTGTCAGGACCCCCCCGTTTCGAGACGCGACAGGCTCTTAAGCGGCT	A-G	1545A>G	Ala515Ala	-1.74594	-1.31277	-3.63352	-1.83277	-2.0943	515	Ala515Ala	-2.4517	-0.993434	-1.79268	-0.886437	-1.30601	-1.74588	-3.965	-2.77154	-4.16402	-2.84344	-0.446086	-2.20879	-1.45933	-2.40053	-2.42304		C-->T Editor	64804621	TGCAGTGTCAGGACCCCCCC	CAGCGCCAATGGGCTTTCGACGTCTCACACCGTGCAGTGTCAGGACCCCCCCGTTTCGAGACGCGACAGGCTCTTAAGCGGCT	A-G	1545A>G	Ala515Ala	-0.758075	-0.354133	-2.93498	-1.3594	-1.57943	515	Ala515Ala	-1.8485	0.022608	-0.448333	-0.476487	-0.132893	-0.45302
A-->G Editor	64804622	GTGCAGTGTCAGGACCCCCC	CAGCGCCAATGGGCTTTCGACGTCTCACACCGGTGCAGTGTCAGGACCCCCCGTTTCGAGACGCGACAGGCTCTTAAGCGGCT	A-G	1545A>G	Ala515Ala	-1.79997	-1.00478	-2.43519	-3.669	-2.5491	515	Ala515Ala	-1.5888	-2.25511	-1.556	-0.876604	-1.12486	-1.01289	-2.44472	-1.93872	-2.92215	-2.96049	-4.16051	-3.88601	-2.84999	-2.55944	-2.23788		C-->T Editor	64804622	GTGCAGTGTCAGGACCCCCC	CAGCGCCAATGGGCTTTCGACGTCTCACACCGGTGCAGTGTCAGGACCCCCCGTTTCGAGACGCGACAGGCTCTTAAGCGGCT	C-T	1544C>T	Ala515Val	-0.431536	-0.386979	-1.11974	-0.465123	-0.738651	515	Ala515Val	-0.425726	-0.431142	-0.43774	-0.747022	-0.357235	-0.0566806
A-->G Editor	64804624	GGGGTCCTGACACTGCACCC	CAGCGCCAATGGGCTTTCGACGTCTCACACCGGGGGTCCTGACACTGCACCCGTTTCGAGACGCGACAGGCTCTTAAGCGGCT	C-T	1552G>A;1553G>A	Gly518Lys	-0.870607	0.322999	-2.05407	-2.48588	-1.141	518	Gly518Lys	-1.08175	-1.04624	-0.483838	0.270169	0.403283	0.295544	-3.79862	-1.16407	-1.19952	-3.12966	-2.65827	-1.66972	-1.03365	-1.18457	-1.20478		C-->T Editor	64804624	GGGGTCCTGACACTGCACCC	CAGCGCCAATGGGCTTTCGACGTCTCACACCGGGGGTCCTGACACTGCACCCGTTTCGAGACGCGACAGGCTCTTAAGCGGCT	C-T	1552G>A;1553G>A	Gly518Lys	0.0777589	0.0406609	-0.0170931	-0.712943	-0.187728	518	Gly518Lys	-0.0997523	0.530628	-0.197599	0.0831893	0.19795	-0.159156
A-->G Editor	64804625	GGGTCCTGACACTGCACCCT	CAGCGCCAATGGGCTTTCGACGTCTCACACCGGGGTCCTGACACTGCACCCTGTTTCGAGACGCGACAGGCTCTTAAGCGGCT	C-T	1552G>A;1553G>A	Gly518Lys	-0.270023	0.102394	-0.661851	0.320546	-0.925017	518	Gly518Lys	0.495129	-0.489816	-0.815383	0.00627545	0.152185	0.148722	-0.798089	-1.14317	-0.0442904	-0.0834673	0.203814	0.84129	-0.689427	-1.14328	-0.942338		C-->T Editor	64804625	GGGTCCTGACACTGCACCCT	CAGCGCCAATGGGCTTTCGACGTCTCACACCGGGGTCCTGACACTGCACCCTGTTTCGAGACGCGACAGGCTCTTAAGCGGCT	C-T	1552G>A;1553G>A	Gly518Lys	0.18854	-0.209493	-1.44686	-0.433115	-0.960084	518	Gly518Lys	-0.0713134	0.0779042	0.559029	-0.00954876	-0.296235	-0.322695
A-->G Editor	64804628	TCCTGACACTGCACCCTGGC	CAGCGCCAATGGGCTTTCGACGTCTCACACCGTCCTGACACTGCACCCTGGCGTTTCGAGACGCGACAGGCTCTTAAGCGGCT	A-G	1547T>C, 1549T>C	Val516Ala, Ser517Pro	0.173354	0.777771	-1.18602	-0.659028	0.360494	516.5	Val516Ala, Ser517Pro	-0.103742	0.066532	0.557271	0.718834	0.795727	0.818753	-2.35509	-0.250977	-0.951995	-1.15494	-0.225349	-0.596798	-0.00260981	0.812879	0.271213		C-->T Editor	64804628	TCCTGACACTGCACCCTGGC	CAGCGCCAATGGGCTTTCGACGTCTCACACCGTCCTGACACTGCACCCTGGCGTTTCGAGACGCGACAGGCTCTTAAGCGGCT	C-T	1548G>A	Val516Val	-1.56722	-0.572781	-1.79835	-1.70145	-1.48254	516	Val516Val	-1.43929	-1.4455	-1.81687	-0.514807	-0.502319	-0.701218
A-->G Editor	64804629	CCTGACACTGCACCCTGGCC	CAGCGCCAATGGGCTTTCGACGTCTCACACCGCCTGACACTGCACCCTGGCCGTTTCGAGACGCGACAGGCTCTTAAGCGGCT	A-G	1547T>C, 1549T>C	Val516Ala, Ser517Pro	-0.192941	0.148332	-1.41819	-0.852175	-0.518392	516.5	Val516Ala, Ser517Pro	-0.118209	0.514583	-0.975196	0.192919	0.185402	0.0666744	-0.72872	-1.86069	-1.66516	-0.168764	-0.957434	-1.43033	-0.519619	-0.82381	-0.211746		C-->T Editor	64804629	CCTGACACTGCACCCTGGCC	CAGCGCCAATGGGCTTTCGACGTCTCACACCGCCTGACACTGCACCCTGGCCGTTTCGAGACGCGACAGGCTCTTAAGCGGCT	C-T	1546G>A;1548G>A	Val516Ile	-1.73532	-0.7541	-2.18967	-2.67773	-1.5194	516	Val516Ile	-1.80702	-1.78767	-1.61126	-0.73897	-1.06229	-0.461045
A-->G Editor	64804631	TGACACTGCACCCTGGCCGG	CAGCGCCAATGGGCTTTCGACGTCTCACACCGTGACACTGCACCCTGGCCGGGTTTCGAGACGCGACAGGCTCTTAAGCGGCT	A-G	1547T>C	Val516Ala	-0.176776	0.389851	-0.513807	-1.6419	-0.0931605	516	Val516Ala	-0.315627	-0.223456	0.00875533	0.459391	0.281723	0.428437	-1.08032	-0.14005	-0.321051	-2.0537	-1.35856	-1.51344	0.0362654	0.0880226	-0.403769		C-->T Editor	64804631	TGACACTGCACCCTGGCCGG	CAGCGCCAATGGGCTTTCGACGTCTCACACCGTGACACTGCACCCTGGCCGGGTTTCGAGACGCGACAGGCTCTTAAGCGGCT	C-T	1546G>A;1548G>A	Val516Ile	-0.499425	-0.634069	0.139333	-0.304119	-1.11706	516	Val516Ile	-0.306711	-0.494261	-0.697302	-0.875472	-0.522152	-0.504584
A-->G Editor	64804631	CCGGCCAGGGTGCAGTGTCA	CAGCGCCAATGGGCTTTCGACGTCTCACACCGCCGGCCAGGGTGCAGTGTCAGTTTCGAGACGCGACAGGCTCTTAAGCGGCT	A-G	1538A>G	Gln513Arg	0.0671235	0.700805	0.388011	0.205901	0.425256	513	Gln513Arg	0.104414	-0.268957	0.365913	0.739596	0.765637	0.597183	1.39696	-0.588219	0.355292	-0.100965	-0.636288	1.35496	0.107929	0.395735	0.772104		C-->T Editor	64804631	CCGGCCAGGGTGCAGTGTCA	CAGCGCCAATGGGCTTTCGACGTCTCACACCGCCGGCCAGGGTGCAGTGTCAGTTTCGAGACGCGACAGGCTCTTAAGCGGCT	C-T	1536C>T, 1537C>T	Gly512Gly, Gln513Ter	-2.76494	-1.37902	-3.40263	-2.77629	-2.97497	512.5	Gly512Gly, Gln513Ter	-2.52008	-2.89757	-2.87716	-1.51114	-1.25278	-1.37315
A-->G Editor	64804632	ACCGGCCAGGGTGCAGTGTC	CAGCGCCAATGGGCTTTCGACGTCTCACACCGACCGGCCAGGGTGCAGTGTCGTTTCGAGACGCGACAGGCTCTTAAGCGGCT	A-G	1538A>G	Gln513Arg	-0.081734	0.305679	-4.61207	-2.29101	-0.0853925	513	Gln513Arg	0.216529	-0.0937622	-0.367968	0.167377	0.296688	0.452973	-4.79778	-4.28396	-4.75446	-2.60649	-1.5956	-2.67093	0.234757	-0.0381534	-0.452781		C-->T Editor	64804632	ACCGGCCAGGGTGCAGTGTC	CAGCGCCAATGGGCTTTCGACGTCTCACACCGACCGGCCAGGGTGCAGTGTCGTTTCGAGACGCGACAGGCTCTTAAGCGGCT	C-T	1536C>T, 1537C>T	Gly512Gly, Gln513Ter	-2.10155	-1.22943	-2.36256	-2.87628	-1.72239	512.5	Gly512Gly, Gln513Ter	-1.57191	-2.43952	-2.29322	-1.23313	-1.46707	-0.988099
A-->G Editor	64804636	GGGCACCGGCCAGGGTGCAG	CAGCGCCAATGGGCTTTCGACGTCTCACACCGGGGCACCGGCCAGGGTGCAGGTTTCGAGACGCGACAGGCTCTTAAGCGGCT	A-G	1531A>G	Thr511Ala	0.538302	0.119309	0.0955614	-0.970157	-1.2275	511	Thr511Ala	-0.272624	1.56079	0.326743	0.0895006	0.117372	0.151054	-0.112103	0.285096	0.113692	-0.0567349	-1.05935	-1.79439	-1.89795	-0.553	-1.23156		C-->T Editor	64804636	GGGCACCGGCCAGGGTGCAG	CAGCGCCAATGGGCTTTCGACGTCTCACACCGGGGCACCGGCCAGGGTGCAGGTTTCGAGACGCGACAGGCTCTTAAGCGGCT	C-T	1530C>T, 1532C>T;1533C>T	Gly510Gly, Thr511Ile	-0.0271602	0.140314	0.473306	0.435686	0.294459	510.5	Gly510Gly, Thr511Ile	0.641348	-0.115555	-0.607273	0.422947	-0.32234	0.320336
A-->G Editor	64804636	CTGCACCCTGGCCGGTGCCC	CAGCGCCAATGGGCTTTCGACGTCTCACACCGCTGCACCCTGGCCGGTGCCCGTTTCGAGACGCGACAGGCTCTTAAGCGGCT	A-G	1542T>C	Gly514Gly	0.344111	0.666741	0.657477	0.0784351	-0.089503	514	Gly514Gly	0.274204	0.284716	0.473412	0.562546	0.567938	0.869739	1.01672	0.240745	0.71497	0.874932	-1.66517	1.02554	-0.216924	0.149132	-0.200717		C-->T Editor	64804636	CTGCACCCTGGCCGGTGCCC	CAGCGCCAATGGGCTTTCGACGTCTCACACCGCTGCACCCTGGCCGGTGCCCGTTTCGAGACGCGACAGGCTCTTAAGCGGCT	C-T	1539G>A, 1540G>A;1541G>A, 1543G>A	Gln513Gln, Gly514Asn, Ala515Thr	-1.25785	-0.486334	-0.843017	-1.0368	-1.22153	514	Gln513Gln, Gly514Asn, Ala515Thr	-0.85017	-2.17761	-0.745755	-0.279216	-0.458748	-0.721038
A-->G Editor	64804637	TGCACCCTGGCCGGTGCCCA	CAGCGCCAATGGGCTTTCGACGTCTCACACCGTGCACCCTGGCCGGTGCCCAGTTTCGAGACGCGACAGGCTCTTAAGCGGCT	A-G	1542T>C	Gly514Gly	-0.253236	0.0773129	-4.1638	-2.00735	-1.29941	514	Gly514Gly	-0.33097	-0.26064	-0.168098	-0.0332344	0.227071	0.0381027	-4.61827	-4.50046	-3.37268	-2.46561	-2.07786	-1.47857	-1.0138	-1.24248	-1.64195		C-->T Editor	64804637	TGCACCCTGGCCGGTGCCCA	CAGCGCCAATGGGCTTTCGACGTCTCACACCGTGCACCCTGGCCGGTGCCCAGTTTCGAGACGCGACAGGCTCTTAAGCGGCT	C-T	1539G>A, 1540G>A;1541G>A	Gln513Gln, Gly514Asn	-1.31297	-0.101832	-1.76588	-0.796045	-0.982506	513.5	Gln513Gln, Gly514Asn	-0.812523	-1.64532	-1.48107	0.198028	-0.403538	-0.0999846
A-->G Editor	64804638	CTGGGCACCGGCCAGGGTGC	CAGCGCCAATGGGCTTTCGACGTCTCACACCGCTGGGCACCGGCCAGGGTGCGTTTCGAGACGCGACAGGCTCTTAAGCGGCT	A-G	1531A>G	Thr511Ala	-0.859816	0.303169	-1.06616	-3.16994	-0.811642	511	Thr511Ala	-0.864381	-1.00395	-0.711111	0.226016	0.397668	0.285822	-1.07108	-1.74885	-0.37854	-3.77162	-2.81226	-2.92593	-0.403644	-0.940977	-1.09031		C-->T Editor	64804638	CTGGGCACCGGCCAGGGTGC	CAGCGCCAATGGGCTTTCGACGTCTCACACCGCTGGGCACCGGCCAGGGTGCGTTTCGAGACGCGACAGGCTCTTAAGCGGCT	C-T	1530C>T, 1532C>T	Gly510Gly, Thr511Ile	-0.735132	-0.210619	-0.329017	-1.49064	-0.465634	510.5	Gly510Gly, Thr511Ile	-0.506552	-0.737222	-0.961621	-0.251646	0.00463929	-0.384849
A-->G Editor	64804641	GGCCTGGGCACCGGCCAGGG	CAGCGCCAATGGGCTTTCGACGTCTCACACCGGGCCTGGGCACCGGCCAGGGGTTTCGAGACGCGACAGGCTCTTAAGCGGCT	C-T	1525C>T	Leu509Leu	-0.761873	0.250659	-3.3615	-2.14937	-0.553006	509	Leu509Leu	-0.856274	-0.801878	-0.627467	0.212531	0.258076	0.281372	-3.98309	-2.75102	-3.35039	-2.03752	-2.6555	-1.75509	-0.537467	-0.380029	-0.741521		C-->T Editor	64804641	GGCCTGGGCACCGGCCAGGG	CAGCGCCAATGGGCTTTCGACGTCTCACACCGGGCCTGGGCACCGGCCAGGGGTTTCGAGACGCGACAGGCTCTTAAGCGGCT	C-T	1525C>T	Leu509Leu	-1.7563	-0.513201	-2.69866	-1.61689	-0.478628	509	Leu509Leu	-1.68504	-1.37027	-2.21358	-0.205856	-0.753986	-0.579761
A-->G Editor	64804643	CTGGCCGGTGCCCAGGCCCT	CAGCGCCAATGGGCTTTCGACGTCTCACACCGCTGGCCGGTGCCCAGGCCCTGTTTCGAGACGCGACAGGCTCTTAAGCGGCT	C-T	1534G>A;1535G>A	Gly512Asn	0.733224	0.680764	-1.13303	-0.755065	0.181431	512	Gly512Asn	0.717139	0.94689	0.535644	1.17223	0.456468	0.413595	0.0155349	-2.04496	-1.36967	-0.526218	-0.47097	-1.26801	0.25534	-0.10648	0.395432		C-->T Editor	64804643	CTGGCCGGTGCCCAGGCCCT	CAGCGCCAATGGGCTTTCGACGTCTCACACCGCTGGCCGGTGCCCAGGCCCTGTTTCGAGACGCGACAGGCTCTTAAGCGGCT	C-T	1534G>A;1535G>A	Gly512Asn	-0.248702	-0.00600092	-0.206811	-0.283315	0.147828	512	Gly512Asn	-0.249403	-0.377882	-0.118822	0.0957478	-0.0237947	-0.0899558
A-->G Editor	64804643	AGGGCCTGGGCACCGGCCAG	CAGCGCCAATGGGCTTTCGACGTCTCACACCGAGGGCCTGGGCACCGGCCAGGTTTCGAGACGCGACAGGCTCTTAAGCGGCT	C-T	1524C>T, 1525C>T	Gly508Gly, Leu509Leu	-0.197103	0.437164	-1.47466	0.59845	0.548241	508.5	Gly508Gly, Leu509Leu	-0.434649	-0.250976	0.0943153	0.589964	0.376012	0.345516	-1.89639	-0.674807	-1.85279	1.67566	0.380702	-0.261013	0.641814	0.264408	0.738502		C-->T Editor	64804643	AGGGCCTGGGCACCGGCCAG	CAGCGCCAATGGGCTTTCGACGTCTCACACCGAGGGCCTGGGCACCGGCCAGGTTTCGAGACGCGACAGGCTCTTAAGCGGCT	C-T	1524C>T, 1525C>T	Gly508Gly, Leu509Leu	-1.14459	-0.659287	-1.24131	-1.7643	-1.06456	508.5	Gly508Gly, Leu509Leu	-1.13347	-1.21859	-1.08171	-0.691907	-0.664145	-0.621808
A-->G Editor	64804644	AAGGGCCTGGGCACCGGCCA	CAGCGCCAATGGGCTTTCGACGTCTCACACCGAAGGGCCTGGGCACCGGCCAGTTTCGAGACGCGACAGGCTCTTAAGCGGCT	C-T	1524C>T, 1525C>T	Gly508Gly, Leu509Leu	-0.357327	0.389044	0.373054	0.1748	0.303973	508.5	Gly508Gly, Leu509Leu	-0.673768	-0.107806	-0.290408	0.224358	0.294386	0.648388	0.214485	0.300755	0.603921	-1.35132	1.68219	0.193538	0.148222	-0.520168	1.28386		C-->T Editor	64804644	AAGGGCCTGGGCACCGGCCA	CAGCGCCAATGGGCTTTCGACGTCTCACACCGAAGGGCCTGGGCACCGGCCAGTTTCGAGACGCGACAGGCTCTTAAGCGGCT	C-T	1524C>T, 1525C>T	Gly508Gly, Leu509Leu	-0.239264	-0.528643	0.507361	0.245323	-0.414781	508.5	Gly508Gly, Leu509Leu	-0.38727	-0.0727357	-0.257787	-0.399024	-0.407117	-0.779788
A-->G Editor	64804645	CAAGGGCCTGGGCACCGGCC	CAGCGCCAATGGGCTTTCGACGTCTCACACCGCAAGGGCCTGGGCACCGGCCGTTTCGAGACGCGACAGGCTCTTAAGCGGCT	C-T	1524C>T, 1525C>T	Gly508Gly, Leu509Leu	-0.993223	-0.0770635	-2.79491	-2.18326	-0.358867	508.5	Gly508Gly, Leu509Leu	-1.31245	-1.0507	-0.616523	0.0603699	0.0755583	-0.367119	-1.34776	-3.85032	-3.18666	-2.31126	-2.19122	-2.0473	-0.049265	-0.0511486	-0.976187		C-->T Editor	64804645	CAAGGGCCTGGGCACCGGCC	CAGCGCCAATGGGCTTTCGACGTCTCACACCGCAAGGGCCTGGGCACCGGCCGTTTCGAGACGCGACAGGCTCTTAAGCGGCT	C-T	1524C>T, 1525C>T	Gly508Gly, Leu509Leu	-1.98613	-0.575752	-2.59628	-1.7328	-1.63827	508.5	Gly508Gly, Leu509Leu	-2.41459	-1.60307	-1.94072	-0.36874	-0.875009	-0.483508
A-->G Editor	64804648	CGGTGCCCAGGCCCTTGTCC	CAGCGCCAATGGGCTTTCGACGTCTCACACCGCGGTGCCCAGGCCCTTGTCCGTTTCGAGACGCGACAGGCTCTTAAGCGGCT	C-T	1527G>A, 1528G>A;1529G>A	Leu509Leu, Gly510Asn	-0.474616	0.104477	-1.07182	-1.34198	-0.47937	509.5	Leu509Leu, Gly510Asn	-0.126454	-0.477797	-0.819598	0.113614	0.0335177	0.1663	-0.689736	-2.90012	0.374383	-1.63884	-0.998745	-1.38835	-0.195206	-0.547056	-0.695849		C-->T Editor	64804648	CGGTGCCCAGGCCCTTGTCC	CAGCGCCAATGGGCTTTCGACGTCTCACACCGCGGTGCCCAGGCCCTTGTCCGTTTCGAGACGCGACAGGCTCTTAAGCGGCT	C-T	1527G>A, 1528G>A;1529G>A	Leu509Leu, Gly510Asn	-0.628818	-0.925401	-1.61588	-2.11522	-1.90568	509.5	Leu509Leu, Gly510Asn	-0.604015	-0.84131	-0.441129	-1.2231	-0.778409	-0.774693
A-->G Editor	64804649	TGGACAAGGGCCTGGGCACC	CAGCGCCAATGGGCTTTCGACGTCTCACACCGTGGACAAGGGCCTGGGCACCGTTTCGAGACGCGACAGGCTCTTAAGCGGCT	A-G	1517A>G, 1519A>G;1520A>G	Asp506Gly, Lys507Gly	-0.846016	-0.245431	-2.7363	-3.4281	-1.77608	506.5	Asp506Gly, Lys507Gly	-1.38823	-0.588475	-0.561339	-0.0831487	-0.153962	-0.499183	-2.60026	-2.0305	-3.57815	-3.82746	-3.45362	-3.00321	-1.79398	-1.66407	-1.87017		C-->T Editor	64804649	TGGACAAGGGCCTGGGCACC	CAGCGCCAATGGGCTTTCGACGTCTCACACCGTGGACAAGGGCCTGGGCACCGTTTCGAGACGCGACAGGCTCTTAAGCGGCT	C-T	1518C>T	Asp506Asp	0.840254	-0.452486	0.983954	0.225359	-2.32067	506	Asp506Asp	1.05686	0.959678	0.504222	-0.665584	-0.242835	-0.449039
A-->G Editor	64804650	GTGCCCAGGCCCTTGTCCAG	CAGCGCCAATGGGCTTTCGACGTCTCACACCGGTGCCCAGGCCCTTGTCCAGGTTTCGAGACGCGACAGGCTCTTAAGCGGCT	A-G	1526T>C	Leu509Pro	-0.861255	0.0746849	-1.39402	-0.467657	-1.35552	509	Leu509Pro	-1.11923	-0.991736	-0.472799	-0.0189236	0.345243	-0.102264	-0.878303	-0.605429	-2.69834	0.319101	-0.789921	-0.932151	-1.50961	-1.14567	-1.41127		C-->T Editor	64804650	GTGCCCAGGCCCTTGTCCAG	CAGCGCCAATGGGCTTTCGACGTCTCACACCGGTGCCCAGGCCCTTGTCCAGGTTTCGAGACGCGACAGGCTCTTAAGCGGCT	C-T	1527G>A, 1528G>A;1529G>A	Leu509Leu, Gly510Asn	-0.551934	0.0941157	-0.0943737	-0.0706244	-0.809469	509.5	Leu509Leu, Gly510Asn	-0.605379	-0.884765	-0.165659	0.0325628	0.0720275	0.177757
A-->G Editor	64804650	CTGGACAAGGGCCTGGGCAC	CAGCGCCAATGGGCTTTCGACGTCTCACACCGCTGGACAAGGGCCTGGGCACGTTTCGAGACGCGACAGGCTCTTAAGCGGCT	A-G	1517A>G, 1519A>G;1520A>G	Asp506Gly, Lys507Gly	-0.263041	0.471366	-1.63549	-2.66346	-1.01265	506.5	Asp506Gly, Lys507Gly	-0.372829	-0.865744	0.449449	0.148346	0.68434	0.58141	-0.835148	-3.22109	-0.850223	-2.72746	-3.1716	-2.09132	-1.119	-0.874376	-1.04457		C-->T Editor	64804650	CTGGACAAGGGCCTGGGCAC	CAGCGCCAATGGGCTTTCGACGTCTCACACCGCTGGACAAGGGCCTGGGCACGTTTCGAGACGCGACAGGCTCTTAAGCGGCT	C-T	1518C>T	Asp506Asp	-1.25655	-0.543103	-0.831728	-1.4672	-1.74115	506	Asp506Asp	-1.73326	-0.974648	-1.06174	-0.730981	-0.547221	-0.351108
A-->G Editor	64804653	CCCAGGCCCTTGTCCAGTGC	CAGCGCCAATGGGCTTTCGACGTCTCACACCGCCCAGGCCCTTGTCCAGTGCGTTTCGAGACGCGACAGGCTCTTAAGCGGCT	A-G	1526T>C	Leu509Pro	0.691374	0.644995	-1.12281	0.0592058	0.513648	509	Leu509Pro	0.763466	0.58761	0.723047	0.482615	0.549579	0.902791	-2.11239	-0.746574	-0.509458	0.288849	-0.20025	0.089018	0.710376	0.470366	0.360203		C-->T Editor	64804653	CCCAGGCCCTTGTCCAGTGC	CAGCGCCAATGGGCTTTCGACGTCTCACACCGCCCAGGCCCTTGTCCAGTGCGTTTCGAGACGCGACAGGCTCTTAAGCGGCT	C-T	1522G>A;1523G>A	Gly508Asn	-1.0562	-0.633584	-2.71303	-1.05609	-0.0473261	508	Gly508Asn	-1.11007	-1.09409	-0.964452	-0.789058	-0.603999	-0.507696
A-->G Editor	64804654	CCAGGCCCTTGTCCAGTGCT	CAGCGCCAATGGGCTTTCGACGTCTCACACCGCCAGGCCCTTGTCCAGTGCTGTTTCGAGACGCGACAGGCTCTTAAGCGGCT	C-T	1521G>A, 1522G>A;1523G>A	Lys507Lys, Gly508Asn	-0.122454	0.343085	-0.28231	-1.42561	-0.349312	507.5	Lys507Lys, Gly508Asn	0.120254	-0.363792	-0.123824	0.313385	0.314311	0.401561	0.32342	0.289312	-1.45966	-2.02579	-1.19811	-1.05294	-0.317454	-0.184835	-0.545646		C-->T Editor	64804654	CCAGGCCCTTGTCCAGTGCT	CAGCGCCAATGGGCTTTCGACGTCTCACACCGCCAGGCCCTTGTCCAGTGCTGTTTCGAGACGCGACAGGCTCTTAAGCGGCT	C-T	1521G>A, 1522G>A;1523G>A	Lys507Lys, Gly508Asn	-1.37733	-0.653615	-0.773116	-1.04597	-1.45035	507.5	Lys507Lys, Gly508Asn	-1.54244	-1.29801	-1.29153	-0.691379	-0.554694	-0.714773
A-->G Editor	64804655	CAGCACTGGACAAGGGCCTG	CAGCGCCAATGGGCTTTCGACGTCTCACACCGCAGCACTGGACAAGGGCCTGGTTTCGAGACGCGACAGGCTCTTAAGCGGCT	A-G	1512A>G	Ala504Ala	-0.287608	0.477765	-1.35446	-1.65722	0.096937	504	Ala504Ala	-0.121152	-0.324403	-0.417268	0.507201	0.392611	0.533484	-2.88124	0.882232	-2.06436	-1.76608	-1.64703	-1.55855	0.225656	-0.221965	0.28712		C-->T Editor	64804655	CAGCACTGGACAAGGGCCTG	CAGCGCCAATGGGCTTTCGACGTCTCACACCGCAGCACTGGACAAGGGCCTGGTTTCGAGACGCGACAGGCTCTTAAGCGGCT	C-T	1511C>T, 1513C>T	Ala504Val, Leu505Leu	-0.530668	-0.478503	-0.502138	-0.433797	-0.492204	504.5	Ala504Val, Leu505Leu	-0.364854	-0.647417	-0.579735	-0.516144	-0.524775	-0.394591
A-->G Editor	64804656	CCAGCACTGGACAAGGGCCT	CAGCGCCAATGGGCTTTCGACGTCTCACACCGCCAGCACTGGACAAGGGCCTGTTTCGAGACGCGACAGGCTCTTAAGCGGCT	A-G	1512A>G	Ala504Ala	-0.3273	-0.0759989	-1.28309	-2.11408	-0.550339	504	Ala504Ala	-0.367223	-0.205704	-0.408973	-0.0919512	-0.0105915	-0.125454	-1.14148	-0.884206	-1.82358	-1.52052	-2.93208	-1.88965	-0.501385	-0.869442	-0.280191		C-->T Editor	64804656	CCAGCACTGGACAAGGGCCT	CAGCGCCAATGGGCTTTCGACGTCTCACACCGCCAGCACTGGACAAGGGCCTGTTTCGAGACGCGACAGGCTCTTAAGCGGCT	C-T	1511C>T, 1513C>T	Ala504Val, Leu505Leu	-0.724252	-0.141508	-1.41632	-0.203152	-0.522412	504.5	Ala504Val, Leu505Leu	-0.605761	-0.962814	-0.604182	-0.221012	-0.271534	0.0680235
A-->G Editor	64804657	GCCAGCACTGGACAAGGGCC	CAGCGCCAATGGGCTTTCGACGTCTCACACCGGCCAGCACTGGACAAGGGCCGTTTCGAGACGCGACAGGCTCTTAAGCGGCT	A-G	1509A>G, 1512A>G	Pro503Pro, Ala504Ala	0.198059	0.344692	-3.05924	1.4568	0.913144	503.5	Pro503Pro, Ala504Ala	0.081973	0.173307	0.338898	0.320497	0.379466	0.334112	-3.10338	-2.71886	-3.35548	2.63549	0.704321	1.03058	1.45687	1.04127	0.241292		C-->T Editor	64804657	GCCAGCACTGGACAAGGGCC	CAGCGCCAATGGGCTTTCGACGTCTCACACCGGCCAGCACTGGACAAGGGCCGTTTCGAGACGCGACAGGCTCTTAAGCGGCT	C-T	1511C>T, 1513C>T	Ala504Val, Leu505Leu	-0.835624	0.41042	-0.555036	0.155838	0.234543	504.5	Ala504Val, Leu505Leu	-0.632292	-0.975888	-0.898691	0.280172	0.499419	0.45167
A-->G Editor	64804661	AGAAGCCAGCACTGGACAAG	CAGCGCCAATGGGCTTTCGACGTCTCACACCGAGAAGCCAGCACTGGACAAGGTTTCGAGACGCGACAGGCTCTTAAGCGGCT	A-G	1505A>G, 1509A>G	Lys502Arg, Pro503Pro	0.0251601	0.159601	-1.43912	-0.899217	-1.24574	502.5	Lys502Arg, Pro503Pro	-0.270152	0.122343	0.22329	0.210894	0.174849	0.0930613	-1.26948	-1.33991	-1.70797	-0.818089	-1.21402	-0.665542	-1.42702	-0.715739	-1.59447		C-->T Editor	64804661	AGAAGCCAGCACTGGACAAG	CAGCGCCAATGGGCTTTCGACGTCTCACACCGAGAAGCCAGCACTGGACAAGGTTTCGAGACGCGACAGGCTCTTAAGCGGCT	C-T	1507C>T;1508C>T	Pro503Leu	-1.23011	-0.943142	-0.51298	-1.31556	-1.18788	503	Pro503Leu	-1.36593	-1.22624	-1.09815	-0.982418	-0.951221	-0.895786
A-->G Editor	64804661	CTTGTCCAGTGCTGGCTTCT	CAGCGCCAATGGGCTTTCGACGTCTCACACCGCTTGTCCAGTGCTGGCTTCTGTTTCGAGACGCGACAGGCTCTTAAGCGGCT	A-G	1514T>C	Leu505Pro	-0.235462	0.0878211	-3.27756	-3.0118	-2.07057	505	Leu505Pro	-0.35664	-0.268881	-0.0808654	-0.171343	0.0634477	0.371359	-2.12876	-3.72799	-3.97594	-3.02658	-2.63886	-3.36995	-2.10451	-2.01987	-2.08734		C-->T Editor	64804661	CTTGTCCAGTGCTGGCTTCT	CAGCGCCAATGGGCTTTCGACGTCTCACACCGCTTGTCCAGTGCTGGCTTCTGTTTCGAGACGCGACAGGCTCTTAAGCGGCT	C-T	1515G>A, 1516G>A	Leu505Leu, Asp506Asn	-1.3223	-0.222932	-2.01913	-1.309	-1.74611	505.5	Leu505Leu, Asp506Asn	-0.957532	-1.43786	-1.57152	-0.247962	-0.341428	-0.0794073
A-->G Editor	64804662	AAGAAGCCAGCACTGGACAA	CAGCGCCAATGGGCTTTCGACGTCTCACACCGAAGAAGCCAGCACTGGACAAGTTTCGAGACGCGACAGGCTCTTAAGCGGCT	A-G	1504A>G;1505A>G	Lys502Gly	-0.474615	0.104919	-2.44089	-0.444287	-0.729259	502	Lys502Gly	-0.711138	-0.268426	-0.44428	-0.0201334	0.255122	0.0797673	-1.94319	-2.96718	-2.41231	-0.389631	-1.0784	0.135165	-1.32165	-0.553735	-0.312391		C-->T Editor	64804662	AAGAAGCCAGCACTGGACAA	CAGCGCCAATGGGCTTTCGACGTCTCACACCGAAGAAGCCAGCACTGGACAAGTTTCGAGACGCGACAGGCTCTTAAGCGGCT	C-T	1507C>T;1508C>T	Pro503Leu	-0.882408	-0.46903	-1.40734	-0.944934	-0.291077	503	Pro503Leu	-0.920526	-1.03418	-0.692522	-0.335522	-0.521147	-0.55042
A-->G Editor	64804662	TTGTCCAGTGCTGGCTTCTT	CAGCGCCAATGGGCTTTCGACGTCTCACACCGTTGTCCAGTGCTGGCTTCTTGTTTCGAGACGCGACAGGCTCTTAAGCGGCT	A-G	1514T>C	Leu505Pro	-0.556428	0.312838	-2.76708	-1.34237	-0.46732	505	Leu505Pro	-0.483968	-0.597512	-0.587803	0.355354	0.238774	0.344386	-2.69763	-3.89926	-1.70436	-1.88814	-1.31652	-0.822451	0.496064	-1.03152	-0.8665		C-->T Editor	64804662	TTGTCCAGTGCTGGCTTCTT	CAGCGCCAATGGGCTTTCGACGTCTCACACCGTTGTCCAGTGCTGGCTTCTTGTTTCGAGACGCGACAGGCTCTTAAGCGGCT	C-T	1515G>A, 1516G>A	Leu505Leu, Asp506Asn	-0.162856	-0.334873	0.637082	0.213027	-1.50412	505.5	Leu505Leu, Asp506Asn	-0.408732	0.375624	-0.45546	-0.175964	-0.564	-0.264656
A-->G Editor	64804663	CAAGAAGCCAGCACTGGACA	CAGCGCCAATGGGCTTTCGACGTCTCACACCGCAAGAAGCCAGCACTGGACAGTTTCGAGACGCGACAGGCTCTTAAGCGGCT	A-G	1504A>G;1505A>G	Lys502Gly	-0.480492	-0.303317	-3.7225	-2.6399	-1.31384	502	Lys502Gly	-0.896207	-0.583388	0.0381185	-0.369255	-0.255094	-0.285602	-3.51606	-3.86611	-3.78534	-2.6504	-2.2812	-2.98809	-1.927	-0.934262	-1.08026		C-->T Editor	64804663	CAAGAAGCCAGCACTGGACA	CAGCGCCAATGGGCTTTCGACGTCTCACACCGCAAGAAGCCAGCACTGGACAGTTTCGAGACGCGACAGGCTCTTAAGCGGCT	C-T	1507C>T	Pro503Ser	-0.54616	0.256334	-1.55192	-0.412526	-0.397274	503	Pro503Ser	-0.924726	-0.687268	-0.0264861	0.492371	0.163233	0.113396
A-->G Editor	64804663	TGTCCAGTGCTGGCTTCTTG	CAGCGCCAATGGGCTTTCGACGTCTCACACCGTGTCCAGTGCTGGCTTCTTGGTTTCGAGACGCGACAGGCTCTTAAGCGGCT	A-G	1514T>C	Leu505Pro	-0.944757	-0.167679	-1.12532	-1.65423	-1.91301	505	Leu505Pro	-0.917767	-1.17614	-0.740364	-0.169384	-0.164039	-0.169615	-1.50511	-1.6563	-0.214552	-2.82185	-1.3965	-0.74435	-1.70106	-2.231	-1.80699		C-->T Editor	64804663	TGTCCAGTGCTGGCTTCTTG	CAGCGCCAATGGGCTTTCGACGTCTCACACCGTGTCCAGTGCTGGCTTCTTGGTTTCGAGACGCGACAGGCTCTTAAGCGGCT	C-T	1515G>A, 1516G>A	Leu505Leu, Asp506Asn	-0.722991	-0.286967	-1.49504	-0.917963	-0.493529	505	Leu505Leu, Asp506Asn	-0.595264	-0.640417	-0.933293	-0.218016	-0.280528	-0.362357
A-->G Editor	64804665	TCCAGTGCTGGCTTCTTGGG	CAGCGCCAATGGGCTTTCGACGTCTCACACCGTCCAGTGCTGGCTTCTTGGGGTTTCGAGACGCGACAGGCTCTTAAGCGGCT	A-G	1514T>C	Leu505Pro	-1.36237	-0.628787	-1.51687	-1.70851	-0.973071	505	Leu505Pro	-0.841038	-1.84849	-1.39757	-0.610352	-0.692234	-0.583775	-1.47233	-0.384676	-2.69361	-1.16968	-2.18688	-1.76898	-0.805323	-1.06874	-1.04515		C-->T Editor	64804665	TCCAGTGCTGGCTTCTTGGG	CAGCGCCAATGGGCTTTCGACGTCTCACACCGTCCAGTGCTGGCTTCTTGGGGTTTCGAGACGCGACAGGCTCTTAAGCGGCT	C-T	1510G>A	Ala504Thr	-1.54365	-0.619481	-1.91309	-1.25813	-1.84837	504	Ala504Thr	-1.46759	-2.06399	-1.09938	-0.371824	-0.974034	-0.512584
A-->G Editor	64804666	CCAGTGCTGGCTTCTTGGGC	CAGCGCCAATGGGCTTTCGACGTCTCACACCGCCAGTGCTGGCTTCTTGGGCGTTTCGAGACGCGACAGGCTCTTAAGCGGCT	C-T	1510G>A	Ala504Thr	-0.853975	-0.00543695	-3.28109	0.174772	0.614249	504	Ala504Thr	-0.802072	-0.765667	-0.994185	0.111716	0.0475074	-0.175534	-3.51606	-3.98214	-2.34508	-0.915653	0.870892	0.569077	0.597707	0.991754	0.253287		C-->T Editor	64804666	CCAGTGCTGGCTTCTTGGGC	CAGCGCCAATGGGCTTTCGACGTCTCACACCGCCAGTGCTGGCTTCTTGGGCGTTTCGAGACGCGACAGGCTCTTAAGCGGCT	C-T	1510G>A	Ala504Thr	-1.80392	-0.83614	-1.27211	-1.19092	-1.4851	504	Ala504Thr	-1.61253	-2.24797	-1.55126	-0.750118	-1.04306	-0.715245
A-->G Editor	64804668	CCGCCCAAGAAGCCAGCACT	CAGCGCCAATGGGCTTTCGACGTCTCACACCGCCGCCCAAGAAGCCAGCACTGTTTCGAGACGCGACAGGCTCTTAAGCGGCT	A-G	1501A>G;1502A>G	Lys501Gly	-2.73201	-1.23835	-0.995421	-3.02196	-3.14872	501	Lys501Gly	-3.07972	-2.09731	-3.01901	-1.17874	-1.22026	-1.31604	-0.112098	-1.45209	-1.42208	-2.00432	-4.05369	-3.00786	-3.51759	-3.75105	-2.17753		C-->T Editor	64804668	CCGCCCAAGAAGCCAGCACT	CAGCGCCAATGGGCTTTCGACGTCTCACACCGCCGCCCAAGAAGCCAGCACTGTTTCGAGACGCGACAGGCTCTTAAGCGGCT	C-T	1498C>T;1499C>T;1500C>T	Pro500Phe	-1.42728	-0.718868	-0.730675	-0.858374	-1.44711	500	Pro500Phe	-1.0549	-1.54492	-1.68203	-0.72016	-0.777819	-0.658623
A-->G Editor	64804668	AGTGCTGGCTTCTTGGGCGG	CAGCGCCAATGGGCTTTCGACGTCTCACACCGAGTGCTGGCTTCTTGGGCGGGTTTCGAGACGCGACAGGCTCTTAAGCGGCT	C-T	1510G>A	Ala504Thr	1.34396	0.2383	-0.569809	-1.02983	-0.575953	504	Ala504Thr	1.03284	0.760723	2.23831	0.456264	0.0992012	0.159435	-0.166476	-0.28412	-1.25883	-1.64226	-0.800516	-0.646724	-0.572657	-0.314476	-0.840726		C-->T Editor	64804668	AGTGCTGGCTTCTTGGGCGG	CAGCGCCAATGGGCTTTCGACGTCTCACACCGAGTGCTGGCTTCTTGGGCGGGTTTCGAGACGCGACAGGCTCTTAAGCGGCT	C-T	1510G>A	Ala504Thr	-1.30614	-0.344915	-2.12576	-1.99689	-0.867527	504	Ala504Thr	-1.63293	-1.56439	-0.721089	-0.465251	-0.139592	-0.429902
A-->G Editor	64804669	GTGCTGGCTTCTTGGGCGGC	CAGCGCCAATGGGCTTTCGACGTCTCACACCGGTGCTGGCTTCTTGGGCGGCGTTTCGAGACGCGACAGGCTCTTAAGCGGCT	C-T	1506G>A, 1510G>A	Lys502Lys, Ala504Thr	-0.250156	0.63681	-3.45282	-1.57897	-0.481587	503	Lys502Lys, Ala504Thr	-0.194779	-0.056284	-0.499404	0.716755	0.597046	0.596629	-4.05349	-3.48688	-2.81808	-2.38955	-0.518558	-1.8288	-0.177177	-0.829025	-0.438559		C-->T Editor	64804669	GCCGCCCAAGAAGCCAGCAC	CAGCGCCAATGGGCTTTCGACGTCTCACACCGGCCGCCCAAGAAGCCAGCACGTTTCGAGACGCGACAGGCTCTTAAGCGGCT	C-T	1498C>T;1499C>T;1500C>T	Pro500Phe	-1.18189	-0.567824	-0.185823	-1.22961	-1.12392	500	Pro500Phe	-1.44669	-1.21315	-0.885819	-0.86261	-0.621159	-0.219702
A-->G Editor	64804669	GCCGCCCAAGAAGCCAGCAC	CAGCGCCAATGGGCTTTCGACGTCTCACACCGGCCGCCCAAGAAGCCAGCACGTTTCGAGACGCGACAGGCTCTTAAGCGGCT	A-G	1501A>G	Lys501Glu	-2.35664	-0.860927	-2.46948	-2.68445	-2.41606	501	Lys501Glu	-2.95942	-2.30741	-1.80309	-0.783195	-0.905767	-0.89382	-0.811116	-3.79267	-2.80467	-3.26396	-4.18781	-0.60159	-1.12687	-3.10978	-3.01153		C-->T Editor	64804669	GTGCTGGCTTCTTGGGCGGC	CAGCGCCAATGGGCTTTCGACGTCTCACACCGGTGCTGGCTTCTTGGGCGGCGTTTCGAGACGCGACAGGCTCTTAAGCGGCT	C-T	1506G>A, 1510G>A	Lys502Lys, Ala504Thr	-0.813944	-0.363699	-0.950088	-1.16427	-1.20547	503	Lys502Lys, Ala504Thr	-0.675843	-1.02934	-0.736651	-0.141945	-0.424152	-0.525001
A-->G Editor	64804670	TGCTGGCTTCTTGGGCGGCG	CAGCGCCAATGGGCTTTCGACGTCTCACACCGTGCTGGCTTCTTGGGCGGCGGTTTCGAGACGCGACAGGCTCTTAAGCGGCT	C-T	1506G>A	Lys502Lys	-0.978523	0.344342	-2.49341	-2.38518	-0.716449	502	Lys502Lys	-1.3074	-0.861169	-0.767001	0.226652	0.400107	0.406266	-2.28445	-2.31762	-2.87815	-2.26962	-2.58253	-2.30338	-0.853524	-0.470357	-0.825464		C-->T Editor	64804670	TGCTGGCTTCTTGGGCGGCG	CAGCGCCAATGGGCTTTCGACGTCTCACACCGTGCTGGCTTCTTGGGCGGCGGTTTCGAGACGCGACAGGCTCTTAAGCGGCT	C-T	1506G>A	Lys502Lys	-0.0720345	-0.396349	-0.604235	0.13679	-0.449046	502	Lys502Lys	0.308237	-0.288537	-0.235803	-0.477771	-0.420182	-0.291093
A-->G Editor	64804671	GCTGGCTTCTTGGGCGGCGG	CAGCGCCAATGGGCTTTCGACGTCTCACACCGGCTGGCTTCTTGGGCGGCGGGTTTCGAGACGCGACAGGCTCTTAAGCGGCT	C-T	1506G>A	Lys502Lys	-0.243336	0.372772	1.08313	-1.18079	-0.260631	502	Lys502Lys	-0.311259	-0.23903	-0.17972	0.200431	0.232966	0.684919	0.720818	0.60605	1.92252	-1.45162	-1.32347	-0.767278	-0.163845	-0.361725	-0.256322		C-->T Editor	64804671	GCTGGCTTCTTGGGCGGCGG	CAGCGCCAATGGGCTTTCGACGTCTCACACCGGCTGGCTTCTTGGGCGGCGGGTTTCGAGACGCGACAGGCTCTTAAGCGGCT	C-T	1506G>A	Lys502Lys	-1.03726	-0.220553	-2.41451	-2.17243	-1.11911	502	Lys502Lys	-0.590931	-0.900816	-1.62003	-0.259371	-0.334929	-0.0673602
A-->G Editor	64804672	CTGGCTTCTTGGGCGGCGGG	CAGCGCCAATGGGCTTTCGACGTCTCACACCGCTGGCTTCTTGGGCGGCGGGGTTTCGAGACGCGACAGGCTCTTAAGCGGCT	C-T	1503G>A, 1506G>A	Lys501Lys, Lys502Lys	-1.07829	0.134882	-2.57031	-1.77223	-0.952554	501.5	Lys501Lys, Lys502Lys	-0.999073	-1.16525	-1.07055	0.0275307	0.139387	0.237728	-3.55008	-1.42862	-2.73225	-2.12532	-2.0532	-1.13818	-0.738633	-1.01717	-1.10186		C-->T Editor	64804672	CTGGCTTCTTGGGCGGCGGG	CAGCGCCAATGGGCTTTCGACGTCTCACACCGCTGGCTTCTTGGGCGGCGGGGTTTCGAGACGCGACAGGCTCTTAAGCGGCT	C-T	1503G>A, 1506G>A	Lys501Lys, Lys502Lys	-1.21979	-0.21161	-0.146046	-0.605589	-0.0211647	501.5	Lys501Lys, Lys502Lys	-1.28522	-1.17624	-1.19791	-0.237461	-0.100815	-0.296555
A-->G Editor	64804674	CCCCCGCCGCCCAAGAAGCC	CAGCGCCAATGGGCTTTCGACGTCTCACACCGCCCCCGCCGCCCAAGAAGCCGTTTCGAGACGCGACAGGCTCTTAAGCGGCT	C-T	1492C>T;1493C>T, 1495C>T;1496C>T	Pro498Leu, Pro499Leu	-0.66286	0.0827079	-1.60377	-1.5063	-0.741992	498.5	Pro498Leu, Pro499Leu	-0.769229	-0.27182	-0.947532	-0.130927	0.166141	0.21291	-1.46998	-2.57044	-0.770906	-0.779559	-2.03962	-1.69973	-0.802267	-0.461893	-0.961817		C-->T Editor	64804674	CCCCCGCCGCCCAAGAAGCC	CAGCGCCAATGGGCTTTCGACGTCTCACACCGCCCCCGCCGCCCAAGAAGCCGTTTCGAGACGCGACAGGCTCTTAAGCGGCT	C-T	1492C>T;1493C>T, 1495C>T;1496C>T	Pro498Leu, Pro499Leu	-1.31293	-0.352851	-1.06273	-2.23646	-1.5867	498.5	Pro498Leu, Pro499Leu	-1.47108	-0.903359	-1.56436	-0.336277	0.0633732	-0.785648
A-->G Editor	64804678	GGAGCCCCCGCCGCCCAAGA	CAGCGCCAATGGGCTTTCGACGTCTCACACCGGGAGCCCCCGCCGCCCAAGAGTTTCGAGACGCGACAGGCTCTTAAGCGGCT	C-T	1489C>T;1490C>T;1491C>T, 1492C>T	Pro497Phe, Pro498Ser	0.810267	1.00848	-1.33435	-0.59048	1.26204	497.5	Pro497Phe, Pro498Ser	0.566263	1.00933	0.855204	0.952061	1.39603	0.677342	-1.9544	-1.83428	-0.214353	0.214712	-0.888137	-1.09802	1.33066	1.36794	1.0875		C-->T Editor	64804678	GGAGCCCCCGCCGCCCAAGA	CAGCGCCAATGGGCTTTCGACGTCTCACACCGGGAGCCCCCGCCGCCCAAGAGTTTCGAGACGCGACAGGCTCTTAAGCGGCT	C-T	1489C>T;1490C>T;1491C>T, 1492C>T	Pro497Phe, Pro498Ser	-1.44737	-1.33952	-2.38736	-2.2145	-2.04623	497.5	Pro497Phe, Pro498Ser	-1.65178	-1.83263	-0.857707	-1.54674	-1.1744	-1.29744
A-->G Editor	64804680	TTGGGCGGCGGGGGCTCCTC	CAGCGCCAATGGGCTTTCGACGTCTCACACCGTTGGGCGGCGGGGGCTCCTCGTTTCGAGACGCGACAGGCTCTTAAGCGGCT	C-T	1497G>A	Pro499Pro	1.07557	0.777226	-0.738797	0.249726	0.777446	499	Pro499Pro	1.04505	1.09293	1.08873	0.406836	1.39372	0.531124	0.426671	-0.402747	-2.24031	0.0650031	0.0199625	0.664214	0.903454	0.511617	0.917266		C-->T Editor	64804680	TTGGGCGGCGGGGGCTCCTC	CAGCGCCAATGGGCTTTCGACGTCTCACACCGTTGGGCGGCGGGGGCTCCTCGTTTCGAGACGCGACAGGCTCTTAAGCGGCT	C-T	1497G>A	Pro499Pro	0.377407	0.0821754	-0.0532175	-0.0673765	-0.383736	499	Pro499Pro	0.247469	0.952102	-0.0673495	0.140748	0.140063	-0.0342848
A-->G Editor	64804681	TGGGCGGCGGGGGCTCCTCT	CAGCGCCAATGGGCTTTCGACGTCTCACACCGTGGGCGGCGGGGGCTCCTCTGTTTCGAGACGCGACAGGCTCTTAAGCGGCT	C-T	1494G>A, 1497G>A	Pro498Pro, Pro499Pro	-0.340448	0.312632	-1.02409	-0.541544	-0.331415	498.5	Pro498Pro, Pro499Pro	-0.285245	-0.25512	-0.48098	-0.126294	0.895551	0.168639	0.524598	-1.29482	-2.30205	-1.35412	0.75136	-1.02188	-0.523873	-0.209766	-0.260605		C-->T Editor	64804681	TGGGCGGCGGGGGCTCCTCT	CAGCGCCAATGGGCTTTCGACGTCTCACACCGTGGGCGGCGGGGGCTCCTCTGTTTCGAGACGCGACAGGCTCTTAAGCGGCT	C-T	1494G>A, 1497G>A	Pro498Pro, Pro499Pro	-1.16648	-0.529785	-2.12912	-1.54247	-1.27281	498.5	Pro498Pro, Pro499Pro	-0.946727	-0.964061	-1.58866	-0.289174	-0.45003	-0.850152
A-->G Editor	64804681	AGAGGAGCCCCCGCCGCCCA	CAGCGCCAATGGGCTTTCGACGTCTCACACCGAGAGGAGCCCCCGCCGCCCAGTTTCGAGACGCGACAGGCTCTTAAGCGGCT	A-G	1487A>G	Glu496Gly	1.41344	1.51284	-1.79452	0.341863	2.11482	496	Glu496Gly	1.24671	1.54741	1.44619	1.54249	1.39848	1.59756	-1.90656	-2.19734	-1.27965	0.355684	0.29029	0.379615	2.19277	2.1109	2.0408		C-->T Editor	64804681	AGAGGAGCCCCCGCCGCCCA	CAGCGCCAATGGGCTTTCGACGTCTCACACCGAGAGGAGCCCCCGCCGCCCAGTTTCGAGACGCGACAGGCTCTTAAGCGGCT	C-T	1489C>T	Pro497Ser	-0.315003	-0.790473	0.0417378	-0.821333	-1.44578	497	Pro497Ser	-0.136766	-0.0881005	-0.720142	-0.942109	-0.691532	-0.737778
A-->G Editor	64804685	CGGCGGGGGCTCCTCTGGCT	CAGCGCCAATGGGCTTTCGACGTCTCACACCGCGGCGGGGGCTCCTCTGGCTGTTTCGAGACGCGACAGGCTCTTAAGCGGCT	C-T	1494G>A	Pro498Pro	-0.404681	0.656088	-1.57724	-1.0722	-0.423153	498	Pro498Pro	-0.620712	-0.362442	-0.230889	0.593353	0.791949	0.582961	-1.73621	-2.02076	-0.974768	0.0247796	-0.896654	-2.34473	-0.361677	-0.269047	-0.638735		C-->T Editor	64804685	CGGCGGGGGCTCCTCTGGCT	CAGCGCCAATGGGCTTTCGACGTCTCACACCGCGGCGGGGGCTCCTCTGGCTGTTTCGAGACGCGACAGGCTCTTAAGCGGCT	C-T	1494G>A	Pro498Pro	-0.908755	-0.265023	-2.46314	-1.76372	-1.89059	498	Pro498Pro	-0.920369	-0.356781	-1.44912	-0.629064	-0.128726	-0.0372795
A-->G Editor	64804686	GGCGGGGGCTCCTCTGGCTT	CAGCGCCAATGGGCTTTCGACGTCTCACACCGGGCGGGGGCTCCTCTGGCTTGTTTCGAGACGCGACAGGCTCTTAAGCGGCT	In neither	In neither	In neither	0.289888	0.609075	-1.10032	1.17046	0.660323	496	In neither	0.427418	0.179903	0.262343	0.482404	0.841629	0.50319	-0.694741	-0.991239	-1.61497	0.624898	2.09169	0.794782	0.75245	0.54862	0.6799		C-->T Editor	64804686	GGCGGGGGCTCCTCTGGCTT	CAGCGCCAATGGGCTTTCGACGTCTCACACCGGGCGGGGGCTCCTCTGGCTTGTTTCGAGACGCGACAGGCTCTTAAGCGGCT	In neither	In neither	In neither	-1.38323	-0.352816	-2.13417	-1.74872	-1.57405	496	In neither	-1.26664	-1.461	-1.42204	-0.392025	-0.393136	-0.273287
A-->G Editor	64804687	CAAGCCAGAGGAGCCCCCGC	CAGCGCCAATGGGCTTTCGACGTCTCACACCGCAAGCCAGAGGAGCCCCCGCGTTTCGAGACGCGACAGGCTCTTAAGCGGCT	A-G	1482A>G	Pro494Pro	-0.122573	0.0499125	-3.79519	-2.60981	-1.24588	494	Pro494Pro	-0.18829	-0.167979	-0.0114516	0.0893988	-0.0725086	0.132847	-3.22522	-4.05001	-4.11034	-2.53202	-2.4101	-2.8873	-1.32752	-0.938179	-1.47195		C-->T Editor	64804687	CAAGCCAGAGGAGCCCCCGC	CAGCGCCAATGGGCTTTCGACGTCTCACACCGCAAGCCAGAGGAGCCCCCGCGTTTCGAGACGCGACAGGCTCTTAAGCGGCT	C-T	1480C>T;1481C>T	Pro494Leu	-1.58842	-0.621559	-1.58101	-1.34239	-1.08123	494	Pro494Leu	-1.67551	-0.978865	-2.11089	-0.655887	-0.469973	-0.738816
A-->G Editor	64804690	GTCCAAGCCAGAGGAGCCCC	CAGCGCCAATGGGCTTTCGACGTCTCACACCGGTCCAAGCCAGAGGAGCCCCGTTTCGAGACGCGACAGGCTCTTAAGCGGCT	A-G	1477A>G;1478A>G	Lys493Gly	-3.17036	-2.21303	-0.375473	-4.80108	-3.2296	493	Lys493Gly	-3.62325	-2.78052	-3.10732	-2.15909	-2.14176	-2.33824	-0.0191482	-1.72543	0.618156	-4.36724	-4.92064	-5.11535	-3.35841	-2.18188	-4.14852		C-->T Editor	64804690	GTCCAAGCCAGAGGAGCCCC	CAGCGCCAATGGGCTTTCGACGTCTCACACCGGTCCAAGCCAGAGGAGCCCCGTTTCGAGACGCGACAGGCTCTTAAGCGGCT	C-T	1476C>T, 1480C>T	Ser492Ser, Pro494Ser	-2.86177	-1.74701	-3.4875	-3.61322	-3.01081	493	Ser492Ser, Pro494Ser	-2.9719	-2.7434	-2.87001	-2.05485	-1.76683	-1.41935
A-->G Editor	64804693	GCTCCTCTGGCTTGGACTCC	CAGCGCCAATGGGCTTTCGACGTCTCACACCGGCTCCTCTGGCTTGGACTCCGTTTCGAGACGCGACAGGCTCTTAAGCGGCT	C-T	1483G>A;1485G>A, 1486G>A	Glu495Lys, Glu496Lys	-0.287675	0.526257	-0.61578	0.475184	-0.046696	495.5	Glu495Lys, Glu496Lys	-0.548145	-0.471546	0.156667	0.445464	0.411448	0.721859	-0.34635	-0.377707	-1.12329	0.548773	0.662959	0.213819	-0.197107	0.215397	-0.158378		C-->T Editor	64804693	GCTCCTCTGGCTTGGACTCC	CAGCGCCAATGGGCTTTCGACGTCTCACACCGGCTCCTCTGGCTTGGACTCCGTTTCGAGACGCGACAGGCTCTTAAGCGGCT	C-T	1483G>A;1485G>A, 1486G>A	Glu495Lys, Glu496Lys	-1.29474	-0.552115	-1.15887	-1.14412	-1.59308	495.5	Glu495Lys, Glu496Lys	-0.926866	-1.04002	-1.91733	-0.756257	-0.426065	-0.474023
A-->G Editor	64804696	CCTCTGGCTTGGACTCCCGC	CAGCGCCAATGGGCTTTCGACGTCTCACACCGCCTCTGGCTTGGACTCCCGCGTTTCGAGACGCGACAGGCTCTTAAGCGGCT	C-T	1479G>A, 1483G>A	Lys493Lys, Glu495Lys	-1.07792	0.0250575	-2.88517	-1.50716	-0.796001	494	Lys493Lys, Glu495Lys	-1.17511	-1.14936	-0.909306	0.0450013	-0.0278687	0.0580398	-3.55547	-2.76461	-2.33543	-1.00591	-0.659495	-2.85609	-1.12485	-1.03122	-0.231936		C-->T Editor	64804696	CCTCTGGCTTGGACTCCCGC	CAGCGCCAATGGGCTTTCGACGTCTCACACCGCCTCTGGCTTGGACTCCCGCGTTTCGAGACGCGACAGGCTCTTAAGCGGCT	C-T	1479G>A, 1483G>A	Lys493Lys, Glu495Lys	-0.359416	0.411344	0.196918	-0.299669	-0.509127	494	Lys493Lys, Glu495Lys	-0.55832	-0.202507	-0.317421	0.168485	0.625689	0.439857
A-->G Editor	64804696	GCGGGAGTCCAAGCCAGAGG	CAGCGCCAATGGGCTTTCGACGTCTCACACCGGCGGGAGTCCAAGCCAGAGGGTTTCGAGACGCGACAGGCTCTTAAGCGGCT	A-G	1472A>G	Glu491Gly	0.583936	0.9146	-3.29058	0.48194	1.19622	491	Glu491Gly	0.265062	0.444997	1.04175	1.12346	0.882696	0.737641	-3.11033	-2.80779	-3.95361	0.560165	0.427158	0.458496	1.14354	1.40106	1.04406		C-->T Editor	64804696	GCGGGAGTCCAAGCCAGAGG	CAGCGCCAATGGGCTTTCGACGTCTCACACCGGCGGGAGTCCAAGCCAGAGGGTTTCGAGACGCGACAGGCTCTTAAGCGGCT	A-G	1472A>G	Glu491Gly	-2.01162	-0.693465	-2.78328	-3.17392	-1.6982	491	Glu491Gly	-1.86854	-2.13007	-2.03623	-1.01621	-0.760732	-0.303449
A-->G Editor	64804698	TCTGGCTTGGACTCCCGCCG	CAGCGCCAATGGGCTTTCGACGTCTCACACCGTCTGGCTTGGACTCCCGCCGGTTTCGAGACGCGACAGGCTCTTAAGCGGCT	C-T	1479G>A	Lys493Lys	-1.17441	0.0502019	-2.12025	-3.25901	-1.24415	493	Lys493Lys	-1.24579	-1.51544	-0.761994	-0.0248009	0.0287428	0.146664	-3.32126	-1.13867	-1.90081	-2.88084	-3.36619	-3.52998	-1.18101	-1.16803	-1.3834		C-->T Editor	64804698	TCTGGCTTGGACTCCCGCCG	CAGCGCCAATGGGCTTTCGACGTCTCACACCGTCTGGCTTGGACTCCCGCCGGTTTCGAGACGCGACAGGCTCTTAAGCGGCT	C-T	1479G>A	Lys493Lys	-0.882348	-0.375475	-1.24244	-1.57961	-0.790162	493	Lys493Lys	-0.867415	-0.922471	-0.857157	-0.48029	-0.34694	-0.299194
A-->G Editor	64804698	CGGCGGGAGTCCAAGCCAGA	CAGCGCCAATGGGCTTTCGACGTCTCACACCGCGGCGGGAGTCCAAGCCAGAGTTTCGAGACGCGACAGGCTCTTAAGCGGCT	A-G	1472A>G	Glu491Gly	1.35096	1.60396	-0.721341	0.572193	1.6567	491	Glu491Gly	1.38315	1.51767	1.15205	1.54692	1.735	1.52998	-0.277485	-1.67114	-0.215395	0.922353	0.389875	0.404353	1.77099	1.64286	1.55625		C-->T Editor	64804698	CGGCGGGAGTCCAAGCCAGA	CAGCGCCAATGGGCTTTCGACGTCTCACACCGCGGCGGGAGTCCAAGCCAGAGTTTCGAGACGCGACAGGCTCTTAAGCGGCT	C-T	1468C>T	Arg490Trp	-1.34402	-1.48936	-0.472848	-1.20564	-2.112	490	Arg490Trp	-1.59416	-1.3584	-1.07951	-1.28554	-1.641	-1.54155
A-->G Editor	64804699	CTGGCTTGGACTCCCGCCGT	CAGCGCCAATGGGCTTTCGACGTCTCACACCGCTGGCTTGGACTCCCGCCGTGTTTCGAGACGCGACAGGCTCTTAAGCGGCT	C-T	1479G>A	Lys493Lys	0.34481	0.263834	-0.470931	-1.21816	0.337932	493	Lys493Lys	0.586925	0.145514	0.301989	0.294844	0.234744	0.261913	0.385967	-0.579865	-1.2189	-1.38277	-1.40946	-0.862259	-0.74746	1.04307	0.718184		C-->T Editor	64804699	CTGGCTTGGACTCCCGCCGT	CAGCGCCAATGGGCTTTCGACGTCTCACACCGCTGGCTTGGACTCCCGCCGTGTTTCGAGACGCGACAGGCTCTTAAGCGGCT	C-T	1479G>A	Lys493Lys	0.434342	-0.302976	-0.621795	0.64306	-0.643679	493	Lys493Lys	0.211825	0.780638	0.310562	-0.219736	-0.148941	-0.540251
A-->G Editor	64804699	ACGGCGGGAGTCCAAGCCAG	CAGCGCCAATGGGCTTTCGACGTCTCACACCGACGGCGGGAGTCCAAGCCAGGTTTCGAGACGCGACAGGCTCTTAAGCGGCT	C-T	1468C>T	Arg490Trp	-0.291576	0.636629	-1.7047	-1.95212	-0.235284	490	Arg490Trp	-0.478503	-0.430364	0.0341377	0.641397	0.662291	0.606199	-0.317198	-3.43894	-1.35796	-1.92525	-1.82225	-2.10887	0.239227	-0.322255	-0.622825		C-->T Editor	64804699	ACGGCGGGAGTCCAAGCCAG	CAGCGCCAATGGGCTTTCGACGTCTCACACCGACGGCGGGAGTCCAAGCCAGGTTTCGAGACGCGACAGGCTCTTAAGCGGCT	C-T	1468C>T	Arg490Trp	-2.13635	-1.81001	-2.7942	-2.79558	-3.08885	490	Arg490Trp	-2.09903	-2.06598	-2.24405	-1.38	-2.15	-1.90003
A-->G Editor	64804700	TGGCTTGGACTCCCGCCGTG	CAGCGCCAATGGGCTTTCGACGTCTCACACCGTGGCTTGGACTCCCGCCGTGGTTTCGAGACGCGACAGGCTCTTAAGCGGCT	C-T	1479G>A	Lys493Lys	-1.0213	-0.385781	-3.86328	-2.00893	-0.908974	493	Lys493Lys	-1.05329	-0.942288	-1.06831	-0.196657	-0.491688	-0.468997	-3.90529	-3.30179	-4.38276	-2.75209	-1.51114	-1.76356	-1.34155	-0.925041	-0.460331		C-->T Editor	64804700	TGGCTTGGACTCCCGCCGTG	CAGCGCCAATGGGCTTTCGACGTCTCACACCGTGGCTTGGACTCCCGCCGTGGTTTCGAGACGCGACAGGCTCTTAAGCGGCT	C-T	1479G>A	Lys493Lys	-0.939407	-0.358976	-0.870456	-0.748382	-0.209963	493	Lys493Lys	-1.05988	-1.12893	-0.62941	0.0795782	-0.614869	-0.541636
A-->G Editor	64804701	CCACGGCGGGAGTCCAAGCC	CAGCGCCAATGGGCTTTCGACGTCTCACACCGCCACGGCGGGAGTCCAAGCCGTTTCGAGACGCGACAGGCTCTTAAGCGGCT	C-T	1465C>T, 1468C>T	Arg489Trp, Arg490Trp	0.269683	0.288341	2.38619	1.12836	2.42617	489.5	Arg489Trp, Arg490Trp	-0.38685	-0.0847031	1.2806	0.298713	0.177245	0.389065	2.57759	2.69283	1.88815	1.63302	0.515806	1.23626	1.66981	1.93724	3.67145		C-->T Editor	64804701	CCACGGCGGGAGTCCAAGCC	CAGCGCCAATGGGCTTTCGACGTCTCACACCGCCACGGCGGGAGTCCAAGCCGTTTCGAGACGCGACAGGCTCTTAAGCGGCT	C-T	1465C>T, 1468C>T	Arg489Trp, Arg490Trp	-0.168559	-0.0020255	0.0120467	0.25269	-1.10373	489.5	Arg489Trp, Arg490Trp	-0.726094	0.323307	-0.102891	-0.122917	-0.0951789	0.212019
A-->G Editor	64804705	TGGACTCCCGCCGTGGGCCC	CAGCGCCAATGGGCTTTCGACGTCTCACACCGTGGACTCCCGCCGTGGGCCCGTTTCGAGACGCGACAGGCTCTTAAGCGGCT	A-G	1474T>C	Ser492Pro	-0.408356	-0.0847018	-3.31796	0.651906	0.0975225	492	Ser492Pro	0.0678741	-1.06019	-0.232755	-0.0234209	-0.187919	-0.0427653	-2.90685	-3.25969	-3.78734	0.672055	0.388058	0.895604	-0.264405	0.241379	0.315594		C-->T Editor	64804705	GGGCCCACGGCGGGAGTCCA	CAGCGCCAATGGGCTTTCGACGTCTCACACCGGGGCCCACGGCGGGAGTCCAGTTTCGAGACGCGACAGGCTCTTAAGCGGCT	C-T	1461C>T, 1462C>T;1463C>T, 1465C>T	Gly487Gly, Pro488Leu, Arg489Trp	-0.747445	-0.553133	-0.614341	-1.32631	-0.987818	488	Gly487Gly, Pro488Leu, Arg489Trp	-1.19554	-0.571477	-0.475317	-0.696873	-0.494587	-0.46794
A-->G Editor	64804705	GGGCCCACGGCGGGAGTCCA	CAGCGCCAATGGGCTTTCGACGTCTCACACCGGGGCCCACGGCGGGAGTCCAGTTTCGAGACGCGACAGGCTCTTAAGCGGCT	A-G	1464A>G	Pro488Pro	-1.13809	-0.146024	-4.15219	-2.57447	-1.18362	488	Pro488Pro	-1.46566	-0.771077	-1.17754	0.0951317	-0.14806	-0.385142	-4.88159	-3.04882	-4.52615	-1.94712	-3.13919	-2.6371	-0.933368	-0.941082	-1.67642		C-->T Editor	64804705	TGGACTCCCGCCGTGGGCCC	CAGCGCCAATGGGCTTTCGACGTCTCACACCGTGGACTCCCGCCGTGGGCCCGTTTCGAGACGCGACAGGCTCTTAAGCGGCT	C-T	1470G>A, 1471G>A;1473G>A	Arg490Arg, Glu491Lys	-0.894276	0.173287	-1.67278	-1.29706	-1.33147	490.5	Arg490Arg, Glu491Lys	-1.09761	-1.01248	-0.572743	0.0932847	0.0892132	0.337362
A-->G Editor	64804708	ACTCCCGCCGTGGGCCCCGC	CAGCGCCAATGGGCTTTCGACGTCTCACACCGACTCCCGCCGTGGGCCCCGCGTTTCGAGACGCGACAGGCTCTTAAGCGGCT	C-T	1467G>A, 1469G>A;1470G>A, 1471G>A	Arg489Arg, Arg490Gln, Glu491Lys	-1.42216	0.200313	-3.32285	-1.77734	-0.955383	490	Arg489Arg, Arg490Gln, Glu491Lys	-1.14398	-1.45914	-1.66335	0.494211	-0.0371641	0.143891	-4.30957	-1.84902	-3.80995	-1.59925	-1.30352	-2.42926	-0.658338	-1.23714	-0.970667		C-->T Editor	64804708	ACTCCCGCCGTGGGCCCCGC	CAGCGCCAATGGGCTTTCGACGTCTCACACCGACTCCCGCCGTGGGCCCCGCGTTTCGAGACGCGACAGGCTCTTAAGCGGCT	C-T	1467G>A, 1469G>A;1470G>A, 1471G>A	Arg489Arg, Arg490Gln, Glu491Lys	-2.56339	-1.33799	-3.07487	-2.83904	-2.51665	490	Arg489Arg, Arg490Gln, Glu491Lys	-2.60089	-2.50531	-2.58396	-1.5391	-1.28616	-1.1887
A-->G Editor	64804711	CCCGCCGTGGGCCCCGCCGC	CAGCGCCAATGGGCTTTCGACGTCTCACACCGCCCGCCGTGGGCCCCGCCGCGTTTCGAGACGCGACAGGCTCTTAAGCGGCT	C-T	1466G>A;1467G>A	Arg489Gln	-1.10711	0.195794	-3.15553	-3.07708	-0.777325	489	Arg489Gln	-1.28145	-1.14217	-0.897701	0.423491	0.0894448	0.074447	-3.56955	-3.25173	-2.6453	-3.38158	-3.50221	-2.34745	-0.80969	-0.678854	-0.843431		C-->T Editor	64804711	CCCGCCGTGGGCCCCGCCGC	CAGCGCCAATGGGCTTTCGACGTCTCACACCGCCCGCCGTGGGCCCCGCCGCGTTTCGAGACGCGACAGGCTCTTAAGCGGCT	C-T	1466G>A;1467G>A	Arg489Gln	-2.33241	-1.46901	-2.30439	-3.15202	-2.9913	489	Arg489Gln	-2.29847	-2.78194	-1.91682	-1.47829	-1.68088	-1.24787
A-->G Editor	64804711	GCGGCGGGGCCCACGGCGGG	CAGCGCCAATGGGCTTTCGACGTCTCACACCGGCGGCGGGGCCCACGGCGGGGTTTCGAGACGCGACAGGCTCTTAAGCGGCT	C-T	1456C>T	Arg486Trp	-0.883746	0.164505	-4.51946	-2.49765	-1.36329	486	Arg486Trp	-0.680166	-0.658886	-1.31219	0.122073	0.109046	0.262395	-4.4181	-4.4315	-4.70878	-3.82495	-0.52104	-3.14697	-1.24215	-1.44485	-1.40287		C-->T Editor	64804711	GCGGCGGGGCCCACGGCGGG	CAGCGCCAATGGGCTTTCGACGTCTCACACCGGCGGCGGGGCCCACGGCGGGGTTTCGAGACGCGACAGGCTCTTAAGCGGCT	C-T	1456C>T	Arg486Trp	-0.882499	-0.652445	-0.943363	-1.65635	-0.578365	486	Arg486Trp	-0.414357	-1.29356	-0.939583	-0.762426	-0.490626	-0.704283
A-->G Editor	64804712	CCGCCGTGGGCCCCGCCGCC	CAGCGCCAATGGGCTTTCGACGTCTCACACCGCCGCCGTGGGCCCCGCCGCCGTTTCGAGACGCGACAGGCTCTTAAGCGGCT	C-T	1466G>A;1467G>A	Arg489Gln	-1.47968	-0.0876417	-2.6597	-1.43112	-0.441906	489	Arg489Gln	-2.02089	-1.41049	-1.00764	-0.323454	0.130737	-0.0702075	-2.80268	-2.81513	-2.3613	-2.04527	-0.80517	-1.44293	-0.284002	-0.955747	-0.0859701		C-->T Editor	64804712	CCGCCGTGGGCCCCGCCGCC	CAGCGCCAATGGGCTTTCGACGTCTCACACCGCCGCCGTGGGCCCCGCCGCCGTTTCGAGACGCGACAGGCTCTTAAGCGGCT	C-T	1466G>A;1467G>A	Arg489Gln	-0.203632	-0.501426	-0.459424	-0.95311	0.0837371	489	Arg489Gln	-0.168657	-0.167153	-0.275085	-0.843717	0.112513	-0.773073
A-->G Editor	64804713	CGGCGGCGGGGCCCACGGCG	CAGCGCCAATGGGCTTTCGACGTCTCACACCGCGGCGGCGGGGCCCACGGCGGTTTCGAGACGCGACAGGCTCTTAAGCGGCT	C-T	1453C>T, 1456C>T	Arg485Trp, Arg486Trp	-0.133111	0.314939	-1.8829	1.07923	-0.377565	485.5	Arg485Trp, Arg486Trp	0.0503759	-0.25242	-0.19729	0.348805	0.281392	0.314619	-1.55223	-1.43157	-2.66492	1.10731	0.853283	1.2771	-0.679327	0.17272	-0.62609		C-->T Editor	64804713	CGGCGGCGGGGCCCACGGCG	CAGCGCCAATGGGCTTTCGACGTCTCACACCGCGGCGGCGGGGCCCACGGCGGTTTCGAGACGCGACAGGCTCTTAAGCGGCT	C-T	1453C>T, 1456C>T	Arg485Trp, Arg486Trp	-2.78083	-1.51014	-3.78119	-2.40622	-1.94524	485.5	Arg485Trp, Arg486Trp	-2.42424	-3.18347	-2.73478	-1.31671	-1.19748	-2.01624
A-->G Editor	64804714	CCGGCGGCGGGGCCCACGGC	CAGCGCCAATGGGCTTTCGACGTCTCACACCGCCGGCGGCGGGGCCCACGGCGTTTCGAGACGCGACAGGCTCTTAAGCGGCT	C-T	1453C>T, 1456C>T	Arg485Trp, Arg486Trp	-0.0283488	0.0806745	-1.86463	-1.12787	-0.817161	485.5	Arg485Trp, Arg486Trp	0.288056	-0.0825701	-0.290532	-0.128527	0.228137	0.142414	-0.253751	-2.68754	-2.65259	-1.66515	-0.149587	-1.56886	-0.841109	-0.527755	-1.08262		C-->T Editor	64804714	CCGGCGGCGGGGCCCACGGC	CAGCGCCAATGGGCTTTCGACGTCTCACACCGCCGGCGGCGGGGCCCACGGCGTTTCGAGACGCGACAGGCTCTTAAGCGGCT	C-T	1453C>T, 1456C>T	Arg485Trp, Arg486Trp	-1.55462	-0.973107	-1.63756	-1.5977	-2.0711	485.5	Arg485Trp, Arg486Trp	-1.43098	-2.00097	-1.2319	-1.15812	-1.12437	-0.636827
A-->G Editor	64804715	GCCGGCGGCGGGGCCCACGG	CAGCGCCAATGGGCTTTCGACGTCTCACACCGGCCGGCGGCGGGGCCCACGGGTTTCGAGACGCGACAGGCTCTTAAGCGGCT	C-T	1453C>T	Arg485Trp	-0.389674	0.105568	0.293311	-2.43904	-1.08497	485	Arg485Trp	-0.622614	0.050469	-0.596878	0.00899728	0.217345	0.0903614	-2.62468	1.294	2.21062	-2.93828	-3.55044	-0.828402	-0.96294	-1.08038	-1.21157		C-->T Editor	64804715	GCCGGCGGCGGGGCCCACGG	CAGCGCCAATGGGCTTTCGACGTCTCACACCGGCCGGCGGCGGGGCCCACGGGTTTCGAGACGCGACAGGCTCTTAAGCGGCT	C-T	1453C>T	Arg485Trp	-2.2958	-1.67155	-3.09071	-3.35977	-2.78123	485	Arg485Trp	-2.76138	-1.6078	-2.51823	-1.9748	-1.42684	-1.61302
A-->G Editor	64804717	AGGCCGGCGGCGGGGCCCAC	CAGCGCCAATGGGCTTTCGACGTCTCACACCGAGGCCGGCGGCGGGGCCCACGTTTCGAGACGCGACAGGCTCTTAAGCGGCT	C-T	1449C>T, 1450C>T, 1453C>T	Gly483Gly, Arg484Trp, Arg485Trp	-0.572839	0.403024	-3.91078	-1.54762	-0.68124	484	Gly483Gly, Arg484Trp, Arg485Trp	-0.666884	-0.363558	-0.688076	0.378007	0.580601	0.250464	-3.58543	-4.04355	-4.10337	-1.20107	-2.25562	-1.18616	-0.750112	-0.20088	-1.09273		C-->T Editor	64804717	AGGCCGGCGGCGGGGCCCAC	CAGCGCCAATGGGCTTTCGACGTCTCACACCGAGGCCGGCGGCGGGGCCCACGTTTCGAGACGCGACAGGCTCTTAAGCGGCT	C-T	1449C>T, 1450C>T, 1453C>T	Gly483Gly, Arg484Trp, Arg485Trp	-1.56803	-1.10161	-4.17051	-2.46972	-2.59969	484	Gly483Gly, Arg484Trp, Arg485Trp	-1.5976	-1.89708	-1.20943	-1.21027	-0.83895	-1.25561
A-->G Editor	64804718	AAGGCCGGCGGCGGGGCCCA	CAGCGCCAATGGGCTTTCGACGTCTCACACCGAAGGCCGGCGGCGGGGCCCAGTTTCGAGACGCGACAGGCTCTTAAGCGGCT	C-T	1449C>T, 1450C>T	Gly483Gly, Arg484Trp	-1.05866	-0.0115259	-1.80784	-2.58967	0.126916	483.5	Gly483Gly, Arg484Trp	-1.05055	-1.44796	-0.677482	-0.0971118	0.210283	-0.147749	-2.47151	-3.53658	0.584562	-3.15672	-3.07856	-1.53373	-0.264111	0.66937	-0.0245115		C-->T Editor	64804718	AAGGCCGGCGGCGGGGCCCA	CAGCGCCAATGGGCTTTCGACGTCTCACACCGAAGGCCGGCGGCGGGGCCCAGTTTCGAGACGCGACAGGCTCTTAAGCGGCT	C-T	1449C>T, 1450C>T	Gly483Gly, Arg484Trp	-1.00203	-0.509578	-0.404704	-1.07811	-1.60165	483.5	Gly483Gly, Arg484Trp	-1.40004	-0.601189	-1.00485	-0.609919	-0.395708	-0.523106
A-->G Editor	64804720	GGCCCCGCCGCCGGCCTTCC	CAGCGCCAATGGGCTTTCGACGTCTCACACCGGGCCCCGCCGCCGGCCTTCCGTTTCGAGACGCGACAGGCTCTTAAGCGGCT	C-T	1455G>A, 1457G>A;1458G>A, 1459G>A	Arg485Arg, Arg486Gln, Gly487Ser	-1.21108	0.0171115	-1.1675	-1.89444	-1.40586	486	Arg485Arg, Arg486Gln, Gly487Ser	-1.14672	-1.3632	-1.12332	-0.002636	-0.127314	0.181285	-1.66207	-0.714984	-1.12544	-2.1656	-1.89106	-1.62667	-1.22995	-1.68632	-1.30129		C-->T Editor	64804720	GGCCCCGCCGCCGGCCTTCC	CAGCGCCAATGGGCTTTCGACGTCTCACACCGGGCCCCGCCGCCGGCCTTCCGTTTCGAGACGCGACAGGCTCTTAAGCGGCT	C-T	1455G>A, 1457G>A;1458G>A, 1459G>A	Arg485Arg, Arg486Gln, Gly487Ser	-1.25761	-1.288	-2.41573	-1.24624	-1.3584	486	Arg485Arg, Arg486Gln, Gly487Ser	-1.30145	-1.34344	-1.12793	-1.05711	-1.03698	-1.76991
A-->G Editor	64804721	GCCCCGCCGCCGGCCTTCCC	CAGCGCCAATGGGCTTTCGACGTCTCACACCGGCCCCGCCGCCGGCCTTCCCGTTTCGAGACGCGACAGGCTCTTAAGCGGCT	C-T	1454G>A;1455G>A, 1457G>A;1458G>A	Arg485Gln, Arg486Gln	-0.812021	-0.292549	-4.65627	-2.28306	-1.05945	485.5	Arg485Gln, Arg486Gln	-0.939944	-0.67218	-0.823941	-0.389776	-0.11663	-0.371242	-3.78692	-5.17467	-5.00723	-2.87533	-1.7926	-2.18126	-1.28702	-0.751955	-1.13937		C-->T Editor	64804721	GCCCCGCCGCCGGCCTTCCC	CAGCGCCAATGGGCTTTCGACGTCTCACACCGGCCCCGCCGCCGGCCTTCCCGTTTCGAGACGCGACAGGCTCTTAAGCGGCT	C-T	1454G>A;1455G>A, 1457G>A;1458G>A	Arg485Gln, Arg486Gln	-3.37889	-1.64469	-3.81487	-3.21828	-3.70266	485.5	Arg485Gln, Arg486Gln	-3.7781	-3.17244	-3.18614	-1.77294	-1.79647	-1.36467
A-->G Editor	64804722	CCCCGCCGCCGGCCTTCCCG	CAGCGCCAATGGGCTTTCGACGTCTCACACCGCCCCGCCGCCGGCCTTCCCGGTTTCGAGACGCGACAGGCTCTTAAGCGGCT	C-T	1454G>A;1455G>A, 1457G>A	Arg485Gln, Arg486Gln	-1.2033	-0.149294	-0.694849	-2.50453	-1.03986	485.5	Arg485Gln, Arg486Gln	-1.36516	-1.10545	-1.13931	-0.117249	-0.00134528	-0.329288	-0.594732	-1.43017	-0.0596504	-2.00604	-2.7621	-2.74546	-0.756731	-0.906828	-1.45601		C-->T Editor	64804722	CCCCGCCGCCGGCCTTCCCG	CAGCGCCAATGGGCTTTCGACGTCTCACACCGCCCCGCCGCCGGCCTTCCCGGTTTCGAGACGCGACAGGCTCTTAAGCGGCT	C-T	1454G>A;1455G>A, 1457G>A	Arg485Gln, Arg486Gln	-1.62604	-1.34987	-0.928844	-1.10675	-3.63109	485.5	Arg485Gln, Arg486Gln	-1.81327	-1.61332	-1.45151	-1.26436	-1.32697	-1.45826
A-->G Editor	64804724	CCCGGGAAGGCCGGCGGCGG	CAGCGCCAATGGGCTTTCGACGTCTCACACCGCCCGGGAAGGCCGGCGGCGGGTTTCGAGACGCGACAGGCTCTTAAGCGGCT	A-G	1445A>G;1446A>G	Glu482Gly	1.01896	1.30416	-0.193034	0.734874	1.66592	482	Glu482Gly	1.21809	1.02131	0.817495	1.42446	1.32127	1.16676	-0.123748	-0.540937	0.0855832	1.24694	0.291087	0.666595	1.68094	1.76464	1.55217		C-->T Editor	64804724	CCCGGGAAGGCCGGCGGCGG	CAGCGCCAATGGGCTTTCGACGTCTCACACCGCCCGGGAAGGCCGGCGGCGGGTTTCGAGACGCGACAGGCTCTTAAGCGGCT	A-G	1445A>G;1446A>G	Glu482Gly	-0.343187	-0.697445	-0.0921729	-0.65171	-0.528141	482	Glu482Gly	-0.218619	-0.169214	-0.64173	-0.489971	-0.900783	-0.70158
A-->G Editor	64804725	GCCCGGGAAGGCCGGCGGCG	CAGCGCCAATGGGCTTTCGACGTCTCACACCGGCCCGGGAAGGCCGGCGGCGGTTTCGAGACGCGACAGGCTCTTAAGCGGCT	A-G	1445A>G	Glu482Gly	0.703137	1.13643	-1.97671	-1.38365	0.850669	482	Glu482Gly	0.534901	0.432423	1.14209	0.74155	1.53423	1.13352	-1.84598	-1.31513	-2.76902	-1.42417	-0.924353	-1.80241	0.887975	0.986386	0.677644		C-->T Editor	64804725	GCCCGGGAAGGCCGGCGGCG	CAGCGCCAATGGGCTTTCGACGTCTCACACCGGCCCGGGAAGGCCGGCGGCGGTTTCGAGACGCGACAGGCTCTTAAGCGGCT	C-T	1441C>T	Arg481Trp	-2.49134	-0.745164	-3.38752	-2.96411	-2.29499	481	Arg481Trp	-3.04864	-2.19729	-2.2281	-0.422872	-0.899611	-0.913009
A-->G Editor	64804726	AGCCCGGGAAGGCCGGCGGC	CAGCGCCAATGGGCTTTCGACGTCTCACACCGAGCCCGGGAAGGCCGGCGGCGTTTCGAGACGCGACAGGCTCTTAAGCGGCT	C-T	1440C>T, 1441C>T	Ala480Ala, Arg481Trp	-0.44667	0.573741	-2.67105	-0.13201	-0.103835	480.5	Ala480Ala, Arg481Trp	-0.272311	-0.515499	-0.5522	0.51865	0.649019	0.553553	-1.22927	-3.24523	-3.53866	-0.790435	0.838145	-0.443741	-0.612051	0.37116	-0.0706143		C-->T Editor	64804726	AGCCCGGGAAGGCCGGCGGC	CAGCGCCAATGGGCTTTCGACGTCTCACACCGAGCCCGGGAAGGCCGGCGGCGTTTCGAGACGCGACAGGCTCTTAAGCGGCT	C-T	1440C>T, 1441C>T	Ala480Ala, Arg481Trp	-1.4787	-0.999364	-1.23343	-1.24154	-2.177	480.5	Ala480Ala, Arg481Trp	-1.93934	-1.05241	-1.44434	-0.917721	-1.39447	-0.685904
A-->G Editor	64804727	AAGCCCGGGAAGGCCGGCGG	CAGCGCCAATGGGCTTTCGACGTCTCACACCGAAGCCCGGGAAGGCCGGCGGGTTTCGAGACGCGACAGGCTCTTAAGCGGCT	C-T	1439C>T;1440C>T, 1441C>T	Ala480Val, Arg481Trp	-0.403535	0.0770126	-2.213	-0.733811	-0.478974	480.5	Ala480Val, Arg481Trp	-0.434582	-0.46522	-0.310803	0.04679	0.180101	0.00414667	-1.67983	-2.69287	-2.26629	-0.718081	-0.552465	-0.930886	-1.10181	-0.280291	-0.0548177		C-->T Editor	64804727	AAGCCCGGGAAGGCCGGCGG	CAGCGCCAATGGGCTTTCGACGTCTCACACCGAAGCCCGGGAAGGCCGGCGGGTTTCGAGACGCGACAGGCTCTTAAGCGGCT	C-T	1439C>T;1440C>T, 1441C>T	Ala480Val, Arg481Trp	0.387102	-0.596533	-2.87865	-1.03388	-1.25193	480.5	Ala480Val, Arg481Trp	0.101402	1.10312	-0.0432149	-0.704698	-0.388217	-0.696683
A-->G Editor	64804729	GGAAGCCCGGGAAGGCCGGC	CAGCGCCAATGGGCTTTCGACGTCTCACACCGGGAAGCCCGGGAAGGCCGGCGTTTCGAGACGCGACAGGCTCTTAAGCGGCT	A-G	1437A>G	Glu479Glu	1.10692	1.11755	-3.15656	0.0935284	0.715622	479	Glu479Glu	1.16632	1.2292	0.925247	0.998187	1.07368	1.28079	-3.8008	-2.53937	-3.1295	0.0885072	0.661838	-0.46976	0.971993	0.373141	0.801733		C-->T Editor	64804729	GGAAGCCCGGGAAGGCCGGC	CAGCGCCAATGGGCTTTCGACGTCTCACACCGGGAAGCCCGGGAAGGCCGGCGTTTCGAGACGCGACAGGCTCTTAAGCGGCT	C-T	1439C>T;1440C>T, 1441C>T	Ala480Val, Arg481Trp	-1.98963	-1.47718	-2.05371	-2.73672	-2.17318	480.5	Ala480Val, Arg481Trp	-1.96298	-2.51041	-1.4955	-1.76122	-1.36289	-1.30743
A-->G Editor	64804730	CCGGCCTTCCCGGGCTTCCT	CAGCGCCAATGGGCTTTCGACGTCTCACACCGCCGGCCTTCCCGGGCTTCCTGTTTCGAGACGCGACAGGCTCTTAAGCGGCT	C-T	1447G>A;1448G>A	Gly483Asn	0.0239046	0.291882	-0.37992	-1.81601	-0.526091	483	Gly483Asn	-0.245062	0.267391	0.0493848	0.249872	0.259736	0.366038	-0.0746849	0.00298418	-1.06806	-1.93188	-1.26535	-2.25081	-0.195496	-0.599787	-0.78299		C-->T Editor	64804730	CCGGCCTTCCCGGGCTTCCT	CAGCGCCAATGGGCTTTCGACGTCTCACACCGCCGGCCTTCCCGGGCTTCCTGTTTCGAGACGCGACAGGCTCTTAAGCGGCT	C-T	1447G>A;1448G>A	Gly483Asn	0.0889816	0.790416	0.197433	-0.212975	0.313811	483	Gly483Asn	0.163564	0.131939	-0.0285582	0.812499	0.781381	0.777367
A-->G Editor	64804730	AGGAAGCCCGGGAAGGCCGG	CAGCGCCAATGGGCTTTCGACGTCTCACACCGAGGAAGCCCGGGAAGGCCGGGTTTCGAGACGCGACAGGCTCTTAAGCGGCT	A-G	1436A>G;1437A>G	Glu479Gly	0.367974	0.632169	-0.267384	-0.84924	-0.43254	479	Glu479Gly	0.631977	0.149774	0.322173	0.664461	0.446972	0.785074	0.602525	0.247496	-1.65217	-0.648667	-1.05063	-0.848427	-0.374637	-0.466951	-0.456031		C-->T Editor	64804730	AGGAAGCCCGGGAAGGCCGG	CAGCGCCAATGGGCTTTCGACGTCTCACACCGAGGAAGCCCGGGAAGGCCGGGTTTCGAGACGCGACAGGCTCTTAAGCGGCT	C-T	1439C>T;1440C>T	Ala480Val	-1.28897	0.398813	-1.58735	-1.63718	-1.25898	480	Ala480Val	-0.984574	-1.4409	-1.44144	0.375373	0.432344	0.388723
A-->G Editor	64804732	CGAGGAAGCCCGGGAAGGCC	CAGCGCCAATGGGCTTTCGACGTCTCACACCGCGAGGAAGCCCGGGAAGGCCGTTTCGAGACGCGACAGGCTCTTAAGCGGCT	A-G	1436A>G;1437A>G	Glu479Gly	0.722948	1.39985	0.438702	0.301007	1.11545	479	Glu479Gly	0.271412	0.925137	0.972294	1.32731	1.55483	1.3174	0.198489	0.655038	0.462579	-0.135518	1.36145	-0.322914	1.07479	1.26149	1.01007		C-->T Editor	64804732	CGAGGAAGCCCGGGAAGGCC	CAGCGCCAATGGGCTTTCGACGTCTCACACCGCGAGGAAGCCCGGGAAGGCCGTTTCGAGACGCGACAGGCTCTTAAGCGGCT	A-G	1436A>G;1437A>G	Glu479Gly	-1.21965	-1.07916	-2.78834	-1.93295	-1.02953	479	Glu479Gly	-1.59412	-1.1119	-0.95294	-1.23481	-1.05273	-0.949948
A-->G Editor	64804733	GCGAGGAAGCCCGGGAAGGC	CAGCGCCAATGGGCTTTCGACGTCTCACACCGGCGAGGAAGCCCGGGAAGGCGTTTCGAGACGCGACAGGCTCTTAAGCGGCT	A-G	1433A>G, 1436A>G;1437A>G	Glu478Gly, Glu479Gly	-1.17613	0.112055	-3.81051	-1.07195	-1.12868	478.5	Glu478Gly, Glu479Gly	-1.1423	-1.47194	-0.914167	-0.0442536	0.257883	0.122535	-4.16905	-3.63957	-3.62293	-0.734277	-0.962955	-1.51861	-1.51637	-0.9878	-0.881862		C-->T Editor	64804733	GCGAGGAAGCCCGGGAAGGC	CAGCGCCAATGGGCTTTCGACGTCTCACACCGGCGAGGAAGCCCGGGAAGGCGTTTCGAGACGCGACAGGCTCTTAAGCGGCT	A-G	1433A>G, 1436A>G;1437A>G	Glu478Gly, Glu479Gly	-1.09827	-0.279418	-1.57763	-1.5568	-1.17977	478.5	Glu478Gly, Glu479Gly	-1.03894	-1.31459	-0.941277	-0.712654	0.11277	-0.238369
A-->G Editor	64804736	GGGGCGAGGAAGCCCGGGAA	CAGCGCCAATGGGCTTTCGACGTCTCACACCGGGGGCGAGGAAGCCCGGGAAGTTTCGAGACGCGACAGGCTCTTAAGCGGCT	A-G	1433A>G	Glu478Gly	-0.81674	0.168764	-0.716111	-1.71781	-0.157292	478	Glu478Gly	-1.02443	-0.75707	-0.668723	0.223827	0.136763	0.145703	0.548339	0.0342603	-2.73093	-1.54019	-1.94191	-1.67131	-0.0950724	-0.660691	0.283887		C-->T Editor	64804736	GGGGCGAGGAAGCCCGGGAA	CAGCGCCAATGGGCTTTCGACGTCTCACACCGGGGGCGAGGAAGCCCGGGAAGTTTCGAGACGCGACAGGCTCTTAAGCGGCT	C-T	1431C>T	Gly477Gly	-1.23401	-0.117111	-0.725388	-0.738776	-1.02763	477	Gly477Gly	-0.989351	-1.31213	-1.40056	-0.342217	-0.215311	0.206196
A-->G Editor	64804737	TGGGGCGAGGAAGCCCGGGA	CAGCGCCAATGGGCTTTCGACGTCTCACACCGTGGGGCGAGGAAGCCCGGGAGTTTCGAGACGCGACAGGCTCTTAAGCGGCT	A-G	1433A>G	Glu478Gly	0.699533	0.608191	-2.0568	2.37955	0.882827	478	Glu478Gly	0.322668	0.822182	0.953749	0.830853	0.414556	0.579165	-1.17789	-1.85199	-3.14053	2.74487	2.14795	2.24583	1.62817	0.824196	0.196113		C-->T Editor	64804737	TGGGGCGAGGAAGCCCGGGA	CAGCGCCAATGGGCTTTCGACGTCTCACACCGTGGGGCGAGGAAGCCCGGGAGTTTCGAGACGCGACAGGCTCTTAAGCGGCT	C-T	1431C>T	Gly477Gly	-0.810003	-0.619283	-1.30223	-1.6651	-1.02091	477	Gly477Gly	-0.756647	-0.843935	-0.829427	-0.801	-0.624625	-0.432226
A-->G Editor	64804737	TCCCGGGCTTCCTCGCCCCA	CAGCGCCAATGGGCTTTCGACGTCTCACACCGTCCCGGGCTTCCTCGCCCCAGTTTCGAGACGCGACAGGCTCTTAAGCGGCT	C-T	1438G>A, 1442G>A	Ala480Thr, Arg481Gln	-0.280895	0.369067	-0.307582	-1.41811	-0.55896	480.5	Ala480Thr, Arg481Gln	-0.321718	-0.570112	0.0491452	0.370279	0.372539	0.364384	-0.501542	-1.00535	0.58415	-1.65366	-0.827718	-1.77294	-0.783651	-0.616268	-0.27696		C-->T Editor	64804737	TCCCGGGCTTCCTCGCCCCA	CAGCGCCAATGGGCTTTCGACGTCTCACACCGTCCCGGGCTTCCTCGCCCCAGTTTCGAGACGCGACAGGCTCTTAAGCGGCT	C-T	1438G>A, 1442G>A	Ala480Thr, Arg481Gln	-1.04525	-0.432838	-0.967171	-1.45749	-0.412411	480.5	Ala480Thr, Arg481Gln	-1.33694	-1.24332	-0.555509	-0.331984	-0.443283	-0.523246
A-->G Editor	64804738	CCCGGGCTTCCTCGCCCCAC	CAGCGCCAATGGGCTTTCGACGTCTCACACCGCCCGGGCTTCCTCGCCCCACGTTTCGAGACGCGACAGGCTCTTAAGCGGCT	C-T	1438G>A	Ala480Thr	0.822019	0.258079	1.14753	-2.09221	-0.781104	480	Ala480Thr	1.29918	1.31492	-0.148039	0.0638067	0.377834	0.332597	2.57112	0.874974	-0.00349073	-2.06468	-2.0101	-2.20186	-0.956763	-0.902532	-0.484015		C-->T Editor	64804738	CCCGGGCTTCCTCGCCCCAC	CAGCGCCAATGGGCTTTCGACGTCTCACACCGCCCGGGCTTCCTCGCCCCACGTTTCGAGACGCGACAGGCTCTTAAGCGGCT	C-T	1438G>A	Ala480Thr	-0.506836	0.200058	-1.14679	-0.946517	-0.232861	480	Ala480Thr	-0.76675	-0.0757235	-0.678033	0.000756242	0.346414	0.253004
A-->G Editor	64804740	CCGTGGGGCGAGGAAGCCCG	CAGCGCCAATGGGCTTTCGACGTCTCACACCGCCGTGGGGCGAGGAAGCCCGGTTTCGAGACGCGACAGGCTCTTAAGCGGCT	In neither	In neither	In neither	-0.0943118	0.631607	-1.51259	0.964649	0.233828	477.5	In neither	0.423216	-0.61919	-0.0869612	0.553187	0.762881	0.578754	-1.76782	-1.56523	-1.20472	1.74127	0.758159	0.394522	0.0424856	0.49364	0.165357		C-->T Editor	64804740	CCGTGGGGCGAGGAAGCCCG	CAGCGCCAATGGGCTTTCGACGTCTCACACCGCCGTGGGGCGAGGAAGCCCGGTTTCGAGACGCGACAGGCTCTTAAGCGGCT	In neither	In neither	In neither	0.489667	-0.09904	0.738265	1.1031	-0.0218127	477.5	In neither	0.837768	0.266667	0.364565	0.125886	-0.23759	-0.185416
A-->G Editor	64804741	GCCGTGGGGCGAGGAAGCCC	CAGCGCCAATGGGCTTTCGACGTCTCACACCGGCCGTGGGGCGAGGAAGCCCGTTTCGAGACGCGACAGGCTCTTAAGCGGCT	In neither	In neither	In neither	-0.310377	0.228399	-4.57432	-2.70711	-0.474164	477.5	In neither	0.35884	-0.846016	-0.443955	0.14518	0.169783	0.370234	-4.86622	-4.35003	-4.5067	-2.93984	-2.58324	-2.59824	-0.205261	-0.731843	-0.485389		C-->T Editor	64804741	GCCGTGGGGCGAGGAAGCCC	CAGCGCCAATGGGCTTTCGACGTCTCACACCGGCCGTGGGGCGAGGAAGCCCGTTTCGAGACGCGACAGGCTCTTAAGCGGCT	In neither	In neither	In neither	-1.25333	-0.493906	-2.46298	-2.17453	-0.92953	477.5	In neither	-1.11949	-1.26397	-1.37655	-0.715284	-0.282641	-0.483794
A-->G Editor	64804742	AGCCGTGGGGCGAGGAAGCC	CAGCGCCAATGGGCTTTCGACGTCTCACACCGAGCCGTGGGGCGAGGAAGCCGTTTCGAGACGCGACAGGCTCTTAAGCGGCT	C-T	1424C>T	Pro475Leu	-0.3707	0.252165	0.641958	-2.06121	0.076451	475	Pro475Leu	-0.137522	-0.515717	-0.458862	0.414324	0.126035	0.216137	0.193335	0.251939	1.4806	-2.91386	-1.66173	-1.60805	-0.145069	0.239369	0.135053		C-->T Editor	64804742	AGCCGTGGGGCGAGGAAGCC	CAGCGCCAATGGGCTTTCGACGTCTCACACCGAGCCGTGGGGCGAGGAAGCCGTTTCGAGACGCGACAGGCTCTTAAGCGGCT	C-T	1424C>T	Pro475Leu	-0.720909	-0.244163	-2.0289	-0.852774	-0.758391	475	Pro475Leu	-0.723058	-0.643542	-0.796128	-0.321725	-0.267543	-0.143221
A-->G Editor	64804745	TTCCTCGCCCCACGGCTCCT	CAGCGCCAATGGGCTTTCGACGTCTCACACCGTTCCTCGCCCCACGGCTCCTGTTTCGAGACGCGACAGGCTCTTAAGCGGCT	C-T	1430G>A, 1432G>A;1434G>A	Gly477Asp, Glu478Lys	-0.592827	0.383465	-0.0467025	-2.30935	-0.708021	477.5	Gly477Asp, Glu478Lys	-0.384151	-0.610756	-0.783576	0.424628	0.349473	0.376294	0.648413	-0.727133	-0.061387	-2.68207	-1.86603	-2.37995	-0.761595	-0.692632	-0.669836		C-->T Editor	64804745	TTCCTCGCCCCACGGCTCCT	CAGCGCCAATGGGCTTTCGACGTCTCACACCGTTCCTCGCCCCACGGCTCCTGTTTCGAGACGCGACAGGCTCTTAAGCGGCT	C-T	1430G>A, 1432G>A;1434G>A	Gly477Asp, Glu478Lys	-1.38285	-0.137468	-1.86707	-2.10111	-1.65255	477.5	Gly477Asp, Glu478Lys	-1.59943	-1.28252	-1.26662	-0.285498	-0.0406831	-0.0862239
A-->G Editor	64804746	TCCTCGCCCCACGGCTCCTC	CAGCGCCAATGGGCTTTCGACGTCTCACACCGTCCTCGCCCCACGGCTCCTCGTTTCGAGACGCGACAGGCTCTTAAGCGGCT	C-T	1429G>A;1430G>A, 1432G>A	Gly477Asn, Glu478Lys	-0.300076	0.590535	2.4837	0.541712	0.0335801	477.5	Gly477Asn, Glu478Lys	-0.569323	-0.122126	-0.208779	0.560435	0.4741	0.73707	2.86225	2.44538	2.14348	0.574714	0.709868	0.340552	0.126989	-0.223546	0.197298		C-->T Editor	64804746	GAGGAGCCGTGGGGCGAGGA	CAGCGCCAATGGGCTTTCGACGTCTCACACCGGAGGAGCCGTGGGGCGAGGAGTTTCGAGACGCGACAGGCTCTTAAGCGGCT	C-T	1423C>T;1424C>T	Pro475Leu	-0.0228392	0.0461676	0.569103	0.631589	0.375755	475	Pro475Leu	0.579034	-0.523411	-0.124141	-0.33321	0.514598	-0.0428853
A-->G Editor	64804746	GAGGAGCCGTGGGGCGAGGA	CAGCGCCAATGGGCTTTCGACGTCTCACACCGGAGGAGCCGTGGGGCGAGGAGTTTCGAGACGCGACAGGCTCTTAAGCGGCT	A-G	1421A>G	Glu474Gly	0.14299	0.610485	-0.946534	-0.907231	0.155425	474	Glu474Gly	0.125669	0.00361633	0.299683	0.542552	0.607697	0.681208	-0.122287	-1.14074	-1.57658	-1.25198	-1.2191	-0.250615	0.545943	-0.217424	0.137756		C-->T Editor	64804746	TCCTCGCCCCACGGCTCCTC	CAGCGCCAATGGGCTTTCGACGTCTCACACCGTCCTCGCCCCACGGCTCCTCGTTTCGAGACGCGACAGGCTCTTAAGCGGCT	C-T	1429G>A;1430G>A, 1432G>A	Gly477Asn, Glu478Lys	-0.42318	-0.151554	-0.0535845	-0.501513	-1.23368	477.5	Gly477Asn, Glu478Lys	-0.569392	-0.350209	-0.34994	-0.120012	-0.11074	-0.22391
A-->G Editor	64804749	GCCGAGGAGCCGTGGGGCGA	CAGCGCCAATGGGCTTTCGACGTCTCACACCGGCCGAGGAGCCGTGGGGCGAGTTTCGAGACGCGACAGGCTCTTAAGCGGCT	A-G	1418A>G, 1421A>G	Glu473Gly, Glu474Gly	0.403252	1.10717	0.0220399	-0.88127	0.530271	473.5	Glu473Gly, Glu474Gly	0.155229	0.603614	0.450911	1.00201	1.15883	1.16068	-0.236034	0.0534626	0.248691	-1.13777	-1.00677	-0.499267	0.425159	0.329913	0.83574		C-->T Editor	64804749	GCCGAGGAGCCGTGGGGCGA	CAGCGCCAATGGGCTTTCGACGTCTCACACCGGCCGAGGAGCCGTGGGGCGAGTTTCGAGACGCGACAGGCTCTTAAGCGGCT	A-G	1418A>G, 1421A>G	Glu473Gly, Glu474Gly	-0.438242	-0.70778	0.554018	-0.320777	0.116691	473.5	Glu473Gly, Glu474Gly	-0.404915	-0.390255	-0.519555	-0.522685	-0.686415	-0.91424
A-->G Editor	64804750	GGCCGAGGAGCCGTGGGGCG	CAGCGCCAATGGGCTTTCGACGTCTCACACCGGGCCGAGGAGCCGTGGGGCGGTTTCGAGACGCGACAGGCTCTTAAGCGGCT	A-G	1418A>G	Glu473Gly	0.238834	0.666235	-3.0609	-1.91562	0.38847	473	Glu473Gly	-0.440196	0.965735	0.190962	0.771589	0.249637	0.977479	-3.82677	-2.40337	-2.95255	-2.17087	-1.89782	-1.67816	0.0257179	0.543911	0.595781		C-->T Editor	64804750	GGCCGAGGAGCCGTGGGGCG	CAGCGCCAATGGGCTTTCGACGTCTCACACCGGGCCGAGGAGCCGTGGGGCGGTTTCGAGACGCGACAGGCTCTTAAGCGGCT	C-T	1416C>T	Ala472Ala	-0.21665	-0.278874	-1.07027	-0.921694	-0.82098	472	Ala472Ala	-0.45366	0.122271	-0.31856	-0.0624927	-0.312508	-0.461621
A-->G Editor	64804751	GCCCCACGGCTCCTCGGCCT	CAGCGCCAATGGGCTTTCGACGTCTCACACCGGCCCCACGGCTCCTCGGCCTGTTTCGAGACGCGACAGGCTCTTAAGCGGCT	A-G	1426T>C	Trp476Arg	-0.32706	0.468942	2.19273	-2.18119	-0.415364	476	Trp476Arg	-0.360432	-0.0847162	-0.536033	0.499778	0.428444	0.478605	2.05858	1.47901	3.0406	-2.19475	-2.14172	-2.20711	-0.509982	-0.428966	-0.307144		C-->T Editor	64804751	GCCCCACGGCTCCTCGGCCT	CAGCGCCAATGGGCTTTCGACGTCTCACACCGGCCCCACGGCTCCTCGGCCTGTTTCGAGACGCGACAGGCTCTTAAGCGGCT	C-T	1425G>A, 1427G>A;1428G>A	Pro475Pro, Trp476Ter	-1.97807	-0.992893	-1.09916	-1.97777	-1.88617	475.5	Pro475Pro, Trp476Ter	-2.19207	-2.02095	-1.72119	-1.00453	-1.03318	-0.940962
A-->G Editor	64804752	CCCCACGGCTCCTCGGCCTC	CAGCGCCAATGGGCTTTCGACGTCTCACACCGCCCCACGGCTCCTCGGCCTCGTTTCGAGACGCGACAGGCTCTTAAGCGGCT	A-G	1426T>C	Trp476Arg	-0.726414	0.496654	1.16358	-1.79422	-0.522522	476	Trp476Arg	-0.44323	-0.842727	-0.893286	0.506994	0.449185	0.533785	1.26986	0.658639	1.56225	-2.23089	-2.07317	-1.07859	-0.657612	-0.249441	-0.660513		C-->T Editor	64804752	CCCCACGGCTCCTCGGCCTC	CAGCGCCAATGGGCTTTCGACGTCTCACACCGCCCCACGGCTCCTCGGCCTCGTTTCGAGACGCGACAGGCTCTTAAGCGGCT	C-T	1425G>A, 1427G>A	Pro475Pro, Trp476Ter	-1.22832	-0.902734	-0.676539	-1.27216	-1.70574	475.5	Pro475Pro, Trp476Ter	-1.5185	-0.669662	-1.49679	-1.0362	-0.934253	-0.737752
A-->G Editor	64804752	GAGGCCGAGGAGCCGTGGGG	CAGCGCCAATGGGCTTTCGACGTCTCACACCGGAGGCCGAGGAGCCGTGGGGGTTTCGAGACGCGACAGGCTCTTAAGCGGCT	A-G	1418A>G	Glu473Gly	-0.955544	-0.387466	-4.17774	-2.57773	-0.996632	473	Glu473Gly	-1.10581	-0.759399	-1.00143	-0.402124	-0.280304	-0.479969	-4.2586	-4.6192	-3.65543	-2.79339	-2.5913	-2.34852	-1.07722	-0.972176	-0.940505		C-->T Editor	64804752	GAGGCCGAGGAGCCGTGGGG	CAGCGCCAATGGGCTTTCGACGTCTCACACCGGAGGCCGAGGAGCCGTGGGGGTTTCGAGACGCGACAGGCTCTTAAGCGGCT	C-T	1415C>T;1416C>T	Ala472Val	-2.42188	-1.24683	-2.01278	-2.41079	-3.45666	472	Ala472Val	-2.1855	-2.75539	-2.32477	-0.868788	-1.35061	-1.52109
A-->G Editor	64804754	CCGAGGCCGAGGAGCCGTGG	CAGCGCCAATGGGCTTTCGACGTCTCACACCGCCGAGGCCGAGGAGCCGTGGGTTTCGAGACGCGACAGGCTCTTAAGCGGCT	A-G	1412A>G	Glu471Gly	-0.0552354	0.333674	-1.2437	-1.26772	0.272571	471	Glu471Gly	-0.506791	-0.189726	0.530811	0.25817	0.436239	0.306611	-2.29401	-0.00320689	-1.43389	-1.31032	-1.50392	-0.988921	0.444797	-0.0651178	0.438034		C-->T Editor	64804754	CCGAGGCCGAGGAGCCGTGG	CAGCGCCAATGGGCTTTCGACGTCTCACACCGCCGAGGCCGAGGAGCCGTGGGTTTCGAGACGCGACAGGCTCTTAAGCGGCT	C-T	1415C>T;1416C>T	Ala472Val	-2.3249	-0.869417	-3.99279	-1.9328	-1.84104	472	Ala472Val	-1.99251	-2.2817	-2.70049	-0.849286	-0.924826	-0.834139
A-->G Editor	64804755	CACGGCTCCTCGGCCTCGGC	CAGCGCCAATGGGCTTTCGACGTCTCACACCGCACGGCTCCTCGGCCTCGGCGTTTCGAGACGCGACAGGCTCTTAAGCGGCT	C-T	1420G>A;1422G>A	Glu474Lys	-0.422647	0.321719	-2.90828	-1.36772	0.665168	474	Glu474Lys	-0.97818	0.0941428	-0.383906	0.185792	0.441628	0.337738	-2.54923	-2.58491	-3.59069	-1.19033	-0.992801	-1.92003	0.170242	0.270914	1.55435		C-->T Editor	64804755	CACGGCTCCTCGGCCTCGGC	CAGCGCCAATGGGCTTTCGACGTCTCACACCGCACGGCTCCTCGGCCTCGGCGTTTCGAGACGCGACAGGCTCTTAAGCGGCT	C-T	1420G>A;1422G>A	Glu474Lys	0.00856127	0.731323	-1.4578	-0.479674	-0.0785993	474	Glu474Lys	0.0271466	-0.200621	0.199158	0.688418	0.807351	0.698202
A-->G Editor	64804755	GCCGAGGCCGAGGAGCCGTG	CAGCGCCAATGGGCTTTCGACGTCTCACACCGGCCGAGGCCGAGGAGCCGTGGTTTCGAGACGCGACAGGCTCTTAAGCGGCT	A-G	1412A>G	Glu471Gly	-0.247667	0.387111	-3.34731	-1.32696	-0.766016	471	Glu471Gly	0.153572	-0.505372	-0.391201	0.374311	0.52498	0.262043	-2.64587	-3.80492	-3.59114	-2.04411	-0.754672	-1.1821	-0.916604	-0.770992	-0.610451		C-->T Editor	64804755	GCCGAGGCCGAGGAGCCGTG	CAGCGCCAATGGGCTTTCGACGTCTCACACCGGCCGAGGCCGAGGAGCCGTGGTTTCGAGACGCGACAGGCTCTTAAGCGGCT	C-T	1415C>T	Ala472Val	-0.487832	-0.305252	-1.3959	-0.208261	-0.635302	472	Ala472Val	-0.268844	-0.714597	-0.480054	-0.442085	-0.251158	-0.222512
A-->G Editor	64804756	GGCCGAGGCCGAGGAGCCGT	CAGCGCCAATGGGCTTTCGACGTCTCACACCGGGCCGAGGCCGAGGAGCCGTGTTTCGAGACGCGACAGGCTCTTAAGCGGCT	A-G	1412A>G	Glu471Gly	0.511707	1.04145	-3.57879	-0.762258	0.730175	471	Glu471Gly	0.301348	0.58825	0.645522	1.14809	0.798372	1.17787	-4.15581	-3.81452	-2.76604	-0.558625	-1.07045	-0.657698	0.649574	0.813009	0.727943		C-->T Editor	64804756	GGCCGAGGCCGAGGAGCCGT	CAGCGCCAATGGGCTTTCGACGTCTCACACCGGGCCGAGGCCGAGGAGCCGTGTTTCGAGACGCGACAGGCTCTTAAGCGGCT	C-T	1410C>T	Ala470Ala	-0.648193	-0.50179	-1.72285	-1.20831	-0.722957	470	Ala470Ala	-0.336417	-0.945902	-0.662259	-0.322354	-0.804267	-0.378748
A-->G Editor	64804757	CGGCCGAGGCCGAGGAGCCG	CAGCGCCAATGGGCTTTCGACGTCTCACACCGCGGCCGAGGCCGAGGAGCCGGTTTCGAGACGCGACAGGCTCTTAAGCGGCT	A-G	1412A>G	Glu471Gly	-1.05779	0.345526	-1.54903	-1.08511	-0.301088	471	Glu471Gly	-1.02795	-0.798479	-1.34695	0.362545	0.308367	0.365666	-0.92863	-1.41546	-2.30299	-1.16365	-1.08154	-1.01014	-0.139342	-0.368351	-0.395571		C-->T Editor	64804757	CGGCCGAGGCCGAGGAGCCG	CAGCGCCAATGGGCTTTCGACGTCTCACACCGCGGCCGAGGCCGAGGAGCCGGTTTCGAGACGCGACAGGCTCTTAAGCGGCT	C-T	1409C>T;1410C>T	Ala470Val	-0.240859	-0.47649	-1.25975	-0.740754	-0.223423	470	Ala470Val	0.251236	-0.535328	-0.438486	-0.433464	-0.512448	-0.483559
A-->G Editor	64804759	GGCGGCCGAGGCCGAGGAGC	CAGCGCCAATGGGCTTTCGACGTCTCACACCGGGCGGCCGAGGCCGAGGAGCGTTTCGAGACGCGACAGGCTCTTAAGCGGCT	C-T	1409C>T;1410C>T	Ala470Val	-0.78202	0.300146	-0.400442	-1.01645	-0.288234	470	Ala470Val	-1.00484	-1.08222	-0.259002	0.246387	0.354703	0.299348	0.602312	-1.27664	-0.526992	-1.51077	-1.38966	-0.148916	0.310204	-0.720756	-0.454149		C-->T Editor	64804759	GGCGGCCGAGGCCGAGGAGC	CAGCGCCAATGGGCTTTCGACGTCTCACACCGGGCGGCCGAGGCCGAGGAGCGTTTCGAGACGCGACAGGCTCTTAAGCGGCT	C-T	1409C>T;1410C>T	Ala470Val	-0.947743	-0.406939	-0.239106	-1.58659	-1.46158	470	Ala470Val	-0.919945	0.0140393	-1.93732	-0.274317	-0.0193224	-0.927179
A-->G Editor	64804760	CTCCTCGGCCTCGGCCGCCT	CAGCGCCAATGGGCTTTCGACGTCTCACACCGCTCCTCGGCCTCGGCCGCCTGTTTCGAGACGCGACAGGCTCTTAAGCGGCT	C-T	1417G>A;1419G>A	Glu473Lys	-0.557307	0.204827	-2.12039	-1.79893	-0.625555	473	Glu473Lys	-0.612632	-0.498991	-0.560297	0.208583	0.113745	0.292152	-2.56518	-2.47149	-1.32451	-1.72987	-1.68859	-1.97831	-0.631927	-0.533958	-0.710781		C-->T Editor	64804760	CTCCTCGGCCTCGGCCGCCT	CAGCGCCAATGGGCTTTCGACGTCTCACACCGCTCCTCGGCCTCGGCCGCCTGTTTCGAGACGCGACAGGCTCTTAAGCGGCT	C-T	1417G>A;1419G>A	Glu473Lys	-0.284503	-0.477922	-0.863114	-1.66239	-1.57693	473	Glu473Lys	-0.297884	0.131079	-0.686704	-0.607112	-0.537754	-0.2889
A-->G Editor	64804761	TCCTCGGCCTCGGCCGCCTC	CAGCGCCAATGGGCTTTCGACGTCTCACACCGTCCTCGGCCTCGGCCGCCTCGTTTCGAGACGCGACAGGCTCTTAAGCGGCT	C-T	1414G>A, 1417G>A	Ala472Thr, Glu473Lys	-0.582461	-0.0601546	-0.972436	-2.98176	-1.1855	472.5	Ala472Thr, Glu473Lys	-0.787313	-0.348776	-0.611295	-0.0895332	-0.100741	0.00981045	-0.106205	-0.184388	-2.62672	-2.98194	-2.84736	-3.11597	-0.949291	-1.26537	-1.34183		C-->T Editor	64804761	TCCTCGGCCTCGGCCGCCTC	CAGCGCCAATGGGCTTTCGACGTCTCACACCGTCCTCGGCCTCGGCCGCCTCGTTTCGAGACGCGACAGGCTCTTAAGCGGCT	C-T	1414G>A, 1417G>A	Ala472Thr, Glu473Lys	-0.143222	0.425567	-0.539784	-0.14424	0.244917	472.5	Ala472Thr, Glu473Lys	0.0820617	-0.140308	-0.37142	0.504125	0.315708	0.456869
A-->G Editor	64804762	CGAGGCGGCCGAGGCCGAGG	CAGCGCCAATGGGCTTTCGACGTCTCACACCGCGAGGCGGCCGAGGCCGAGGGTTTCGAGACGCGACAGGCTCTTAAGCGGCT	C-T	1406C>T	Ala469Val	-0.173115	0.340336	-2.52644	-1.41624	0.209432	469	Ala469Val	-0.610578	0.249437	-0.158204	0.147159	0.373674	0.500175	-1.62347	-3.00835	-2.9475	-0.769357	-1.43895	-2.04042	0.656796	0.279983	-0.308484		C-->T Editor	64804762	CGAGGCGGCCGAGGCCGAGG	CAGCGCCAATGGGCTTTCGACGTCTCACACCGCGAGGCGGCCGAGGCCGAGGGTTTCGAGACGCGACAGGCTCTTAAGCGGCT	C-T	1406C>T	Ala469Val	-1.07928	-0.209356	-0.265507	0.429724	-0.813838	469	Ala469Val	-1.04876	-0.914699	-1.27439	-0.0470199	-0.490612	-0.0904358
A-->G Editor	64804764	GCCGAGGCGGCCGAGGCCGA	CAGCGCCAATGGGCTTTCGACGTCTCACACCGGCCGAGGCGGCCGAGGCCGAGTTTCGAGACGCGACAGGCTCTTAAGCGGCT	A-G	1403A>G	Glu468Gly	-0.847906	0.334459	-0.843765	0.174974	-0.371815	468	Glu468Gly	-1.03586	-0.634298	-0.873556	0.354811	0.388627	0.259939	-1.3233	-0.737132	-0.470864	0.427712	-0.695472	0.792682	-0.143723	-0.323362	-0.648361		C-->T Editor	64804764	GCCGAGGCGGCCGAGGCCGA	CAGCGCCAATGGGCTTTCGACGTCTCACACCGGCCGAGGCGGCCGAGGCCGAGTTTCGAGACGCGACAGGCTCTTAAGCGGCT	C-T	1406C>T	Ala469Val	-0.751759	-0.708731	-0.875969	-1.13842	-0.411224	469	Ala469Val	-1.06443	-0.5639	-0.626941	-0.639388	-0.937397	-0.54941
A-->G Editor	64804765	GGCCGAGGCGGCCGAGGCCG	CAGCGCCAATGGGCTTTCGACGTCTCACACCGGGCCGAGGCGGCCGAGGCCGGTTTCGAGACGCGACAGGCTCTTAAGCGGCT	A-G	1403A>G	Glu468Gly	0.242885	0.529055	-0.358537	-2.17955	-0.335383	468	Glu468Gly	0.536988	0.325583	-0.133916	0.375381	0.720372	0.491411	0.234747	-0.464273	-0.846086	-2.16832	-2.10643	-2.2639	-0.438313	-0.210189	-0.357648		C-->T Editor	64804765	GGCCGAGGCGGCCGAGGCCG	CAGCGCCAATGGGCTTTCGACGTCTCACACCGGGCCGAGGCGGCCGAGGCCGGTTTCGAGACGCGACAGGCTCTTAAGCGGCT	C-T	1401C>T	Ala467Ala	-1.33604	-0.890846	-2.49764	-1.6989	-1.68049	467	Ala467Ala	-1.75351	-1.06853	-1.18607	-1.16517	-0.883802	-0.623561
A-->G Editor	64804767	GAGGCCGAGGCGGCCGAGGC	CAGCGCCAATGGGCTTTCGACGTCTCACACCGGAGGCCGAGGCGGCCGAGGCGTTTCGAGACGCGACAGGCTCTTAAGCGGCT	A-G	1403A>G	Glu468Gly	-0.10731	0.770559	3.44205	-1.10771	-0.176462	468	Glu468Gly	-0.102381	-0.0591236	-0.160426	0.823103	0.891235	0.597339	3.27251	3.72987	3.32376	-0.989391	-1.17611	-1.15763	-0.271518	-0.449816	0.191949		C-->T Editor	64804767	GAGGCCGAGGCGGCCGAGGC	CAGCGCCAATGGGCTTTCGACGTCTCACACCGGAGGCCGAGGCGGCCGAGGCGTTTCGAGACGCGACAGGCTCTTAAGCGGCT	C-T	1400C>T;1401C>T	Ala467Val	-1.62643	-0.555134	-1.6581	-1.84667	-1.39646	467	Ala467Val	-1.97651	-1.1609	-1.74188	-0.698172	-0.516396	-0.450834
A-->G Editor	64804768	CCTCGGCCGCCTCGGCCTCT	CAGCGCCAATGGGCTTTCGACGTCTCACACCGCCTCGGCCGCCTCGGCCTCTGTTTCGAGACGCGACAGGCTCTTAAGCGGCT	C-T	1407G>A, 1408G>A, 1411G>A	Ala469Ala, Ala470Thr, Glu471Lys	0.739321	0.397734	-0.340644	0.656046	0.299218	470	Ala469Ala, Ala470Thr, Glu471Lys	0.97973	0.21642	1.02181	0.414231	0.466471	0.3125	-1.53372	0.00195993	0.509829	0.721686	0.290497	0.955956	0.280744	0.380824	0.236084		C-->T Editor	64804768	CCTCGGCCGCCTCGGCCTCT	CAGCGCCAATGGGCTTTCGACGTCTCACACCGCCTCGGCCGCCTCGGCCTCTGTTTCGAGACGCGACAGGCTCTTAAGCGGCT	C-T	1407G>A, 1408G>A, 1411G>A	Ala469Ala, Ala470Thr, Glu471Lys	-0.444059	-0.521202	0.558095	0.161888	-1.5395	470	Ala469Ala, Ala470Thr, Glu471Lys	-0.220309	-0.630204	-0.481666	-0.372782	-0.768124	-0.4227
A-->G Editor	64804769	CTCGGCCGCCTCGGCCTCTC	CAGCGCCAATGGGCTTTCGACGTCTCACACCGCTCGGCCGCCTCGGCCTCTCGTTTCGAGACGCGACAGGCTCTTAAGCGGCT	C-T	1407G>A, 1408G>A	Ala469Ala, Ala470Thr	-0.933103	0.10683	-1.49697	0.252851	-0.569282	469.5	Ala469Ala, Ala470Thr	-0.9637	-0.836275	-0.999335	0.205805	0.23163	-0.116945	-1.38118	-1.94114	-1.1686	0.461651	0.286985	0.00991686	-1.07006	-0.742137	0.104356		C-->T Editor	64804769	CTCGGCCGCCTCGGCCTCTC	CAGCGCCAATGGGCTTTCGACGTCTCACACCGCTCGGCCGCCTCGGCCTCTCGTTTCGAGACGCGACAGGCTCTTAAGCGGCT	C-T	1407G>A, 1408G>A	Ala469Ala, Ala470Thr	-0.0739216	0.126198	0.123002	-0.233108	0.193809	469.5	Ala469Ala, Ala470Thr	-0.330799	-0.0941234	0.203158	0.0521451	0.20996	0.116488
A-->G Editor	64804770	CGAGAGGCCGAGGCGGCCGA	CAGCGCCAATGGGCTTTCGACGTCTCACACCGCGAGAGGCCGAGGCGGCCGAGTTTCGAGACGCGACAGGCTCTTAAGCGGCT	A-G	1397A>G	Glu466Gly	-1.15149	-0.168987	-1.86022	-3.48363	-1.53149	466	Glu466Gly	-0.741282	-1.31123	-1.40195	-0.495682	-0.0516322	0.0403542	-1.36488	-1.89935	-2.31643	-3.86851	-3.19333	-3.38905	-1.4787	-1.67582	-1.43995		C-->T Editor	64804770	CGAGAGGCCGAGGCGGCCGA	CAGCGCCAATGGGCTTTCGACGTCTCACACCGCGAGAGGCCGAGGCGGCCGAGTTTCGAGACGCGACAGGCTCTTAAGCGGCT	C-T	1400C>T	Ala467Val	-1.34111	-0.591278	-0.964327	-1.3183	-1.68864	467	Ala467Val	-1.38532	-1.36973	-1.2683	-0.326778	-0.79012	-0.656934
A-->G Editor	64804771	CCGAGAGGCCGAGGCGGCCG	CAGCGCCAATGGGCTTTCGACGTCTCACACCGCCGAGAGGCCGAGGCGGCCGGTTTCGAGACGCGACAGGCTCTTAAGCGGCT	A-G	1395A>G, 1397A>G	Arg465Arg, Glu466Gly	-0.0378849	0.144299	-1.27958	-1.4734	-0.11106	465.5	Arg465Arg, Glu466Gly	0.495052	-0.20267	-0.406036	0.0809482	0.182955	0.168995	-1.2618	-0.981563	-1.59537	-0.498333	-1.73721	-2.18467	-0.444226	-0.418971	0.530019		C-->T Editor	64804771	CCGAGAGGCCGAGGCGGCCG	CAGCGCCAATGGGCTTTCGACGTCTCACACCGCCGAGAGGCCGAGGCGGCCGGTTTCGAGACGCGACAGGCTCTTAAGCGGCT	A-G	1395A>G, 1397A>G	Arg465Arg, Glu466Gly	-1.37103	-0.642091	-2.5118	-1.64015	-1.78291	465.5	Arg465Arg, Glu466Gly	-1.6125	-1.57494	-0.925666	-0.872166	-0.600642	-0.453466
A-->G Editor	64804773	AGCCGAGAGGCCGAGGCGGC	CAGCGCCAATGGGCTTTCGACGTCTCACACCGAGCCGAGAGGCCGAGGCGGCGTTTCGAGACGCGACAGGCTCTTAAGCGGCT	A-G	1395A>G, 1397A>G	Arg465Arg, Glu466Gly	-0.405832	0.208812	-3.48608	-1.78041	-0.628191	465.5	Arg465Arg, Glu466Gly	-0.313035	-1.0823	0.177843	0.391057	0.0983707	0.137008	-4.4776	-2.83709	-3.14356	-1.79621	-1.54065	-2.00436	-0.522306	-0.728989	-0.633279		C-->T Editor	64804773	AGCCGAGAGGCCGAGGCGGC	CAGCGCCAATGGGCTTTCGACGTCTCACACCGAGCCGAGAGGCCGAGGCGGCGTTTCGAGACGCGACAGGCTCTTAAGCGGCT	C-T	1393C>T	Arg465Ter	-0.941978	-0.447021	-1.35599	-1.33924	-1.22848	465	Arg465Ter	-0.391485	-1.49588	-0.938566	-0.451436	-0.555043	-0.334585
A-->G Editor	64804776	GTGAGCCGAGAGGCCGAGGC	CAGCGCCAATGGGCTTTCGACGTCTCACACCGGTGAGCCGAGAGGCCGAGGCGTTTCGAGACGCGACAGGCTCTTAAGCGGCT	A-G	1390A>G	Ser464Gly	0.011333	0.460362	-3.17601	2.29336	1.74871	464	Ser464Gly	-0.206061	0.515338	-0.275278	0.155275	0.65444	0.57137	-3.40846	-3.30285	-2.81673	1.71804	2.85457	2.30746	2.10793	1.41332	1.72487		C-->T Editor	64804776	GTGAGCCGAGAGGCCGAGGC	CAGCGCCAATGGGCTTTCGACGTCTCACACCGGTGAGCCGAGAGGCCGAGGCGTTTCGAGACGCGACAGGCTCTTAAGCGGCT	C-T	1392C>T, 1393C>T	Ser464Ser, Arg465Ter	-0.64863	-0.481955	0.534317	0.125359	-1.10558	464.5	Ser464Ser, Arg465Ter	-0.829239	-0.572185	-0.544468	-0.250205	-0.7193	-0.476359
A-->G Editor	64804777	AGTGAGCCGAGAGGCCGAGG	CAGCGCCAATGGGCTTTCGACGTCTCACACCGAGTGAGCCGAGAGGCCGAGGGTTTCGAGACGCGACAGGCTCTTAAGCGGCT	A-G	1390A>G	Ser464Gly	-0.896535	0.361866	-4.54788	-2.2976	-0.84591	464	Ser464Gly	-0.897641	-0.767287	-1.02468	0.590759	0.359217	0.135623	-4.68773	-4.59935	-4.35655	-2.28116	-2.55832	-2.05332	-0.762468	-1.18894	-0.586321		C-->T Editor	64804777	AGTGAGCCGAGAGGCCGAGG	CAGCGCCAATGGGCTTTCGACGTCTCACACCGAGTGAGCCGAGAGGCCGAGGGTTTCGAGACGCGACAGGCTCTTAAGCGGCT	C-T	1392C>T, 1393C>T	Ser464Ser, Arg465Ter	-1.8782	-1.44493	-2.57887	-2.61023	-2.5814	464.5	Ser464Ser, Arg465Ter	-1.6348	-1.93282	-2.06696	-1.4984	-1.47459	-1.3618
A-->G Editor	64804778	CTCGGCCTCTCGGCTCACTA	CAGCGCCAATGGGCTTTCGACGTCTCACACCGCTCGGCCTCTCGGCTCACTAGTTTCGAGACGCGACAGGCTCTTAAGCGGCT	C-T	1398G>A, 1399G>A	Glu466Glu, Ala467Thr	-1.04188	-0.121481	-1.97329	-1.99023	-0.89041	466.5	Glu466Glu, Ala467Thr	-0.86804	-1.10321	-1.15438	-0.155315	-0.0979797	-0.111148	-3.28537	-1.2655	-1.36902	-0.673885	-2.71054	-2.58627	-1.09586	-0.886299	-0.68907		C-->T Editor	64804778	CTCGGCCTCTCGGCTCACTA	CAGCGCCAATGGGCTTTCGACGTCTCACACCGCTCGGCCTCTCGGCTCACTAGTTTCGAGACGCGACAGGCTCTTAAGCGGCT	C-T	1398G>A, 1399G>A	Glu466Glu, Ala467Thr	-1.72919	-0.205104	-1.92111	-2.1094	-0.978418	466.5	Glu466Glu, Ala467Thr	-1.66838	-1.76037	-1.75881	-0.32003	-0.211955	-0.0833265
A-->G Editor	64804779	ATAGTGAGCCGAGAGGCCGA	CAGCGCCAATGGGCTTTCGACGTCTCACACCGATAGTGAGCCGAGAGGCCGAGTTTCGAGACGCGACAGGCTCTTAAGCGGCT	A-G	1390A>G	Ser464Gly	-0.169403	0.234719	-4.73894	-3.23453	-0.703842	464	Ser464Gly	-0.248614	0.183375	-0.442971	0.168343	0.207875	0.327941	-4.72982	-4.72048	-4.76652	-3.30991	-2.94484	-3.44884	-1.05498	-0.578606	-0.477935		C-->T Editor	64804779	ATAGTGAGCCGAGAGGCCGA	CAGCGCCAATGGGCTTTCGACGTCTCACACCGATAGTGAGCCGAGAGGCCGAGTTTCGAGACGCGACAGGCTCTTAAGCGGCT	A-G	1390A>G	Ser464Gly	-1.28664	-0.607768	-1.41421	-1.49333	-1.19322	464	Ser464Gly	-1.43869	-1.31083	-1.1104	-0.619615	-0.573131	-0.630558
A-->G Editor	64804780	CATAGTGAGCCGAGAGGCCG	CAGCGCCAATGGGCTTTCGACGTCTCACACCGCATAGTGAGCCGAGAGGCCGGTTTCGAGACGCGACAGGCTCTTAAGCGGCT	A-G	1386A>G, 1390A>G	Ile462Met, Ser464Gly	-0.48832	-0.090235	-3.47028	-2.77309	-1.05761	463	Ile462Met, Ser464Gly	-0.690733	0.0702311	-0.844458	0.140842	-0.128257	-0.28329	-2.74643	-3.6227	-4.04172	-2.43137	-3.10694	-2.78096	-0.975891	-0.883386	-1.31356		C-->T Editor	64804780	CATAGTGAGCCGAGAGGCCG	CAGCGCCAATGGGCTTTCGACGTCTCACACCGCATAGTGAGCCGAGAGGCCGGTTTCGAGACGCGACAGGCTCTTAAGCGGCT	A-G	1386A>G, 1390A>G	Ile462Met, Ser464Gly	-0.469322	-0.302883	-0.753992	-0.51555	-0.639226	463	Ile462Met, Ser464Gly	-0.226946	-0.678348	-0.502671	-0.366003	-0.315221	-0.227426
A-->G Editor	64804780	CGGCCTCTCGGCTCACTATG	CAGCGCCAATGGGCTTTCGACGTCTCACACCGCGGCCTCTCGGCTCACTATGGTTTCGAGACGCGACAGGCTCTTAAGCGGCT	C-T	1396G>A;1398G>A, 1399G>A	Glu466Lys, Ala467Thr	-0.845215	0.193642	-1.97731	-0.711069	-0.160177	466.5	Glu466Lys, Ala467Thr	-0.882441	-0.715284	-0.93792	0.243234	0.182411	0.155281	-3.17119	-1.58045	-1.18028	-0.410371	-0.814796	-0.908042	0.0334274	-0.339739	-0.17422		C-->T Editor	64804780	CGGCCTCTCGGCTCACTATG	CAGCGCCAATGGGCTTTCGACGTCTCACACCGCGGCCTCTCGGCTCACTATGGTTTCGAGACGCGACAGGCTCTTAAGCGGCT	C-T	1396G>A;1398G>A, 1399G>A	Glu466Lys, Ala467Thr	-0.288677	0.278134	0.842273	0.381234	1.06859	466.5	Glu466Lys, Ala467Thr	-0.216506	-0.205168	-0.444357	0.258785	0.379099	0.196518
A-->G Editor	64804782	CGCATAGTGAGCCGAGAGGC	CAGCGCCAATGGGCTTTCGACGTCTCACACCGCGCATAGTGAGCCGAGAGGCGTTTCGAGACGCGACAGGCTCTTAAGCGGCT	A-G	1384A>G;1386A>G	Ile462Val	0.0939358	0.944266	-0.532361	-1.01816	0.59297	462	Ile462Val	0.0911189	0.109109	0.0815797	1.14463	1.03448	0.653692	-2.77201	0.752446	0.422483	-0.895323	-1.44863	-0.710514	0.599047	0.690145	0.489719		C-->T Editor	64804782	CGCATAGTGAGCCGAGAGGC	CAGCGCCAATGGGCTTTCGACGTCTCACACCGCGCATAGTGAGCCGAGAGGCGTTTCGAGACGCGACAGGCTCTTAAGCGGCT	A-G	1384A>G;1386A>G	Ile462Val	-0.596364	-0.550712	-1.5215	-0.599843	-1.3754	462	Ile462Val	-0.0774812	-0.886667	-0.824942	-0.226527	-0.802805	-0.622802
A-->G Editor	64804785	GTGCGCATAGTGAGCCGAGA	CAGCGCCAATGGGCTTTCGACGTCTCACACCGGTGCGCATAGTGAGCCGAGAGTTTCGAGACGCGACAGGCTCTTAAGCGGCT	A-G	1384A>G	Ile462Val	-0.271403	0.420187	-2.31265	-2.03783	-0.565016	462	Ile462Val	-0.265836	-0.243191	-0.305182	0.430606	0.42714	0.402814	-2.87438	-1.20344	-2.86014	-2.20961	-2.07033	-1.83356	-0.408382	-0.562847	-0.723819		C-->T Editor	64804785	GTGCGCATAGTGAGCCGAGA	CAGCGCCAATGGGCTTTCGACGTCTCACACCGGTGCGCATAGTGAGCCGAGAGTTTCGAGACGCGACAGGCTCTTAAGCGGCT	C-T	1381C>T;1383C>T	Arg461Cys	-1.63918	-1.06947	-1.74064	-1.76096	-2.00189	461	Arg461Cys	-1.50331	-1.72742	-1.68683	-1.18367	-1.14482	-0.879921
A-->G Editor	64804786	GGTGCGCATAGTGAGCCGAG	CAGCGCCAATGGGCTTTCGACGTCTCACACCGGGTGCGCATAGTGAGCCGAGGTTTCGAGACGCGACAGGCTCTTAAGCGGCT	A-G	1384A>G	Ile462Val	0.563753	0.895975	-0.491285	-0.67116	0.527063	462	Ile462Val	0.519023	0.560416	0.61182	0.838101	0.795142	1.05468	-1.00924	-0.262449	-0.202166	-0.571974	-1.28693	-0.154576	0.701329	0.460805	0.419055		C-->T Editor	64804786	GGTGCGCATAGTGAGCCGAG	CAGCGCCAATGGGCTTTCGACGTCTCACACCGGGTGCGCATAGTGAGCCGAGGTTTCGAGACGCGACAGGCTCTTAAGCGGCT	C-T	1381C>T;1383C>T	Arg461Cys	-0.380102	-0.422204	-0.145096	-0.336519	-0.494103	461	Arg461Cys	-0.413813	-0.153015	-0.57348	-0.458808	-0.266667	-0.541136
A-->G Editor	64804788	AAGGTGCGCATAGTGAGCCG	CAGCGCCAATGGGCTTTCGACGTCTCACACCGAAGGTGCGCATAGTGAGCCGGTTTCGAGACGCGACAGGCTCTTAAGCGGCT	C-T	1381C>T	Arg461Cys	-0.167965	0.292426	-3.79317	-1.82293	-0.314565	461	Arg461Cys	-0.12059	-0.127856	-0.25545	0.142635	0.358609	0.376036	-3.83377	-4.61847	-2.92729	-2.5347	-1.44832	-1.48576	-0.475558	-0.229205	-0.238932		C-->T Editor	64804788	AAGGTGCGCATAGTGAGCCG	CAGCGCCAATGGGCTTTCGACGTCTCACACCGAAGGTGCGCATAGTGAGCCGGTTTCGAGACGCGACAGGCTCTTAAGCGGCT	C-T	1381C>T	Arg461Cys	-1.49041	-0.667509	-1.666	-1.68202	-1.42558	461	Arg461Cys	-1.39302	-1.62315	-1.45506	-0.733176	-0.692551	-0.576799
A-->G Editor	64804789	GGCTCACTATGCGCACCTTC	CAGCGCCAATGGGCTTTCGACGTCTCACACCGGGCTCACTATGCGCACCTTCGTTTCGAGACGCGACAGGCTCTTAAGCGGCT	A-G	1388T>C	Val463Ala	-1.03346	0.0100565	-2.71071	-2.78124	-1.18677	463	Val463Ala	-0.929746	-1.23734	-0.933287	0.0542563	0.0919317	-0.116019	-2.76338	-1.8399	-3.52885	-2.40886	-2.47893	-3.45594	-0.959215	-1.12669	-1.47442		C-->T Editor	64804789	GGCTCACTATGCGCACCTTC	CAGCGCCAATGGGCTTTCGACGTCTCACACCGGGCTCACTATGCGCACCTTCGTTTCGAGACGCGACAGGCTCTTAAGCGGCT	C-T	1387G>A;1389G>A	Val463Ile	-1.70861	-0.748148	-1.55189	-1.80836	-1.46406	463	Val463Ile	-2.02769	-1.89489	-1.20324	-0.839734	-0.721591	-0.683119
A-->G Editor	64804790	AGAAGGTGCGCATAGTGAGC	CAGCGCCAATGGGCTTTCGACGTCTCACACCGAGAAGGTGCGCATAGTGAGCGTTTCGAGACGCGACAGGCTCTTAAGCGGCT	A-G	1376A>G	Lys459Arg	-0.240761	0.874729	-0.241745	0.529879	-0.289955	459	Lys459Arg	0.0796944	-0.606413	-0.195565	1.10969	0.877466	0.637026	0.38437	-1.42411	0.314507	-0.353912	1.10133	0.842221	-0.601978	-0.517703	0.249816		C-->T Editor	64804790	AGAAGGTGCGCATAGTGAGC	CAGCGCCAATGGGCTTTCGACGTCTCACACCGAGAAGGTGCGCATAGTGAGCGTTTCGAGACGCGACAGGCTCTTAAGCGGCT	A-G	1376A>G	Lys459Arg	-2.15451	-0.881393	-2.12066	-1.66321	-2.34603	459	Lys459Arg	-1.59298	-2.27567	-2.59488	-1.02554	-0.988211	-0.630431
A-->G Editor	64804792	TCACTATGCGCACCTTCTGC	CAGCGCCAATGGGCTTTCGACGTCTCACACCGTCACTATGCGCACCTTCTGCGTTTCGAGACGCGACAGGCTCTTAAGCGGCT	A-G	1385T>C	Ile462Thr	-0.155692	-0.0975431	-4.53517	-2.57461	-1.29513	462	Ile462Thr	0.370706	-0.448662	-0.38912	0.15944	-0.244609	-0.20746	-4.84736	-4.5626	-4.19553	-2.32781	-2.25269	-3.14333	-1.00863	-1.32198	-1.55477		C-->T Editor	64804792	TCACTATGCGCACCTTCTGC	CAGCGCCAATGGGCTTTCGACGTCTCACACCGTCACTATGCGCACCTTCTGCGTTTCGAGACGCGACAGGCTCTTAAGCGGCT	C-T	1387G>A	Val463Met	-1.31701	-0.754636	-1.79131	-1.69429	-1.8161	463	Val463Met	-1.32316	-1.24344	-1.38444	-0.851123	-0.441381	-0.971403
A-->G Editor	64804793	GGCAGAAGGTGCGCATAGTG	CAGCGCCAATGGGCTTTCGACGTCTCACACCGGGCAGAAGGTGCGCATAGTGGTTTCGAGACGCGACAGGCTCTTAAGCGGCT	A-G	1373A>G, 1375A>G;1376A>G	Gln458Arg, Lys459Gly	-1.91017	-0.905407	0.275935	-3.16015	-1.87894	458.5	Gln458Arg, Lys459Gly	-1.37346	-2.45007	-1.90698	-0.915433	-1.01617	-0.784623	0.280942	-0.239418	0.786282	-3.74275	-3.16242	-2.57527	-1.77909	-1.83668	-2.02106		C-->T Editor	64804793	GGCAGAAGGTGCGCATAGTG	CAGCGCCAATGGGCTTTCGACGTCTCACACCGGGCAGAAGGTGCGCATAGTGGTTTCGAGACGCGACAGGCTCTTAAGCGGCT	A-G	1373A>G, 1375A>G;1376A>G	Gln458Arg, Lys459Gly	-0.0661134	-0.556737	-0.271511	-0.187626	-0.345873	458.5	Gln458Arg, Lys459Gly	0.104038	-0.0545773	-0.247801	-0.368017	-0.46446	-0.837733
A-->G Editor	64804795	GCGGCAGAAGGTGCGCATAG	CAGCGCCAATGGGCTTTCGACGTCTCACACCGGCGGCAGAAGGTGCGCATAGGTTTCGAGACGCGACAGGCTCTTAAGCGGCT	A-G	1373A>G, 1375A>G	Gln458Arg, Lys459Glu	-1.17426	-0.354946	-3.13712	-1.17984	-1.04088	458.5	Gln458Arg, Lys459Glu	-0.848973	-1.32701	-1.34678	-0.289545	-0.340108	-0.435186	-3.17333	-2.29941	-3.93861	-1.44338	-0.728688	-1.36746	-1.01982	-1.22041	-0.882397		C-->T Editor	64804795	GCGGCAGAAGGTGCGCATAG	CAGCGCCAATGGGCTTTCGACGTCTCACACCGGCGGCAGAAGGTGCGCATAGGTTTCGAGACGCGACAGGCTCTTAAGCGGCT	C-T	1372C>T	Gln458Ter	-1.35957	-0.817615	0.0762389	-0.580721	-1.04018	458	Gln458Ter	-0.884414	-1.60217	-1.59214	-0.823329	-0.837003	-0.792515
A-->G Editor	64804797	GTGCGGCAGAAGGTGCGCAT	CAGCGCCAATGGGCTTTCGACGTCTCACACCGGTGCGGCAGAAGGTGCGCATGTTTCGAGACGCGACAGGCTCTTAAGCGGCT	A-G	1373A>G	Gln458Arg	-1.28065	0.143328	-4.74356	-3.63516	-0.520213	458	Gln458Arg	-1.7135	-1.22958	-0.898873	0.0906157	0.21261	0.12676	-4.95766	-4.46758	-4.80542	-3.61373	-3.71799	-3.57376	-0.425206	-0.803882	-0.331551		C-->T Editor	64804797	GTGCGGCAGAAGGTGCGCAT	CAGCGCCAATGGGCTTTCGACGTCTCACACCGGTGCGGCAGAAGGTGCGCATGTTTCGAGACGCGACAGGCTCTTAAGCGGCT	C-T	1369C>T, 1372C>T	Arg457Trp, Gln458Ter	-2.72452	-1.28242	-0.349303	-1.68268	-2.95399	457.5	Arg457Trp, Gln458Ter	-2.54185	-2.4543	-3.1774	-1.71785	-1.09502	-1.03441
A-->G Editor	64804798	TGCGCACCTTCTGCCGCACC	CAGCGCCAATGGGCTTTCGACGTCTCACACCGTGCGCACCTTCTGCCGCACCGTTTCGAGACGCGACAGGCTCTTAAGCGGCT	A-G	1379T>C	Val460Ala	-1.35148	-1.01682	-3.9721	-2.97019	-1.60515	460	Val460Ala	-1.94283	-0.916282	-1.19534	-1.04978	-0.867264	-1.13343	-4.57713	-3.15211	-4.18705	-3.47517	-2.94574	-2.48965	-1.75629	-1.07556	-1.98361		C-->T Editor	64804798	TGCGCACCTTCTGCCGCACC	CAGCGCCAATGGGCTTTCGACGTCTCACACCGTGCGCACCTTCTGCCGCACCGTTTCGAGACGCGACAGGCTCTTAAGCGGCT	C-T	1377G>A, 1378G>A;1380G>A	Lys459Lys, Val460Ile	-0.593947	-0.266091	-1.56142	-0.762798	-0.672625	459.5	Lys459Lys, Val460Ile	-0.555397	-0.702744	-0.5237	0.0181699	-0.397373	-0.41907
A-->G Editor	64804799	GCGCACCTTCTGCCGCACCT	CAGCGCCAATGGGCTTTCGACGTCTCACACCGGCGCACCTTCTGCCGCACCTGTTTCGAGACGCGACAGGCTCTTAAGCGGCT	A-G	1379T>C	Val460Ala	-1.92862	-0.92342	-0.144134	-3.37859	-2.17213	460	Val460Ala	-2.03139	-1.86587	-1.88861	-1.2743	-0.759287	-0.736672	0.0432538	0.63739	-1.11304	-3.50275	-3.27795	-3.35507	-2.10607	-2.3696	-2.04073		C-->T Editor	64804799	GCGCACCTTCTGCCGCACCT	CAGCGCCAATGGGCTTTCGACGTCTCACACCGGCGCACCTTCTGCCGCACCTGTTTCGAGACGCGACAGGCTCTTAAGCGGCT	C-T	1377G>A, 1378G>A;1380G>A	Lys459Lys, Val460Ile	-0.589058	-0.950634	0.280326	-0.921627	-1.20247	459.5	Lys459Lys, Val460Ile	-1.13407	0.411699	-1.0448	-1.16754	-0.618855	-1.0655
A-->G Editor	64804800	CGCACCTTCTGCCGCACCTG	CAGCGCCAATGGGCTTTCGACGTCTCACACCGCGCACCTTCTGCCGCACCTGGTTTCGAGACGCGACAGGCTCTTAAGCGGCT	A-G	1379T>C	Val460Ala	-1.12413	-0.522703	-1.39921	0.489687	0.133472	460	Val460Ala	-0.96388	-0.917881	-1.49063	-0.419345	-0.803992	-0.344774	-0.938127	-1.81271	-1.44681	-0.35407	0.865408	0.957725	0.47056	-1.24862	1.17847		C-->T Editor	64804800	CGCACCTTCTGCCGCACCTG	CAGCGCCAATGGGCTTTCGACGTCTCACACCGCGCACCTTCTGCCGCACCTGGTTTCGAGACGCGACAGGCTCTTAAGCGGCT	C-T	1377G>A, 1378G>A	Lys459Lys, Val460Met	-1.49373	-0.716376	-2.24404	-1.89746	-1.48129	459.5	Lys459Lys, Val460Met	-1.2697	-1.61093	-1.60056	-0.598854	-0.857081	-0.693192
A-->G Editor	64804802	CCCAGGTGCGGCAGAAGGTG	CAGCGCCAATGGGCTTTCGACGTCTCACACCGCCCAGGTGCGGCAGAAGGTGGTTTCGAGACGCGACAGGCTCTTAAGCGGCT	In neither	In neither	In neither	-2.4859	-1.67063	-4.03731	-4.06311	-2.96828	458.75	In neither	-2.40692	-2.6959	-2.35486	-1.65553	-1.82367	-1.5327	-4.31692	-3.99522	-3.79979	-4.21786	-3.64279	-4.32868	-3.72602	-2.53827	-2.64055		C-->T Editor	64804802	CCCAGGTGCGGCAGAAGGTG	CAGCGCCAATGGGCTTTCGACGTCTCACACCGCCCAGGTGCGGCAGAAGGTGGTTTCGAGACGCGACAGGCTCTTAAGCGGCT	In neither	In neither	In neither	-1.02279	-0.834498	-1.12762	-1.55038	-1.89533	458.5	In neither	-0.586597	-1.36616	-1.11561	-1.30143	-0.573947	-0.628122
A-->G Editor	64804804	CCTTCTGCCGCACCTGGGCC	CAGCGCCAATGGGCTTTCGACGTCTCACACCGCCTTCTGCCGCACCTGGGCCGTTTCGAGACGCGACAGGCTCTTAAGCGGCT	C-T	1371G>A, 1374G>A	Arg457Arg, Gln458Gln	-0.240821	0.27894	-1.6068	-0.299452	-0.254573	457.5	Arg457Arg, Gln458Gln	-0.0463977	-0.585405	-0.0906614	0.320904	0.0797358	0.43618	-0.770995	-1.98652	-2.06288	-1.04658	-0.758164	0.906384	-0.356593	-0.208863	-0.198264		C-->T Editor	64804804	CCTTCTGCCGCACCTGGGCC	CAGCGCCAATGGGCTTTCGACGTCTCACACCGCCTTCTGCCGCACCTGGGCCGTTTCGAGACGCGACAGGCTCTTAAGCGGCT	C-T	1371G>A, 1374G>A	Arg457Arg, Gln458Gln	-0.768878	-0.232642	0.286549	-0.0663952	-0.324304	457.5	Arg457Arg, Gln458Gln	-0.18878	-1.3985	-0.719357	-0.419788	-0.11489	-0.163249
A-->G Editor	64804804	GGCCCAGGTGCGGCAGAAGG	CAGCGCCAATGGGCTTTCGACGTCTCACACCGGGCCCAGGTGCGGCAGAAGGGTTTCGAGACGCGACAGGCTCTTAAGCGGCT	In neither	In neither	In neither	-3.21952	-1.80112	-4.89673	-4.84778	-3.4774	457.25	In neither	-3.20177	-2.99717	-3.45963	-1.6968	-2.2668	-1.43978	-5.13934	-4.33341	-5.21744	-5.16783	-4.79968	-4.57583	-3.12603	-3.90218	-3.404		C-->T Editor	64804804	GGCCCAGGTGCGGCAGAAGG	CAGCGCCAATGGGCTTTCGACGTCTCACACCGGGCCCAGGTGCGGCAGAAGGGTTTCGAGACGCGACAGGCTCTTAAGCGGCT	In neither	In neither	In neither	-2.83908	-0.945748	-2.24221	-2.97985	-3.08918	457.25	In neither	-3.0678	-2.87306	-2.57637	-1.16322	-0.852176	-0.821843
A-->G Editor	64804806	TTCTGCCGCACCTGGGCCAG	CAGCGCCAATGGGCTTTCGACGTCTCACACCGTTCTGCCGCACCTGGGCCAGGTTTCGAGACGCGACAGGCTCTTAAGCGGCT	C-T	1370G>A;1371G>A	Arg457Gln	-0.488116	0.200595	-2.05921	-2.01895	-0.660152	457	Arg457Gln	-0.543322	-0.618504	-0.302521	0.295926	0.194221	0.111638	-1.18382	-3.12796	-1.86585	-2.87564	-1.08883	-2.09237	-0.834954	-1.01633	-0.129174		C-->T Editor	64804806	TTCTGCCGCACCTGGGCCAG	CAGCGCCAATGGGCTTTCGACGTCTCACACCGTTCTGCCGCACCTGGGCCAGGTTTCGAGACGCGACAGGCTCTTAAGCGGCT	C-T	1370G>A;1371G>A	Arg457Gln	-1.29954	-1.08311	-1.83523	-0.818652	-2.07731	457	Arg457Gln	-1.46614	-1.46018	-0.972287	-1.02639	-1.15704	-1.0659
A-->G Editor	64804806	CTGGCCCAGGTGCGGCAGAA	CAGCGCCAATGGGCTTTCGACGTCTCACACCGCTGGCCCAGGTGCGGCAGAAGTTTCGAGACGCGACAGGCTCTTAAGCGGCT	In neither	In neither	In neither	-2.72119	-1.93848	-4.48338	-3.38934	-3.28866	456.75	In neither	-2.47715	-2.89618	-2.79024	-1.92885	-1.98976	-1.89681	-4.63549	-4.50696	-4.30768	-3.60321	-4.12169	-2.44313	-2.97196	-3.4534	-3.44063		C-->T Editor	64804806	CTGGCCCAGGTGCGGCAGAA	CAGCGCCAATGGGCTTTCGACGTCTCACACCGCTGGCCCAGGTGCGGCAGAAGTTTCGAGACGCGACAGGCTCTTAAGCGGCT	In neither	In neither	In neither	-1.03407	-0.683848	-1.54887	-1.53342	-1.11497	456.75	In neither	-0.774527	-1.46645	-0.861244	-0.581317	-0.711785	-0.758441
A-->G Editor	64804807	TCTGCCGCACCTGGGCCAGT	CAGCGCCAATGGGCTTTCGACGTCTCACACCGTCTGCCGCACCTGGGCCAGTGTTTCGAGACGCGACAGGCTCTTAAGCGGCT	C-T	1368G>A, 1370G>A;1371G>A	Val456Val, Arg457Gln	0.841644	0.420017	-1.99688	-1.53427	-0.36219	456.5	Val456Val, Arg457Gln	1.03532	0.958896	0.530717	0.345064	0.408954	0.506034	-2.06962	-2.12429	-1.79672	-1.64425	-2.0154	-0.943154	-0.669743	0.0397807	-0.456609		C-->T Editor	64804807	TCTGCCGCACCTGGGCCAGT	CAGCGCCAATGGGCTTTCGACGTCTCACACCGTCTGCCGCACCTGGGCCAGTGTTTCGAGACGCGACAGGCTCTTAAGCGGCT	C-T	1368G>A, 1370G>A;1371G>A	Val456Val, Arg457Gln	-2.24606	-1.08181	-3.61872	-3.17935	-2.9575	456.5	Val456Val, Arg457Gln	-2.52617	-2.24765	-1.96437	-1.36224	-1.16379	-0.719397
A-->G Editor	64804808	CTGCCGCACCTGGGCCAGTG	CAGCGCCAATGGGCTTTCGACGTCTCACACCGCTGCCGCACCTGGGCCAGTGGTTTCGAGACGCGACAGGCTCTTAAGCGGCT	A-G	1367T>C	Val456Ala	1.02995	0.416682	-3.39625	-1.92517	-0.048928	456	Val456Ala	1.04872	1.02271	1.01843	0.569345	0.237846	0.442856	-3.40152	-4.21031	-2.57693	-1.90837	-1.87678	-1.99035	0.324095	-0.250948	-0.219931		C-->T Editor	64804808	CTGCCGCACCTGGGCCAGTG	CAGCGCCAATGGGCTTTCGACGTCTCACACCGCTGCCGCACCTGGGCCAGTGGTTTCGAGACGCGACAGGCTCTTAAGCGGCT	C-T	1368G>A, 1370G>A;1371G>A	Val456Val, Arg457Gln	-2.34458	-0.691512	-3.06569	-2.86812	-2.61336	456.5	Val456Val, Arg457Gln	-2.235	-2.26093	-2.5378	-1.21661	-0.408694	-0.449233
A-->G Editor	64804809	TGCCGCACCTGGGCCAGTGG	CAGCGCCAATGGGCTTTCGACGTCTCACACCGTGCCGCACCTGGGCCAGTGGGTTTCGAGACGCGACAGGCTCTTAAGCGGCT	A-G	1367T>C	Val456Ala	0.872555	0.428948	-3.65877	-1.06574	0.246468	456	Val456Ala	1.09419	0.856907	0.666565	0.422024	0.470655	0.394164	-4.82427	-4.19209	-1.95994	-2.04465	-0.774156	-0.378411	0.17739	0.437976	0.124038		C-->T Editor	64804809	TGCCGCACCTGGGCCAGTGG	CAGCGCCAATGGGCTTTCGACGTCTCACACCGTGCCGCACCTGGGCCAGTGGGTTTCGAGACGCGACAGGCTCTTAAGCGGCT	C-T	1366G>A;1368G>A, 1370G>A	Val456Ile, Arg457Gln	-2.73763	-1.09801	-3.9876	-3.19472	-2.5142	456.5	Val456Ile, Arg457Gln	-2.16267	-3.17546	-2.87475	-1.10202	-1.22155	-0.970449
A-->G Editor	64804811	CCGCACCTGGGCCAGTGGGG	CAGCGCCAATGGGCTTTCGACGTCTCACACCGCCGCACCTGGGCCAGTGGGGGTTTCGAGACGCGACAGGCTCTTAAGCGGCT	A-G	1367T>C	Val456Ala	-0.62191	-0.576283	-1.48717	1.97625	1.0251	456	Val456Ala	-0.912707	-0.800264	-0.15276	-0.403537	-0.889458	-0.435853	-0.549346	-1.18097	-2.7312	2.08725	2.13909	1.70241	3.3692	0.410918	-0.704825		C-->T Editor	64804811	CCGCACCTGGGCCAGTGGGG	CAGCGCCAATGGGCTTTCGACGTCTCACACCGCCGCACCTGGGCCAGTGGGGGTTTCGAGACGCGACAGGCTCTTAAGCGGCT	C-T	1366-1G>A, 1366G>A;1368G>A	(NC), Val456Ile	-2.19539	-1.38181	-3.82185	-2.48713	-3.0938	456	(NC), Val456Ile	-3.30678	-1.90449	-1.37489	-1.49329	-1.23158	-1.42056
A-->G Editor	64804813	GCACCTGGGCCAGTGGGGAG	CAGCGCCAATGGGCTTTCGACGTCTCACACCGGCACCTGGGCCAGTGGGGAGGTTTCGAGACGCGACAGGCTCTTAAGCGGCT	C-T	1366-1G>A, 1366G>A	(NC), Val456Met	0.717452	0.482112	-3.43615	-0.745492	-0.782053	455.25	(NC), Val456Met	1.17385	0.701315	0.277195	0.450277	0.484284	0.511775	-4.54569	-3.77408	-1.98867	-1.37181	-0.71983	-0.144832	-0.665961	-0.72723	-0.952968		C-->T Editor	64804813	GCACCTGGGCCAGTGGGGAG	CAGCGCCAATGGGCTTTCGACGTCTCACACCGGCACCTGGGCCAGTGGGGAGGTTTCGAGACGCGACAGGCTCTTAAGCGGCT	C-T	1366-1G>A, 1366G>A	(NC), Val456Met	-0.67218	-0.390052	-1.83497	-0.781564	-1.00745	456	(NC), Val456Met	-1.61125	-0.185601	-0.219686	-0.66917	-0.35127	-0.149716
A-->G Editor	64805017	CAGGTGAGGGACAGCTGCAC	CAGCGCCAATGGGCTTTCGACGTCTCACACCGCAGGTGAGGGACAGCTGCACGTTTCGAGACGCGACAGGCTCTTAAGCGGCT	A-G	1365+4A>G	In neither	-2.81899	-1.488	0.496516	-3.02181	-2.57242	455.25	In neither	-2.67648	-2.91048	-2.87001	-1.45656	-1.68767	-1.31979	0.688661	1.21722	-0.416331	-3.20363	-3.73534	-2.12646	-3.03819	-2.73948	-1.9396		C-->T Editor	64805017	CAGGTGAGGGACAGCTGCAC	CAGCGCCAATGGGCTTTCGACGTCTCACACCGCAGGTGAGGGACAGCTGCACGTTTCGAGACGCGACAGGCTCTTAAGCGGCT	A-G	1365+4A>G	In neither	-0.288634	0.224859	-0.143234	-0.128808	-0.651245	455.5	In neither	-0.455801	0.182213	-0.592314	0.102189	0.311879	0.260509
A-->G Editor	64805022	AGGGACAGGTGAGGGACAGC	CAGCGCCAATGGGCTTTCGACGTCTCACACCGAGGGACAGGTGAGGGACAGCGTTTCGAGACGCGACAGGCTCTTAAGCGGCT	A-G	1362A>G, 1364A>G	Gly454Gly, Gln455Arg	-3.83316	-1.93211	-4.90082	-3.48434	-3.26649	454.5	Gly454Gly, Gln455Arg	-3.79283	-4.19724	-3.50941	-2.06636	-2.03355	-1.69641	-5.0903	-4.68239	-4.92976	-1.73805	-3.80113	-4.91384	-3.2208	-2.99804	-3.58064		C-->T Editor	64805022	AGGGACAGGTGAGGGACAGC	CAGCGCCAATGGGCTTTCGACGTCTCACACCGAGGGACAGGTGAGGGACAGCGTTTCGAGACGCGACAGGCTCTTAAGCGGCT	C-T	1363C>T	Gln455Ter	-1.5322	-0.966783	-0.998935	-1.50392	-2.16131	455	Gln455Ter	-0.855185	-1.39579	-2.34564	-0.940127	-1.2804	-0.679819
A-->G Editor	64805025	TTGAGGGACAGGTGAGGGAC	CAGCGCCAATGGGCTTTCGACGTCTCACACCGTTGAGGGACAGGTGAGGGACGTTTCGAGACGCGACAGGCTCTTAAGCGGCT	A-G	1358A>G, 1362A>G	Glu453Gly, Gly454Gly	0.929645	1.19892	-0.762849	0.676317	1.25695	453.5	Glu453Gly, Gly454Gly	1.06461	1.10474	0.619581	1.30398	1.23092	1.06186	-2.25412	0.778481	-0.812912	0.96513	0.510741	0.55308	1.532	1.16325	1.0756		C-->T Editor	64805025	TTGAGGGACAGGTGAGGGAC	CAGCGCCAATGGGCTTTCGACGTCTCACACCGTTGAGGGACAGGTGAGGGACGTTTCGAGACGCGACAGGCTCTTAAGCGGCT	A-G	1358A>G, 1362A>G	Glu453Gly, Gly454Gly	-1.39127	-0.789171	-0.814118	-1.52862	-0.427073	453.5	Glu453Gly, Gly454Gly	-1.4683	-1.28282	-1.42268	-0.899382	-0.801771	-0.66636
A-->G Editor	64805027	CCCTCACCTGTCCCTCAAAA	CAGCGCCAATGGGCTTTCGACGTCTCACACCGCCCTCACCTGTCCCTCAAAAGTTTCGAGACGCGACAGGCTCTTAAGCGGCT	C-T	1365G>A, 1365+1G>A, 1365+3G>A	Gln455Gln, (NC), (NC)	-2.71428	-1.78537	-1.35233	-2.51592	-2.53056	455	Gln455Gln, (NC), (NC)	-2.09165	-2.81649	-3.23469	-1.70661	-2.05989	-1.58961	-1.25092	-1.40533	-1.40073	-3.78623	-2.04124	-1.72028	-2.26456	-2.2087	-3.11843		C-->T Editor	64805027	CCCTCACCTGTCCCTCAAAA	CAGCGCCAATGGGCTTTCGACGTCTCACACCGCCCTCACCTGTCCCTCAAAAGTTTCGAGACGCGACAGGCTCTTAAGCGGCT	C-T	1365G>A, 1365+1G>A, 1365+3G>A	Gln455Gln, (NC), (NC)	-1.25681	-0.795634	-1.07429	-1.79092	-2.18218	455	Gln455Gln, (NC), (NC)	-1.30456	-1.15885	-1.30701	-0.659509	-1.0989	-0.628495
A-->G Editor	64805028	CCTCACCTGTCCCTCAAAAC	CAGCGCCAATGGGCTTTCGACGTCTCACACCGCCTCACCTGTCCCTCAAAACGTTTCGAGACGCGACAGGCTCTTAAGCGGCT	C-T	1365G>A, 1365+1G>A, 1365+3G>A	Gln455Gln, (NC), (NC)	-1.70425	-1.66974	-4.64086	-4.36556	-2.53215	455	Gln455Gln, (NC), (NC)	-1.8371	-2.11548	-1.16018	-1.3314	-1.70264	-1.97518	-4.83928	-4.49164	-4.59166	-4.02157	-4.19224	-4.88288	-2.41786	-2.85739	-2.32121		C-->T Editor	64805028	CCTCACCTGTCCCTCAAAAC	CAGCGCCAATGGGCTTTCGACGTCTCACACCGCCTCACCTGTCCCTCAAAACGTTTCGAGACGCGACAGGCTCTTAAGCGGCT	C-T	1365G>A, 1365+1G>A, 1365+3G>A	Gln455Gln, (NC), (NC)	-1.25286	-1.32563	-0.924889	-1.17932	-1.92912	455	Gln455Gln, (NC), (NC)	-1.68434	-0.995566	-1.07868	-1.33322	-1.20599	-1.4377
A-->G Editor	64805033	CCTGTCCCTCAAAACGGCCT	CAGCGCCAATGGGCTTTCGACGTCTCACACCGCCTGTCCCTCAAAACGGCCTGTTTCGAGACGCGACAGGCTCTTAAGCGGCT	C-T	1359G>A, 1360G>A;1361G>A	Glu453Glu, Gly454Lys	-0.234961	-0.0440786	-3.04544	-0.0228547	-0.199123	453.5	Glu453Glu, Gly454Lys	-0.653593	0.398974	-0.450263	0.100792	-0.0510949	-0.181933	-2.40376	-3.33077	-3.40179	1.03073	-0.997361	-0.101937	0.14245	0.411038	-1.15086		C-->T Editor	64805033	CCTGTCCCTCAAAACGGCCT	CAGCGCCAATGGGCTTTCGACGTCTCACACCGCCTGTCCCTCAAAACGGCCTGTTTCGAGACGCGACAGGCTCTTAAGCGGCT	C-T	1359G>A, 1360G>A;1361G>A	Glu453Glu, Gly454Lys	-0.172795	-0.178265	-1.45784	-1.00908	-1.32815	453.5	Glu453Glu, Gly454Lys	-0.300649	-0.453098	0.23536	-0.044086	-0.195794	-0.294915
A-->G Editor	64805034	CTGTCCCTCAAAACGGCCTA	CAGCGCCAATGGGCTTTCGACGTCTCACACCGCTGTCCCTCAAAACGGCCTAGTTTCGAGACGCGACAGGCTCTTAAGCGGCT	C-T	1359G>A, 1360G>A;1361G>A	Glu453Glu, Gly454Lys	-1.29418	0.0131757	-3.12748	-1.14435	-0.806935	453.5	Glu453Glu, Gly454Lys	-1.11635	-1.49487	-1.27132	0.0469989	0.0360539	-0.0435259	-2.69457	-3.44602	-3.24183	-0.847791	-1.08185	-1.50342	-0.474956	-0.992188	-0.953663		C-->T Editor	64805034	CTGTCCCTCAAAACGGCCTA	CAGCGCCAATGGGCTTTCGACGTCTCACACCGCTGTCCCTCAAAACGGCCTAGTTTCGAGACGCGACAGGCTCTTAAGCGGCT	C-T	1359G>A, 1360G>A;1361G>A	Glu453Glu, Gly454Lys	-0.453407	0.710506	-1.00992	-0.584865	-0.179609	453.5	Glu453Glu, Gly454Lys	-0.666836	-0.525922	-0.167463	0.672995	0.680992	0.777531
A-->G Editor	64805035	TGTCCCTCAAAACGGCCTAG	CAGCGCCAATGGGCTTTCGACGTCTCACACCGTGTCCCTCAAAACGGCCTAGGTTTCGAGACGCGACAGGCTCTTAAGCGGCT	C-T	1357G>A;1359G>A, 1360G>A;1361G>A	Glu453Lys, Gly454Lys	0.685921	0.571644	1.00897	0.228681	0.545212	453.5	Glu453Lys, Gly454Lys	1.1742	0.147178	0.736386	0.636841	0.757747	0.320342	0.673414	1.33586	1.01763	0.863225	-0.230957	0.0537734	0.0841193	0.710305	0.841212		C-->T Editor	64805035	TGTCCCTCAAAACGGCCTAG	CAGCGCCAATGGGCTTTCGACGTCTCACACCGTGTCCCTCAAAACGGCCTAGGTTTCGAGACGCGACAGGCTCTTAAGCGGCT	C-T	1357G>A;1359G>A, 1360G>A;1361G>A	Glu453Lys, Gly454Lys	-0.902955	-0.040356	-0.942061	-0.713823	-0.783649	453.5	Glu453Lys, Gly454Lys	-1.31211	-0.697734	-0.699023	-0.120297	-0.0416332	0.040862
A-->G Editor	64805039	CCTCAAAACGGCCTAGGGAC	CAGCGCCAATGGGCTTTCGACGTCTCACACCGCCTCAAAACGGCCTAGGGACGTTTCGAGACGCGACAGGCTCTTAAGCGGCT	A-G	1353T>C, 1354T>C;1355T>C;1356T>C	Arg451Arg, Phe452Pro	-3.18233	-2.22407	-4.13854	-3.90248	-3.30777	451.5	Arg451Arg, Phe452Pro	-3.18575	-3.17402	-3.18723	-2.1101	-2.42565	-2.13645	-4.20078	-4.11833	-4.09649	-3.9035	-3.95776	-3.84617	-3.60368	-3.24617	-3.07345		C-->T Editor	64805039	CCTCAAAACGGCCTAGGGAC	CAGCGCCAATGGGCTTTCGACGTCTCACACCGCCTCAAAACGGCCTAGGGACGTTTCGAGACGCGACAGGCTCTTAAGCGGCT	C-T	1357G>A	Glu453Lys	0.0182892	1.63501	-1.27894	-0.614649	0.0599426	453	Glu453Lys	-0.086249	-0.000792563	0.141909	1.50227	1.75972	1.64304
A-->G Editor	64805044	GTGCAGTCCCTAGGCCGTTT	CAGCGCCAATGGGCTTTCGACGTCTCACACCGGTGCAGTCCCTAGGCCGTTTGTTTCGAGACGCGACAGGCTCTTAAGCGGCT	A-G	1340A>G	Gln447Arg	2.82565	2.43356	1.38808	4.18325	4.51603	447	Gln447Arg	2.73263	2.83042	2.9139	2.42625	2.46629	2.40813	1.60794	1.39881	1.1575	4.19747	4.1745	4.17778	4.59082	4.59348	4.36379		C-->T Editor	64805044	GTGCAGTCCCTAGGCCGTTT	CAGCGCCAATGGGCTTTCGACGTCTCACACCGGTGCAGTCCCTAGGCCGTTTGTTTCGAGACGCGACAGGCTCTTAAGCGGCT	C-T	1339C>T, 1343C>T	Gln447Ter, Ser448Phe	-1.35039	-0.919627	-1.27418	-1.44554	-1.41572	447.5	Gln447Ter, Ser448Phe	-1.16398	-1.29632	-1.59086	-1.09526	-0.760775	-0.902849
A-->G Editor	64805045	AACGGCCTAGGGACTGCACA	CAGCGCCAATGGGCTTTCGACGTCTCACACCGAACGGCCTAGGGACTGCACAGTTTCGAGACGCGACAGGCTCTTAAGCGGCT	C-T	1348G>A;1349G>A	Gly450Asn	0.121621	-0.00224182	-2.21072	-1.2642	-0.849681	450	Gly450Asn	0.467692	0.394885	-0.497713	-0.0345097	-0.0399264	0.0677107	-2.21255	-2.37167	-2.04795	-1.60024	-1.8514	-0.340979	-0.905491	-0.699619	-0.943933		C-->T Editor	64805045	AACGGCCTAGGGACTGCACA	CAGCGCCAATGGGCTTTCGACGTCTCACACCGAACGGCCTAGGGACTGCACAGTTTCGAGACGCGACAGGCTCTTAAGCGGCT	C-T	1348G>A;1349G>A	Gly450Asn	0.0325929	0.775756	-1.35315	-0.579186	0.489239	450	Gly450Asn	-0.316396	0.317358	0.0968164	0.893968	0.623523	0.809776
A-->G Editor	64805049	GCCTAGGGACTGCACAAGAA	CAGCGCCAATGGGCTTTCGACGTCTCACACCGGCCTAGGGACTGCACAAGAAGTTTCGAGACGCGACAGGCTCTTAAGCGGCT	A-G	1346T>C	Leu449Pro	-2.26136	-1.13643	-3.43755	-3.14174	-2.38456	449	Leu449Pro	-2.45327	-2.14005	-2.19076	-1.1294	-1.19036	-1.08955	-3.65076	-3.27287	-3.38901	-3.02698	-3.29373	-3.10451	-2.71068	-1.94592	-2.49708		C-->T Editor	64805049	GCCTAGGGACTGCACAAGAA	CAGCGCCAATGGGCTTTCGACGTCTCACACCGGCCTAGGGACTGCACAAGAAGTTTCGAGACGCGACAGGCTCTTAAGCGGCT	A-G	1346T>C	Leu449Pro	0.934866	1.22136	-0.890554	0.22165	1.6096	449	Leu449Pro	1.10178	0.839326	0.863489	1.35558	1.20282	1.10569
A-->G Editor	64805049	TTCTTGTGCAGTCCCTAGGC	CAGCGCCAATGGGCTTTCGACGTCTCACACCGTTCTTGTGCAGTCCCTAGGCGTTTCGAGACGCGACAGGCTCTTAAGCGGCT	In neither	In neither	In neither	-0.727481	0.391451	-3.38093	-2.57987	-0.54634	448.75	In neither	-0.402269	-0.925443	-0.85473	0.323526	0.513083	0.337744	-3.84457	-4.50459	-1.79363	-2.64582	-2.42762	-2.66617	-1.02118	-0.472005	-0.145833		C-->T Editor	64805049	TTCTTGTGCAGTCCCTAGGC	CAGCGCCAATGGGCTTTCGACGTCTCACACCGTTCTTGTGCAGTCCCTAGGCGTTTCGAGACGCGACAGGCTCTTAAGCGGCT	In neither	In neither	In neither	-0.789134	-0.356733	-1.14779	-1.61623	-0.847401	448.75	In neither	-0.973935	-0.356851	-1.03662	-0.477681	-0.502062	-0.0904552
A-->G Editor	64805050	CCTAGGGACTGCACAAGAAA	CAGCGCCAATGGGCTTTCGACGTCTCACACCGCCTAGGGACTGCACAAGAAAGTTTCGAGACGCGACAGGCTCTTAAGCGGCT	A-G	1342T>C, 1346T>C	Ser448Pro, Leu449Pro	-2.83487	-1.61191	-3.98623	-3.80895	-2.59128	448.5	Ser448Pro, Leu449Pro	-2.04654	-3.22973	-3.22833	-1.59954	-1.42673	-1.80944	-4.0936	-3.92246	-3.94264	-3.71746	-3.85398	-3.85541	-1.60094	-3.08709	-3.08582		C-->T Editor	64805050	CCTAGGGACTGCACAAGAAA	CAGCGCCAATGGGCTTTCGACGTCTCACACCGCCTAGGGACTGCACAAGAAAGTTTCGAGACGCGACAGGCTCTTAAGCGGCT	A-G	1342T>C, 1346T>C	Ser448Pro, Leu449Pro	-0.0345459	0.224025	-0.72137	-0.292359	0.577001	448.5	Ser448Pro, Leu449Pro	-0.089906	-0.310731	0.297	0.283169	0.155731	0.233177
A-->G Editor	64805052	TAGGGACTGCACAAGAAAGG	CAGCGCCAATGGGCTTTCGACGTCTCACACCGTAGGGACTGCACAAGAAAGGGTTTCGAGACGCGACAGGCTCTTAAGCGGCT	A-G	1342T>C	Ser448Pro	-1.75389	-1.98198	-1.87422	-4.68247	-3.5671	448	Ser448Pro	-1.11028	-1.68332	-2.46807	-1.99918	-2.24115	-1.70561	-0.939533	-0.740966	-3.94215	-4.9008	-4.54675	-4.59987	-3.40604	-4.37693	-2.91834		C-->T Editor	64805052	CCTTTCTTGTGCAGTCCCTA	CAGCGCCAATGGGCTTTCGACGTCTCACACCGCCTTTCTTGTGCAGTCCCTAGTTTCGAGACGCGACAGGCTCTTAAGCGGCT	C-T	1333C>T	Leu445Phe	0.501056	1.25113	-0.802603	-0.512215	0.580218	445	Leu445Phe	0.428149	0.545807	0.529212	1.08054	1.33703	1.33582
A-->G Editor	64805052	CCTTTCTTGTGCAGTCCCTA	CAGCGCCAATGGGCTTTCGACGTCTCACACCGCCTTTCTTGTGCAGTCCCTAGTTTCGAGACGCGACAGGCTCTTAAGCGGCT	C-T	1333C>T	Leu445Phe	-0.792879	0.157464	-1.412	-1.83088	-0.629354	445	Leu445Phe	-0.982698	-0.532327	-0.863612	0.119403	0.113283	0.239704	-1.32266	-0.645084	-2.26827	-1.51963	-1.55541	-2.41761	-0.633076	-0.68672	-0.568266		C-->T Editor	64805052	TAGGGACTGCACAAGAAAGG	CAGCGCCAATGGGCTTTCGACGTCTCACACCGTAGGGACTGCACAAGAAAGGGTTTCGAGACGCGACAGGCTCTTAAGCGGCT	C-T	1341G>A	Gln447Gln	-1.35072	-1.04346	-1.92296	-2.08229	-2.61384	447	Gln447Gln	-1.81178	-1.1604	-1.07997	-1.12888	-1.02158	-0.97991
A-->G Editor	64805053	AGGGACTGCACAAGAAAGGT	CAGCGCCAATGGGCTTTCGACGTCTCACACCGAGGGACTGCACAAGAAAGGTGTTTCGAGACGCGACAGGCTCTTAAGCGGCT	A-G	1342T>C	Ser448Pro	-3.63771	-2.26334	-4.62562	-4.7069	-3.97213	448	Ser448Pro	-3.66579	-3.75405	-3.49329	-2.18432	-2.53104	-2.07467	-4.74289	-4.42836	-4.70562	-4.7162	-4.81167	-4.59282	-3.97908	-3.92905	-4.00824		C-->T Editor	64805053	ACCTTTCTTGTGCAGTCCCT	CAGCGCCAATGGGCTTTCGACGTCTCACACCGACCTTTCTTGTGCAGTCCCTGTTTCGAGACGCGACAGGCTCTTAAGCGGCT	C-T	1333C>T	Leu445Phe	1.7723	2.45387	-1.05933	-0.53557	1.20586	445	Leu445Phe	1.71797	1.80234	1.79658	2.3581	2.56952	2.43401
A-->G Editor	64805053	ACCTTTCTTGTGCAGTCCCT	CAGCGCCAATGGGCTTTCGACGTCTCACACCGACCTTTCTTGTGCAGTCCCTGTTTCGAGACGCGACAGGCTCTTAAGCGGCT	C-T	1333C>T	Leu445Phe	0.832632	0.456846	-1.77533	-1.8231	-0.601796	445	Leu445Phe	0.243258	0.953819	1.30082	0.643839	0.327815	0.398883	-3.54709	-2.05143	0.27252	-2.11614	-2.4417	-0.911453	-0.684908	-0.731574	-0.388908		C-->T Editor	64805053	AGGGACTGCACAAGAAAGGT	CAGCGCCAATGGGCTTTCGACGTCTCACACCGAGGGACTGCACAAGAAAGGTGTTTCGAGACGCGACAGGCTCTTAAGCGGCT	C-T	1341G>A	Gln447Gln	-1.43339	-0.807909	-1.50075	-1.31915	-0.99906	447	Gln447Gln	-1.09729	-1.5248	-1.6781	-0.656077	-0.976685	-0.790965
A-->G Editor	64805058	CTGCACAAGAAAGGTGGCCC	CAGCGCCAATGGGCTTTCGACGTCTCACACCGCTGCACAAGAAAGGTGGCCCGTTTCGAGACGCGACAGGCTCTTAAGCGGCT	A-G	1334T>C;1335T>C, 1337T>C	Leu445Pro, Val446Ala	-2.80075	-2.43769	-4.54077	-5.11621	-3.67072	445.5	Leu445Pro, Val446Ala	-3.20232	-2.45386	-2.74606	-2.43741	-2.71706	-2.15859	-4.61912	-3.68226	-5.32095	-4.99665	-5.09324	-5.25873	-3.51721	-3.49278	-4.00218		C-->T Editor	64805058	CTGCACAAGAAAGGTGGCCC	CAGCGCCAATGGGCTTTCGACGTCTCACACCGCTGCACAAGAAAGGTGGCCCGTTTCGAGACGCGACAGGCTCTTAAGCGGCT	C-T	1336G>A;1338G>A	Val446Ile	-2.14564	-2.09003	-3.01231	-2.86831	-3.2435	446	Val446Ile	-1.62729	-1.67396	-3.13568	-1.91057	-2.55124	-1.80827
A-->G Editor	64805060	CTGGGCCACCTTTCTTGTGC	CAGCGCCAATGGGCTTTCGACGTCTCACACCGCTGGGCCACCTTTCTTGTGCGTTTCGAGACGCGACAGGCTCTTAAGCGGCT	A-G	1327A>G	Thr443Ala	-0.0580287	0.0234728	-0.606412	0.279738	0.785632	443	Thr443Ala	-0.0708062	0.179864	-0.283144	0.0696601	0.097347	-0.0965888	-1.13036	-0.387413	-0.301459	-0.789777	1.25988	0.369118	-0.0172933	1.52971	0.844484		C-->T Editor	64805060	CTGGGCCACCTTTCTTGTGC	CAGCGCCAATGGGCTTTCGACGTCTCACACCGCTGGGCCACCTTTCTTGTGCGTTTCGAGACGCGACAGGCTCTTAAGCGGCT	C-T	1325C>T;1326C>T	Ala442Val	-0.771595	-0.536543	-1.9969	-1.51636	-2.04126	442	Ala442Val	-0.433528	-1.13019	-0.751069	-0.531205	-0.70257	-0.375855
A-->G Editor	64805063	GGGCTGGGCCACCTTTCTTG	CAGCGCCAATGGGCTTTCGACGTCTCACACCGGGGCTGGGCCACCTTTCTTGGTTTCGAGACGCGACAGGCTCTTAAGCGGCT	C-T	1320C>T	Gly440Gly	0.960284	0.63398	-2.94346	-0.754258	0.0141725	440	Gly440Gly	0.542632	1.43346	0.904763	0.604265	0.585462	0.712213	-2.90514	-3.47336	-2.45187	-1.03523	-0.885403	-0.342141	-0.0980498	0.20059	-0.0600226		C-->T Editor	64805063	GGGCTGGGCCACCTTTCTTG	CAGCGCCAATGGGCTTTCGACGTCTCACACCGGGGCTGGGCCACCTTTCTTGGTTTCGAGACGCGACAGGCTCTTAAGCGGCT	C-T	1320C>T	Gly440Gly	-0.961682	-0.795803	-0.698481	-0.927669	-1.82849	440	Gly440Gly	-0.923298	-1.03705	-0.924695	-0.966485	-0.842829	-0.578095
A-->G Editor	64805065	GTGGGCTGGGCCACCTTTCT	CAGCGCCAATGGGCTTTCGACGTCTCACACCGGTGGGCTGGGCCACCTTTCTGTTTCGAGACGCGACAGGCTCTTAAGCGGCT	C-T	1320C>T	Gly440Gly	-0.447041	0.362417	-2.72689	-1.33541	-1.10551	440	Gly440Gly	-0.386834	-0.397846	-0.556443	0.244029	0.407447	0.435773	-2.58594	-3.52305	-2.07167	-2.14627	-2.40239	0.542432	-1.04923	-1.18218	-1.08512		C-->T Editor	64805065	GTGGGCTGGGCCACCTTTCT	CAGCGCCAATGGGCTTTCGACGTCTCACACCGGTGGGCTGGGCCACCTTTCTGTTTCGAGACGCGACAGGCTCTTAAGCGGCT	C-T	1320C>T	Gly440Gly	-0.789637	-0.247379	-0.504666	-1.08464	-0.799672	440	Gly440Gly	-0.672897	-0.878995	-0.81702	-0.240738	-0.289378	-0.21202
A-->G Editor	64805066	GAAAGGTGGCCCAGCCCACA	CAGCGCCAATGGGCTTTCGACGTCTCACACCGGAAAGGTGGCCCAGCCCACAGTTTCGAGACGCGACAGGCTCTTAAGCGGCT	A-G	1330T>C	Phe444Leu	-0.648359	-0.223627	1.78431	-0.903265	-0.705383	444	Phe444Leu	-0.910218	-0.643292	-0.391569	-0.376544	-0.117594	-0.176744	2.21643	1.74248	1.39403	-1.07676	-0.0599852	-1.57305	-0.714771	-0.8365	-0.564878		C-->T Editor	64805066	GAAAGGTGGCCCAGCCCACA	CAGCGCCAATGGGCTTTCGACGTCTCACACCGGAAAGGTGGCCCAGCCCACAGTTTCGAGACGCGACAGGCTCTTAAGCGGCT	A-G	1330T>C	Phe444Leu	-0.477628	-0.420626	-0.407835	-0.444257	-1.21847	444	Phe444Leu	-0.21786	-0.422871	-0.792152	-0.48729	-0.45101	-0.323578
A-->G Editor	64805069	AGGTGGCCCAGCCCACATGC	CAGCGCCAATGGGCTTTCGACGTCTCACACCGAGGTGGCCCAGCCCACATGCGTTTCGAGACGCGACAGGCTCTTAAGCGGCT	C-T	1323G>A, 1324G>A	Trp441Ter, Ala442Thr	-0.656023	0.13356	-3.87789	-2.65552	-1.0831	441.5	Trp441Ter, Ala442Thr	-0.688791	-0.813067	-0.466212	-0.0935036	0.253909	0.240276	-4.56733	-4.44232	-2.62402	-2.90768	-2.70328	-2.35559	-0.953871	-1.04278	-1.25266		C-->T Editor	64805069	AGGTGGCCCAGCCCACATGC	CAGCGCCAATGGGCTTTCGACGTCTCACACCGAGGTGGCCCAGCCCACATGCGTTTCGAGACGCGACAGGCTCTTAAGCGGCT	C-T	1323G>A, 1324G>A	Trp441Ter, Ala442Thr	-1.54397	-0.790211	-1.04706	-1.13784	-1.56132	441.5	Trp441Ter, Ala442Thr	-1.50551	-1.88206	-1.24433	-0.786732	-0.867073	-0.716828
A-->G Editor	64805074	GCCCAGCCCACATGCAGCAC	CAGCGCCAATGGGCTTTCGACGTCTCACACCGGCCCAGCCCACATGCAGCACGTTTCGAGACGCGACAGGCTCTTAAGCGGCT	A-G	1321T>C	Trp441Arg	-0.663832	0.189576	-2.70648	-1.71946	-0.764528	441	Trp441Arg	-0.745745	-0.512547	-0.733206	-0.0813401	0.20614	0.443926	-2.90869	-2.5351	-2.67565	-1.72	-0.96302	-2.47536	-0.496096	-0.778813	-1.01867		C-->T Editor	64805074	GCCCAGCCCACATGCAGCAC	CAGCGCCAATGGGCTTTCGACGTCTCACACCGGCCCAGCCCACATGCAGCACGTTTCGAGACGCGACAGGCTCTTAAGCGGCT	C-T	1318G>A;1319G>A, 1322G>A	Gly440Asn, Trp441Ter	-2.19571	-0.978596	-3.55503	-2.97012	-2.54667	440.5	Gly440Asn, Trp441Ter	-2.38236	-2.36083	-1.84395	-0.829098	-0.989467	-1.11722
A-->G Editor	64805075	CCCAGCCCACATGCAGCACA	CAGCGCCAATGGGCTTTCGACGTCTCACACCGCCCAGCCCACATGCAGCACAGTTTCGAGACGCGACAGGCTCTTAAGCGGCT	A-G	1321T>C	Trp441Arg	-0.803001	0.630303	-3.41358	-1.90616	-0.643168	441	Trp441Arg	-0.895072	-0.802711	-0.711222	0.644041	0.633642	0.613226	-4.51111	-2.84091	-2.88872	-2.74049	-1.27638	-1.70163	-0.367271	-0.682489	-0.879743		C-->T Editor	64805075	CCCAGCCCACATGCAGCACA	CAGCGCCAATGGGCTTTCGACGTCTCACACCGCCCAGCCCACATGCAGCACAGTTTCGAGACGCGACAGGCTCTTAAGCGGCT	C-T	1317G>A, 1318G>A;1319G>A	Val439Val, Gly440Asn	-0.685319	-0.586454	-0.336958	-0.363479	-0.459388	439.5	Val439Val, Gly440Asn	-0.485161	-0.81591	-0.754888	-0.714394	-0.632222	-0.412747
A-->G Editor	64805077	CAGCCCACATGCAGCACAGG	CAGCGCCAATGGGCTTTCGACGTCTCACACCGCAGCCCACATGCAGCACAGGGTTTCGAGACGCGACAGGCTCTTAAGCGGCT	A-G	1316T>C	Val439Ala	-1.53745	-0.329131	-4.36666	-3.15112	-1.47625	439	Val439Ala	-1.49157	-1.60708	-1.51368	-0.359336	-0.389045	-0.239012	-4.39822	-4.07443	-4.62734	-3.24464	-2.69012	-3.51861	-1.41922	-1.69642	-1.3131		C-->T Editor	64805077	CAGCCCACATGCAGCACAGG	CAGCGCCAATGGGCTTTCGACGTCTCACACCGCAGCCCACATGCAGCACAGGGTTTCGAGACGCGACAGGCTCTTAAGCGGCT	C-T	1315G>A;1317G>A, 1318G>A;1319G>A	Val439Ile, Gly440Asn	-0.796013	-0.558411	-0.885427	-1.13917	-0.747104	439.5	Val439Ile, Gly440Asn	-0.640332	-0.927369	-0.820339	-0.677039	-0.51123	-0.486964
A-->G Editor	64805077	CCTGTGCTGCATGTGGGCTG	CAGCGCCAATGGGCTTTCGACGTCTCACACCGCCTGTGCTGCATGTGGGCTGGTTTCGAGACGCGACAGGCTCTTAAGCGGCT	C-T	1309C>T	Leu437Leu	-0.471676	0.307273	2.97186	-1.55442	-0.79328	437	Leu437Leu	-0.78699	-0.0848409	-0.543199	0.583516	0.167847	0.170455	3.51715	3.11293	2.2855	-1.49228	-2.15144	-1.01953	-0.59778	-0.774309	-1.00775		C-->T Editor	64805077	CCTGTGCTGCATGTGGGCTG	CAGCGCCAATGGGCTTTCGACGTCTCACACCGCCTGTGCTGCATGTGGGCTGGTTTCGAGACGCGACAGGCTCTTAAGCGGCT	C-T	1309C>T	Leu437Leu	-0.823872	-0.636666	-1.39668	-1.05734	-0.982111	437	Leu437Leu	-0.298191	-0.870335	-1.30309	-0.531829	-0.689621	-0.688549
A-->G Editor	64805078	GCCTGTGCTGCATGTGGGCT	CAGCGCCAATGGGCTTTCGACGTCTCACACCGGCCTGTGCTGCATGTGGGCTGTTTCGAGACGCGACAGGCTCTTAAGCGGCT	C-T	1309C>T	Leu437Leu	-0.273966	0.543252	-3.8544	-2.62147	-0.49626	437	Leu437Leu	-0.09957	-0.434211	-0.288117	0.407318	0.665154	0.557283	-3.57493	-3.88527	-4.10301	-2.21331	-2.78475	-2.86634	-0.572787	-0.575692	-0.3403		C-->T Editor	64805078	GCCTGTGCTGCATGTGGGCT	CAGCGCCAATGGGCTTTCGACGTCTCACACCGGCCTGTGCTGCATGTGGGCTGTTTCGAGACGCGACAGGCTCTTAAGCGGCT	C-T	1309C>T	Leu437Leu	-0.185552	-0.346226	0.357597	-0.00165792	-0.622352	437	Leu437Leu	0.0672991	-0.540559	-0.083397	-0.65743	-0.100404	-0.280843
A-->G Editor	64805079	CGCCTGTGCTGCATGTGGGC	CAGCGCCAATGGGCTTTCGACGTCTCACACCGCGCCTGTGCTGCATGTGGGCGTTTCGAGACGCGACAGGCTCTTAAGCGGCT	C-T	1304C>T	Pro435Leu	0.110158	-0.0571009	-2.67371	-2.3385	-0.645544	435	Pro435Leu	0.828646	-0.189584	-0.308588	-0.165433	-0.0015142	-0.00435527	-3.04041	-2.88365	-2.09707	-2.73183	-2.59134	-1.69232	-0.932672	-0.493197	-0.510764		C-->T Editor	64805079	GCCCACATGCAGCACAGGCG	CAGCGCCAATGGGCTTTCGACGTCTCACACCGGCCCACATGCAGCACAGGCGGTTTCGAGACGCGACAGGCTCTTAAGCGGCT	C-T	1315G>A;1317G>A	Val439Ile	1.01554	1.7877	-0.461455	-0.139151	0.626784	439	Val439Ile	1.14561	0.9269	0.974113	1.82044	1.75599	1.78667
A-->G Editor	64805079	GCCCACATGCAGCACAGGCG	CAGCGCCAATGGGCTTTCGACGTCTCACACCGGCCCACATGCAGCACAGGCGGTTTCGAGACGCGACAGGCTCTTAAGCGGCT	A-G	1314T>C, 1316T>C	His438His, Val439Ala	-2.15975	-1.40482	-0.957265	-2.33292	-1.92658	438.5	His438His, Val439Ala	-2.01239	-2.20431	-2.26254	-1.3743	-1.49748	-1.34269	-1.32666	-0.224818	-1.32031	-1.61831	-3.32349	-2.05696	-2.55495	-1.08287	-2.14193		C-->T Editor	64805079	CGCCTGTGCTGCATGTGGGC	CAGCGCCAATGGGCTTTCGACGTCTCACACCGCGCCTGTGCTGCATGTGGGCGTTTCGAGACGCGACAGGCTCTTAAGCGGCT	C-T	1304C>T	Pro435Leu	-1.19209	0.188267	-1.69366	0.405736	0.593064	435	Pro435Leu	-1.09132	-1.09087	-1.39407	0.132589	0.133282	0.298929
A-->G Editor	64805080	CCCACATGCAGCACAGGCGT	CAGCGCCAATGGGCTTTCGACGTCTCACACCGCCCACATGCAGCACAGGCGTGTTTCGAGACGCGACAGGCTCTTAAGCGGCT	A-G	1314T>C, 1316T>C	His438His, Val439Ala	-1.82752	-0.652352	-2.83052	-3.24623	-1.38518	438.5	His438His, Val439Ala	-1.32617	-1.77707	-2.37934	-0.670665	-0.604552	-0.68184	-4.06479	-1.72554	-2.70122	-3.53119	-2.3207	-3.88681	-1.39311	-1.09316	-1.66926		C-->T Editor	64805080	CCCACATGCAGCACAGGCGT	CAGCGCCAATGGGCTTTCGACGTCTCACACCGCCCACATGCAGCACAGGCGTGTTTCGAGACGCGACAGGCTCTTAAGCGGCT	C-T	1315G>A	Val439Met	-0.875464	0.0801294	-1.76159	-1.89594	-0.584829	439	Val439Met	-0.701203	-1.37096	-0.554228	0.0215682	0.0745656	0.144254
A-->G Editor	64805081	CCACATGCAGCACAGGCGTG	CAGCGCCAATGGGCTTTCGACGTCTCACACCGCCACATGCAGCACAGGCGTGGTTTCGAGACGCGACAGGCTCTTAAGCGGCT	A-G	1314T>C	His438His	-0.625881	0.0546866	-1.12935	-0.406905	-0.896622	438	His438His	-0.382956	-0.502471	-0.992217	0.201085	-0.0222057	-0.0148197	-0.822441	-1.25312	-1.3125	-0.434493	0.0649689	-0.851192	-0.892321	-0.865012	-0.932534		C-->T Editor	64805081	CCACATGCAGCACAGGCGTG	CAGCGCCAATGGGCTTTCGACGTCTCACACCGCCACATGCAGCACAGGCGTGGTTTCGAGACGCGACAGGCTCTTAAGCGGCT	C-T	1311G>A, 1315G>A	Leu437Leu, Val439Met	-0.524573	-0.435708	-0.419047	-1.08024	-0.703514	438	Leu437Leu, Val439Met	-0.35893	-0.770897	-0.443892	-0.369207	-0.617268	-0.320648
A-->G Editor	64805082	CCACGCCTGTGCTGCATGTG	CAGCGCCAATGGGCTTTCGACGTCTCACACCGCCACGCCTGTGCTGCATGTGGTTTCGAGACGCGACAGGCTCTTAAGCGGCT	C-T	1301C>T, 1303C>T;1304C>T	Thr434Met, Pro435Phe	-1.15337	0.104689	-0.280257	-2.10151	-1.10039	434.5	Thr434Met, Pro435Phe	-1.04928	-1.301	-1.10983	0.131864	-0.0201456	0.202347	-0.254122	-0.384635	-0.202013	-2.03854	-2.34371	-1.92229	-1.27163	-0.958949	-1.07057		C-->T Editor	64805082	CCACGCCTGTGCTGCATGTG	CAGCGCCAATGGGCTTTCGACGTCTCACACCGCCACGCCTGTGCTGCATGTGGTTTCGAGACGCGACAGGCTCTTAAGCGGCT	C-T	1301C>T, 1303C>T;1304C>T	Thr434Met, Pro435Phe	-0.475105	-0.51409	0.379383	-0.0363086	0.337268	434.5	Thr434Met, Pro435Phe	-0.39429	-0.519156	-0.511868	-0.364655	-0.550259	-0.627356
A-->G Editor	64805083	CCCACGCCTGTGCTGCATGT	CAGCGCCAATGGGCTTTCGACGTCTCACACCGCCCACGCCTGTGCTGCATGTGTTTCGAGACGCGACAGGCTCTTAAGCGGCT	A-G	1300A>G	Thr434Ala	-0.597969	0.40945	1.78593	-0.969943	-0.606449	434	Thr434Ala	-1.04192	0.182507	-0.934498	0.696491	0.225397	0.306461	-1.38565	3.70172	3.04174	-0.822841	-0.578297	-1.50869	-0.793444	-0.238617	-0.787287		C-->T Editor	64805083	CCCACGCCTGTGCTGCATGT	CAGCGCCAATGGGCTTTCGACGTCTCACACCGCCCACGCCTGTGCTGCATGTGTTTCGAGACGCGACAGGCTCTTAAGCGGCT	C-T	1301C>T, 1303C>T;1304C>T	Thr434Met, Pro435Phe	-1.0519	-0.34526	-1.13986	-1.504	0.0202247	434.5	Thr434Met, Pro435Phe	-1.27764	-1.18466	-0.69341	-0.265316	-0.281516	-0.488948
A-->G Editor	64805084	TCCCACGCCTGTGCTGCATG	CAGCGCCAATGGGCTTTCGACGTCTCACACCGTCCCACGCCTGTGCTGCATGGTTTCGAGACGCGACAGGCTCTTAAGCGGCT	A-G	1300A>G	Thr434Ala	0.434918	0.312431	-0.643607	-1.25684	-0.30571	434	Thr434Ala	0.523615	0.0953215	0.685817	0.353909	0.280065	0.303318	-0.553184	-0.860849	-0.516789	-1.48175	-1.17129	-1.11747	-0.442339	0.146683	-0.621473		C-->T Editor	64805084	TCCCACGCCTGTGCTGCATG	CAGCGCCAATGGGCTTTCGACGTCTCACACCGTCCCACGCCTGTGCTGCATGGTTTCGAGACGCGACAGGCTCTTAAGCGGCT	C-T	1299C>T, 1301C>T, 1303C>T	Pro433Pro, Thr434Met, Pro435Ser	0.275615	-0.629493	0.410835	-1.07442	-0.960712	434	Pro433Pro, Thr434Met, Pro435Ser	0.477465	0.191095	0.158284	-0.555018	-0.612318	-0.721144
A-->G Editor	64805085	ATGCAGCACAGGCGTGGGAC	CAGCGCCAATGGGCTTTCGACGTCTCACACCGATGCAGCACAGGCGTGGGACGTTTCGAGACGCGACAGGCTCTTAAGCGGCT	A-G	1307T>C, 1310T>C	Val436Ala, Leu437Pro	-1.68936	-1.48763	-3.92823	-3.94067	-2.11788	436.5	Val436Ala, Leu437Pro	-1.30689	-1.25311	-2.50809	-1.85307	-1.33838	-1.27145	-3.15395	-4.01319	-4.61754	-3.95141	-3.81008	-4.06051	-1.93276	-2.48496	-1.93592		C-->T Editor	64805085	ATGCAGCACAGGCGTGGGAC	CAGCGCCAATGGGCTTTCGACGTCTCACACCGATGCAGCACAGGCGTGGGACGTTTCGAGACGCGACAGGCTCTTAAGCGGCT	C-T	1308G>A, 1311G>A	Val436Val, Leu437Leu	-0.479549	-0.753466	-1.3333	-0.511585	-1.57235	436.5	Val436Val, Leu437Leu	-0.591679	-0.376628	-0.470339	-0.719786	-0.592202	-0.948411
A-->G Editor	64805086	AGTCCCACGCCTGTGCTGCA	CAGCGCCAATGGGCTTTCGACGTCTCACACCGAGTCCCACGCCTGTGCTGCAGTTTCGAGACGCGACAGGCTCTTAAGCGGCT	A-G	1300A>G	Thr434Ala	-1.50399	-0.794241	0.458468	-2.90533	-1.83474	434	Thr434Ala	-1.60477	-1.4265	-1.48072	-0.801634	-0.736499	-0.844591	1.12122	0.490748	-0.23656	-2.91344	-2.84052	-2.96203	-1.87721	-1.71832	-1.90868		C-->T Editor	64805086	AGTCCCACGCCTGTGCTGCA	CAGCGCCAATGGGCTTTCGACGTCTCACACCGAGTCCCACGCCTGTGCTGCAGTTTCGAGACGCGACAGGCTCTTAAGCGGCT	C-T	1297C>T;1298C>T;1299C>T, 1301C>T	Pro433Phe, Thr434Met	-0.654933	-0.274559	-1.12013	-1.1388	-0.350852	433.5	Pro433Phe, Thr434Met	-0.94111	-0.487503	-0.536185	-0.328684	-0.243355	-0.251639
A-->G Editor	64805090	GGGCAGTCCCACGCCTGTGC	CAGCGCCAATGGGCTTTCGACGTCTCACACCGGGGCAGTCCCACGCCTGTGCGTTTCGAGACGCGACAGGCTCTTAAGCGGCT	A-G	1294A>G	Ser432Gly	-3.62422	-2.26423	-4.07916	-4.19627	-3.47185	432	Ser432Gly	-3.54108	-3.71703	-3.61455	-2.23199	-2.39436	-2.16632	-4.54354	-4.03191	-3.66203	-4.11199	-4.25517	-4.22164	-3.34068	-3.66749	-3.40739		C-->T Editor	64805090	GGGCAGTCCCACGCCTGTGC	CAGCGCCAATGGGCTTTCGACGTCTCACACCGGGGCAGTCCCACGCCTGTGCGTTTCGAGACGCGACAGGCTCTTAAGCGGCT	C-T	1293C>T, 1297C>T	Gly431Gly, Pro433Ser	0.0680268	1.20883	-0.574943	0.0158345	-0.187335	432	Gly431Gly, Pro433Ser	-0.176123	0.410114	-0.0299105	0.952623	1.19227	1.48159
A-->G Editor	64805093	GGAGGGCAGTCCCACGCCTG	CAGCGCCAATGGGCTTTCGACGTCTCACACCGGGAGGGCAGTCCCACGCCTGGTTTCGAGACGCGACAGGCTCTTAAGCGGCT	A-G	1294A>G	Ser432Gly	-1.44922	-1.5386	-2.34777	-3.14013	-2.93743	432	Ser432Gly	-1.82607	-1.00989	-1.51171	-1.22743	-1.80873	-1.57964	-2.77748	-2.37159	-1.89423	-3.37209	-3.11567	-2.93263	-2.88963	-3.19362	-2.72904		C-->T Editor	64805093	GGAGGGCAGTCCCACGCCTG	CAGCGCCAATGGGCTTTCGACGTCTCACACCGGGAGGGCAGTCCCACGCCTGGTTTCGAGACGCGACAGGCTCTTAAGCGGCT	C-T	1293C>T	Gly431Gly	-1.22321	-0.719594	-2.0264	-1.89222	-1.48282	431	Gly431Gly	-1.22207	-1.29312	-1.15444	-0.583873	-0.696591	-0.878317
A-->G Editor	64805095	GAGGAGGGCAGTCCCACGCC	CAGCGCCAATGGGCTTTCGACGTCTCACACCGGAGGAGGGCAGTCCCACGCCGTTTCGAGACGCGACAGGCTCTTAAGCGGCT	A-G	1289A>G	Glu430Gly	-2.32872	-1.94418	-3.24567	-3.63968	-2.98419	430	Glu430Gly	-2.10537	-2.94517	-1.93561	-1.58185	-2.51188	-1.7388	-3.77644	-3.89637	-2.0642	-3.04803	-4.23625	-3.63475	-2.99355	-3.43707	-2.52194		C-->T Editor	64805095	GAGGAGGGCAGTCCCACGCC	CAGCGCCAATGGGCTTTCGACGTCTCACACCGGAGGAGGGCAGTCCCACGCCGTTTCGAGACGCGACAGGCTCTTAAGCGGCT	A-G	1289A>G	Glu430Gly	-0.727576	-0.537667	0.731365	-0.927761	-1.32764	430	Glu430Gly	-0.613029	-0.961906	-0.607795	-0.385851	-0.790657	-0.436493
A-->G Editor	64805099	ATGGGAGGAGGGCAGTCCCA	CAGCGCCAATGGGCTTTCGACGTCTCACACCGATGGGAGGAGGGCAGTCCCAGTTTCGAGACGCGACAGGCTCTTAAGCGGCT	A-G	1286A>G	Glu429Gly	-2.5518	-1.11143	-4.24369	-2.88564	-2.04277	429	Glu429Gly	-2.47773	-2.38644	-2.79123	-1.02206	-1.1947	-1.11752	-4.62296	-4.00546	-4.10265	-2.11375	-3.74162	-2.80156	-1.77465	-2.2835	-2.07015		C-->T Editor	64805099	ATGGGAGGAGGGCAGTCCCA	CAGCGCCAATGGGCTTTCGACGTCTCACACCGATGGGAGGAGGGCAGTCCCAGTTTCGAGACGCGACAGGCTCTTAAGCGGCT	A-G	1286A>G	Glu429Gly	-1.2309	-0.851393	-1.7014	-1.54148	-1.59397	429	Glu429Gly	-1.11535	-1.59279	-0.984575	-1.2065	-0.759365	-0.588316
A-->G Editor	64805100	GGGACTGCCCTCCTCCCATT	CAGCGCCAATGGGCTTTCGACGTCTCACACCGGGGACTGCCCTCCTCCCATTGTTTCGAGACGCGACAGGCTCTTAAGCGGCT	A-G	1296T>C	Ser432Ser	0.0442728	0.253504	-3.2663	-3.28859	-1.17634	432	Ser432Ser	0.439339	-0.925282	0.618762	0.208952	0.13813	0.41343	-5.09397	-2.05622	-2.64871	-3.32561	-2.63798	-3.90219	-1.01468	-1.2939	-1.22044		C-->T Editor	64805100	GGGACTGCCCTCCTCCCATT	CAGCGCCAATGGGCTTTCGACGTCTCACACCGGGGACTGCCCTCCTCCCATTGTTTCGAGACGCGACAGGCTCTTAAGCGGCT	C-T	1292G>A, 1295G>A	Gly431Asp, Ser432Asn	-1.99542	-1.23999	-3.09972	-2.55061	-3.18604	431.5	Gly431Asp, Ser432Asn	-2.69413	-1.48858	-1.80355	-1.21612	-1.29527	-1.20856
A-->G Editor	64805103	ACTGCCCTCCTCCCATTTGC	CAGCGCCAATGGGCTTTCGACGTCTCACACCGACTGCCCTCCTCCCATTTGCGTTTCGAGACGCGACAGGCTCTTAAGCGGCT	C-T	1290G>A, 1291G>A;1292G>A	Glu430Glu, Gly431Asn	-0.773634	0.0837543	-3.67711	-0.760444	-0.937392	430.5	Glu430Glu, Gly431Asn	-1.04537	-0.563584	-0.711952	0.162408	-0.000157552	0.0890127	-3.53959	-3.29846	-4.19328	-1.56242	-0.36718	-0.351728	-0.906576	-0.991594	-0.914007		C-->T Editor	64805103	ACTGCCCTCCTCCCATTTGC	CAGCGCCAATGGGCTTTCGACGTCTCACACCGACTGCCCTCCTCCCATTTGCGTTTCGAGACGCGACAGGCTCTTAAGCGGCT	C-T	1290G>A, 1291G>A;1292G>A	Glu430Glu, Gly431Asn	-1.91073	-1.29988	-0.657657	-1.40587	-1.19049	430.5	Glu430Glu, Gly431Asn	-2.36187	-2.55734	-0.812977	-1.10601	-1.39334	-1.40028
A-->G Editor	64805106	TCTGCAAATGGGAGGAGGGC	CAGCGCCAATGGGCTTTCGACGTCTCACACCGTCTGCAAATGGGAGGAGGGCGTTTCGAGACGCGACAGGCTCTTAAGCGGCT	A-G	1279A>G;1280A>G;1281A>G	Lys427Gly	-2.33058	-1.16767	-4.21586	-3.60033	-2.08176	427	Lys427Gly	-2.05798	-2.58909	-2.34467	-0.898935	-1.18822	-1.41584	-4.53162	-3.76455	-4.35141	-3.29956	-4.11502	-3.38642	-1.99955	-2.12101	-2.12472		C-->T Editor	64805106	GCCCTCCTCCCATTTGCAGA	CAGCGCCAATGGGCTTTCGACGTCTCACACCGGCCCTCCTCCCATTTGCAGAGTTTCGAGACGCGACAGGCTCTTAAGCGGCT	C-T	1287G>A, 1288G>A;1290G>A	Glu429Glu, Glu430Lys	-1.76412	-0.799592	-2.62466	-1.66452	-1.46064	429.5	Glu429Glu, Glu430Lys	-1.96675	-1.95312	-1.37248	-0.935665	-0.846287	-0.616824
A-->G Editor	64805106	GCCCTCCTCCCATTTGCAGA	CAGCGCCAATGGGCTTTCGACGTCTCACACCGGCCCTCCTCCCATTTGCAGAGTTTCGAGACGCGACAGGCTCTTAAGCGGCT	C-T	1287G>A, 1288G>A;1290G>A	Glu429Glu, Glu430Lys	1.05691	0.800858	-0.838393	0.477584	0.360163	429.5	Glu429Glu, Glu430Lys	0.716171	0.693353	1.7612	0.716144	0.769642	0.916788	-1.05505	-0.649223	-0.810908	0.368835	0.362752	0.701164	0.360326	0.645673	0.0744902		C-->T Editor	64805106	TCTGCAAATGGGAGGAGGGC	CAGCGCCAATGGGCTTTCGACGTCTCACACCGTCTGCAAATGGGAGGAGGGCGTTTCGAGACGCGACAGGCTCTTAAGCGGCT	C-T	1278C>T	Cys426Cys	-0.450473	-0.164003	-1.48038	-0.805455	0.148954	426	Cys426Cys	0.0117764	-0.595014	-0.768183	0.0985987	-0.147928	-0.44268
A-->G Editor	64805109	CTCCTCCCATTTGCAGATGC	CAGCGCCAATGGGCTTTCGACGTCTCACACCGCTCCTCCCATTTGCAGATGCGTTTCGAGACGCGACAGGCTCTTAAGCGGCT	C-T	1283G>A;1284G>A, 1285G>A;1287G>A	Trp428Ter, Glu429Lys	-0.312227	0.290064	-2.36016	-0.842845	-0.73964	428.5	Trp428Ter, Glu429Lys	-0.87102	-0.044802	-0.0208594	0.338661	0.267541	0.263991	-1.98813	-3.15492	-1.93742	-0.613038	-1.12963	-0.785865	-0.58535	-0.818804	-0.814765		C-->T Editor	64805109	CTCCTCCCATTTGCAGATGC	CAGCGCCAATGGGCTTTCGACGTCTCACACCGCTCCTCCCATTTGCAGATGCGTTTCGAGACGCGACAGGCTCTTAAGCGGCT	C-T	1283G>A;1284G>A, 1285G>A;1287G>A	Trp428Ter, Glu429Lys	-1.30622	-0.648986	-0.210745	-0.466074	-1.38867	428.5	Trp428Ter, Glu429Lys	-1.6989	-1.24607	-0.973698	-0.597396	-0.620185	-0.729377
A-->G Editor	64805109	GCATCTGCAAATGGGAGGAG	CAGCGCCAATGGGCTTTCGACGTCTCACACCGGCATCTGCAAATGGGAGGAGGTTTCGAGACGCGACAGGCTCTTAAGCGGCT	C-T	1275C>T, 1278C>T	Ile425Ile, Cys426Cys	-1.59506	-0.120991	-0.549222	-0.926767	-0.642353	425.5	Ile425Ile, Cys426Cys	-1.43488	-1.83925	-1.51107	0.227825	-0.241541	-0.349258	0.511132	-0.877181	-1.28162	0.0928066	-0.551876	-2.32123	-1.00929	-0.0640946	-0.85368		C-->T Editor	64805109	GCATCTGCAAATGGGAGGAG	CAGCGCCAATGGGCTTTCGACGTCTCACACCGGCATCTGCAAATGGGAGGAGGTTTCGAGACGCGACAGGCTCTTAAGCGGCT	C-T	1275C>T, 1278C>T	Ile425Ile, Cys426Cys	-0.471323	-0.104165	-0.453059	-0.0988338	-0.334142	425.5	Ile425Ile, Cys426Cys	-0.451438	-0.42717	-0.535362	0.069168	-0.245992	-0.13567
A-->G Editor	64805110	GGCATCTGCAAATGGGAGGA	CAGCGCCAATGGGCTTTCGACGTCTCACACCGGGCATCTGCAAATGGGAGGAGTTTCGAGACGCGACAGGCTCTTAAGCGGCT	A-G	1273A>G	Ile425Val	-1.36652	0.119463	-3.55752	-2.03746	-0.183038	425	Ile425Val	-1.27846	-1.17757	-1.64352	0.123853	0.17521	0.0593254	-4.11278	-3.03719	-3.52257	-2.19981	-1.67415	-2.2384	-0.568599	0.0894394	-0.0699549		C-->T Editor	64805110	GGCATCTGCAAATGGGAGGA	CAGCGCCAATGGGCTTTCGACGTCTCACACCGGGCATCTGCAAATGGGAGGAGTTTCGAGACGCGACAGGCTCTTAAGCGGCT	C-T	1275C>T	Ile425Ile	-0.00507966	-0.552323	0.465291	-0.0209394	-1.46987	425	Ile425Ile	-0.11979	0.225266	-0.120715	-0.483666	-0.652449	-0.520852
A-->G Editor	64805111	CGGCATCTGCAAATGGGAGG	CAGCGCCAATGGGCTTTCGACGTCTCACACCGCGGCATCTGCAAATGGGAGGGTTTCGAGACGCGACAGGCTCTTAAGCGGCT	A-G	1273A>G	Ile425Val	-0.167873	-0.541863	-2.85873	-2.94293	-1.45367	425	Ile425Val	0.100358	-0.137642	-0.466335	-0.347373	-0.752297	-0.525919	-0.937654	-3.44547	-4.19307	-2.68879	-2.71628	-3.42371	-1.17211	-1.64481	-1.54407		C-->T Editor	64805111	CGGCATCTGCAAATGGGAGG	CAGCGCCAATGGGCTTTCGACGTCTCACACCGCGGCATCTGCAAATGGGAGGGTTTCGAGACGCGACAGGCTCTTAAGCGGCT	C-T	1272C>T, 1275C>T	Gly424Gly, Ile425Ile	-1.88023	-1.04092	-2.53442	-2.43302	-2.01343	424.5	Gly424Gly, Ile425Ile	-1.90848	-1.70453	-2.02768	-1.02599	-1.01863	-1.07815
A-->G Editor	64805112	CTCCCATTTGCAGATGCCGT	CAGCGCCAATGGGCTTTCGACGTCTCACACCGCTCCCATTTGCAGATGCCGTGTTTCGAGACGCGACAGGCTCTTAAGCGGCT	A-G	1282T>C	Trp428Arg	-0.742544	-0.150147	-1.66942	-2.92944	-0.851232	428	Trp428Arg	-0.510638	-0.488656	-1.22834	-0.0432478	-0.152423	-0.25477	-0.663113	-3.11122	-1.23394	-2.97214	-2.62184	-3.19433	-0.393264	-1.23776	-0.922678		C-->T Editor	64805112	CTCCCATTTGCAGATGCCGT	CAGCGCCAATGGGCTTTCGACGTCTCACACCGCTCCCATTTGCAGATGCCGTGTTTCGAGACGCGACAGGCTCTTAAGCGGCT	C-T	1283G>A;1284G>A	Trp428Ter	-0.949031	-0.652046	-1.45979	-1.49976	-0.676525	428	Trp428Ter	-1.24609	-0.802945	-0.798059	-0.820815	-0.487842	-0.647481
A-->G Editor	64805113	GACGGCATCTGCAAATGGGA	CAGCGCCAATGGGCTTTCGACGTCTCACACCGGACGGCATCTGCAAATGGGAGTTTCGAGACGCGACAGGCTCTTAAGCGGCT	A-G	1273A>G	Ile425Val	-1.08818	-0.37768	-2.85977	-3.05585	-1.33205	425	Ile425Val	-1.59892	-0.960625	-0.704984	-0.33664	-0.311481	-0.48492	-3.15647	-2.58362	-2.83922	-3.1576	-1.97753	-4.03241	-1.34381	-1.43503	-1.21732		C-->T Editor	64805113	GACGGCATCTGCAAATGGGA	CAGCGCCAATGGGCTTTCGACGTCTCACACCGGACGGCATCTGCAAATGGGAGTTTCGAGACGCGACAGGCTCTTAAGCGGCT	C-T	1272C>T	Gly424Gly	-1.67633	-0.987005	-2.44818	-2.31833	-2.98372	424	Gly424Gly	-1.42376	-2.21056	-1.39468	-0.979986	-1.11911	-0.861921
A-->G Editor	64805114	CGACGGCATCTGCAAATGGG	CAGCGCCAATGGGCTTTCGACGTCTCACACCGCGACGGCATCTGCAAATGGGGTTTCGAGACGCGACAGGCTCTTAAGCGGCT	A-G	1273A>G	Ile425Val	-1.27539	-0.784401	-2.05477	-3.48999	-2.10343	425	Ile425Val	-1.20715	-1.42565	-1.19338	-0.643192	-0.852013	-0.857999	-0.761983	-1.36754	-4.0348	-3.40027	-3.18638	-3.88332	-1.79723	-2.08969	-2.42337		C-->T Editor	64805114	CGACGGCATCTGCAAATGGG	CAGCGCCAATGGGCTTTCGACGTCTCACACCGCGACGGCATCTGCAAATGGGGTTTCGAGACGCGACAGGCTCTTAAGCGGCT	C-T	1269C>T, 1272C>T	Asp423Asp, Gly424Gly	-1.58995	-0.87777	-1.36068	-0.968207	-1.90756	423.5	Asp423Asp, Gly424Gly	-1.13609	-1.53337	-2.10039	-0.89387	-1.09992	-0.63952
A-->G Editor	64805115	CCATTTGCAGATGCCGTCGT	CAGCGCCAATGGGCTTTCGACGTCTCACACCGCCATTTGCAGATGCCGTCGTGTTTCGAGACGCGACAGGCTCTTAAGCGGCT	C-T	1277G>A	Cys426Tyr	-2.35473	-1.76924	-4.93429	-2.02711	-2.92026	426	Cys426Tyr	-1.99284	-2.17643	-2.89492	-1.34118	-2.20857	-1.75796	-5.25844	-4.56187	-4.98255	-1.66175	-3.34745	-1.07212	-3.28884	-2.65797	-2.81396		C-->T Editor	64805115	CCATTTGCAGATGCCGTCGT	CAGCGCCAATGGGCTTTCGACGTCTCACACCGCCATTTGCAGATGCCGTCGTGTTTCGAGACGCGACAGGCTCTTAAGCGGCT	C-T	1277G>A	Cys426Tyr	-1.27854	-0.586589	-1.68406	-1.73762	-1.40637	426	Cys426Tyr	-0.91317	-1.70697	-1.21549	-0.70484	-0.605139	-0.44979
A-->G Editor	64805116	TACGACGGCATCTGCAAATG	CAGCGCCAATGGGCTTTCGACGTCTCACACCGTACGACGGCATCTGCAAATGGTTTCGAGACGCGACAGGCTCTTAAGCGGCT	A-G	1268A>G	Asp423Gly	-1.11047	-0.556007	-2.75827	-1.5292	-1.39568	423	Asp423Gly	-0.513804	-1.57782	-1.23979	-0.570757	-0.521315	-0.57595	-3.11025	-1.91963	-3.24492	-2.43035	-1.04996	-1.10729	-1.04433	-1.68787	-1.45485		C-->T Editor	64805116	TACGACGGCATCTGCAAATG	CAGCGCCAATGGGCTTTCGACGTCTCACACCGTACGACGGCATCTGCAAATGGTTTCGAGACGCGACAGGCTCTTAAGCGGCT	C-T	1269C>T	Asp423Asp	-0.475515	0.0246583	-0.123927	-0.229857	-0.0459917	423	Asp423Asp	-0.945521	-0.0635341	-0.417489	-0.114021	0.276733	-0.0887371
A-->G Editor	64805117	CTACGACGGCATCTGCAAAT	CAGCGCCAATGGGCTTTCGACGTCTCACACCGCTACGACGGCATCTGCAAATGTTTCGAGACGCGACAGGCTCTTAAGCGGCT	A-G	1268A>G	Asp423Gly	-1.15457	0.162256	-1.4654	-1.54384	-1.06993	423	Asp423Gly	-1.18043	-1.23243	-1.05086	0.00767138	0.342406	0.136691	-2.44281	0.351712	-2.30511	-1.61918	-2.42762	-0.584713	-1.1749	-1.01669	-1.0182		C-->T Editor	64805117	CTACGACGGCATCTGCAAAT	CAGCGCCAATGGGCTTTCGACGTCTCACACCGCTACGACGGCATCTGCAAATGTTTCGAGACGCGACAGGCTCTTAAGCGGCT	C-T	1266C>T, 1269C>T	Tyr422Tyr, Asp423Asp	-1.10504	-0.320888	-0.951094	-0.785848	-1.35039	422.5	Tyr422Tyr, Asp423Asp	-0.842393	-1.3668	-1.10593	-0.221741	-0.201709	-0.539214
A-->G Editor	64805118	TCTACGACGGCATCTGCAAA	CAGCGCCAATGGGCTTTCGACGTCTCACACCGTCTACGACGGCATCTGCAAAGTTTCGAGACGCGACAGGCTCTTAAGCGGCT	A-G	1265A>G, 1268A>G	Tyr422Cys, Asp423Gly	-1.3766	-0.434045	-3.05029	-3.26142	-1.49825	422.5	Tyr422Cys, Asp423Gly	-1.44298	-1.07818	-1.60863	-0.395163	-0.459989	-0.446983	-3.62333	-2.2667	-3.26083	-3.7959	-3.21351	-2.77484	-1.48897	-1.83324	-1.17254		C-->T Editor	64805118	TCTACGACGGCATCTGCAAA	CAGCGCCAATGGGCTTTCGACGTCTCACACCGTCTACGACGGCATCTGCAAAGTTTCGAGACGCGACAGGCTCTTAAGCGGCT	C-T	1266C>T, 1269C>T	Tyr422Tyr, Asp423Asp	-1.38017	-0.309318	-1.51029	-0.618815	-0.638996	422.5	Tyr422Tyr, Asp423Asp	-1.62191	-0.803043	-1.71557	-0.462176	-0.422982	-0.0427947
A-->G Editor	64805120	TGCAGATGCCGTCGTAGAAT	CAGCGCCAATGGGCTTTCGACGTCTCACACCGTGCAGATGCCGTCGTAGAATGTTTCGAGACGCGACAGGCTCTTAAGCGGCT	A-G	1274T>C, 1276T>C	Ile425Thr, Cys426Arg	-1.02422	-0.281096	-2.38332	-1.54607	-1.0912	425.5	Ile425Thr, Cys426Arg	-0.622441	-1.31525	-1.13497	-0.304553	-0.272189	-0.266546	-1.02543	-3.89514	-2.22941	-0.766657	-2.2802	-1.59136	-1.31568	-0.916778	-1.04114		C-->T Editor	64805120	TGCAGATGCCGTCGTAGAAT	CAGCGCCAATGGGCTTTCGACGTCTCACACCGTGCAGATGCCGTCGTAGAATGTTTCGAGACGCGACAGGCTCTTAAGCGGCT	A-G	1274T>C, 1276T>C	Ile425Thr, Cys426Arg	-1.22207	-0.7469	-1.92139	-1.90512	-1.56933	425.5	Ile425Thr, Cys426Arg	-1.39359	-1.03518	-1.23743	-0.658876	-0.794008	-0.787817
A-->G Editor	64805123	AGATGCCGTCGTAGAATCGC	CAGCGCCAATGGGCTTTCGACGTCTCACACCGAGATGCCGTCGTAGAATCGCGTTTCGAGACGCGACAGGCTCTTAAGCGGCT	C-T	1270G>A;1271G>A	Gly424Asn	-0.714405	0.289907	-3.36865	-2.35797	-0.557656	424	Gly424Asn	-0.817722	-0.23717	-1.08832	0.250438	0.217423	0.401861	-2.99552	-3.10399	-4.00643	-1.19671	-2.60439	-3.27281	-0.70279	-0.834943	-0.135235		C-->T Editor	64805123	AGATGCCGTCGTAGAATCGC	CAGCGCCAATGGGCTTTCGACGTCTCACACCGAGATGCCGTCGTAGAATCGCGTTTCGAGACGCGACAGGCTCTTAAGCGGCT	C-T	1270G>A;1271G>A	Gly424Asn	-3.0434	-1.60461	-2.19321	-3.26361	-2.51471	424	Gly424Asn	-3.53853	-2.5971	-2.99456	-1.55525	-1.7206	-1.53798
A-->G Editor	64805124	TGCGATTCTACGACGGCATC	CAGCGCCAATGGGCTTTCGACGTCTCACACCGTGCGATTCTACGACGGCATCGTTTCGAGACGCGACAGGCTCTTAAGCGGCT	A-G	1260A>G	Arg420Arg	-0.568355	0.572252	-1.32832	-1.99766	-0.176012	420	Arg420Arg	-0.894879	-0.28154	-0.528646	0.568995	0.636187	0.511574	-1.09899	-0.709553	-2.17641	-1.49208	-1.8266	-2.6743	-0.254549	-0.0499819	-0.223504		C-->T Editor	64805124	TGCGATTCTACGACGGCATC	CAGCGCCAATGGGCTTTCGACGTCTCACACCGTGCGATTCTACGACGGCATCGTTTCGAGACGCGACAGGCTCTTAAGCGGCT	C-T	1263C>T	Phe421Phe	-0.327798	-0.0606629	-0.377944	-0.600502	-1.01094	421	Phe421Phe	0.0156826	-0.416566	-0.582511	0.184305	-0.0287019	-0.337592
A-->G Editor	64805126	TGCCGTCGTAGAATCGCAGC	CAGCGCCAATGGGCTTTCGACGTCTCACACCGTGCCGTCGTAGAATCGCAGCGTTTCGAGACGCGACAGGCTCTTAAGCGGCT	C-T	1267G>A, 1270G>A	Asp423Asn, Gly424Ser	0.55803	0.440338	-2.33003	-0.275766	-0.574706	423.5	Asp423Asn, Gly424Ser	0.415272	1.4	-0.141182	0.44127	0.379932	0.499811	-4.58157	-2.51596	0.107448	-0.894522	0.540924	-0.473701	-0.738898	-0.295833	-0.689387		C-->T Editor	64805126	TGCCGTCGTAGAATCGCAGC	CAGCGCCAATGGGCTTTCGACGTCTCACACCGTGCCGTCGTAGAATCGCAGCGTTTCGAGACGCGACAGGCTCTTAAGCGGCT	C-T	1267G>A, 1270G>A	Asp423Asn, Gly424Ser	-2.2623	-1.55153	-2.85743	-2.88893	-2.26447	423.5	Asp423Asn, Gly424Ser	-2.586	-2.38176	-1.81914	-1.92262	-1.55856	-1.17342
A-->G Editor	64805127	GCCGTCGTAGAATCGCAGCA	CAGCGCCAATGGGCTTTCGACGTCTCACACCGGCCGTCGTAGAATCGCAGCAGTTTCGAGACGCGACAGGCTCTTAAGCGGCT	C-T	1267G>A	Asp423Asn	-1.74243	-1.21175	-3.3004	-3.57902	-2.29178	423	Asp423Asn	-1.86726	-1.33192	-2.0281	-1.35228	-1.23011	-1.05284	-2.67261	-3.8812	-3.34738	-4.57056	-2.93924	-3.22726	-2.11229	-2.43434	-2.32872		C-->T Editor	64805127	GCCGTCGTAGAATCGCAGCA	CAGCGCCAATGGGCTTTCGACGTCTCACACCGGCCGTCGTAGAATCGCAGCAGTTTCGAGACGCGACAGGCTCTTAAGCGGCT	C-T	1267G>A	Asp423Asn	-2.04501	-1.12995	-2.92446	-2.34887	-3.09332	423	Asp423Asn	-2.39711	-1.87998	-1.85792	-1.21865	-1.48813	-0.683069
A-->G Editor	64805129	CGTCGTAGAATCGCAGCAGG	CAGCGCCAATGGGCTTTCGACGTCTCACACCGCGTCGTAGAATCGCAGCAGGGTTTCGAGACGCGACAGGCTCTTAAGCGGCT	A-G	1264T>C	Tyr422His	-2.01033	-2.07545	-5.19896	-4.64791	-2.61384	422	Tyr422His	-1.60374	-2.0676	-2.35965	-2.36843	-1.92048	-1.93745	-5.61626	-5.25681	-4.72381	-5.10207	-4.8672	-3.97447	-2.55661	-3.16135	-2.12354		C-->T Editor	64805129	CGTCGTAGAATCGCAGCAGG	CAGCGCCAATGGGCTTTCGACGTCTCACACCGCGTCGTAGAATCGCAGCAGGGTTTCGAGACGCGACAGGCTCTTAAGCGGCT	C-T	1267G>A	Asp423Asn	-2.93674	-1.42227	-4.15137	-2.97576	-3.87643	423	Asp423Asn	-2.84275	-2.29888	-3.66858	-1.27238	-1.64112	-1.35332
A-->G Editor	64805130	GTCGTAGAATCGCAGCAGGT	CAGCGCCAATGGGCTTTCGACGTCTCACACCGGTCGTAGAATCGCAGCAGGTGTTTCGAGACGCGACAGGCTCTTAAGCGGCT	A-G	1262T>C, 1264T>C	Phe421Ser, Tyr422His	-1.25197	-0.604484	-1.32078	0.168626	-0.624048	421.5	Phe421Ser, Tyr422His	-1.00663	-1.2179	-1.53136	-0.823599	-0.441463	-0.548391	-0.525126	-1.58541	-1.85179	0.242487	-0.846959	1.11035	-0.454116	-0.441236	-0.976791		C-->T Editor	64805130	GTCGTAGAATCGCAGCAGGT	CAGCGCCAATGGGCTTTCGACGTCTCACACCGGTCGTAGAATCGCAGCAGGTGTTTCGAGACGCGACAGGCTCTTAAGCGGCT	A-G	1262T>C, 1264T>C	Phe421Ser, Tyr422His	-0.0875156	-0.286621	-1.19935	-0.678984	-0.486978	421.5	Phe421Ser, Tyr422His	0.0317103	-0.111432	-0.182826	-0.184273	-0.362677	-0.312913
A-->G Editor	64805130	ACCTGCTGCGATTCTACGAC	CAGCGCCAATGGGCTTTCGACGTCTCACACCGACCTGCTGCGATTCTACGACGTTTCGAGACGCGACAGGCTCTTAAGCGGCT	C-T	1255C>T	Leu419Leu	-0.5672	0.429682	0.225039	1.25838	1.36011	419	Leu419Leu	0.0209283	-0.372269	-1.35026	0.606207	0.495732	0.187107	-0.113958	0.729575	0.0595018	2.20024	1.55455	0.0203551	1.73052	1.33188	1.01794		C-->T Editor	64805130	ACCTGCTGCGATTCTACGAC	CAGCGCCAATGGGCTTTCGACGTCTCACACCGACCTGCTGCGATTCTACGACGTTTCGAGACGCGACAGGCTCTTAAGCGGCT	C-T	1255C>T	Leu419Leu	-0.542488	-0.0155322	0.661418	0.192333	-0.0443076	419	Leu419Leu	-0.100265	-0.972257	-0.554942	0.124071	-0.0239283	-0.146739
A-->G Editor	64805131	TCGTAGAATCGCAGCAGGTG	CAGCGCCAATGGGCTTTCGACGTCTCACACCGTCGTAGAATCGCAGCAGGTGGTTTCGAGACGCGACAGGCTCTTAAGCGGCT	A-G	1261T>C;1262T>C, 1264T>C	Phe421Pro, Tyr422His	-2.76268	-1.44646	-5.03558	-4.62588	-3.1526	421.5	Phe421Pro, Tyr422His	-2.34249	-3.12983	-2.8157	-1.34392	-1.44179	-1.55366	-5.06801	-4.92971	-5.10904	-4.30748	-4.75036	-4.8198	-3.04907	-3.03679	-3.37192		C-->T Editor	64805131	TCGTAGAATCGCAGCAGGTG	CAGCGCCAATGGGCTTTCGACGTCTCACACCGTCGTAGAATCGCAGCAGGTGGTTTCGAGACGCGACAGGCTCTTAAGCGGCT	A-G	1261T>C;1262T>C, 1264T>C	Phe421Pro, Tyr422His	-1.96914	-1.007	-0.942299	-1.23927	-1.5836	421.5	Phe421Pro, Tyr422His	-1.79881	-2.28528	-1.82333	-1.09897	-0.939682	-0.982338
A-->G Editor	64805131	CACCTGCTGCGATTCTACGA	CAGCGCCAATGGGCTTTCGACGTCTCACACCGCACCTGCTGCGATTCTACGAGTTTCGAGACGCGACAGGCTCTTAAGCGGCT	C-T	1252C>T, 1255C>T	Leu418Leu, Leu419Leu	-0.946296	0.258689	-1.10068	-2.86368	-0.34846	418.5	Leu418Leu, Leu419Leu	-0.746149	-1.10682	-0.985921	0.475712	0.0762658	0.224089	-1.04374	0.0200804	-2.27839	-2.84516	-2.85741	-2.88846	0.279628	-0.41224	-0.912769		C-->T Editor	64805131	CACCTGCTGCGATTCTACGA	CAGCGCCAATGGGCTTTCGACGTCTCACACCGCACCTGCTGCGATTCTACGAGTTTCGAGACGCGACAGGCTCTTAAGCGGCT	C-T	1252C>T, 1255C>T	Leu418Leu, Leu419Leu	-0.348282	-0.416823	0.733953	0.0497759	-0.565693	418.5	Leu418Leu, Leu419Leu	-0.408533	-0.038276	-0.598037	-0.487194	-0.278357	-0.484918
A-->G Editor	64805133	GTAGAATCGCAGCAGGTGGG	CAGCGCCAATGGGCTTTCGACGTCTCACACCGGTAGAATCGCAGCAGGTGGGGTTTCGAGACGCGACAGGCTCTTAAGCGGCT	A-G	1261T>C;1262T>C	Phe421Pro	-3.14333	-1.69135	-3.40366	-4.68534	-3.45566	421	Phe421Pro	-2.62249	-3.0535	-3.754	-1.53512	-1.85674	-1.68219	-1.57103	-4.00851	-4.63146	-4.61621	-4.59375	-4.84606	-3.66106	-3.20032	-3.50561		C-->T Editor	64805133	GTAGAATCGCAGCAGGTGGG	CAGCGCCAATGGGCTTTCGACGTCTCACACCGGTAGAATCGCAGCAGGTGGGGTTTCGAGACGCGACAGGCTCTTAAGCGGCT	C-T	1259G>A	Arg420Gln	-0.94052	-2.16214	-2.18208	-3.06122	-1.4498	420	Arg420Gln	-0.959438	-0.750177	-1.11195	-2.36447	-2.30644	-1.81552
A-->G Editor	64805134	GCCCACCTGCTGCGATTCTA	CAGCGCCAATGGGCTTTCGACGTCTCACACCGGCCCACCTGCTGCGATTCTAGTTTCGAGACGCGACAGGCTCTTAAGCGGCT	A-G	1250A>G	His417Arg	0.06669	0.141562	-3.00543	-1.12217	-0.083943	417	His417Arg	-0.296225	0.201356	0.294938	-0.128838	0.483689	0.0698345	-3.28582	-2.79049	-2.93998	-1.5007	-0.823014	-1.04281	0.0654857	-0.199599	-0.117715		C-->T Editor	64805134	GCCCACCTGCTGCGATTCTA	CAGCGCCAATGGGCTTTCGACGTCTCACACCGGCCCACCTGCTGCGATTCTAGTTTCGAGACGCGACAGGCTCTTAAGCGGCT	C-T	1249C>T;1251C>T, 1252C>T	His417Tyr, Leu418Leu	-1.71882	-0.972178	-1.28344	-1.25958	-1.93541	417.5	His417Tyr, Leu418Leu	-1.15929	-1.96395	-2.03322	-1.10562	-0.827403	-0.983507
A-->G Editor	64805136	GAATCGCAGCAGGTGGGCGA	CAGCGCCAATGGGCTTTCGACGTCTCACACCGGAATCGCAGCAGGTGGGCGAGTTTCGAGACGCGACAGGCTCTTAAGCGGCT	A-G	1256T>C	Leu419Pro	-2.14522	-1.77581	0.527946	-3.37333	-1.87347	419	Leu419Pro	-1.80672	-2.13863	-2.49031	-1.52118	-1.84711	-1.95913	1.05583	0.622995	-0.0949896	-3.09667	-3.83345	-3.18988	-1.401	-2.0686	-2.15081		C-->T Editor	64805136	GAATCGCAGCAGGTGGGCGA	CAGCGCCAATGGGCTTTCGACGTCTCACACCGGAATCGCAGCAGGTGGGCGAGTTTCGAGACGCGACAGGCTCTTAAGCGGCT	C-T	1257G>A, 1259G>A	Leu419Leu, Arg420Gln	-0.589142	-1.36975	-0.872464	-1.34531	-1.52495	419.5	Leu419Leu, Arg420Gln	-0.46162	-1.12917	-0.176632	-1.44603	-1.45086	-1.21237
A-->G Editor	64805142	AGTGCTTCGCCCACCTGCTG	CAGCGCCAATGGGCTTTCGACGTCTCACACCGAGTGCTTCGCCCACCTGCTGGTTTCGAGACGCGACAGGCTCTTAAGCGGCT	C-T	1242C>T, 1245C>T	Cys414Cys, Phe415Phe	-0.558458	0.376755	-1.39528	-1.63036	-0.387037	414.5	Cys414Cys, Phe415Phe	-0.0679914	-0.875514	-0.73187	0.3528	0.473401	0.304065	0.544052	-2.48892	-2.24096	-0.991985	-1.91064	-1.98844	-0.773651	-0.150479	-0.236981		C-->T Editor	64805142	AGTGCTTCGCCCACCTGCTG	CAGCGCCAATGGGCTTTCGACGTCTCACACCGAGTGCTTCGCCCACCTGCTGGTTTCGAGACGCGACAGGCTCTTAAGCGGCT	C-T	1242C>T, 1245C>T	Cys414Cys, Phe415Phe	-1.52555	-0.704979	-0.941935	-1.297	-1.56766	414.5	Cys414Cys, Phe415Phe	-1.49761	-1.49607	-1.58298	-0.844497	-0.385029	-0.885411
A-->G Editor	64805143	AGCAGGTGGGCGAAGCACTC	CAGCGCCAATGGGCTTTCGACGTCTCACACCGAGCAGGTGGGCGAAGCACTCGTTTCGAGACGCGACAGGCTCTTAAGCGGCT	A-G	1253T>C	Leu418Pro	-3.6504	-2.49697	-4.52243	-4.65837	-3.91984	418	Leu418Pro	-3.18637	-3.55128	-4.21356	-2.62297	-2.26542	-2.60252	-5.17927	-3.25272	-5.13531	-4.4658	-4.99181	-4.5175	-4.17468	-3.82233	-3.76252		C-->T Editor	64805143	AGCAGGTGGGCGAAGCACTC	CAGCGCCAATGGGCTTTCGACGTCTCACACCGAGCAGGTGGGCGAAGCACTCGTTTCGAGACGCGACAGGCTCTTAAGCGGCT	A-G	1253T>C	Leu418Pro	-1.87588	-0.661019	-2.86314	-2.32099	-3.63955	418	Leu418Pro	-2.65396	-1.54137	-1.43232	-0.75032	-0.682454	-0.550282
A-->G Editor	64805144	GCAGGTGGGCGAAGCACTCA	CAGCGCCAATGGGCTTTCGACGTCTCACACCGGCAGGTGGGCGAAGCACTCAGTTTCGAGACGCGACAGGCTCTTAAGCGGCT	In neither	In neither	In neither	-2.47034	-2.11863	-4.8543	-4.13449	-3.56709	416	In neither	-2.32949	-1.94585	-3.13567	-2.37908	-1.89473	-2.08207	-4.75057	-4.80463	-5.00769	-3.45104	-4.52443	-4.428	-3.73924	-3.0188	-3.94323		C-->T Editor	64805144	GCAGGTGGGCGAAGCACTCA	CAGCGCCAATGGGCTTTCGACGTCTCACACCGGCAGGTGGGCGAAGCACTCAGTTTCGAGACGCGACAGGCTCTTAAGCGGCT	In neither	In neither	In neither	-2.13894	-1.01623	-2.52618	-2.52401	-2.13493	416	In neither	-2.29827	-1.95545	-2.16309	-1.35606	-0.895795	-0.796831
A-->G Editor	64805144	TGAGTGCTTCGCCCACCTGC	CAGCGCCAATGGGCTTTCGACGTCTCACACCGTGAGTGCTTCGCCCACCTGCGTTTCGAGACGCGACAGGCTCTTAAGCGGCT	C-T	1242C>T	Cys414Cys	-0.458556	0.108032	-1.09703	-0.556666	0.0814514	414	Cys414Cys	-0.568804	-0.104669	-0.702195	0.351996	-0.0912874	0.063386	-0.78972	-1.94848	-0.552894	-0.784356	-1.23877	0.353127	0.00715037	0.22441	0.0127941		C-->T Editor	64805144	TGAGTGCTTCGCCCACCTGC	CAGCGCCAATGGGCTTTCGACGTCTCACACCGTGAGTGCTTCGCCCACCTGCGTTTCGAGACGCGACAGGCTCTTAAGCGGCT	C-T	1242C>T	Cys414Cys	-1.43293	-0.557995	-2.39591	-1.91853	-1.09551	414	Cys414Cys	-1.19016	-1.54048	-1.56815	-0.53422	-0.602214	-0.537553
A-->G Editor	64805145	CAGGTGGGCGAAGCACTCAG	CAGCGCCAATGGGCTTTCGACGTCTCACACCGCAGGTGGGCGAAGCACTCAGGTTTCGAGACGCGACAGGCTCTTAAGCGGCT	In neither	In neither	In neither	-2.48529	-1.54814	-3.50794	-3.28999	-2.50006	413.5	In neither	-1.97423	-2.54438	-2.93726	-1.29956	-1.84605	-1.49882	-3.81101	-3.07123	-3.64159	-3.00227	-3.20199	-3.66572	-2.06563	-2.75675	-2.67782		C-->T Editor	64805145	CAGGTGGGCGAAGCACTCAG	CAGCGCCAATGGGCTTTCGACGTCTCACACCGCAGGTGGGCGAAGCACTCAGGTTTCGAGACGCGACAGGCTCTTAAGCGGCT	In neither	In neither	In neither	-0.346766	-0.539966	0.515871	0.0961324	-0.206807	413.5	In neither	-0.264663	-0.171531	-0.604106	-0.861416	-0.35475	-0.403733
A-->G Editor	64805147	CCCTGAGTGCTTCGCCCACC	CAGCGCCAATGGGCTTTCGACGTCTCACACCGCCCTGAGTGCTTCGCCCACCGTTTCGAGACGCGACAGGCTCTTAAGCGGCT	A-G	1238A>G	Glu413Gly	-1.71405	-0.122599	-3.31802	-3.50664	-1.43489	413	Glu413Gly	-1.76501	-1.60863	-1.7685	-0.165668	-0.149359	-0.05277	-1.72642	-4.5165	-3.71113	-3.52431	-3.10403	-3.89158	-1.14798	-1.48247	-1.67422		C-->T Editor	64805147	CCCTGAGTGCTTCGCCCACC	CAGCGCCAATGGGCTTTCGACGTCTCACACCGCCCTGAGTGCTTCGCCCACCGTTTCGAGACGCGACAGGCTCTTAAGCGGCT	A-G	1238A>G	Glu413Gly	-1.67623	-1.10921	-1.91357	-1.64182	-1.7213	413	Glu413Gly	-2.07248	-1.78177	-1.17445	-1.15393	-1.13762	-1.03607
A-->G Editor	64805150	GGGCGAAGCACTCAGGGTCC	CAGCGCCAATGGGCTTTCGACGTCTCACACCGGGGCGAAGCACTCAGGGTCCGTTTCGAGACGCGACAGGCTCTTAAGCGGCT	A-G	1243T>C;1244T>C	Phe415Pro	-0.250503	0.343222	-0.747534	-0.309301	-0.679699	415	Phe415Pro	-0.367875	-0.665081	0.281449	0.288531	0.386454	0.354681	-0.163041	-1.35678	-0.722785	0.0785066	-0.628415	-0.377996	-0.789422	-0.756577	-0.493097		C-->T Editor	64805150	GGGCGAAGCACTCAGGGTCC	CAGCGCCAATGGGCTTTCGACGTCTCACACCGGGGCGAAGCACTCAGGGTCCGTTTCGAGACGCGACAGGCTCTTAAGCGGCT	C-T	1246G>A	Ala416Thr	-1.63693	-0.748166	-1.83369	-1.01444	-1.11237	416	Ala416Thr	-1.60331	-1.47392	-1.83355	-0.961975	-0.619163	-0.66336
A-->G Editor	64805151	GGCGAAGCACTCAGGGTCCT	CAGCGCCAATGGGCTTTCGACGTCTCACACCGGGCGAAGCACTCAGGGTCCTGTTTCGAGACGCGACAGGCTCTTAAGCGGCT	A-G	1243T>C;1244T>C	Phe415Pro	-1.79528	-0.771094	-4.11363	-0.179274	-2.00192	415	Phe415Pro	-1.59556	-1.90119	-1.88909	-0.620383	-0.87397	-0.818929	-3.63104	-4.50752	-4.20233	-0.431441	0.963043	-1.06943	-1.71677	-2.12952	-2.15947		C-->T Editor	64805151	GGCGAAGCACTCAGGGTCCT	CAGCGCCAATGGGCTTTCGACGTCTCACACCGGGCGAAGCACTCAGGGTCCTGTTTCGAGACGCGACAGGCTCTTAAGCGGCT	C-T	1241G>A	Cys414Tyr	-2.38131	-0.710143	-3.11953	-2.03559	-1.94445	414	Cys414Tyr	-2.48039	-2.52763	-2.1359	-0.439691	-1.04247	-0.648266
A-->G Editor	64805153	CGAAGCACTCAGGGTCCTGG	CAGCGCCAATGGGCTTTCGACGTCTCACACCGCGAAGCACTCAGGGTCCTGGGTTTCGAGACGCGACAGGCTCTTAAGCGGCT	A-G	1240T>C, 1243T>C	Cys414Arg, Phe415Leu	-2.87231	-2.29889	-4.29544	-4.56858	-3.81961	414.5	Cys414Arg, Phe415Leu	-2.67826	-2.64326	-3.29541	-1.95461	-2.55227	-2.3898	-4.5021	-4.48376	-3.90045	-4.52509	-4.63685	-4.54381	-3.58833	-3.78928	-4.08122		C-->T Editor	64805153	CGAAGCACTCAGGGTCCTGG	CAGCGCCAATGGGCTTTCGACGTCTCACACCGCGAAGCACTCAGGGTCCTGGGTTTCGAGACGCGACAGGCTCTTAAGCGGCT	C-T	1239G>A, 1241G>A	Glu413Glu, Cys414Tyr	-2.10023	-1.61986	-0.613123	-1.18352	-0.926123	413.5	Glu413Glu, Cys414Tyr	-2.49104	-2.56653	-1.24311	-1.6926	-1.20917	-1.95779
A-->G Editor	64805154	GAAGCACTCAGGGTCCTGGA	CAGCGCCAATGGGCTTTCGACGTCTCACACCGGAAGCACTCAGGGTCCTGGAGTTTCGAGACGCGACAGGCTCTTAAGCGGCT	A-G	1240T>C	Cys414Arg	-2.27056	-1.128	-4.31918	0.721678	-0.0260686	414	Cys414Arg	-1.78166	-3.22951	-1.80051	-1.27431	-0.984133	-1.12555	-4.59167	-4.46503	-3.90082	0.580649	1.34884	0.235545	0.163895	-0.234018	-0.00808326		C-->T Editor	64805154	GAAGCACTCAGGGTCCTGGA	CAGCGCCAATGGGCTTTCGACGTCTCACACCGGAAGCACTCAGGGTCCTGGAGTTTCGAGACGCGACAGGCTCTTAAGCGGCT	C-T	1239G>A, 1241G>A	Glu413Glu, Cys414Tyr	-1.06807	-0.753887	-2.2081	-1.05716	-1.27162	413.5	Glu413Glu, Cys414Tyr	-1.02996	-1.44589	-0.728368	-0.478308	-1.07371	-0.709647
A-->G Editor	64805155	CTCCAGGACCCTGAGTGCTT	CAGCGCCAATGGGCTTTCGACGTCTCACACCGCTCCAGGACCCTGAGTGCTTGTTTCGAGACGCGACAGGCTCTTAAGCGGCT	A-G	1229A>G, 1232A>G	Gln410Arg, Asp411Gly	-0.176597	0.318682	-3.19168	-2.06589	-0.128012	410.5	Gln410Arg, Asp411Gly	-0.263843	-0.0940758	-0.171872	0.298774	0.485039	0.172234	-3.15708	-2.6903	-3.72766	-1.29934	-1.98995	-2.90838	-0.0757899	0.00554708	-0.313793		C-->T Editor	64805155	AAGCACTCAGGGTCCTGGAG	CAGCGCCAATGGGCTTTCGACGTCTCACACCGAAGCACTCAGGGTCCTGGAGGTTTCGAGACGCGACAGGCTCTTAAGCGGCT	C-T	1237G>A;1239G>A, 1241G>A	Glu413Lys, Cys414Tyr	-1.71193	-1.15072	-2.46776	-2.96527	-1.08234	413.5	Glu413Lys, Cys414Tyr	-2.1157	-1.26744	-1.75266	-1.24057	-1.19232	-1.01927
A-->G Editor	64805155	AAGCACTCAGGGTCCTGGAG	CAGCGCCAATGGGCTTTCGACGTCTCACACCGAAGCACTCAGGGTCCTGGAGGTTTCGAGACGCGACAGGCTCTTAAGCGGCT	A-G	1240T>C	Cys414Arg	-1.91766	-1.5316	-4.10231	-4.71085	-2.50489	414	Cys414Arg	-1.51674	-2.62853	-1.60771	-1.72109	-1.3676	-1.50611	-3.3863	-4.47671	-4.44393	-4.4246	-4.61449	-5.09345	-3.03299	-2.11695	-2.36473		C-->T Editor	64805155	CTCCAGGACCCTGAGTGCTT	CAGCGCCAATGGGCTTTCGACGTCTCACACCGCTCCAGGACCCTGAGTGCTTGTTTCGAGACGCGACAGGCTCTTAAGCGGCT	C-T	1228C>T	Gln410Ter	-1.61828	-1.0033	-2.63544	-2.13273	-2.13395	410	Gln410Ter	-1.16813	-2.08903	-1.59769	-1.03153	-1.1695	-0.808874
A-->G Editor	64805157	GCACTCAGGGTCCTGGAGGG	CAGCGCCAATGGGCTTTCGACGTCTCACACCGGCACTCAGGGTCCTGGAGGGGTTTCGAGACGCGACAGGCTCTTAAGCGGCT	A-G	1236T>C	Pro412Pro	-4.48158	-2.41001	-2.00298	-4.10208	-3.75871	412	Pro412Pro	-4.50606	-5.13774	-3.80095	-2.36615	-2.66596	-2.1979	-2.7566	-1.02695	-2.22538	-2.85632	-4.15507	-5.29484	-3.84261	-3.67434	-3.75919		C-->T Editor	64805157	GCACTCAGGGTCCTGGAGGG	CAGCGCCAATGGGCTTTCGACGTCTCACACCGGCACTCAGGGTCCTGGAGGGGTTTCGAGACGCGACAGGCTCTTAAGCGGCT	C-T	1237G>A;1239G>A	Glu413Lys	-0.271175	-0.679384	-1.33622	-1.61042	-0.627074	413	Glu413Lys	-0.10894	-0.258957	-0.445628	-0.801293	-0.220128	-1.01673
A-->G Editor	64805158	CACTCAGGGTCCTGGAGGGC	CAGCGCCAATGGGCTTTCGACGTCTCACACCGCACTCAGGGTCCTGGAGGGCGTTTCGAGACGCGACAGGCTCTTAAGCGGCT	A-G	1236T>C	Pro412Pro	-0.822721	-0.863466	-4.33359	-2.72327	-1.63637	412	Pro412Pro	-1.63688	-0.119623	-0.711664	-1.09769	-0.951042	-0.541664	-4.68415	-4.32656	-3.99007	-2.3772	-3.24336	-2.54924	-1.77245	-2.05425	-1.0824		C-->T Editor	64805158	CACTCAGGGTCCTGGAGGGC	CAGCGCCAATGGGCTTTCGACGTCTCACACCGCACTCAGGGTCCTGGAGGGCGTTTCGAGACGCGACAGGCTCTTAAGCGGCT	C-T	1237G>A	Glu413Lys	-1.12969	-0.363878	-2.30637	-2.30944	-1.33622	413	Glu413Lys	-1.05946	-0.774226	-1.55539	-0.145443	-0.682988	-0.263204
A-->G Editor	64805160	CCGCCCTCCAGGACCCTGAG	CAGCGCCAATGGGCTTTCGACGTCTCACACCGCCGCCCTCCAGGACCCTGAGGTTTCGAGACGCGACAGGCTCTTAAGCGGCT	C-T	1223C>T;1224C>T, 1225C>T;1227C>T	Ala408Val, Leu409Phe	-0.334037	0.544413	-2.00245	-1.63723	-0.406341	408.5	Ala408Val, Leu409Phe	-0.243865	-0.648541	-0.109704	0.416355	0.577644	0.63924	-2.80418	-1.81231	-1.39085	-1.1115	-1.0136	-2.78658	-0.34885	-0.616713	-0.253459		C-->T Editor	64805160	CCGCCCTCCAGGACCCTGAG	CAGCGCCAATGGGCTTTCGACGTCTCACACCGCCGCCCTCCAGGACCCTGAGGTTTCGAGACGCGACAGGCTCTTAAGCGGCT	C-T	1223C>T;1224C>T, 1225C>T;1227C>T	Ala408Val, Leu409Phe	-2.25671	-0.761717	-2.71307	-2.17374	-1.92025	408.5	Ala408Val, Leu409Phe	-2.4442	-2.18364	-2.14231	-0.908581	-1.1201	-0.256467
A-->G Editor	64805162	TTCCGCCCTCCAGGACCCTG	CAGCGCCAATGGGCTTTCGACGTCTCACACCGTTCCGCCCTCCAGGACCCTGGTTTCGAGACGCGACAGGCTCTTAAGCGGCT	C-T	1221C>T, 1223C>T;1224C>T, 1225C>T	Ser407Ser, Ala408Val, Leu409Phe	-0.827161	0.0609857	-0.692411	-0.852566	-0.553398	408	Ser407Ser, Ala408Val, Leu409Phe	-0.555756	-0.998415	-0.927312	-0.133842	0.184625	0.132174	0.20937	-1.37136	-0.915247	-1.2304	-0.767577	-0.559724	-0.246228	-0.946215	-0.46775		C-->T Editor	64805162	TTCCGCCCTCCAGGACCCTG	CAGCGCCAATGGGCTTTCGACGTCTCACACCGTTCCGCCCTCCAGGACCCTGGTTTCGAGACGCGACAGGCTCTTAAGCGGCT	C-T	1221C>T, 1223C>T;1224C>T, 1225C>T	Ser407Ser, Ala408Val, Leu409Phe	-0.866648	-0.192471	-2.20423	-1.7051	-1.80343	408	Ser407Ser, Ala408Val, Leu409Phe	-0.907956	-1.05376	-0.638223	-0.2079	-0.087285	-0.282227
A-->G Editor	64805164	GGTTCCGCCCTCCAGGACCC	CAGCGCCAATGGGCTTTCGACGTCTCACACCGGGTTCCGCCCTCCAGGACCCGTTTCGAGACGCGACAGGCTCTTAAGCGGCT	C-T	1220C>T;1221C>T, 1223C>T	Ser407Phe, Ala408Val	-0.620158	-0.0751094	-1.4262	-1.87671	-0.917884	407.5	Ser407Phe, Ala408Val	-0.552545	-0.777374	-0.530553	-0.0585849	-0.147481	-0.0192627	-2.02903	-1.97395	-0.27563	-1.5995	-2.55026	-1.48036	-0.997655	-1.12883	-0.62717		C-->T Editor	64805164	GGTTCCGCCCTCCAGGACCC	CAGCGCCAATGGGCTTTCGACGTCTCACACCGGGTTCCGCCCTCCAGGACCCGTTTCGAGACGCGACAGGCTCTTAAGCGGCT	C-T	1220C>T;1221C>T, 1223C>T	Ser407Phe, Ala408Val	-1.14746	-0.499177	0.101384	-0.137065	-0.7098	407.5	Ser407Phe, Ala408Val	-1.58719	-0.886551	-0.968644	-0.942093	-0.16693	-0.388508
A-->G Editor	64805165	GGTCCTGGAGGGCGGAACCT	CAGCGCCAATGGGCTTTCGACGTCTCACACCGGGTCCTGGAGGGCGGAACCTGTTTCGAGACGCGACAGGCTCTTAAGCGGCT	C-T	1230G>A, 1231G>A	Gln410Gln, Asp411Asn	-0.649035	0.151397	-2.727	-2.01924	-0.589938	410.5	Gln410Gln, Asp411Asn	-1.04401	-0.292778	-0.610313	-0.0943343	0.237918	0.310606	-3.57551	-2.7606	-1.8449	-2.96086	-0.117594	-2.97927	-0.957961	0.0413545	-0.853206		C-->T Editor	64805165	GGTCCTGGAGGGCGGAACCT	CAGCGCCAATGGGCTTTCGACGTCTCACACCGGGTCCTGGAGGGCGGAACCTGTTTCGAGACGCGACAGGCTCTTAAGCGGCT	C-T	1230G>A, 1231G>A	Gln410Gln, Asp411Asn	-1.11344	-0.459134	-0.95889	-1.11595	-1.67176	410.5	Gln410Gln, Asp411Asn	-1.35605	-1.03137	-0.952906	-0.594554	-0.258676	-0.524173
A-->G Editor	64805166	GTCCTGGAGGGCGGAACCTT	CAGCGCCAATGGGCTTTCGACGTCTCACACCGGTCCTGGAGGGCGGAACCTTGTTTCGAGACGCGACAGGCTCTTAAGCGGCT	A-G	1226T>C	Leu409Pro	-1.95012	-0.951466	2.88251	-2.34191	-1.39848	409	Leu409Pro	-1.64465	-2.02817	-2.17754	-0.954379	-0.962856	-0.937163	2.72734	3.05928	2.86092	-3.66317	-2.0735	-1.28905	-1.86604	-1.60796	-0.721442		C-->T Editor	64805166	GTCCTGGAGGGCGGAACCTT	CAGCGCCAATGGGCTTTCGACGTCTCACACCGGTCCTGGAGGGCGGAACCTTGTTTCGAGACGCGACAGGCTCTTAAGCGGCT	C-T	1230G>A	Gln410Gln	-1.77497	-0.824	-1.82412	-1.3812	-1.74716	410	Gln410Gln	-1.81799	-1.82722	-1.6797	-0.914235	-0.893787	-0.663976
A-->G Editor	64805170	AGCCAAGGTTCCGCCCTCCA	CAGCGCCAATGGGCTTTCGACGTCTCACACCGAGCCAAGGTTCCGCCCTCCAGTTTCGAGACGCGACAGGCTCTTAAGCGGCT	A-G	1214A>G;1215A>G	Gln405Arg	-0.543202	0.127838	-3.45842	-2.15553	-0.382239	405	Gln405Arg	-0.695577	-0.386517	-0.547512	-0.0906836	0.245148	0.229051	-3.54761	-3.81953	-3.00811	-1.34402	-2.5451	-2.57747	-0.432672	-0.0976653	-0.616381		C-->T Editor	64805170	AGCCAAGGTTCCGCCCTCCA	CAGCGCCAATGGGCTTTCGACGTCTCACACCGAGCCAAGGTTCCGCCCTCCAGTTTCGAGACGCGACAGGCTCTTAAGCGGCT	C-T	1213C>T	Gln405Ter	-2.14495	-1.09787	-2.55422	-3.66835	-1.7535	405	Gln405Ter	-2.2564	-2.69613	-1.48231	-0.884137	-0.931769	-1.47769
A-->G Editor	64805171	GAGCCAAGGTTCCGCCCTCC	CAGCGCCAATGGGCTTTCGACGTCTCACACCGGAGCCAAGGTTCCGCCCTCCGTTTCGAGACGCGACAGGCTCTTAAGCGGCT	A-G	1214A>G;1215A>G	Gln405Arg	0.102864	0.495612	-1.17392	-2.26047	-0.433825	405	Gln405Arg	0.0883942	-0.102483	0.322683	0.316343	0.409181	0.761312	-2.02995	-0.521226	-0.970581	-2.45431	-2.80897	-1.51813	-0.684507	-0.446382	-0.170587		C-->T Editor	64805171	GAGCCAAGGTTCCGCCCTCC	CAGCGCCAATGGGCTTTCGACGTCTCACACCGGAGCCAAGGTTCCGCCCTCCGTTTCGAGACGCGACAGGCTCTTAAGCGGCT	C-T	1212C>T, 1213C>T	Ser404Ser, Gln405Ter	-1.25445	-1.18749	-1.32809	-1.04215	-1.59329	404.5	Ser404Ser, Gln405Ter	-1.45428	-1.20238	-1.10668	-1.43628	-1.22149	-0.904704
A-->G Editor	64805171	GGAGGGCGGAACCTTGGCTC	CAGCGCCAATGGGCTTTCGACGTCTCACACCGGGAGGGCGGAACCTTGGCTCGTTTCGAGACGCGACAGGCTCTTAAGCGGCT	C-T	1222G>A	Ala408Thr	-2.0794	-0.691366	-4.60581	-3.4034	-2.80583	408	Ala408Thr	-1.58768	-2.06323	-2.58731	-0.542322	-0.848968	-0.682808	-4.12934	-4.67978	-5.0083	-3.68215	-2.92334	-3.60472	-2.65096	-2.75951	-3.00703		C-->T Editor	64805171	GGAGGGCGGAACCTTGGCTC	CAGCGCCAATGGGCTTTCGACGTCTCACACCGGGAGGGCGGAACCTTGGCTCGTTTCGAGACGCGACAGGCTCTTAAGCGGCT	C-T	1222G>A	Ala408Thr	-1.96442	-0.0600129	-2.17399	-3.02466	-1.66452	408	Ala408Thr	-1.87019	-1.67102	-2.35205	-0.169353	-0.185881	0.175195
A-->G Editor	64805172	GAGGGCGGAACCTTGGCTCT	CAGCGCCAATGGGCTTTCGACGTCTCACACCGGAGGGCGGAACCTTGGCTCTGTTTCGAGACGCGACAGGCTCTTAAGCGGCT	C-T	1222G>A	Ala408Thr	0.18798	0.120759	-2.16063	1.74886	-0.213514	408	Ala408Thr	-0.119629	0.653419	0.0301498	0.33011	0.276045	-0.243878	-2.91968	-1.54264	-2.01956	1.66476	0.976102	2.60571	0.677542	0.306908	-1.62499		C-->T Editor	64805172	GAGGGCGGAACCTTGGCTCT	CAGCGCCAATGGGCTTTCGACGTCTCACACCGGAGGGCGGAACCTTGGCTCTGTTTCGAGACGCGACAGGCTCTTAAGCGGCT	C-T	1222G>A	Ala408Thr	-1.61633	0.0334611	-2.62038	-1.72997	-1.05258	408	Ala408Thr	-1.70341	-1.81108	-1.3345	-0.172144	0.0919789	0.180548
A-->G Editor	64805173	AGGGCGGAACCTTGGCTCTG	CAGCGCCAATGGGCTTTCGACGTCTCACACCGAGGGCGGAACCTTGGCTCTGGTTTCGAGACGCGACAGGCTCTTAAGCGGCT	A-G	1219T>C	Ser407Pro	-0.458569	-0.388371	-1.47193	-3.22518	-1.57216	407	Ser407Pro	-0.577097	-0.436566	-0.362044	-0.320778	-0.43082	-0.413515	-1.85932	-0.984396	-1.57206	-3.14814	-3.24857	-3.27885	-1.76991	-1.54053	-1.40604		C-->T Editor	64805173	AGGGCGGAACCTTGGCTCTG	CAGCGCCAATGGGCTTTCGACGTCTCACACCGAGGGCGGAACCTTGGCTCTGGTTTCGAGACGCGACAGGCTCTTAAGCGGCT	C-T	1222G>A	Ala408Thr	-0.43314	0.630253	-1.47445	-1.05142	-0.245648	408	Ala408Thr	-0.174972	-0.898448	-0.226	0.664475	0.610552	0.615731
A-->G Editor	64805175	GGCGGAACCTTGGCTCTGGG	CAGCGCCAATGGGCTTTCGACGTCTCACACCGGGCGGAACCTTGGCTCTGGGGTTTCGAGACGCGACAGGCTCTTAAGCGGCT	A-G	1218T>C, 1219T>C	Gly406Gly, Ser407Pro	-2.15684	-0.805661	-4.66571	-3.34293	-1.69572	406.5	Gly406Gly, Ser407Pro	-2.4092	-1.82356	-2.23777	-0.673798	-0.884406	-0.858778	-4.78217	-4.56739	-4.64757	-3.33508	-2.95362	-3.74009	-1.2543	-2.10548	-1.72737		C-->T Editor	64805175	GGCGGAACCTTGGCTCTGGG	CAGCGCCAATGGGCTTTCGACGTCTCACACCGGGCGGAACCTTGGCTCTGGGGTTTCGAGACGCGACAGGCTCTTAAGCGGCT	C-T	1217G>A	Gly406Asp	-0.92667	0.519999	-0.924758	-1.27174	-0.504241	406	Gly406Asp	-1.08491	-0.80889	-0.886208	0.101888	0.696271	0.761837
A-->G Editor	64805179	GGCACCCAGAGCCAAGGTTC	CAGCGCCAATGGGCTTTCGACGTCTCACACCGGGCACCCAGAGCCAAGGTTCGTTTCGAGACGCGACAGGCTCTTAAGCGGCT	A-G	1204A>G, 1208A>G	Thr402Ala, Gln403Arg	-0.3253	0.66684	-3.00187	-1.91003	-0.154079	402.5	Thr402Ala, Gln403Arg	-0.143259	-0.499349	-0.333293	0.782132	0.567545	0.650843	-2.63696	-3.25193	-3.11672	-2.4266	-1.91582	-1.38767	0.0778653	-0.433863	-0.10624		C-->T Editor	64805179	GGCACCCAGAGCCAAGGTTC	CAGCGCCAATGGGCTTTCGACGTCTCACACCGGGCACCCAGAGCCAAGGTTCGTTTCGAGACGCGACAGGCTCTTAAGCGGCT	C-T	1205C>T;1206C>T, 1207C>T	Thr402Ile, Gln403Ter	-2.48717	-1.30254	-3.79188	-3.48071	-3.08396	402.5	Thr402Ile, Gln403Ter	-2.56208	-2.07805	-2.82138	-1.20549	-1.29131	-1.41082
A-->G Editor	64805180	AACCTTGGCTCTGGGTGCCC	CAGCGCCAATGGGCTTTCGACGTCTCACACCGAACCTTGGCTCTGGGTGCCCGTTTCGAGACGCGACAGGCTCTTAAGCGGCT	C-T	1216G>A	Gly406Ser	-0.945752	-0.164885	-2.73615	-3.27919	-1.49924	406	Gly406Ser	-0.836466	-1.04081	-0.959983	-0.0303191	-0.127745	-0.336591	-3.78169	-2.7431	-1.68366	-3.23993	-3.32162	-3.27604	-1.56192	-1.6371	-1.2987		C-->T Editor	64805180	AACCTTGGCTCTGGGTGCCC	CAGCGCCAATGGGCTTTCGACGTCTCACACCGAACCTTGGCTCTGGGTGCCCGTTTCGAGACGCGACAGGCTCTTAAGCGGCT	C-T	1216G>A	Gly406Ser	-0.146195	-0.358709	0.955192	0.531631	-0.481436	406	Gly406Ser	0.133617	-0.609725	0.0375249	-0.422778	-0.426328	-0.22702
A-->G Editor	64805181	ACCTTGGCTCTGGGTGCCCT	CAGCGCCAATGGGCTTTCGACGTCTCACACCGACCTTGGCTCTGGGTGCCCTGTTTCGAGACGCGACAGGCTCTTAAGCGGCT	C-T	1211G>A	Ser404Asn	-0.0593967	0.579134	0.761484	0.571576	-0.0152116	404	Ser404Asn	-0.497741	0.078988	0.240563	0.593118	0.574025	0.570259	0.450526	0.555832	1.2781	0.566436	1.11509	0.0332047	-0.272752	-0.222007	0.449124		C-->T Editor	64805181	ACCTTGGCTCTGGGTGCCCT	CAGCGCCAATGGGCTTTCGACGTCTCACACCGACCTTGGCTCTGGGTGCCCTGTTTCGAGACGCGACAGGCTCTTAAGCGGCT	C-T	1211G>A	Ser404Asn	-1.04482	-0.392725	-0.543584	-0.633681	-0.993409	404	Ser404Asn	-0.895137	-1.05495	-1.18436	-0.174226	-0.53454	-0.469409
A-->G Editor	64805184	TTGGCTCTGGGTGCCCTGGA	CAGCGCCAATGGGCTTTCGACGTCTCACACCGTTGGCTCTGGGTGCCCTGGAGTTTCGAGACGCGACAGGCTCTTAAGCGGCT	C-T	1209G>A, 1211G>A	Gln403Gln, Ser404Asn	-1.68289	-0.406185	-3.07194	-1.91382	-1.72406	403.5	Gln403Gln, Ser404Asn	-1.79997	-1.61309	-1.63562	-0.239767	-0.427065	-0.551722	-3.4649	-3.4393	-2.31161	-1.95136	-1.9638	-1.82629	-2.15628	-2.24328	-0.772636		C-->T Editor	64805184	TCCAGGGCACCCAGAGCCAA	CAGCGCCAATGGGCTTTCGACGTCTCACACCGTCCAGGGCACCCAGAGCCAAGTTTCGAGACGCGACAGGCTCTTAAGCGGCT	C-T	1203C>T	Gly401Gly	-1.46356	-0.503462	-0.495774	-1.16736	-0.976265	401	Gly401Gly	-1.13362	-1.68496	-1.57211	-0.377153	-0.646105	-0.487128
A-->G Editor	64805184	TCCAGGGCACCCAGAGCCAA	CAGCGCCAATGGGCTTTCGACGTCTCACACCGTCCAGGGCACCCAGAGCCAAGTTTCGAGACGCGACAGGCTCTTAAGCGGCT	C-T	1203C>T	Gly401Gly	-1.43731	-0.992431	-4.38434	-3.43504	-1.95559	403.25	Gly401Gly	-1.27703	-1.35067	-1.68422	-1.00753	-0.878971	-1.09079	-4.62845	-4.43413	-4.09046	-3.84665	-3.7477	-2.71078	-1.75027	-1.79767	-2.31883		C-->T Editor	64805184	TTGGCTCTGGGTGCCCTGGA	CAGCGCCAATGGGCTTTCGACGTCTCACACCGTTGGCTCTGGGTGCCCTGGAGTTTCGAGACGCGACAGGCTCTTAAGCGGCT	C-T	1209G>A, 1211G>A	Gln403Gln, Ser404Asn	-0.93217	-0.645893	-1.34863	-1.03572	-0.889239	403.5	Gln403Gln, Ser404Asn	-1.0413	-1.01951	-0.735701	-0.593748	-0.45712	-0.88681
A-->G Editor	64805185	GTCCAGGGCACCCAGAGCCA	CAGCGCCAATGGGCTTTCGACGTCTCACACCGGTCCAGGGCACCCAGAGCCAGTTTCGAGACGCGACAGGCTCTTAAGCGGCT	In neither	In neither	In neither	-0.838376	-1.21922	-3.25895	-2.96183	-1.33145	403.25	In neither	-0.614968	-0.844439	-1.05572	-1.39299	-1.11364	-1.15103	-4.0355	-1.72628	-4.01507	-2.52426	-3.30214	-3.05907	-0.857793	-1.81604	-1.32052		C-->T Editor	64805185	GTCCAGGGCACCCAGAGCCA	CAGCGCCAATGGGCTTTCGACGTCTCACACCGGTCCAGGGCACCCAGAGCCAGTTTCGAGACGCGACAGGCTCTTAAGCGGCT	In neither	In neither	In neither	-0.891248	-0.13915	-2.93032	-0.962324	-0.785842	403.25	In neither	-1.20157	-0.433863	-1.03831	-0.154102	-0.0554218	-0.207925
A-->G Editor	64805186	GGCTCTGGGTGCCCTGGACG	CAGCGCCAATGGGCTTTCGACGTCTCACACCGGGCTCTGGGTGCCCTGGACGGTTTCGAGACGCGACAGGCTCTTAAGCGGCT	C-T	1209G>A	Gln403Gln	0.0605941	0.226567	-3.83677	-2.19262	-1.24272	403	Gln403Gln	0.406572	-0.310057	0.085267	0.232204	0.219942	0.227555	-3.82801	-3.48452	-4.19777	-2.53364	-2.00792	-2.0363	-1.32824	-1.41747	-0.982467		C-->T Editor	64805186	GGCTCTGGGTGCCCTGGACG	CAGCGCCAATGGGCTTTCGACGTCTCACACCGGGCTCTGGGTGCCCTGGACGGTTTCGAGACGCGACAGGCTCTTAAGCGGCT	C-T	1209G>A	Gln403Gln	-0.706566	-0.711304	-0.882074	-1.3782	-1.58247	403	Gln403Gln	-0.500007	-0.498975	-1.12072	-0.649676	-0.652067	-0.832168
A-->G Editor	64805187	GCTCTGGGTGCCCTGGACGA	CAGCGCCAATGGGCTTTCGACGTCTCACACCGGCTCTGGGTGCCCTGGACGAGTTTCGAGACGCGACAGGCTCTTAAGCGGCT	C-T	1209G>A	Gln403Gln	-0.965373	-0.672795	-2.11325	-2.92757	-1.85432	403	Gln403Gln	-0.367112	-1.25157	-1.27744	-0.67439	-0.644562	-0.699434	-2.5165	-1.89501	-1.92823	-4.25288	-2.85328	-1.67656	-1.81689	-1.96019	-1.78587		C-->T Editor	64805187	GCTCTGGGTGCCCTGGACGA	CAGCGCCAATGGGCTTTCGACGTCTCACACCGGCTCTGGGTGCCCTGGACGAGTTTCGAGACGCGACAGGCTCTTAAGCGGCT	C-T	1209G>A	Gln403Gln	-1.04988	-0.769985	-1.43688	-0.915039	-1.02458	403	Gln403Gln	-1.26734	-1.08454	-0.797768	-0.764823	-1.14684	-0.398292
A-->G Editor	64805188	CTCTGGGTGCCCTGGACGAG	CAGCGCCAATGGGCTTTCGACGTCTCACACCGCTCTGGGTGCCCTGGACGAGGTTTCGAGACGCGACAGGCTCTTAAGCGGCT	In neither	In neither	In neither	-0.317984	-0.437224	-0.0886912	-2.14166	-1.53133	402	In neither	-0.442954	0.106167	-0.617164	-0.643625	-0.340559	-0.327486	0.717731	-1.23912	0.255319	-2.8569	-1.88511	-1.68295	-1.54817	-1.42726	-1.61856		C-->T Editor	64805188	CTCTGGGTGCCCTGGACGAG	CAGCGCCAATGGGCTTTCGACGTCTCACACCGCTCTGGGTGCCCTGGACGAGGTTTCGAGACGCGACAGGCTCTTAAGCGGCT	In neither	In neither	In neither	-1.11539	-0.59657	-0.675843	-0.308609	-0.769795	402	In neither	-1.12538	-0.736576	-1.48422	-0.843616	-0.494214	-0.45188
A-->G Editor	64805189	TCTGGGTGCCCTGGACGAGG	CAGCGCCAATGGGCTTTCGACGTCTCACACCGTCTGGGTGCCCTGGACGAGGGTTTCGAGACGCGACAGGCTCTTAAGCGGCT	In neither	In neither	In neither	-1.64003	-0.641723	-0.762664	-2.76672	-0.967401	402	In neither	-1.43084	-2.26413	-1.22511	-0.59832	-0.697618	-0.629231	-0.649555	0.182032	-1.82047	-2.67517	-3.32105	-2.30393	-1.18754	-1.31314	-0.401527		C-->T Editor	64805189	TCTGGGTGCCCTGGACGAGG	CAGCGCCAATGGGCTTTCGACGTCTCACACCGTCTGGGTGCCCTGGACGAGGGTTTCGAGACGCGACAGGCTCTTAAGCGGCT	In neither	In neither	In neither	-2.55197	-1.05195	-1.11061	-1.75666	-1.83737	402	In neither	-2.45986	-2.08528	-3.11078	-0.835823	-1.17892	-1.14112
A-->G Editor	64805190	CTGGGTGCCCTGGACGAGGG	CAGCGCCAATGGGCTTTCGACGTCTCACACCGCTGGGTGCCCTGGACGAGGGGTTTCGAGACGCGACAGGCTCTTAAGCGGCT	C-T	1202G>A	Gly401Asp	-0.446059	0.301063	-2.57484	0.22686	0.598994	401	Gly401Asp	-0.906321	-0.0225146	-0.409341	0.11436	0.30225	0.486579	-2.47754	-2.43304	-2.81394	0.0970751	-0.357502	0.941008	0.294673	1.71489	-0.212575		C-->T Editor	64805190	CTGGGTGCCCTGGACGAGGG	CAGCGCCAATGGGCTTTCGACGTCTCACACCGCTGGGTGCCCTGGACGAGGGGTTTCGAGACGCGACAGGCTCTTAAGCGGCT	C-T	1202G>A	Gly401Asp	-1.43025	-1.00677	-1.98567	-1.75871	-1.76567	401	Gly401Asp	-1.44396	-1.23216	-1.61462	-1.3	-0.864992	-0.855309
A-->G Editor	64805193	GGTGCCCTGGACGAGGGGGA	CAGCGCCAATGGGCTTTCGACGTCTCACACCGGGTGCCCTGGACGAGGGGGAGTTTCGAGACGCGACAGGCTCTTAAGCGGCT	C-T	1201-1G>A, 1201G>A;1202G>A	(NC), Gly401Asn	-1.22677	-0.684101	-5.1836	-3.67212	-0.22439	401	(NC), Gly401Asn	-1.15032	-1.24121	-1.28878	-0.728673	-0.679607	-0.644023	-5.23142	-5.0893	-5.23008	-3.53808	-3.4553	-4.02298	0.0491871	-0.475327	-0.24703		C-->T Editor	64805193	GGTGCCCTGGACGAGGGGGA	CAGCGCCAATGGGCTTTCGACGTCTCACACCGGGTGCCCTGGACGAGGGGGAGTTTCGAGACGCGACAGGCTCTTAAGCGGCT	C-T	1201-1G>A, 1201G>A;1202G>A	(NC), Gly401Asn	-1.15974	-1.09161	-1.19923	-1.35015	-1.13923	401	(NC), Gly401Asn	-1.28421	-0.584821	-1.61018	-0.933684	-1.46469	-0.876456
A-->G Editor	64805194	GTGCCCTGGACGAGGGGGAA	CAGCGCCAATGGGCTTTCGACGTCTCACACCGGTGCCCTGGACGAGGGGGAAGTTTCGAGACGCGACAGGCTCTTAAGCGGCT	C-T	1201-1G>A, 1201G>A;1202G>A	(NC), Gly401Asn	-1.54426	-0.00146543	-2.31508	-2.21015	-0.91594	401	(NC), Gly401Asn	-1.22724	-1.85476	-1.55079	-0.0897398	0.170707	-0.0853637	-2.40632	-3.64773	-0.891184	-2.30842	-3.06793	-1.2541	-1.27992	-0.284604	-1.1833		C-->T Editor	64805194	GTGCCCTGGACGAGGGGGAA	CAGCGCCAATGGGCTTTCGACGTCTCACACCGGTGCCCTGGACGAGGGGGAAGTTTCGAGACGCGACAGGCTCTTAAGCGGCT	C-T	1201-1G>A, 1201G>A;1202G>A	(NC), Gly401Asn	-2.44562	-1.13437	-2.26623	-2.3015	-2.8449	401	(NC), Gly401Asn	-1.57485	-3.05209	-2.70991	-0.997662	-1.28142	-1.12403
A-->G Editor	64805195	TGCCCTGGACGAGGGGGAAG	CAGCGCCAATGGGCTTTCGACGTCTCACACCGTGCCCTGGACGAGGGGGAAGGTTTCGAGACGCGACAGGCTCTTAAGCGGCT	C-T	1201-1G>A, 1201G>A	(NC), Gly401Ser	0.212428	-0.0815804	-0.305394	-0.24073	-0.675419	401	(NC), Gly401Ser	1.012	-0.0261462	-0.348568	0.029302	-0.209845	-0.0641984	-0.177756	-0.356748	-0.381679	-0.92794	0.875934	-0.670185	-0.686591	-0.856331	-0.483335		C-->T Editor	64805195	TGCCCTGGACGAGGGGGAAG	CAGCGCCAATGGGCTTTCGACGTCTCACACCGTGCCCTGGACGAGGGGGAAGGTTTCGAGACGCGACAGGCTCTTAAGCGGCT	C-T	1201-1G>A, 1201G>A	(NC), Gly401Ser	-1.09755	-1.76263	-0.115041	-0.727266	-3.37706	401	(NC), Gly401Ser	-0.932841	-1.24747	-1.11233	-1.93262	-1.48319	-1.87208
A-->G Editor	64805197	CCCTGGACGAGGGGGAAGGG	CAGCGCCAATGGGCTTTCGACGTCTCACACCGCCCTGGACGAGGGGGAAGGGGTTTCGAGACGCGACAGGCTCTTAAGCGGCT	In neither	In neither	In neither	-1.73467	-1.563	-4.41846	-4.47307	-2.54523	400.5	In neither	-0.7917	-2.34305	-2.06927	-1.65602	-1.63748	-1.39551	-4.41408	-4.81766	-4.02362	-3.83901	-4.83633	-4.74388	-2.21934	-2.41015	-3.00619		C-->T Editor	64805197	CCCTGGACGAGGGGGAAGGG	CAGCGCCAATGGGCTTTCGACGTCTCACACCGCCCTGGACGAGGGGGAAGGGGTTTCGAGACGCGACAGGCTCTTAAGCGGCT	In neither	In neither	In neither	-2.13739	-1.26528	-2.34281	-1.76974	-1.64107	400.25	In neither	-1.79525	-2.46563	-2.15128	-1.01671	-1.6676	-1.11153
A-->G Editor	64805617	AGGTGAAAGGCTGGAGCTCC	CAGCGCCAATGGGCTTTCGACGTCTCACACCGAGGTGAAAGGCTGGAGCTCCGTTTCGAGACGCGACAGGCTCTTAAGCGGCT	In neither	In neither	In neither	-1.14695	-0.278955	0.901932	-3.24003	-1.721	400.5	In neither	-0.83325	-1.3749	-1.23269	-0.253619	-0.266681	-0.316563	1.84597	-0.293421	1.15325	-2.93556	-3.38836	-3.39616	-1.51267	-1.93175	-1.7186		C-->T Editor	64805617	AGGTGAAAGGCTGGAGCTCC	CAGCGCCAATGGGCTTTCGACGTCTCACACCGAGGTGAAAGGCTGGAGCTCCGTTTCGAGACGCGACAGGCTCTTAAGCGGCT	In neither	In neither	In neither	-0.560224	0.00961322	-0.732663	-0.468031	0.453609	400.25	In neither	-0.432519	-0.823895	-0.424257	-0.345082	0.350075	0.023846
A-->G Editor	64805623	AAAGCCAGGTGAAAGGCTGG	CAGCGCCAATGGGCTTTCGACGTCTCACACCGAAAGCCAGGTGAAAGGCTGGGTTTCGAGACGCGACAGGCTCTTAAGCGGCT	A-G	1199A>G	Gln400Arg	-2.50478	-2.12797	-3.62931	-4.98369	-3.52781	400	Gln400Arg	-2.07165	-3.04166	-2.40104	-1.98497	-2.04217	-2.35677	-1.96612	-5.18518	-3.73662	-5.64627	-5.06522	-4.23959	-3.90284	-3.63911	-3.04147		C-->T Editor	64805623	AAAGCCAGGTGAAAGGCTGG	CAGCGCCAATGGGCTTTCGACGTCTCACACCGAAAGCCAGGTGAAAGGCTGGGTTTCGAGACGCGACAGGCTCTTAAGCGGCT	C-T	1197C>T, 1198C>T	Ser399Ser, Gln400Ter	-2.53129	-1.36506	-3.97371	-3.56478	-2.73007	399.5	Ser399Ser, Gln400Ter	-1.87055	-3.4743	-2.24901	-1.4933	-1.27119	-1.33069
A-->G Editor	64805625	GCAAAGCCAGGTGAAAGGCT	CAGCGCCAATGGGCTTTCGACGTCTCACACCGGCAAAGCCAGGTGAAAGGCTGTTTCGAGACGCGACAGGCTCTTAAGCGGCT	A-G	1194A>G, 1195A>G	Gln398Gln, Ser399Gly	-0.132709	0.478155	-2.41069	0.843518	1.20695	398.5	Gln398Gln, Ser399Gly	-0.225104	0.296116	-0.469139	0.497045	0.497555	0.439864	-1.96503	-2.72551	-2.54154	0.289889	1.31913	0.921539	0.547575	1.75673	1.31656		C-->T Editor	64805625	GCAAAGCCAGGTGAAAGGCT	CAGCGCCAATGGGCTTTCGACGTCTCACACCGGCAAAGCCAGGTGAAAGGCTGTTTCGAGACGCGACAGGCTCTTAAGCGGCT	C-T	1197C>T, 1198C>T	Ser399Ser, Gln400Ter	-1.20184	-1.02294	-0.63299	-1.44368	-2.12066	399.5	Ser399Ser, Gln400Ter	-1.12439	-1.5454	-0.935732	-0.816441	-1.05687	-1.1955
A-->G Editor	64805626	AGCAAAGCCAGGTGAAAGGC	CAGCGCCAATGGGCTTTCGACGTCTCACACCGAGCAAAGCCAGGTGAAAGGCGTTTCGAGACGCGACAGGCTCTTAAGCGGCT	A-G	1193A>G;1194A>G, 1195A>G	Gln398Arg, Ser399Gly	-0.84475	0.12742	-2.32128	-0.519869	-0.611903	398.5	Gln398Arg, Ser399Gly	-1.39849	-0.899631	-0.236124	0.071429	0.0908929	0.219938	-3.17311	-2.91759	-0.873153	0.0793026	-1.5626	-0.0763127	-0.775782	-0.949602	-0.110324		C-->T Editor	64805626	AGCAAAGCCAGGTGAAAGGC	CAGCGCCAATGGGCTTTCGACGTCTCACACCGAGCAAAGCCAGGTGAAAGGCGTTTCGAGACGCGACAGGCTCTTAAGCGGCT	C-T	1197C>T	Ser399Ser	-1.69443	-1.08586	-2.36846	-2.41549	-1.7439	399	Ser399Ser	-1.83677	-1.83441	-1.4121	-1.28788	-1.17508	-0.794632
A-->G Editor	64805629	GGGAGCAAAGCCAGGTGAAA	CAGCGCCAATGGGCTTTCGACGTCTCACACCGGGGAGCAAAGCCAGGTGAAAGTTTCGAGACGCGACAGGCTCTTAAGCGGCT	A-G	1190A>G, 1193A>G;1194A>G	Glu397Gly, Gln398Arg	-0.847309	-0.290599	-1.99016	-2.07325	-1.28057	397.5	Glu397Gly, Gln398Arg	-0.400437	-1.30924	-0.83225	-0.284462	-0.407661	-0.179673	0.0655355	-3.5154	-2.52063	-2.84041	-1.56656	-1.81278	-1.07126	-1.5789	-1.19155		C-->T Editor	64805629	GGGAGCAAAGCCAGGTGAAA	CAGCGCCAATGGGCTTTCGACGTCTCACACCGGGGAGCAAAGCCAGGTGAAAGTTTCGAGACGCGACAGGCTCTTAAGCGGCT	C-T	1192C>T	Gln398Ter	-2.34371	-0.876403	-3.118	-3.34523	-3.04271	398	Gln398Ter	-2.14316	-2.77348	-2.1145	-1.07398	-0.62679	-0.928436
A-->G Editor	64805630	GGGGAGCAAAGCCAGGTGAA	CAGCGCCAATGGGCTTTCGACGTCTCACACCGGGGGAGCAAAGCCAGGTGAAGTTTCGAGACGCGACAGGCTCTTAAGCGGCT	A-G	1190A>G, 1193A>G	Glu397Gly, Gln398Arg	0.177828	0.46569	-3.92232	-1.18503	0.537287	397.5	Glu397Gly, Gln398Arg	0.00570055	0.347705	0.180079	0.342722	0.481547	0.572803	-4.0035	-3.44535	-4.31813	-1.21451	-0.944211	-1.39638	0.924273	0.396134	0.291454		C-->T Editor	64805630	TTCACCTGGCTTTGCTCCCC	CAGCGCCAATGGGCTTTCGACGTCTCACACCGTTCACCTGGCTTTGCTCCCCGTTTCGAGACGCGACAGGCTCTTAAGCGGCT	C-T	1200G>A, 1200+1G>A	Gln400Gln, (NC)	-1.56248	-1.10936	-1.23628	-0.92753	-2.65975	400	Gln400Gln, (NC)	-1.6743	-1.668	-1.34513	-1.28997	-0.793327	-1.2448
A-->G Editor	64805630	TTCACCTGGCTTTGCTCCCC	CAGCGCCAATGGGCTTTCGACGTCTCACACCGTTCACCTGGCTTTGCTCCCCGTTTCGAGACGCGACAGGCTCTTAAGCGGCT	C-T	1192C>T	Gln398Ter	-0.737988	-1.49445	-4.31856	-3.9193	-2.85335	398	Gln398Ter	-0.280378	-1.1937	-0.739882	-1.61593	-1.44749	-1.41992	-5.01797	-3.38745	-4.55028	-3.7618	-3.81082	-4.18528	-3.10119	-2.58353	-2.87532		C-->T Editor	64805630	GGGGAGCAAAGCCAGGTGAA	CAGCGCCAATGGGCTTTCGACGTCTCACACCGGGGGAGCAAAGCCAGGTGAAGTTTCGAGACGCGACAGGCTCTTAAGCGGCT	C-T	1192C>T	Gln398Ter	-1.36125	-0.682956	-3.03045	-1.99878	-2.59328	398	Gln398Ter	-1.68551	-0.649573	-1.74865	-0.974377	-0.637859	-0.436631
A-->G Editor	64805631	TCACCTGGCTTTGCTCCCCC	CAGCGCCAATGGGCTTTCGACGTCTCACACCGTCACCTGGCTTTGCTCCCCCGTTTCGAGACGCGACAGGCTCTTAAGCGGCT	C-T	1200G>A, 1200+1G>A	Gln400Gln, (NC)	-1.54445	-1.50638	-1.16283	-1.96347	-2.09755	400	Gln400Gln, (NC)	-1.37654	-1.68295	-1.57386	-1.46433	-1.36543	-1.68938	-0.608386	-1.7861	-1.09401	-2.43753	-2.96231	-0.490589	-2.46409	-2.69795	-1.13061		C-->T Editor	64805631	TCACCTGGCTTTGCTCCCCC	CAGCGCCAATGGGCTTTCGACGTCTCACACCGTCACCTGGCTTTGCTCCCCCGTTTCGAGACGCGACAGGCTCTTAAGCGGCT	C-T	1200G>A, 1200+1G>A	Gln400Gln, (NC)	-2.52605	-1.75942	-3.34124	-2.28028	-2.2682	400	Gln400Gln, (NC)	-2.96894	-1.81844	-2.79078	-1.96533	-1.47095	-1.84197
A-->G Editor	64805634	CCTGGCTTTGCTCCCCCGGC	CAGCGCCAATGGGCTTTCGACGTCTCACACCGCCTGGCTTTGCTCCCCCGGCGTTTCGAGACGCGACAGGCTCTTAAGCGGCT	C-T	1196G>A	Ser399Asn	-0.964841	0.0560847	-0.522664	-2.18497	-0.307578	399	Ser399Asn	-1.12131	-0.405766	-1.36744	0.155346	0.155338	-0.14243	-0.0775951	-1.46232	-0.028072	-1.79269	-2.80279	-1.95943	-0.809866	-0.313488	0.200619		C-->T Editor	64805634	CCTGGCTTTGCTCCCCCGGC	CAGCGCCAATGGGCTTTCGACGTCTCACACCGCCTGGCTTTGCTCCCCCGGCGTTTCGAGACGCGACAGGCTCTTAAGCGGCT	C-T	1196G>A	Ser399Asn	-0.874477	-0.962561	-2.30867	-2.10414	-1.70017	399	Ser399Asn	-1.81144	-0.240321	-0.571667	-0.927014	-0.575759	-1.38491
A-->G Editor	64805634	GCCGGGGGAGCAAAGCCAGG	CAGCGCCAATGGGCTTTCGACGTCTCACACCGGCCGGGGGAGCAAAGCCAGGGTTTCGAGACGCGACAGGCTCTTAAGCGGCT	In neither	In neither	In neither	-1.23486	0.0325583	-0.609038	-2.05303	-0.502815	397	In neither	-1.01916	-1.4337	-1.25173	0.111027	-0.0054603	-0.00789148	-0.340581	-2.55886	1.07233	-2.36773	-3.18345	-0.607907	-0.901621	-0.475694	-0.13113		C-->T Editor	64805634	GCCGGGGGAGCAAAGCCAGG	CAGCGCCAATGGGCTTTCGACGTCTCACACCGGCCGGGGGAGCAAAGCCAGGGTTTCGAGACGCGACAGGCTCTTAAGCGGCT	In neither	In neither	In neither	-0.642614	-0.595128	-1.03765	-0.581401	-1.40748	397	In neither	-0.10545	-0.810329	-1.01206	-0.812257	-0.677633	-0.295493
A-->G Editor	64805636	CGGCCGGGGGAGCAAAGCCA	CAGCGCCAATGGGCTTTCGACGTCTCACACCGCGGCCGGGGGAGCAAAGCCAGTTTCGAGACGCGACAGGCTCTTAAGCGGCT	C-T	1183C>T;1184C>T	Pro395Leu	-0.21452	0.223299	-3.45704	-2.10736	-0.915475	395	Pro395Leu	0.264711	0.015941	-0.924211	0.24712	0.372808	0.0499682	-4.03396	-2.29005	-4.04711	-2.43314	-2.44653	-1.44242	-0.829642	-0.911061	-1.00572		C-->T Editor	64805636	CGGCCGGGGGAGCAAAGCCA	CAGCGCCAATGGGCTTTCGACGTCTCACACCGCGGCCGGGGGAGCAAAGCCAGTTTCGAGACGCGACAGGCTCTTAAGCGGCT	C-T	1183C>T;1184C>T	Pro395Leu	-1.15256	-0.948382	-3.24272	-1.79255	-1.89075	395	Pro395Leu	-0.473257	-1.81835	-1.16607	-0.840578	-1.26491	-0.739659
A-->G Editor	64805637	GCGGCCGGGGGAGCAAAGCC	CAGCGCCAATGGGCTTTCGACGTCTCACACCGGCGGCCGGGGGAGCAAAGCCGTTTCGAGACGCGACAGGCTCTTAAGCGGCT	C-T	1183C>T;1184C>T	Pro395Leu	1.24071	0.753888	-1.35998	1.22404	0.446308	395	Pro395Leu	1.53177	1.38759	0.802775	0.412984	1.16622	0.682459	-0.900199	-1.2685	-1.91125	1.53164	0.647687	1.49279	-0.134509	0.713628	0.759806		C-->T Editor	64805637	GCGGCCGGGGGAGCAAAGCC	CAGCGCCAATGGGCTTTCGACGTCTCACACCGGCGGCCGGGGGAGCAAAGCCGTTTCGAGACGCGACAGGCTCTTAAGCGGCT	C-T	1183C>T;1184C>T	Pro395Leu	-0.725269	-0.414316	-2.51788	-0.540213	-0.965694	395	Pro395Leu	-0.533113	-0.775632	-0.867061	-0.433391	-0.628146	-0.181411
A-->G Editor	64805641	TTGCTCCCCCGGCCGCTCCT	CAGCGCCAATGGGCTTTCGACGTCTCACACCGTTGCTCCCCCGGCCGCTCCTGTTTCGAGACGCGACAGGCTCTTAAGCGGCT	C-T	1187G>A;1188G>A, 1189G>A;1191G>A	Gly396Glu, Glu397Lys	-1.16454	-0.118946	2.61633	-0.567952	-0.918354	394	Gly396Glu, Glu397Lys	-1.13231	-1.27866	-1.08266	-0.190465	-0.0803423	-0.0860309	2.9113	2.74984	2.18784	0.0948232	-1.29457	-0.504106	-1.14596	-0.785035	-0.824069		C-->T Editor	64805641	TTGCTCCCCCGGCCGCTCCT	CAGCGCCAATGGGCTTTCGACGTCTCACACCGTTGCTCCCCCGGCCGCTCCTGTTTCGAGACGCGACAGGCTCTTAAGCGGCT	C-T	1187G>A;1188G>A, 1189G>A;1191G>A	Gly396Glu, Glu397Lys	-0.17228	-0.237303	-0.963325	-0.890967	1.49838	396.5	Gly396Glu, Glu397Lys	-0.470083	-0.142867	0.0961114	-0.303793	-0.212682	-0.195435
A-->G Editor	64805641	AGGAGCGGCCGGGGGAGCAA	CAGCGCCAATGGGCTTTCGACGTCTCACACCGAGGAGCGGCCGGGGGAGCAAGTTTCGAGACGCGACAGGCTCTTAAGCGGCT	A-G	1178A>G	Glu393Gly	0.357558	0.417677	-3.6347	-0.779508	-0.00372654	393	Glu393Gly	0.546274	0.564902	-0.0385022	0.353962	0.503101	0.395968	-3.80592	-3.30193	-3.79625	-1.35695	-0.940868	-0.0407078	-0.189957	-0.110909	0.289686		C-->T Editor	64805641	AGGAGCGGCCGGGGGAGCAA	CAGCGCCAATGGGCTTTCGACGTCTCACACCGAGGAGCGGCCGGGGGAGCAAGTTTCGAGACGCGACAGGCTCTTAAGCGGCT	C-T	1180C>T	Arg394Trp	-2.17084	-1.38445	-1.81756	-2.65791	-2.132	394	Arg394Trp	-2.38215	-1.88773	-2.24265	-1.54414	-1.38176	-1.22745
A-->G Editor	64805645	TCCCCCGGCCGCTCCTCGCC	CAGCGCCAATGGGCTTTCGACGTCTCACACCGTCCCCCGGCCGCTCCTCGCCGTTTCGAGACGCGACAGGCTCTTAAGCGGCT	C-T	1185G>A, 1186G>A;1187G>A	Pro395Pro, Gly396Lys	-0.430419	-0.282473	-1.38265	-1.57969	-1.10539	392.5	Pro395Pro, Gly396Lys	-0.737543	-0.0640906	-0.489624	-0.443218	-0.149519	-0.254681	-0.549573	-1.49318	-2.1052	-2.29686	-1.93965	-0.502558	-0.655556	-1.67062	-0.989986		C-->T Editor	64805645	TCCCCCGGCCGCTCCTCGCC	CAGCGCCAATGGGCTTTCGACGTCTCACACCGTCCCCCGGCCGCTCCTCGCCGTTTCGAGACGCGACAGGCTCTTAAGCGGCT	C-T	1185G>A, 1186G>A;1187G>A	Pro395Pro, Gly396Lys	-0.743913	-0.319433	-3.36835	-1.67194	-0.879862	395.5	Pro395Pro, Gly396Lys	-0.648692	-0.853139	-0.729907	-0.230317	-0.334308	-0.393675
A-->G Editor	64805646	GGGCGAGGAGCGGCCGGGGG	CAGCGCCAATGGGCTTTCGACGTCTCACACCGGGGCGAGGAGCGGCCGGGGGGTTTCGAGACGCGACAGGCTCTTAAGCGGCT	A-G	1175A>G	Glu392Gly	-0.888236	-2.07946	-4.54182	-3.85295	-2.73918	392	Glu392Gly	-0.858919	-1.2775	-0.52829	-1.74775	-2.37674	-2.1139	-5.10993	-5.05034	-3.46519	-2.63302	-4.01339	-4.91246	-2.56134	-2.60965	-3.04654		C-->T Editor	64805646	GGGCGAGGAGCGGCCGGGGG	CAGCGCCAATGGGCTTTCGACGTCTCACACCGGGGCGAGGAGCGGCCGGGGGGTTTCGAGACGCGACAGGCTCTTAAGCGGCT	C-T	1173C>T	Gly391Gly	-1.02598	-0.66649	-1.03426	-0.689299	-2.02792	391	Gly391Gly	-0.747366	-0.917232	-1.41336	-0.775428	-0.467728	-0.756313
A-->G Editor	64805648	GCGGGCGAGGAGCGGCCGGG	CAGCGCCAATGGGCTTTCGACGTCTCACACCGGCGGGCGAGGAGCGGCCGGGGTTTCGAGACGCGACAGGCTCTTAAGCGGCT	A-G	1175A>G	Glu392Gly	-0.143861	0.428267	1.14781	-1.56749	-0.290214	392	Glu392Gly	-0.384342	0.262935	-0.310174	-0.00531116	0.718553	0.571558	-0.203506	2.06045	1.58649	-1.17517	-1.89428	-1.633	-0.00146811	-0.39656	-0.472615		C-->T Editor	64805648	GCGGGCGAGGAGCGGCCGGG	CAGCGCCAATGGGCTTTCGACGTCTCACACCGGCGGGCGAGGAGCGGCCGGGGTTTCGAGACGCGACAGGCTCTTAAGCGGCT	C-T	1173C>T	Gly391Gly	-2.71556	-0.723596	-2.23565	-2.35345	-2.70403	391	Gly391Gly	-2.78175	-2.46254	-2.9024	-0.765136	-0.60801	-0.797641
A-->G Editor	64805649	GGCGGGCGAGGAGCGGCCGG	CAGCGCCAATGGGCTTTCGACGTCTCACACCGGGCGGGCGAGGAGCGGCCGGGTTTCGAGACGCGACAGGCTCTTAAGCGGCT	C-T	1173C>T	Gly391Gly	-0.475782	0.245155	-3.78113	-0.921265	-0.266537	391	Gly391Gly	0.0699558	-0.165831	-1.33147	0.516181	0.258199	-0.0389165	-3.83538	-3.59253	-3.91549	-1.78811	-0.425472	-0.550213	-0.512874	-0.449039	0.162301		C-->T Editor	64805649	GGCGGGCGAGGAGCGGCCGG	CAGCGCCAATGGGCTTTCGACGTCTCACACCGGGCGGGCGAGGAGCGGCCGGGTTTCGAGACGCGACAGGCTCTTAAGCGGCT	C-T	1173C>T	Gly391Gly	-0.21374	-0.713163	0.777167	0.170534	-2.33702	391	Gly391Gly	-0.43488	0.784874	-0.991214	-1.25144	-0.601053	-0.287001
A-->G Editor	64805650	AGGCGGGCGAGGAGCGGCCG	CAGCGCCAATGGGCTTTCGACGTCTCACACCGAGGCGGGCGAGGAGCGGCCGGTTTCGAGACGCGACAGGCTCTTAAGCGGCT	C-T	1169C>T, 1173C>T	Ala390Val, Gly391Gly	-0.409441	0.429029	-4.15877	-1.17164	-0.205447	390.5	Ala390Val, Gly391Gly	-0.303665	-0.823523	-0.101134	0.39494	0.354817	0.537332	-3.95549	-4.40381	-4.11701	-1.37696	-0.776078	-1.36188	-0.215514	-0.0295824	-0.371244		C-->T Editor	64805650	AGGCGGGCGAGGAGCGGCCG	CAGCGCCAATGGGCTTTCGACGTCTCACACCGAGGCGGGCGAGGAGCGGCCGGTTTCGAGACGCGACAGGCTCTTAAGCGGCT	C-T	1169C>T, 1173C>T	Ala390Val, Gly391Gly	-1.50007	-0.914963	-2.70866	-1.57124	-2.11257	390.5	Ala390Val, Gly391Gly	-1.12026	-1.41827	-1.96169	-0.71265	-1.07881	-0.953428
A-->G Editor	64805651	GAGGCGGGCGAGGAGCGGCC	CAGCGCCAATGGGCTTTCGACGTCTCACACCGGAGGCGGGCGAGGAGCGGCCGTTTCGAGACGCGACAGGCTCTTAAGCGGCT	C-T	1169C>T	Ala390Val	0.0915514	0.28642	-4.31854	-1.18036	-0.214204	390	Ala390Val	0.341459	-0.217553	0.150748	0.395847	0.522084	-0.058673	-4.32444	-4.24708	-4.38408	-0.629645	-1.24456	-1.66688	-0.0802131	-0.992158	0.42976		C-->T Editor	64805651	GAGGCGGGCGAGGAGCGGCC	CAGCGCCAATGGGCTTTCGACGTCTCACACCGGAGGCGGGCGAGGAGCGGCCGTTTCGAGACGCGACAGGCTCTTAAGCGGCT	C-T	1169C>T	Ala390Val	-0.985478	-0.305048	-1.10639	-1.07418	-1.3411	390	Ala390Val	-1.29011	-0.512243	-1.15409	-0.282366	-0.353917	-0.278862
A-->G Editor	64805652	GCCGCTCCTCGCCCGCCTCC	CAGCGCCAATGGGCTTTCGACGTCTCACACCGGCCGCTCCTCGCCCGCCTCCGTTTCGAGACGCGACAGGCTCTTAAGCGGCT	C-T	1176G>A, 1177G>A;1179G>A	Glu392Glu, Glu393Lys	-0.919936	0.221539	0.862597	-1.34868	-0.456035	392.5	Glu392Glu, Glu393Lys	-0.826318	-0.773651	-1.15984	0.20371	0.306272	0.154634	1.65483	-0.310217	1.24318	-0.803119	-1.70639	-1.53654	-0.519978	-0.459725	-0.388402		C-->T Editor	64805652	GCCGCTCCTCGCCCGCCTCC	CAGCGCCAATGGGCTTTCGACGTCTCACACCGGCCGCTCCTCGCCCGCCTCCGTTTCGAGACGCGACAGGCTCTTAAGCGGCT	C-T	1176G>A, 1177G>A;1179G>A	Glu392Glu, Glu393Lys	-0.0830423	-0.317614	-1.88962	-1.37629	-0.524686	392.5	Glu392Glu, Glu393Lys	-0.126013	-0.0359416	-0.0871727	-0.221872	-0.434813	-0.296157
A-->G Editor	64805652	GGAGGCGGGCGAGGAGCGGC	CAGCGCCAATGGGCTTTCGACGTCTCACACCGGGAGGCGGGCGAGGAGCGGCGTTTCGAGACGCGACAGGCTCTTAAGCGGCT	C-T	1169C>T	Ala390Val	0.0385073	0.553686	-0.585794	0.580997	-0.716546	390	Ala390Val	-0.222845	-0.404879	0.743247	0.783524	0.708296	0.169236	-0.322637	-0.187873	-1.24687	-0.285523	0.58098	1.44753	-0.112145	-1.38581	-0.651686		C-->T Editor	64805652	GGAGGCGGGCGAGGAGCGGC	CAGCGCCAATGGGCTTTCGACGTCTCACACCGGGAGGCGGGCGAGGAGCGGCGTTTCGAGACGCGACAGGCTCTTAAGCGGCT	C-T	1169C>T	Ala390Val	0.765985	0.484948	2.10824	1.12951	1.0154	390	Ala390Val	1.47814	-0.00333762	0.823151	0.761636	0.293848	0.399359
A-->G Editor	64805655	GCTGGAGGCGGGCGAGGAGC	CAGCGCCAATGGGCTTTCGACGTCTCACACCGGCTGGAGGCGGGCGAGGAGCGTTTCGAGACGCGACAGGCTCTTAAGCGGCT	A-G	1166A>G	Glu389Gly	-0.223637	0.527024	-1.04688	-2.85398	-0.115331	389	Glu389Gly	-0.0171421	-0.122424	-0.531346	0.464765	0.536617	0.579691	-0.840699	-1.09402	-1.20591	-2.84949	-2.82034	-2.89211	-0.175575	-0.116156	-0.0542628		C-->T Editor	64805655	GCTGGAGGCGGGCGAGGAGC	CAGCGCCAATGGGCTTTCGACGTCTCACACCGGCTGGAGGCGGGCGAGGAGCGTTTCGAGACGCGACAGGCTCTTAAGCGGCT	A-G	1166A>G	Glu389Gly	-2.64378	-0.581521	-4.43889	-3.81299	-1.86252	389	Glu389Gly	-2.71533	-2.52561	-2.69039	-0.513909	-0.621042	-0.609612
A-->G Editor	64805656	CTCCTCGCCCGCCTCCAGCA	CAGCGCCAATGGGCTTTCGACGTCTCACACCGCTCCTCGCCCGCCTCCAGCAGTTTCGAGACGCGACAGGCTCTTAAGCGGCT	C-T	1172G>A, 1174G>A;1176G>A	Gly391Asp, Glu392Lys	-0.0061986	0.508835	-2.25196	1.42439	1.05719	391.5	Gly391Asp, Glu392Lys	0.020058	-0.0497696	0.0111158	0.642643	0.469198	0.414663	-1.71968	-2.66607	-2.37012	0.963667	1.41048	1.89901	0.787024	0.561381	1.82317		C-->T Editor	64805656	CTCCTCGCCCGCCTCCAGCA	CAGCGCCAATGGGCTTTCGACGTCTCACACCGCTCCTCGCCCGCCTCCAGCAGTTTCGAGACGCGACAGGCTCTTAAGCGGCT	C-T	1172G>A, 1174G>A;1176G>A	Gly391Asp, Glu392Lys	-0.481484	0.369888	-1.3877	-0.727953	0.0235389	391.5	Gly391Asp, Glu392Lys	-0.407447	-0.435959	-0.601047	0.297521	0.452172	0.359971
A-->G Editor	64805656	TGCTGGAGGCGGGCGAGGAG	CAGCGCCAATGGGCTTTCGACGTCTCACACCGTGCTGGAGGCGGGCGAGGAGGTTTCGAGACGCGACAGGCTCTTAAGCGGCT	A-G	1166A>G	Glu389Gly	0.0294709	1.07301	-3.80589	-1.86145	0.0746998	389	Glu389Gly	0.184083	0.205367	-0.301037	1.00676	0.993838	1.21845	-4.23584	-4.11405	-3.06778	-1.01037	-2.09225	-2.48173	0.477699	-0.19333	-0.0602696		C-->T Editor	64805656	TGCTGGAGGCGGGCGAGGAG	CAGCGCCAATGGGCTTTCGACGTCTCACACCGTGCTGGAGGCGGGCGAGGAGGTTTCGAGACGCGACAGGCTCTTAAGCGGCT	A-G	1166A>G	Glu389Gly	-0.705429	-0.296781	-1.91799	-0.557067	-1.09323	389	Glu389Gly	-0.609675	-0.311154	-1.19546	-0.12279	-0.366706	-0.400848
A-->G Editor	64805658	CTTGCTGGAGGCGGGCGAGG	CAGCGCCAATGGGCTTTCGACGTCTCACACCGCTTGCTGGAGGCGGGCGAGGGTTTCGAGACGCGACAGGCTCTTAAGCGGCT	C-T	1162C>T	Leu388Leu	0.560807	0.781593	-2.74118	-1.96731	-0.101866	388	Leu388Leu	0.248176	0.602467	0.831776	0.868794	0.818416	0.657569	-2.34158	-2.60015	-3.28182	-1.90117	-1.85237	-2.14838	-0.114984	-0.0158266	-0.174789		C-->T Editor	64805658	CTTGCTGGAGGCGGGCGAGG	CAGCGCCAATGGGCTTTCGACGTCTCACACCGCTTGCTGGAGGCGGGCGAGGGTTTCGAGACGCGACAGGCTCTTAAGCGGCT	C-T	1162C>T	Leu388Leu	-0.391647	-0.11307	-0.28467	-0.394658	-0.963708	388	Leu388Leu	-0.242555	-0.341305	-0.59108	-0.126837	0.193471	-0.405845
A-->G Editor	64805659	CTCGCCCGCCTCCAGCAAGC	CAGCGCCAATGGGCTTTCGACGTCTCACACCGCTCGCCCGCCTCCAGCAAGCGTTTCGAGACGCGACAGGCTCTTAAGCGGCT	C-T	1170G>A, 1171G>A;1172G>A	Ala390Ala, Gly391Asn	-0.617964	0.220698	-3.08445	-1.58281	-0.309713	390.5	Ala390Ala, Gly391Asn	0.0295649	-0.616892	-1.26656	0.37249	0.0839491	0.205655	-3.48257	-3.80359	-1.96719	-1.28351	-1.61301	-1.85193	-0.343563	-0.355434	-0.230142		C-->T Editor	64805659	CTCGCCCGCCTCCAGCAAGC	CAGCGCCAATGGGCTTTCGACGTCTCACACCGCTCGCCCGCCTCCAGCAAGCGTTTCGAGACGCGACAGGCTCTTAAGCGGCT	C-T	1170G>A, 1171G>A;1172G>A	Ala390Ala, Gly391Asn	-0.130996	-0.019278	-0.239083	-0.0122175	-0.79952	390.5	Ala390Ala, Gly391Asn	0.101809	-0.17642	-0.318376	-0.184342	0.119156	0.00735124
A-->G Editor	64805660	AGCTTGCTGGAGGCGGGCGA	CAGCGCCAATGGGCTTTCGACGTCTCACACCGAGCTTGCTGGAGGCGGGCGAGTTTCGAGACGCGACAGGCTCTTAAGCGGCT	C-T	1162C>T	Leu388Leu	-0.40395	0.122196	0.0867985	-2.92777	-1.12319	388	Leu388Leu	-0.713031	-0.505859	0.00703904	0.179589	-0.0076024	0.194602	0.228088	-0.533808	0.566116	-3.07093	-3.31652	-2.39588	-1.45511	-0.779716	-1.13476		C-->T Editor	64805660	AGCTTGCTGGAGGCGGGCGA	CAGCGCCAATGGGCTTTCGACGTCTCACACCGAGCTTGCTGGAGGCGGGCGAGTTTCGAGACGCGACAGGCTCTTAAGCGGCT	C-T	1162C>T	Leu388Leu	-1.39621	-0.89349	-1.07448	-1.42088	-1.85412	388	Leu388Leu	-1.21439	-1.33968	-1.63457	-1.0523	-0.873972	-0.754202
A-->G Editor	64805660	TCGCCCGCCTCCAGCAAGCT	CAGCGCCAATGGGCTTTCGACGTCTCACACCGTCGCCCGCCTCCAGCAAGCTGTTTCGAGACGCGACAGGCTCTTAAGCGGCT	C-T	1168G>A;1170G>A, 1171G>A;1172G>A	Ala390Thr, Gly391Asn	-0.640012	0.102035	-3.44487	-0.824483	-0.933533	390.5	Ala390Thr, Gly391Asn	-0.494524	-0.753635	-0.671877	0.0890858	0.0752051	0.141814	-1.83626	-4.57584	-3.92251	0.5721	-1.27187	-1.77368	-1.14483	-0.770896	-0.884873		C-->T Editor	64805660	TCGCCCGCCTCCAGCAAGCT	CAGCGCCAATGGGCTTTCGACGTCTCACACCGTCGCCCGCCTCCAGCAAGCTGTTTCGAGACGCGACAGGCTCTTAAGCGGCT	C-T	1168G>A;1170G>A, 1171G>A;1172G>A	Ala390Thr, Gly391Asn	-0.83597	0.0462689	-3.33534	-1.94009	-1.20916	390.5	Ala390Thr, Gly391Asn	-1.05844	-0.789664	-0.659804	0.0602199	0.250621	-0.172035
A-->G Editor	64805661	CAGCTTGCTGGAGGCGGGCG	CAGCGCCAATGGGCTTTCGACGTCTCACACCGCAGCTTGCTGGAGGCGGGCGGTTTCGAGACGCGACAGGCTCTTAAGCGGCT	C-T	1158C>T, 1162C>T	Ser386Ser, Leu388Leu	-0.71999	0.567512	-2.00081	-1.44658	-0.280332	387	Ser386Ser, Leu388Leu	-1.04292	-0.565675	-0.551371	0.47809	0.697026	0.52742	-3.10823	-0.829114	-2.06507	-1.47126	-1.74551	-1.12298	-0.204304	-0.19756	-0.439132		C-->T Editor	64805661	CAGCTTGCTGGAGGCGGGCG	CAGCGCCAATGGGCTTTCGACGTCTCACACCGCAGCTTGCTGGAGGCGGGCGGTTTCGAGACGCGACAGGCTCTTAAGCGGCT	C-T	1158C>T, 1162C>T	Ser386Ser, Leu388Leu	-0.405959	-0.875201	-0.405415	-0.223661	-1.2583	387	Ser386Ser, Leu388Leu	-0.331063	-0.7446	-0.142213	-1.03967	-0.84729	-0.738645
A-->G Editor	64805663	GCCAGCTTGCTGGAGGCGGG	CAGCGCCAATGGGCTTTCGACGTCTCACACCGGCCAGCTTGCTGGAGGCGGGGTTTCGAGACGCGACAGGCTCTTAAGCGGCT	A-G	1156A>G	Ser386Gly	-0.632802	-0.356308	-4.40506	-1.2991	-1.79374	386	Ser386Gly	-0.37085	-0.344344	-1.18321	-0.389199	-0.211364	-0.46836	-3.97455	-4.65105	-4.58959	-0.404891	-2.79094	-0.701463	-1.71264	-1.82439	-1.8442		C-->T Editor	64805663	GCCAGCTTGCTGGAGGCGGG	CAGCGCCAATGGGCTTTCGACGTCTCACACCGGCCAGCTTGCTGGAGGCGGGGTTTCGAGACGCGACAGGCTCTTAAGCGGCT	C-T	1158C>T	Ser386Ser	-1.65055	-0.296753	-2.75087	-1.63372	-0.912952	386	Ser386Ser	-1.62101	-1.8801	-1.45053	-0.513259	-0.172714	-0.204285
A-->G Editor	64805663	CCCGCCTCCAGCAAGCTGGC	CAGCGCCAATGGGCTTTCGACGTCTCACACCGCCCGCCTCCAGCAAGCTGGCGTTTCGAGACGCGACAGGCTCTTAAGCGGCT	C-T	1165G>A;1167G>A, 1168G>A	Glu389Lys, Ala390Thr	-0.590907	0.226375	-0.136406	0.431291	-0.423211	389.5	Glu389Lys, Ala390Thr	-0.854711	-0.827167	-0.090843	0.269274	0.162605	0.247245	1.0111	-0.375304	-1.04502	0.30937	0.638874	0.345629	-0.374922	-0.695807	-0.198903		C-->T Editor	64805663	CCCGCCTCCAGCAAGCTGGC	CAGCGCCAATGGGCTTTCGACGTCTCACACCGCCCGCCTCCAGCAAGCTGGCGTTTCGAGACGCGACAGGCTCTTAAGCGGCT	C-T	1165G>A;1167G>A, 1168G>A	Glu389Lys, Ala390Thr	0.333036	1.54592	-1.29698	-0.571143	0.498356	389.5	Glu389Lys, Ala390Thr	0.302993	0.44922	0.246896	1.54557	1.51315	1.57903
A-->G Editor	64805665	CAGCCAGCTTGCTGGAGGCG	CAGCGCCAATGGGCTTTCGACGTCTCACACCGCAGCCAGCTTGCTGGAGGCGGTTTCGAGACGCGACAGGCTCTTAAGCGGCT	A-G	1156A>G	Ser386Gly	-0.533763	0.0310205	-2.75473	-0.0289812	-0.41403	386	Ser386Gly	-0.288661	-0.686795	-0.625832	-0.0492459	0.0369635	0.105344	-2.27045	-2.72464	-3.26908	0.372842	0.0210729	-0.480859	-0.249519	-0.331107	-0.661465		C-->T Editor	64805665	CAGCCAGCTTGCTGGAGGCG	CAGCGCCAATGGGCTTTCGACGTCTCACACCGCAGCCAGCTTGCTGGAGGCGGTTTCGAGACGCGACAGGCTCTTAAGCGGCT	C-T	1154C>T;1155C>T, 1158C>T	Ala385Val, Ser386Ser	-1.53335	-0.440152	-1.62388	-0.521255	-1.35316	385.5	Ala385Val, Ser386Ser	-1.71714	-1.86508	-1.01783	-0.435094	-0.54236	-0.343002
A-->G Editor	64805666	GCAGCCAGCTTGCTGGAGGC	CAGCGCCAATGGGCTTTCGACGTCTCACACCGGCAGCCAGCTTGCTGGAGGCGTTTCGAGACGCGACAGGCTCTTAAGCGGCT	A-G	1156A>G	Ser386Gly	-0.188694	0.697953	0.0034108	0.14137	-0.392354	386	Ser386Gly	-0.0245247	-0.391263	-0.150295	0.829489	0.752787	0.511584	0.309185	-0.736606	0.437653	0.896363	-1.24952	0.777272	-0.194334	-0.71056	-0.272167		C-->T Editor	64805666	GCAGCCAGCTTGCTGGAGGC	CAGCGCCAATGGGCTTTCGACGTCTCACACCGGCAGCCAGCTTGCTGGAGGCGTTTCGAGACGCGACAGGCTCTTAAGCGGCT	C-T	1154C>T;1155C>T	Ala385Val	-1.57623	-0.680196	-0.803473	-1.06217	-0.562983	385	Ala385Val	-1.7343	-2.08206	-0.912319	-0.737915	-0.788085	-0.51459
A-->G Editor	64805667	GGCAGCCAGCTTGCTGGAGG	CAGCGCCAATGGGCTTTCGACGTCTCACACCGGGCAGCCAGCTTGCTGGAGGGTTTCGAGACGCGACAGGCTCTTAAGCGGCT	A-G	1152A>G, 1156A>G	Ala384Ala, Ser386Gly	-2.05619	-1.01713	-4.74638	-3.49663	-2.01382	385	Ala384Ala, Ser386Gly	-1.99327	-2.45449	-1.7208	-0.741088	-1.23291	-1.07739	-5.10185	-5.11609	-4.02121	-3.00375	-4.26613	-3.21999	-1.18701	-2.29012	-2.56434		C-->T Editor	64805667	GGCAGCCAGCTTGCTGGAGG	CAGCGCCAATGGGCTTTCGACGTCTCACACCGGGCAGCCAGCTTGCTGGAGGGTTTCGAGACGCGACAGGCTCTTAAGCGGCT	C-T	1154C>T;1155C>T	Ala385Val	-2.86322	-0.724296	-4.08108	-3.31973	-2.20015	385	Ala385Val	-2.50831	-3.24632	-2.83502	-0.64555	-0.698306	-0.829032
A-->G Editor	64805669	GAGGCAGCCAGCTTGCTGGA	CAGCGCCAATGGGCTTTCGACGTCTCACACCGGAGGCAGCCAGCTTGCTGGAGTTTCGAGACGCGACAGGCTCTTAAGCGGCT	A-G	1152A>G	Ala384Ala	-0.846782	-0.0796709	0.867537	-0.775804	-0.680376	384	Ala384Ala	-0.56505	-1.14774	-0.827553	-0.246443	0.0825128	-0.0750822	0.933977	0.661897	1.00674	-0.608697	-0.649097	-1.06962	-0.560388	-0.674021	-0.80672		C-->T Editor	64805669	GAGGCAGCCAGCTTGCTGGA	CAGCGCCAATGGGCTTTCGACGTCTCACACCGGAGGCAGCCAGCTTGCTGGAGTTTCGAGACGCGACAGGCTCTTAAGCGGCT	C-T	1151C>T, 1154C>T	Ala384Val, Ala385Val	-1.24154	-0.263666	-0.976178	-0.83904	-0.854166	384.5	Ala384Val, Ala385Val	-1.53658	-1.12971	-1.05833	-0.199296	-0.210758	-0.380942
A-->G Editor	64805670	GGAGGCAGCCAGCTTGCTGG	CAGCGCCAATGGGCTTTCGACGTCTCACACCGGGAGGCAGCCAGCTTGCTGGGTTTCGAGACGCGACAGGCTCTTAAGCGGCT	A-G	1152A>G	Ala384Ala	-0.0547641	0.31846	-1.6368	0.478069	-0.154713	384	Ala384Ala	-0.175202	0.0649997	-0.0540904	0.288347	0.607568	0.0594665	-2.5127	-1.32661	-1.07109	0.274876	0.504713	0.654619	-0.545062	0.051053	0.0298685		C-->T Editor	64805670	GGAGGCAGCCAGCTTGCTGG	CAGCGCCAATGGGCTTTCGACGTCTCACACCGGGAGGCAGCCAGCTTGCTGGGTTTCGAGACGCGACAGGCTCTTAAGCGGCT	C-T	1151C>T	Ala384Val	-1.44865	-0.369891	-2.06928	-1.75867	-2.23905	384	Ala384Val	-1.80237	-1.44999	-1.09358	-0.426697	-0.316638	-0.366339
A-->G Editor	64805672	AAGGAGGCAGCCAGCTTGCT	CAGCGCCAATGGGCTTTCGACGTCTCACACCGAAGGAGGCAGCCAGCTTGCTGTTTCGAGACGCGACAGGCTCTTAAGCGGCT	A-G	1148A>G	Glu383Gly	-1.45584	0.122202	-3.36713	-0.90287	-0.57082	383	Glu383Gly	-1.77354	-1.46944	-1.12453	0.137187	0.172281	0.0571391	-2.73205	-2.89849	-4.47084	-0.762703	-0.820164	-1.12574	-0.437837	-0.687704	-0.586918		C-->T Editor	64805672	AAGGAGGCAGCCAGCTTGCT	CAGCGCCAATGGGCTTTCGACGTCTCACACCGAAGGAGGCAGCCAGCTTGCTGTTTCGAGACGCGACAGGCTCTTAAGCGGCT	C-T	1151C>T	Ala384Val	-1.39635	-0.750428	-1.1667	-1.57876	-1.74282	384	Ala384Val	-1.74608	-1.17505	-1.26791	-0.6858	-0.692812	-0.872671
A-->G Editor	64805673	GCAAGCTGGCTGCCTCCTTC	CAGCGCCAATGGGCTTTCGACGTCTCACACCGGCAAGCTGGCTGCCTCCTTCGTTTCGAGACGCGACAGGCTCTTAAGCGGCT	A-G	1159T>C	Leu387Leu	-0.596176	-0.138727	0.829223	-3.01348	-1.44793	387	Leu387Leu	-0.654751	-0.962263	-0.171515	-0.090261	-0.159235	-0.166685	0.225364	0.1239	2.1384	-2.8914	-3.6968	-2.45225	-1.22338	-1.79715	-1.32327		C-->T Editor	64805673	GCAAGCTGGCTGCCTCCTTC	CAGCGCCAATGGGCTTTCGACGTCTCACACCGGCAAGCTGGCTGCCTCCTTCGTTTCGAGACGCGACAGGCTCTTAAGCGGCT	C-T	1157G>A	Ser386Asn	-0.629168	-0.375647	-2.13638	-1.03948	-0.473752	386	Ser386Asn	-0.742694	-0.472473	-0.672337	-0.556278	-0.341035	-0.229627
A-->G Editor	64805673	GAAGGAGGCAGCCAGCTTGC	CAGCGCCAATGGGCTTTCGACGTCTCACACCGGAAGGAGGCAGCCAGCTTGCGTTTCGAGACGCGACAGGCTCTTAAGCGGCT	A-G	1148A>G	Glu383Gly	-0.963358	0.235859	-2.21157	-0.798929	-0.488532	383	Glu383Gly	-1.04514	-0.704981	-1.13995	0.0470589	0.186919	0.473599	-2.04955	-3.03534	-1.54983	-0.278521	-1.35178	-0.766483	-0.805677	-0.57954	-0.0803802		C-->T Editor	64805673	GAAGGAGGCAGCCAGCTTGC	CAGCGCCAATGGGCTTTCGACGTCTCACACCGGAAGGAGGCAGCCAGCTTGCGTTTCGAGACGCGACAGGCTCTTAAGCGGCT	A-G	1148A>G	Glu383Gly	-1.2657	-0.276085	-1.05168	-0.38465	-0.90305	383	Glu383Gly	-1.30815	-1.37237	-1.11659	-0.305706	-0.591405	0.0688569
A-->G Editor	64805676	GCTGAAGGAGGCAGCCAGCT	CAGCGCCAATGGGCTTTCGACGTCTCACACCGGCTGAAGGAGGCAGCCAGCTGTTTCGAGACGCGACAGGCTCTTAAGCGGCT	A-G	1144A>G;1145A>G	Lys382Gly	-2.0856	-0.57812	-4.35813	-3.15492	-1.75721	382	Lys382Gly	-1.65059	-2.08483	-2.52139	-0.444803	-0.273666	-1.01589	-3.86142	-4.49831	-4.71468	-2.93091	-2.46238	-4.07147	-2.1712	-2.12599	-0.974431		C-->T Editor	64805676	GCTGAAGGAGGCAGCCAGCT	CAGCGCCAATGGGCTTTCGACGTCTCACACCGGCTGAAGGAGGCAGCCAGCTGTTTCGAGACGCGACAGGCTCTTAAGCGGCT	A-G	1144A>G;1145A>G	Lys382Gly	-2.0449	-0.68605	-1.19138	-1.7239	-2.25111	382	Lys382Gly	-2.11963	-1.95162	-2.06345	-0.997171	-0.65275	-0.408229
A-->G Editor	64805676	AGCTGGCTGCCTCCTTCAGC	CAGCGCCAATGGGCTTTCGACGTCTCACACCGAGCTGGCTGCCTCCTTCAGCGTTTCGAGACGCGACAGGCTCTTAAGCGGCT	C-T	1153G>A	Ala385Thr	-1.00343	0.208975	-0.114849	-0.368539	-0.730131	385	Ala385Thr	-0.940906	-0.707026	-1.36235	0.105983	0.253183	0.267758	-1.53005	0.899531	0.285976	-0.199608	-0.269152	-0.636857	-0.786653	-0.847809	-0.555929		C-->T Editor	64805676	AGCTGGCTGCCTCCTTCAGC	CAGCGCCAATGGGCTTTCGACGTCTCACACCGAGCTGGCTGCCTCCTTCAGCGTTTCGAGACGCGACAGGCTCTTAAGCGGCT	C-T	1153G>A	Ala385Thr	0.48262	-0.157774	-0.264932	0.328668	0.188229	385	Ala385Thr	0.367872	0.490553	0.589435	0.0250604	-0.251296	-0.247087
A-->G Editor	64805677	GCTGGCTGCCTCCTTCAGCA	CAGCGCCAATGGGCTTTCGACGTCTCACACCGGCTGGCTGCCTCCTTCAGCAGTTTCGAGACGCGACAGGCTCTTAAGCGGCT	C-T	1153G>A	Ala385Thr	-1.18385	0.00266308	-1.3795	-0.642959	-1.07408	385	Ala385Thr	-1.35102	-0.925245	-1.2753	0.0914509	-0.210041	0.12658	-0.863236	-2.23177	-1.04348	-0.971075	-0.365151	-0.59265	-1.34952	-1.14451	-0.728208		C-->T Editor	64805677	GCTGGCTGCCTCCTTCAGCA	CAGCGCCAATGGGCTTTCGACGTCTCACACCGGCTGGCTGCCTCCTTCAGCAGTTTCGAGACGCGACAGGCTCTTAAGCGGCT	C-T	1153G>A	Ala385Thr	-1.39811	-1.04422	-0.462156	-1.03249	-1.91674	385	Ala385Thr	-1.02522	-1.49033	-1.67879	-1.0142	-0.956342	-1.16211
A-->G Editor	64805680	ACCTGCTGAAGGAGGCAGCC	CAGCGCCAATGGGCTTTCGACGTCTCACACCGACCTGCTGAAGGAGGCAGCCGTTTCGAGACGCGACAGGCTCTTAAGCGGCT	C-T	1141C>T	Leu381Leu	-0.582786	0.429198	-0.361892	-2.07163	-0.336661	381	Leu381Leu	-0.15389	-1.18056	-0.41391	0.34064	0.424647	0.522308	-1.80788	0.313776	0.408428	-1.73634	-1.71902	-2.75954	-0.0371008	-0.167872	-0.805011		C-->T Editor	64805680	ACCTGCTGAAGGAGGCAGCC	CAGCGCCAATGGGCTTTCGACGTCTCACACCGACCTGCTGAAGGAGGCAGCCGTTTCGAGACGCGACAGGCTCTTAAGCGGCT	C-T	1141C>T	Leu381Leu	-1.75625	-1.1639	-2.78771	-2.32665	-1.95324	381	Leu381Leu	-1.1699	-1.81614	-2.28273	-1.31665	-0.977293	-1.19776
A-->G Editor	64805680	GGCTGCCTCCTTCAGCAGGT	CAGCGCCAATGGGCTTTCGACGTCTCACACCGGGCTGCCTCCTTCAGCAGGTGTTTCGAGACGCGACAGGCTCTTAAGCGGCT	C-T	1149G>A, 1150G>A	Glu383Glu, Ala384Thr	-0.669898	0.388757	-3.34476	-2.71655	-0.366942	383.5	Glu383Glu, Ala384Thr	-0.523136	-0.846784	-0.639774	0.448939	0.278844	0.438488	-4.62356	-4.21174	-1.19898	-1.64332	-3.41242	-3.09392	-0.661684	-0.150027	-0.289116		C-->T Editor	64805680	GGCTGCCTCCTTCAGCAGGT	CAGCGCCAATGGGCTTTCGACGTCTCACACCGGGCTGCCTCCTTCAGCAGGTGTTTCGAGACGCGACAGGCTCTTAAGCGGCT	C-T	1149G>A, 1150G>A	Glu383Glu, Ala384Thr	0.129115	-0.250376	-0.897383	-0.635977	-1.19181	383.5	Glu383Glu, Ala384Thr	0.254958	0.0639528	0.0684354	-0.417572	-0.15018	-0.183376
A-->G Editor	64805681	GCTGCCTCCTTCAGCAGGTT	CAGCGCCAATGGGCTTTCGACGTCTCACACCGGCTGCCTCCTTCAGCAGGTTGTTTCGAGACGCGACAGGCTCTTAAGCGGCT	C-T	1147G>A;1149G>A, 1150G>A	Glu383Lys, Ala384Thr	-2.40953	-0.824423	-3.64902	-3.34634	-2.54328	383.5	Glu383Lys, Ala384Thr	-2.5132	-2.16659	-2.5488	-0.97865	-0.662952	-0.831667	-4.42179	-2.35827	-4.16699	-4.13426	-2.10178	-3.80298	-2.42847	-2.63775	-2.56362		C-->T Editor	64805681	GCTGCCTCCTTCAGCAGGTT	CAGCGCCAATGGGCTTTCGACGTCTCACACCGGCTGCCTCCTTCAGCAGGTTGTTTCGAGACGCGACAGGCTCTTAAGCGGCT	C-T	1147G>A;1149G>A, 1150G>A	Glu383Lys, Ala384Thr	0.0386268	0.0986316	-2.30018	-1.81359	-1.31185	383.5	Glu383Lys, Ala384Thr	-0.18068	0.135165	0.161396	0.0788626	0.0815141	0.135518
A-->G Editor	64805682	CTGCCTCCTTCAGCAGGTTG	CAGCGCCAATGGGCTTTCGACGTCTCACACCGCTGCCTCCTTCAGCAGGTTGGTTTCGAGACGCGACAGGCTCTTAAGCGGCT	C-T	1146G>A, 1147G>A;1149G>A, 1150G>A	Lys382Lys, Glu383Lys, Ala384Thr	0.190042	0.120298	1.61572	2.41741	1.54961	383	Lys382Lys, Glu383Lys, Ala384Thr	0.178065	-0.161769	0.553832	0.00784824	0.252982	0.100063	2.51451	0.604117	1.72854	1.52022	3.30711	2.42488	1.51653	1.50001	1.63228		C-->T Editor	64805682	CTGCCTCCTTCAGCAGGTTG	CAGCGCCAATGGGCTTTCGACGTCTCACACCGCTGCCTCCTTCAGCAGGTTGGTTTCGAGACGCGACAGGCTCTTAAGCGGCT	C-T	1146G>A, 1147G>A;1149G>A, 1150G>A	Lys382Lys, Glu383Lys, Ala384Thr	0.786024	0.174111	0.871569	0.30031	0.19192	383	Lys382Lys, Glu383Lys, Ala384Thr	0.835188	0.71888	0.804003	0.123687	0.0938167	0.304829
A-->G Editor	64805683	TGCCTCCTTCAGCAGGTTGG	CAGCGCCAATGGGCTTTCGACGTCTCACACCGTGCCTCCTTCAGCAGGTTGGGTTTCGAGACGCGACAGGCTCTTAAGCGGCT	C-T	1146G>A, 1147G>A;1149G>A	Lys382Lys, Glu383Lys	-0.382064	-0.213545	-1.16208	-1.13614	-1.05594	382.5	Lys382Lys, Glu383Lys	-0.49369	-0.0719838	-0.580517	-0.162248	-0.306473	-0.171914	-0.778338	-0.819784	-1.88811	-1.06513	-1.018	-1.32527	-1.35782	-0.894	-0.916009		C-->T Editor	64805683	TGCCTCCTTCAGCAGGTTGG	CAGCGCCAATGGGCTTTCGACGTCTCACACCGTGCCTCCTTCAGCAGGTTGGGTTTCGAGACGCGACAGGCTCTTAAGCGGCT	C-T	1146G>A, 1147G>A;1149G>A	Lys382Lys, Glu383Lys	0.392877	0.330174	-0.368313	-0.217392	0.442667	382.5	Lys382Lys, Glu383Lys	0.239234	0.416488	0.522908	0.498566	0.155779	0.336176
A-->G Editor	64805684	CCCAACCTGCTGAAGGAGGC	CAGCGCCAATGGGCTTTCGACGTCTCACACCGCCCAACCTGCTGAAGGAGGCGTTTCGAGACGCGACAGGCTCTTAAGCGGCT	A-G	1135A>G;1136A>G	Asn379Gly	0.225846	1.20238	-1.05744	0.119605	0.890162	379	Asn379Gly	0.413557	-0.0247355	0.288717	1.38996	1.13628	1.08091	-1.1473	-0.703691	-1.32134	0.0625084	0.217469	0.0788379	0.930571	1.00284	0.737073		C-->T Editor	64805684	CCCAACCTGCTGAAGGAGGC	CAGCGCCAATGGGCTTTCGACGTCTCACACCGCCCAACCTGCTGAAGGAGGCGTTTCGAGACGCGACAGGCTCTTAAGCGGCT	C-T	1137C>T, 1138C>T	Asn379Asn, Leu380Leu	-0.217517	-0.173473	0.730566	0.435759	-0.10323	379.5	Asn379Asn, Leu380Leu	-0.897711	0.249634	-0.00447352	-0.549841	-0.233166	0.262588
A-->G Editor	64805686	CTCCTTCAGCAGGTTGGGGA	CAGCGCCAATGGGCTTTCGACGTCTCACACCGCTCCTTCAGCAGGTTGGGGAGTTTCGAGACGCGACAGGCTCTTAAGCGGCT	A-G	1142T>C	Leu381Pro	-3.66775	-1.92828	-3.03532	-4.57722	-3.91559	381	Leu381Pro	-3.61674	-3.92249	-3.46402	-1.84152	-1.91354	-2.02978	-4.36213	-1.02837	-3.71546	-4.67838	-4.61372	-4.43956	-3.78316	-3.98495	-3.97867		C-->T Editor	64805686	CTCCTTCAGCAGGTTGGGGA	CAGCGCCAATGGGCTTTCGACGTCTCACACCGCTCCTTCAGCAGGTTGGGGAGTTTCGAGACGCGACAGGCTCTTAAGCGGCT	C-T	1143G>A, 1146G>A	Leu381Leu, Lys382Lys	-0.0879744	-0.0753862	-0.263322	0.00315787	-1.14349	381.5	Leu381Leu, Lys382Lys	0.657081	-0.281949	-0.639055	0.180526	-0.15803	-0.248654
A-->G Editor	64805687	ATCCCCAACCTGCTGAAGGA	CAGCGCCAATGGGCTTTCGACGTCTCACACCGATCCCCAACCTGCTGAAGGAGTTTCGAGACGCGACAGGCTCTTAAGCGGCT	A-G	1135A>G;1136A>G	Asn379Gly	-1.42269	0.0813731	-1.73634	-2.43305	-0.597977	379	Asn379Gly	-1.38213	-1.47811	-1.40782	0.0596637	0.0631885	0.121267	-2.2727	-1.87943	-1.0569	-3.97181	-2.02145	-1.30588	-0.513352	-0.791567	-0.489013		C-->T Editor	64805687	ATCCCCAACCTGCTGAAGGA	CAGCGCCAATGGGCTTTCGACGTCTCACACCGATCCCCAACCTGCTGAAGGAGTTTCGAGACGCGACAGGCTCTTAAGCGGCT	C-T	1132C>T;1133C>T;1134C>T	Pro378Phe	-1.2903	-1.07949	-0.468944	-1.21377	-1.50019	378	Pro378Phe	-2.13588	-0.767754	-0.967269	-1.17322	-1.03644	-1.02882
A-->G Editor	64805688	CATCCCCAACCTGCTGAAGG	CAGCGCCAATGGGCTTTCGACGTCTCACACCGCATCCCCAACCTGCTGAAGGGTTTCGAGACGCGACAGGCTCTTAAGCGGCT	A-G	1135A>G	Asn379Asp	-1.2518	-0.0672723	-3.80401	-2.79198	-1.62198	379	Asn379Asp	-1.37313	-0.90713	-1.47515	-0.205149	-0.0757476	0.0790793	-3.00692	-3.86437	-4.54075	-1.48565	-3.68241	-3.20789	-1.67822	-0.981393	-2.20633		C-->T Editor	64805688	CATCCCCAACCTGCTGAAGG	CAGCGCCAATGGGCTTTCGACGTCTCACACCGCATCCCCAACCTGCTGAAGGGTTTCGAGACGCGACAGGCTCTTAAGCGGCT	C-T	1131C>T, 1132C>T;1133C>T;1134C>T	Ile377Ile, Pro378Phe	-1.32076	-1.14203	-2.57345	-2.51352	-2.9053	377.5	Ile377Ile, Pro378Phe	-1.992	-1.04752	-0.922771	-1.14447	-0.987784	-1.29385
A-->G Editor	64805690	GTCATCCCCAACCTGCTGAA	CAGCGCCAATGGGCTTTCGACGTCTCACACCGGTCATCCCCAACCTGCTGAAGTTTCGAGACGCGACAGGCTCTTAAGCGGCT	A-G	1129A>G	Ile377Val	-0.715654	-0.0155733	-1.75714	0.856319	0.495957	377	Ile377Val	-0.918258	-0.801295	-0.427407	-0.0962958	0.010102	0.039474	-1.2461	-2.10866	-1.91667	0.356222	1.26861	0.944124	0.985209	-0.048274	0.550937		C-->T Editor	64805690	GTCATCCCCAACCTGCTGAA	CAGCGCCAATGGGCTTTCGACGTCTCACACCGGTCATCCCCAACCTGCTGAAGTTTCGAGACGCGACAGGCTCTTAAGCGGCT	C-T	1131C>T, 1132C>T;1133C>T	Ile377Ile, Pro378Phe	-2.13677	-0.971453	-2.05027	-2.47892	-2.74264	377.5	Ile377Ile, Pro378Phe	-1.52104	-2.14503	-2.74425	-1.09903	-0.722041	-1.09329
A-->G Editor	64805691	TGTCATCCCCAACCTGCTGA	CAGCGCCAATGGGCTTTCGACGTCTCACACCGTGTCATCCCCAACCTGCTGAGTTTCGAGACGCGACAGGCTCTTAAGCGGCT	A-G	1129A>G	Ile377Val	-0.710351	-0.156255	0.0796653	-1.60065	-1.03894	377	Ile377Val	-0.314741	-0.942336	-0.873976	-0.211438	-0.0356996	-0.221628	-0.209949	0.427073	0.0218718	-1.54388	-2.3507	-0.907364	-1.04251	-0.923481	-1.15083		C-->T Editor	64805691	TGTCATCCCCAACCTGCTGA	CAGCGCCAATGGGCTTTCGACGTCTCACACCGTGTCATCCCCAACCTGCTGAGTTTCGAGACGCGACAGGCTCTTAAGCGGCT	C-T	1128C>T, 1131C>T, 1132C>T	Val376Val, Ile377Ile, Pro378Ser	-0.989723	-0.781559	-0.534612	-0.850571	-0.523508	377	Val376Val, Ile377Ile, Pro378Ser	-0.800558	-0.987049	-1.18156	-0.659418	-0.853175	-0.832085
A-->G Editor	64805694	TGATGTCATCCCCAACCTGC	CAGCGCCAATGGGCTTTCGACGTCTCACACCGTGATGTCATCCCCAACCTGCGTTTCGAGACGCGACAGGCTCTTAAGCGGCT	A-G	1129A>G	Ile377Val	-0.345041	0.0361763	-0.540875	-0.952376	-0.413699	377	Ile377Val	-0.431725	-0.0723534	-0.531044	0.261802	0.00238051	-0.155654	0.0735046	-0.212333	-1.4838	-1.11546	-1.12627	-0.615399	0.0453691	-0.68102	-0.605447		C-->T Editor	64805694	TGATGTCATCCCCAACCTGC	CAGCGCCAATGGGCTTTCGACGTCTCACACCGTGATGTCATCCCCAACCTGCGTTTCGAGACGCGACAGGCTCTTAAGCGGCT	C-T	1128C>T	Val376Val	-0.216206	0.0191089	0.477326	0.695739	-0.34614	376	Val376Val	-0.0913574	-0.493947	-0.0633124	-6.89073e-05	0.127018	-0.0696222
A-->G Editor	64805695	CAGGTTGGGGATGACATCAT	CAGCGCCAATGGGCTTTCGACGTCTCACACCGCAGGTTGGGGATGACATCATGTTTCGAGACGCGACAGGCTCTTAAGCGGCT	In neither	In neither	In neither	-1.38498	-1.59857	-3.73103	-3.50106	-2.47888	376	In neither	-1.53198	-1.98953	-0.633444	-1.63837	-1.5499	-1.60744	-2.93371	-3.91374	-4.34563	-3.93829	-4.27876	-2.28613	-3.18563	-2.2748	-1.97622		C-->T Editor	64805695	CAGGTTGGGGATGACATCAT	CAGCGCCAATGGGCTTTCGACGTCTCACACCGCAGGTTGGGGATGACATCATGTTTCGAGACGCGACAGGCTCTTAAGCGGCT	In neither	In neither	In neither	-0.685275	-0.490662	-1.1567	-1.40778	-0.969114	375.5	In neither	-0.959494	-0.458792	-0.637538	-0.438704	-0.575718	-0.457563
A-->G Editor	64805696	AGGTTGGGGATGACATCATT	CAGCGCCAATGGGCTTTCGACGTCTCACACCGAGGTTGGGGATGACATCATTGTTTCGAGACGCGACAGGCTCTTAAGCGGCT	In neither	In neither	In neither	0.280229	-1.47649	-3.8835	-3.19628	-2.64841	376	In neither	0.46264	0.0796645	0.298384	-1.50625	-1.59172	-1.33152	-3.87352	-4.68215	-3.09483	-3.2571	-2.13389	-4.19786	-2.48646	-2.91987	-2.53891		C-->T Editor	64805696	AGGTTGGGGATGACATCATT	CAGCGCCAATGGGCTTTCGACGTCTCACACCGAGGTTGGGGATGACATCATTGTTTCGAGACGCGACAGGCTCTTAAGCGGCT	In neither	In neither	In neither	-1.14661	-0.845845	-3.82649	-3.25371	-2.51714	375.5	In neither	-1.40312	-1.19597	-0.840727	-0.8003	-0.837939	-0.899297
A-->G Editor	64805697	CAATGATGTCATCCCCAACC	CAGCGCCAATGGGCTTTCGACGTCTCACACCGCAATGATGTCATCCCCAACCGTTTCGAGACGCGACAGGCTCTTAAGCGGCT	A-G	1124A>G	Asp375Gly	1.9576	1.57493	-2.4255	1.66948	2.21417	375	Asp375Gly	1.9449	1.93165	1.99624	1.6279	1.56933	1.52758	-1.91333	-2.61725	-2.74591	1.80728	1.41125	1.7899	2.36769	2.1513	2.12351		C-->T Editor	64805697	CAATGATGTCATCCCCAACC	CAGCGCCAATGGGCTTTCGACGTCTCACACCGCAATGATGTCATCCCCAACCGTTTCGAGACGCGACAGGCTCTTAAGCGGCT	A-G	1124A>G	Asp375Gly	-1.78066	-1.09686	-1.49304	-1.95806	-1.67737	375	Asp375Gly	-1.60135	-1.85305	-1.88757	-1.51144	-1.03022	-0.748908
A-->G Editor	64805707	GACATCATTGGCTACTTCAA	CAGCGCCAATGGGCTTTCGACGTCTCACACCGGACATCATTGGCTACTTCAAGTTTCGAGACGCGACAGGCTCTTAAGCGGCT	A-G	1122T>C, 1125T>C	Asn374Asn, Asp375Asp	1.54475	0.122773	0.723459	-1.20747	-0.0576041	374.5	Asn374Asn, Asp375Asp	1.43319	1.28666	1.91439	0.184441	-0.0449795	0.228859	0.0599358	0.138826	1.97162	-1.04371	-1.49075	-1.08796	-0.217084	0.159115	-0.114843		C-->T Editor	64805707	GACATCATTGGCTACTTCAA	CAGCGCCAATGGGCTTTCGACGTCTCACACCGGACATCATTGGCTACTTCAAGTTTCGAGACGCGACAGGCTCTTAAGCGGCT	C-T	1123G>A	Asp375Asn	4.50805	3.22137	-0.330036	0.422514	2.73956	375	Asp375Asn	4.57226	4.49371	4.4582	3.27823	3.15267	3.2332
A-->G Editor	64805711	TTCTTTGAAGTAGCCAATGA	CAGCGCCAATGGGCTTTCGACGTCTCACACCGTTCTTTGAAGTAGCCAATGAGTTTCGAGACGCGACAGGCTCTTAAGCGGCT	A-G	1112A>G	Glu371Gly	0.496907	0.509362	0.777742	-1.24115	0.928873	371	Glu371Gly	0.803901	0.248268	0.43855	0.503545	0.606328	0.418212	0.468552	0.829612	1.03506	-1.17113	-0.69743	-1.85489	1.11952	1.02388	0.643216		C-->T Editor	64805711	TTCTTTGAAGTAGCCAATGA	CAGCGCCAATGGGCTTTCGACGTCTCACACCGTTCTTTGAAGTAGCCAATGAGTTTCGAGACGCGACAGGCTCTTAAGCGGCT	A-G	1112A>G	Glu371Gly	-0.709214	-0.366624	-0.750524	-1.34033	-0.893731	371	Glu371Gly	-0.690867	-0.506498	-0.930278	-0.478484	-0.11295	-0.508437
A-->G Editor	64805714	GAGTTCTTTGAAGTAGCCAA	CAGCGCCAATGGGCTTTCGACGTCTCACACCGGAGTTCTTTGAAGTAGCCAAGTTTCGAGACGCGACAGGCTCTTAAGCGGCT	C-T	1107C>T	Phe369Phe	3.37004	0.627112	-0.491172	-1.09395	5.38583	369	Phe369Phe	3.37254	3.48571	3.25186	0.673571	0.563802	0.643962	0.302367	-1.17453	-0.601352	-0.899633	-1.20448	-1.17774	5.31819	5.41664	5.42268		C-->T Editor	64805714	GAGTTCTTTGAAGTAGCCAA	CAGCGCCAATGGGCTTTCGACGTCTCACACCGGAGTTCTTTGAAGTAGCCAAGTTTCGAGACGCGACAGGCTCTTAAGCGGCT	C-T	1107C>T	Phe369Phe	-0.595878	-0.410551	-1.27457	-0.760147	-0.779146	369	Phe369Phe	-0.789418	-0.475012	-0.523205	-0.663114	-0.310648	-0.257889
A-->G Editor	64805716	GGCTACTTCAAAGAACTCCT	CAGCGCCAATGGGCTTTCGACGTCTCACACCGGGCTACTTCAAAGAACTCCTGTTTCGAGACGCGACAGGCTCTTAAGCGGCT	A-G	1115T>C	Val372Ala	-0.50733	-0.413655	7.33875	0.32885	-0.238802	372	Val372Ala	-0.447958	-0.508836	-0.565197	-0.378213	-0.440906	-0.421848	7.27637	7.36184	7.37804	0.267297	0.523766	0.195487	-0.264001	-0.267517	-0.184889		C-->T Editor	64805716	GGCTACTTCAAAGAACTCCT	CAGCGCCAATGGGCTTTCGACGTCTCACACCGGGCTACTTCAAAGAACTCCTGTTTCGAGACGCGACAGGCTCTTAAGCGGCT	C-T	1114G>A	Val372Ile	2.57696	0.210617	1.05712	0.094907	2.44549	372	Val372Ile	2.56909	2.58496	2.57684	0.239265	0.181486	0.211101
A-->G Editor	64805719	TACTTCAAAGAACTCCTTGT	CAGCGCCAATGGGCTTTCGACGTCTCACACCGTACTTCAAAGAACTCCTTGTGTTTCGAGACGCGACAGGCTCTTAAGCGGCT	A-G	1109T>C;1110T>C	Phe370Ser	-0.859059	-0.408125	3.19443	-0.748473	-0.691992	370	Phe370Ser	-0.766109	-0.756442	-1.05463	-0.444378	-0.526996	-0.253	3.23847	3.10902	3.23581	-0.0697812	-1.137	-1.03864	-0.594999	-0.798183	-0.682792		C-->T Editor	64805719	TACTTCAAAGAACTCCTTGT	CAGCGCCAATGGGCTTTCGACGTCTCACACCGTACTTCAAAGAACTCCTTGTGTTTCGAGACGCGACAGGCTCTTAAGCGGCT	C-T	1111G>A	Glu371Lys	4.67054	2.9356	1.66094	1.62699	5.78652	371	Glu371Lys	4.73385	4.64558	4.63221	3.09112	2.93398	2.7817
A-->G Editor	64805720	TACAAGGAGTTCTTTGAAGT	CAGCGCCAATGGGCTTTCGACGTCTCACACCGTACAAGGAGTTCTTTGAAGTGTTTCGAGACGCGACAGGCTCTTAAGCGGCT	A-G	1099A>G;1100A>G, 1103A>G	Lys367Gly, Glu368Gly	0.368329	-0.0281256	-2.96972	-0.805243	2.1324	367.5	Lys367Gly, Glu368Gly	0.4796	-0.0839829	0.709369	-0.0941147	-0.0983881	0.108126	-1.92798	-3.26878	-3.71239	-0.149606	-0.91853	-1.34759	2.14604	2.10472	2.14645		C-->T Editor	64805720	TACAAGGAGTTCTTTGAAGT	CAGCGCCAATGGGCTTTCGACGTCTCACACCGTACAAGGAGTTCTTTGAAGTGTTTCGAGACGCGACAGGCTCTTAAGCGGCT	A-G	1099A>G;1100A>G, 1103A>G	Lys367Gly, Glu368Gly	-0.889017	-0.3991	-0.455483	-0.845066	-1.57535	367.5	Lys367Gly, Glu368Gly	-0.183167	-1.41623	-1.06765	-0.600847	-0.239491	-0.356963
A-->G Editor	64805723	ATCTACAAGGAGTTCTTTGA	CAGCGCCAATGGGCTTTCGACGTCTCACACCGATCTACAAGGAGTTCTTTGAGTTTCGAGACGCGACAGGCTCTTAAGCGGCT	A-G	1097A>G, 1099A>G;1100A>G	Tyr366Cys, Lys367Gly	-2.39597	-1.71454	-3.37712	-2.8033	-3.02276	366.5	Tyr366Cys, Lys367Gly	-2.42628	-2.59858	-2.16304	-1.50908	-1.8483	-1.78625	-3.16254	-3.14732	-3.82151	-2.92995	-2.05225	-3.42771	-3.03872	-2.85408	-3.17549		C-->T Editor	64805723	ATCTACAAGGAGTTCTTTGA	CAGCGCCAATGGGCTTTCGACGTCTCACACCGATCTACAAGGAGTTCTTTGAGTTTCGAGACGCGACAGGCTCTTAAGCGGCT	C-T	1098C>T	Tyr366Tyr	-0.695352	-0.261547	-1.4121	-0.639236	-0.483209	366	Tyr366Tyr	-0.371836	-0.746607	-0.967611	-0.113653	-0.450701	-0.220288
A-->G Editor	64805726	GAGATCTACAAGGAGTTCTT	CAGCGCCAATGGGCTTTCGACGTCTCACACCGGAGATCTACAAGGAGTTCTTGTTTCGAGACGCGACAGGCTCTTAAGCGGCT	A-G	1093A>G, 1097A>G	Ile365Val, Tyr366Cys	-0.574306	-1.36154	-3.15243	-2.59927	-2.93525	365.5	Ile365Val, Tyr366Cys	-0.562117	-0.230952	-0.929848	-1.31612	-1.38345	-1.38507	-3.40507	-2.70937	-3.34285	-2.1602	-2.76039	-2.87721	-2.99523	-2.9467	-2.8638		C-->T Editor	64805726	GAGATCTACAAGGAGTTCTT	CAGCGCCAATGGGCTTTCGACGTCTCACACCGGAGATCTACAAGGAGTTCTTGTTTCGAGACGCGACAGGCTCTTAAGCGGCT	C-T	1095C>T	Ile365Ile	0.41496	0.320248	1.35331	0.396533	0.38529	365	Ile365Ile	0.551831	0.385336	0.307713	0.0975442	0.703854	0.159345
A-->G Editor	64805728	GAACTCCTTGTAGATCTCCT	CAGCGCCAATGGGCTTTCGACGTCTCACACCGGAACTCCTTGTAGATCTCCTGTTTCGAGACGCGACAGGCTCTTAAGCGGCT	C-T	1101G>A, 1102G>A;1104G>A	Lys367Lys, Glu368Lys	-0.152714	-0.211993	-0.810838	-1.55937	1.32564	367.5	Lys367Lys, Glu368Lys	-0.0798792	-0.219331	-0.158931	-0.0579415	-0.328041	-0.249996	-1.02623	-0.676134	-0.730147	-1.57787	-1.65869	-1.44155	1.42625	1.61982	0.930842		C-->T Editor	64805728	GAACTCCTTGTAGATCTCCT	CAGCGCCAATGGGCTTTCGACGTCTCACACCGGAACTCCTTGTAGATCTCCTGTTTCGAGACGCGACAGGCTCTTAAGCGGCT	C-T	1101G>A, 1102G>A;1104G>A	Lys367Lys, Glu368Lys	3.3216	-1.09148	-0.398294	-1.5645	6.11894	367.5	Lys367Lys, Glu368Lys	3.23582	3.29027	3.4387	-1.04146	-1.10401	-1.12897
A-->G Editor	64805735	GAAGACGAGGAGATCTACAA	CAGCGCCAATGGGCTTTCGACGTCTCACACCGGAAGACGAGGAGATCTACAAGTTTCGAGACGCGACAGGCTCTTAAGCGGCT	A-G	1085A>G, 1088A>G	Asp362Gly, Glu363Gly	-1.23027	-1.17866	-3.79579	-3.441	-0.651038	362.5	Asp362Gly, Glu363Gly	-1.24353	-1.22374	-1.22355	-1.2809	-1.20588	-1.04919	-3.06085	-3.9835	-4.34301	-4.31514	-3.61413	-2.39373	-0.591201	-0.54194	-0.819973		C-->T Editor	64805735	GAAGACGAGGAGATCTACAA	CAGCGCCAATGGGCTTTCGACGTCTCACACCGGAAGACGAGGAGATCTACAAGTTTCGAGACGCGACAGGCTCTTAAGCGGCT	C-T	1086C>T	Asp362Asp	-1.23625	-0.448451	-2.28099	-1.2049	-1.3567	362	Asp362Asp	-1.36632	-1.49619	-0.846248	-0.607188	-0.312129	-0.426036
A-->G Editor	64805736	TGTAGATCTCCTCGTCTTCC	CAGCGCCAATGGGCTTTCGACGTCTCACACCGTGTAGATCTCCTCGTCTTCCGTTTCGAGACGCGACAGGCTCTTAAGCGGCT	A-G	1094T>C, 1096T>C	Ile365Thr, Tyr366His	-1.40835	-1.39678	-4.34059	-4.4064	-2.7809	365.5	Ile365Thr, Tyr366His	-1.62037	-1.47467	-1.13002	-1.26857	-1.5271	-1.39466	-4.91188	-5.06394	-3.04595	-4.52298	-4.70143	-3.99478	-2.75366	-2.76912	-2.81993		C-->T Editor	64805736	TGTAGATCTCCTCGTCTTCC	CAGCGCCAATGGGCTTTCGACGTCTCACACCGTGTAGATCTCCTCGTCTTCCGTTTCGAGACGCGACAGGCTCTTAAGCGGCT	C-T	1092G>A	Glu364Glu	-0.741159	-0.914288	-0.303771	-0.991767	-1.49695	364	Glu364Glu	-0.872812	-0.886036	-0.46463	-0.948528	-0.813454	-0.980882
A-->G Editor	64805736	GGAAGACGAGGAGATCTACA	CAGCGCCAATGGGCTTTCGACGTCTCACACCGGGAAGACGAGGAGATCTACAGTTTCGAGACGCGACAGGCTCTTAAGCGGCT	A-G	1083A>G, 1085A>G	Glu361Glu, Asp362Gly	3.30162	1.79139	0.924013	1.80891	3.73459	361.5	Glu361Glu, Asp362Gly	3.10254	3.16236	3.63996	1.75242	1.73323	1.88852	0.65157	0.995667	1.1248	1.7547	1.51945	2.15257	3.86815	3.51495	3.82066		C-->T Editor	64805736	GGAAGACGAGGAGATCTACA	CAGCGCCAATGGGCTTTCGACGTCTCACACCGGGAAGACGAGGAGATCTACAGTTTCGAGACGCGACAGGCTCTTAAGCGGCT	C-T	1086C>T	Asp362Asp	-0.703657	-0.649427	-0.810428	-0.742929	-1.20388	362	Asp362Asp	-0.813265	-0.554266	-0.74344	-0.87829	-0.412865	-0.657127
A-->G Editor	64805737	GTAGATCTCCTCGTCTTCCC	CAGCGCCAATGGGCTTTCGACGTCTCACACCGGTAGATCTCCTCGTCTTCCCGTTTCGAGACGCGACAGGCTCTTAAGCGGCT	A-G	1094T>C	Ile365Thr	-3.87211	-2.07435	-5.00527	-4.80582	-3.77936	365	Ile365Thr	-3.93096	-3.74889	-3.93647	-2.03348	-2.20387	-1.98571	-5.09865	-4.79597	-5.1212	-4.74809	-4.59159	-5.07777	-3.52158	-4.07406	-3.74245		C-->T Editor	64805737	GTAGATCTCCTCGTCTTCCC	CAGCGCCAATGGGCTTTCGACGTCTCACACCGGTAGATCTCCTCGTCTTCCCGTTTCGAGACGCGACAGGCTCTTAAGCGGCT	C-T	1092G>A	Glu364Glu	-0.61607	-1.17385	-1.18522	-1.75217	-1.33853	364	Glu364Glu	-0.496386	-0.49887	-0.852954	-1.3505	-1.34597	-0.825085
A-->G Editor	64805740	GATCTCCTCGTCTTCCCGGC	CAGCGCCAATGGGCTTTCGACGTCTCACACCGGATCTCCTCGTCTTCCCGGCGTTTCGAGACGCGACAGGCTCTTAAGCGGCT	C-T	1089G>A, 1090G>A;1092G>A	Glu363Glu, Glu364Lys	-0.649856	0.160042	-2.35512	-2.83921	-1.04035	363.5	Glu363Glu, Glu364Lys	-0.89958	-0.306325	-0.743663	0.219121	0.133959	0.127046	-1.97535	-2.18257	-2.90745	-3.08724	-2.67932	-2.75109	-0.976729	-0.930265	-1.21405		C-->T Editor	64805740	GATCTCCTCGTCTTCCCGGC	CAGCGCCAATGGGCTTTCGACGTCTCACACCGGATCTCCTCGTCTTCCCGGCGTTTCGAGACGCGACAGGCTCTTAAGCGGCT	C-T	1089G>A, 1090G>A;1092G>A	Glu363Glu, Glu364Lys	-2.62002	-1.73648	-2.42534	-3.50732	-3.11367	363.5	Glu363Glu, Glu364Lys	-3.03914	-2.14082	-2.6801	-1.68513	-1.76156	-1.76276
A-->G Editor	64805743	CTCCTCGTCTTCCCGGCAGT	CAGCGCCAATGGGCTTTCGACGTCTCACACCGCTCCTCGTCTTCCCGGCAGTGTTTCGAGACGCGACAGGCTCTTAAGCGGCT	C-T	1087G>A;1089G>A	Glu363Lys	-0.456173	-0.00400238	0.0662955	-0.740566	0.439847	363	Glu363Lys	-0.302977	-0.712517	-0.353025	0.0827325	-0.150738	0.0559981	-0.500463	0.586639	0.112711	-0.363259	-0.935538	-0.922903	0.984624	-0.25409	0.589009		C-->T Editor	64805743	CTCCTCGTCTTCCCGGCAGT	CAGCGCCAATGGGCTTTCGACGTCTCACACCGCTCCTCGTCTTCCCGGCAGTGTTTCGAGACGCGACAGGCTCTTAAGCGGCT	C-T	1087G>A;1089G>A	Glu363Lys	-1.76978	-1.5623	-2.0392	-2.32271	-1.50167	363	Glu363Lys	-2.00423	-1.46485	-1.84026	-1.43319	-1.4044	-1.84932
A-->G Editor	64805745	CTACTGCCGGGAAGACGAGG	CAGCGCCAATGGGCTTTCGACGTCTCACACCGCTACTGCCGGGAAGACGAGGGTTTCGAGACGCGACAGGCTCTTAAGCGGCT	C-T	1074C>T, 1077C>T, 1078C>T	Tyr358Tyr, Cys359Cys, Arg360Trp	-2.67574	-1.74183	-3.95869	-4.9187	-2.96459	359	Tyr358Tyr, Cys359Cys, Arg360Trp	-2.79422	-2.57224	-2.66076	-1.61652	-1.79029	-1.81868	-5.34335	-4.67356	-1.85915	-4.71016	-4.86457	-5.18137	-2.40132	-3.60583	-2.88662		C-->T Editor	64805745	CTACTGCCGGGAAGACGAGG	CAGCGCCAATGGGCTTTCGACGTCTCACACCGCTACTGCCGGGAAGACGAGGGTTTCGAGACGCGACAGGCTCTTAAGCGGCT	C-T	1074C>T, 1077C>T, 1078C>T	Tyr358Tyr, Cys359Cys, Arg360Trp	-2.86588	-1.00736	-2.66985	-2.85823	-3.48434	359	Tyr358Tyr, Cys359Cys, Arg360Trp	-3.43144	-2.00842	-3.15778	-0.870696	-0.781184	-1.37019
A-->G Editor	64805746	CTCGTCTTCCCGGCAGTAGT	CAGCGCCAATGGGCTTTCGACGTCTCACACCGCTCGTCTTCCCGGCAGTAGTGTTTCGAGACGCGACAGGCTCTTAAGCGGCT	C-T	1084G>A	Asp362Asn	-0.0189643	0.11861	-2.40654	-0.530592	-0.979054	362	Asp362Asn	-0.122783	0.051511	0.0143787	0.235205	0.138368	-0.0177438	-3.52598	-1.91475	-1.77888	-0.168787	-1.61845	0.195459	-0.254576	-1.28708	-1.39551		C-->T Editor	64805746	CTCGTCTTCCCGGCAGTAGT	CAGCGCCAATGGGCTTTCGACGTCTCACACCGCTCGTCTTCCCGGCAGTAGTGTTTCGAGACGCGACAGGCTCTTAAGCGGCT	C-T	1084G>A	Asp362Asn	-1.33901	-0.4194	-2.11324	-2.14318	-1.22517	362	Asp362Asn	-1.26424	-1.37015	-1.38264	-0.679349	-0.436867	-0.141982
A-->G Editor	64805747	AACTACTGCCGGGAAGACGA	CAGCGCCAATGGGCTTTCGACGTCTCACACCGAACTACTGCCGGGAAGACGAGTTTCGAGACGCGACAGGCTCTTAAGCGGCT	A-G	1073A>G	Tyr358Cys	-2.75413	-1.76104	-3.85247	-3.66597	-3.31376	358	Tyr358Cys	-3.04222	-2.15881	-3.06137	-1.5508	-1.87788	-1.85442	-4.62801	-3.39725	-3.53215	-4.25199	-4.11424	-2.63168	-3.27898	-3.52135	-3.14095		C-->T Editor	64805747	AACTACTGCCGGGAAGACGA	CAGCGCCAATGGGCTTTCGACGTCTCACACCGAACTACTGCCGGGAAGACGAGTTTCGAGACGCGACAGGCTCTTAAGCGGCT	C-T	1074C>T	Tyr358Tyr	-1.08097	-0.327563	-1.01462	-0.608177	-0.878769	358	Tyr358Tyr	-1.25589	-1.28828	-0.698754	-0.305174	-0.378984	-0.29853
A-->G Editor	64805748	CAACTACTGCCGGGAAGACG	CAGCGCCAATGGGCTTTCGACGTCTCACACCGCAACTACTGCCGGGAAGACGGTTTCGAGACGCGACAGGCTCTTAAGCGGCT	A-G	1073A>G	Tyr358Cys	-2.69356	-1.6239	-3.29256	-3.98	-3.01401	358	Tyr358Cys	-2.76402	-2.55472	-2.76194	-1.47702	-1.71484	-1.67982	-4.16258	-2.63664	-3.07845	-4.33268	-3.75758	-3.84973	-2.90861	-2.77397	-3.35944		C-->T Editor	64805748	CAACTACTGCCGGGAAGACG	CAGCGCCAATGGGCTTTCGACGTCTCACACCGCAACTACTGCCGGGAAGACGGTTTCGAGACGCGACAGGCTCTTAAGCGGCT	C-T	1071C>T, 1074C>T	Asn357Asn, Tyr358Tyr	-0.0725259	-0.454646	0.274312	-0.197322	-1.63544	357.5	Asn357Asn, Tyr358Tyr	0.146619	-0.110619	-0.253578	-0.377895	-0.424405	-0.561637
A-->G Editor	64805749	GTCTTCCCGGCAGTAGTTGT	CAGCGCCAATGGGCTTTCGACGTCTCACACCGGTCTTCCCGGCAGTAGTTGTGTTTCGAGACGCGACAGGCTCTTAAGCGGCT	C-T	1079G>A;1080G>A, 1081G>A	Arg360Gln, Glu361Lys	-0.302643	0.135922	0.173261	-2.49242	-1.00247	360.5	Arg360Gln, Glu361Lys	-0.0481969	-0.215064	-0.644668	0.0232801	0.0834923	0.300995	0.154767	0.211479	0.153538	-1.57508	-2.79326	-3.10892	-1.13511	-0.875046	-0.997264		C-->T Editor	64805749	GTCTTCCCGGCAGTAGTTGT	CAGCGCCAATGGGCTTTCGACGTCTCACACCGGTCTTCCCGGCAGTAGTTGTGTTTCGAGACGCGACAGGCTCTTAAGCGGCT	C-T	1079G>A;1080G>A, 1081G>A	Arg360Gln, Glu361Lys	-0.498984	-0.23318	-0.903381	-0.547086	-0.693216	360.5	Arg360Gln, Glu361Lys	-0.69676	-0.109435	-0.690758	-0.285062	-0.219053	-0.195425
A-->G Editor	64805750	TACAACTACTGCCGGGAAGA	CAGCGCCAATGGGCTTTCGACGTCTCACACCGTACAACTACTGCCGGGAAGAGTTTCGAGACGCGACAGGCTCTTAAGCGGCT	A-G	1069A>G;1070A>G, 1073A>G	Asn357Gly, Tyr358Cys	-2.74481	-2.14998	-4.57871	-4.45108	-3.09759	357.5	Asn357Gly, Tyr358Cys	-2.65672	-2.70086	-2.87685	-2.22061	-2.26885	-1.96047	-4.68134	-4.39837	-4.65642	-4.52122	-4.43222	-4.39982	-3.03521	-3.00718	-3.25037		C-->T Editor	64805750	TACAACTACTGCCGGGAAGA	CAGCGCCAATGGGCTTTCGACGTCTCACACCGTACAACTACTGCCGGGAAGAGTTTCGAGACGCGACAGGCTCTTAAGCGGCT	C-T	1071C>T	Asn357Asn	-0.480035	-0.393636	-1.25431	-0.903367	-0.835674	357	Asn357Asn	-0.634647	-0.482079	-0.323378	-0.593868	-0.355576	-0.231464
A-->G Editor	64805752	TTCCCGGCAGTAGTTGTAGC	CAGCGCCAATGGGCTTTCGACGTCTCACACCGTTCCCGGCAGTAGTTGTAGCGTTTCGAGACGCGACAGGCTCTTAAGCGGCT	C-T	1076G>A, 1079G>A;1080G>A	Cys359Tyr, Arg360Gln	-1.15678	-0.42426	-2.12273	-3.74223	-1.83619	359.5	Cys359Tyr, Arg360Gln	-0.960486	-1.48502	-1.02484	-0.489346	-0.306436	-0.476998	-2.24323	-2.27119	-1.85377	-3.75263	-3.73501	-3.73904	-2.18945	-1.63983	-1.67928		C-->T Editor	64805752	TTCCCGGCAGTAGTTGTAGC	CAGCGCCAATGGGCTTTCGACGTCTCACACCGTTCCCGGCAGTAGTTGTAGCGTTTCGAGACGCGACAGGCTCTTAAGCGGCT	C-T	1076G>A, 1079G>A;1080G>A	Cys359Tyr, Arg360Gln	-2.90597	-1.48577	-3.51602	-3.80838	-2.15708	359.5	Cys359Tyr, Arg360Gln	-2.74853	-2.56027	-3.40911	-1.4351	-1.77484	-1.24736
A-->G Editor	64805753	AGCTACAACTACTGCCGGGA	CAGCGCCAATGGGCTTTCGACGTCTCACACCGAGCTACAACTACTGCCGGGAGTTTCGAGACGCGACAGGCTCTTAAGCGGCT	A-G	1067A>G, 1069A>G;1070A>G	Tyr356Cys, Asn357Gly	-1.67493	-0.762048	-3.16468	-3.37218	-1.3726	356.5	Tyr356Cys, Asn357Gly	-1.60889	-1.44232	-1.97359	-0.7703	-0.611458	-0.904388	-4.22719	-2.17876	-3.08809	-3.89747	-3.9425	-2.27657	-0.933103	-1.60003	-1.58468		C-->T Editor	64805753	AGCTACAACTACTGCCGGGA	CAGCGCCAATGGGCTTTCGACGTCTCACACCGAGCTACAACTACTGCCGGGAGTTTCGAGACGCGACAGGCTCTTAAGCGGCT	C-T	1068C>T	Tyr356Tyr	-0.576117	-0.648659	-1.03131	-1.00268	-0.124153	356	Tyr356Tyr	-0.411684	-0.679071	-0.637596	-0.715909	-0.449944	-0.780123
A-->G Editor	64805754	CCCGGCAGTAGTTGTAGCTG	CAGCGCCAATGGGCTTTCGACGTCTCACACCGCCCGGCAGTAGTTGTAGCTGGTTTCGAGACGCGACAGGCTCTTAAGCGGCT	A-G	1075T>C	Cys359Arg	-0.705967	-1.22179	-0.352616	-1.89186	-1.32689	359	Cys359Arg	-0.557099	-0.765362	-0.795439	-1.302	-1.07787	-1.28549	-0.0309541	-0.981767	-0.045127	-2.84601	-1.65962	-1.16996	-0.608901	-1.73544	-1.63634		C-->T Editor	64805754	CCCGGCAGTAGTTGTAGCTG	CAGCGCCAATGGGCTTTCGACGTCTCACACCGCCCGGCAGTAGTTGTAGCTGGTTTCGAGACGCGACAGGCTCTTAAGCGGCT	C-T	1076G>A	Cys359Tyr	-1.19547	-1.09597	-1.40344	-1.12248	-1.55361	359	Cys359Tyr	-0.762471	-1.34814	-1.47579	-1.0937	-1.17331	-1.0209
A-->G Editor	64805756	CGGCAGTAGTTGTAGCTGTG	CAGCGCCAATGGGCTTTCGACGTCTCACACCGCGGCAGTAGTTGTAGCTGTGGTTTCGAGACGCGACAGGCTCTTAAGCGGCT	A-G	1072T>C, 1075T>C	Tyr358His, Cys359Arg	-3.4868	-2.39717	-3.93055	-3.92753	-3.31326	358.5	Tyr358His, Cys359Arg	-3.79104	-2.64602	-4.02333	-2.5815	-2.25209	-2.35792	-4.76618	-4.57461	-2.45087	-4.74666	-4.22645	-2.80947	-2.82826	-3.40929	-3.70223		C-->T Editor	64805756	CGGCAGTAGTTGTAGCTGTG	CAGCGCCAATGGGCTTTCGACGTCTCACACCGCGGCAGTAGTTGTAGCTGTGGTTTCGAGACGCGACAGGCTCTTAAGCGGCT	C-T	1076G>A	Cys359Tyr	-1.33557	-1.71011	-1.03417	-1.17856	-1.19109	359	Cys359Tyr	-1.43515	-1.35185	-1.21969	-1.61594	-2.06282	-1.45158
A-->G Editor	64805756	CACAGCTACAACTACTGCCG	CAGCGCCAATGGGCTTTCGACGTCTCACACCGCACAGCTACAACTACTGCCGGTTTCGAGACGCGACAGGCTCTTAAGCGGCT	A-G	1065-2A>G, 1067A>G	(NC), Tyr356Cys	-2.64063	-1.62858	-3.70355	-4.297	-2.98761	356	(NC), Tyr356Cys	-3.07006	-1.91107	-2.94076	-1.50812	-1.74643	-1.63117	-3.16706	-3.43836	-4.50522	-4.05175	-4.31908	-4.52017	-2.87163	-2.92071	-3.17048		C-->T Editor	64805756	CACAGCTACAACTACTGCCG	CAGCGCCAATGGGCTTTCGACGTCTCACACCGCACAGCTACAACTACTGCCGGTTTCGAGACGCGACAGGCTCTTAAGCGGCT	C-T	1065C>T	Asp355Asp	-1.34376	-0.843468	-0.769156	-1.21111	-1.91942	355	Asp355Asp	-1.11061	-1.63753	-1.28314	-0.73164	-0.937663	-0.861102
A-->G Editor	64805757	TCACAGCTACAACTACTGCC	CAGCGCCAATGGGCTTTCGACGTCTCACACCGTCACAGCTACAACTACTGCCGTTTCGAGACGCGACAGGCTCTTAAGCGGCT	C-T	1065-3C>T, 1065C>T	(NC), Asp355Asp	-2.80776	-1.40234	-1.34574	-3.97017	-2.27965	355	(NC), Asp355Asp	-2.76402	-2.65696	-3.0023	-1.45113	-1.11526	-1.64061	-2.108	-1.85921	-0.070019	-4.35507	-3.76585	-3.78959	-2.3984	-2.0534	-2.38716		C-->T Editor	64805757	TCACAGCTACAACTACTGCC	CAGCGCCAATGGGCTTTCGACGTCTCACACCGTCACAGCTACAACTACTGCCGTTTCGAGACGCGACAGGCTCTTAAGCGGCT	C-T	1065-3C>T, 1065C>T	(NC), Asp355Asp	-0.578628	-0.297924	-1.54181	-0.960717	-0.81573	355	(NC), Asp355Asp	-0.642876	-0.741959	-0.35105	-0.277294	-0.50035	-0.116128
A-->G Editor	64805758	GCAGTAGTTGTAGCTGTGAG	CAGCGCCAATGGGCTTTCGACGTCTCACACCGGCAGTAGTTGTAGCTGTGAGGTTTCGAGACGCGACAGGCTCTTAAGCGGCT	A-G	1072T>C	Tyr358His	-2.22706	-1.50352	-4.69842	-2.66738	-3.00818	358	Tyr358His	-2.51151	-1.88442	-2.28524	-1.33849	-1.51352	-1.65854	-4.53098	-4.74013	-4.82415	-2.51534	-3.29805	-2.18875	-2.99428	-2.85884	-3.17142		C-->T Editor	64805758	GCAGTAGTTGTAGCTGTGAG	CAGCGCCAATGGGCTTTCGACGTCTCACACCGGCAGTAGTTGTAGCTGTGAGGTTTCGAGACGCGACAGGCTCTTAAGCGGCT	A-G	1072T>C	Tyr358His	-1.69981	-1.08243	-3.05196	-2.97183	-2.06057	358	Tyr358His	-2.14168	-1.58879	-1.36895	-1.25754	-1.08357	-0.906176
A-->G Editor	64805758	CTCACAGCTACAACTACTGC	CAGCGCCAATGGGCTTTCGACGTCTCACACCGCTCACAGCTACAACTACTGCGTTTCGAGACGCGACAGGCTCTTAAGCGGCT	C-T	1065-3C>T, 1065C>T	(NC), Asp355Asp	0.343197	0.0522649	-2.69678	-0.771394	-1.0361	355	(NC), Asp355Asp	0.147844	0.395061	0.486685	-0.00333307	-0.136931	0.297059	-3.43413	-1.89191	-2.76429	-1.21076	-0.561683	-0.54174	-0.819932	-0.821082	-1.46729		C-->T Editor	64805758	CTCACAGCTACAACTACTGC	CAGCGCCAATGGGCTTTCGACGTCTCACACCGCTCACAGCTACAACTACTGCGTTTCGAGACGCGACAGGCTCTTAAGCGGCT	C-T	1065-3C>T, 1065C>T	(NC), Asp355Asp	-0.703358	-0.470289	-1.11487	-0.858721	-0.805022	355	(NC), Asp355Asp	-0.706103	-0.791196	-0.612775	-0.507058	-0.451639	-0.45217
A-->G Editor	64805761	GTAGTTGTAGCTGTGAGAGC	CAGCGCCAATGGGCTTTCGACGTCTCACACCGGTAGTTGTAGCTGTGAGAGCGTTTCGAGACGCGACAGGCTCTTAAGCGGCT	In neither	In neither	In neither	-2.20202	-1.40786	-1.48316	-3.37858	-2.09151	357	In neither	-2.06737	-2.35029	-2.18841	-1.28585	-1.26738	-1.67035	-1.28738	-2.5109	-0.651194	-2.94179	-3.88755	-3.30641	-2.30399	-1.88812	-2.08242		C-->T Editor	64805761	GTAGTTGTAGCTGTGAGAGC	CAGCGCCAATGGGCTTTCGACGTCTCACACCGGTAGTTGTAGCTGTGAGAGCGTTTCGAGACGCGACAGGCTCTTAAGCGGCT	In neither	In neither	In neither	-1.34207	-1.13135	-1.35131	-1.79136	-0.563215	355.5	In neither	-0.596177	-1.18404	-2.24599	-1.18819	-1.21803	-0.987827
A-->G Editor	64805763	AGTTGTAGCTGTGAGAGCAG	CAGCGCCAATGGGCTTTCGACGTCTCACACCGAGTTGTAGCTGTGAGAGCAGGTTTCGAGACGCGACAGGCTCTTAAGCGGCT	A-G	1066T>C	Tyr356His	-3.51105	-2.15165	-5.09374	-4.98895	-3.50812	356	Tyr356His	-3.7391	-2.97794	-3.81611	-2.10423	-2.25339	-2.09733	-5.07637	-4.90763	-5.29723	-4.87143	-4.9529	-5.14253	-4.04226	-3.13922	-3.34288		C-->T Editor	64805763	AGTTGTAGCTGTGAGAGCAG	CAGCGCCAATGGGCTTTCGACGTCTCACACCGAGTTGTAGCTGTGAGAGCAGGTTTCGAGACGCGACAGGCTCTTAAGCGGCT	A-G	1066T>C	Tyr356His	-2.66265	-1.41761	-2.57951	-3.36836	-2.75031	356	Tyr356His	-3.00801	-2.50618	-2.47376	-1.66362	-1.32921	-1.26001
A-->G Editor	64805764	GTTGTAGCTGTGAGAGCAGT	CAGCGCCAATGGGCTTTCGACGTCTCACACCGGTTGTAGCTGTGAGAGCAGTGTTTCGAGACGCGACAGGCTCTTAAGCGGCT	A-G	1066T>C	Tyr356His	-4.43044	-2.30661	-4.78111	-4.71599	-4.43033	356	Tyr356His	-4.2272	-4.57293	-4.4912	-2.33895	-2.37923	-2.20166	-4.6827	-4.56132	-5.09931	-5.37373	-5.51893	-3.25532	-4.75508	-4.72755	-3.80838		C-->T Editor	64805764	GTTGTAGCTGTGAGAGCAGT	CAGCGCCAATGGGCTTTCGACGTCTCACACCGGTTGTAGCTGTGAGAGCAGTGTTTCGAGACGCGACAGGCTCTTAAGCGGCT	A-G	1066T>C	Tyr356His	-2.77691	-1.9054	-2.64733	-3.28016	-2.72927	356	Tyr356His	-3.0412	-1.94497	-3.34455	-2.11353	-1.946	-1.65666
A-->G Editor	64805765	TTGTAGCTGTGAGAGCAGTG	CAGCGCCAATGGGCTTTCGACGTCTCACACCGTTGTAGCTGTGAGAGCAGTGGTTTCGAGACGCGACAGGCTCTTAAGCGGCT	A-G	1066T>C	Tyr356His	-4.21371	-2.30896	-5.89452	-5.82461	-4.5521	356	Tyr356His	-4.79097	-3.73696	-4.11321	-2.18026	-2.35539	-2.39123	-5.93912	-5.85321	-5.89122	-5.62398	-5.87512	-5.97472	-4.57455	-3.94988	-5.13187		C-->T Editor	64805765	TTGTAGCTGTGAGAGCAGTG	CAGCGCCAATGGGCTTTCGACGTCTCACACCGTTGTAGCTGTGAGAGCAGTGGTTTCGAGACGCGACAGGCTCTTAAGCGGCT	A-G	1066T>C	Tyr356His	-2.80017	-1.37024	-4.10097	-4.58927	-3.67954	356	Tyr356His	-3.11749	-3.15178	-2.13123	-1.36879	-1.48215	-1.25977
A-->G Editor	64805766	TGTAGCTGTGAGAGCAGTGG	CAGCGCCAATGGGCTTTCGACGTCTCACACCGTGTAGCTGTGAGAGCAGTGGGTTTCGAGACGCGACAGGCTCTTAAGCGGCT	A-G	1066T>C	Tyr356His	-2.72868	-1.52751	-5.47952	-4.29626	-2.97902	356	Tyr356His	-2.09667	-3.28022	-2.80917	-1.51705	-1.44625	-1.61922	-5.52458	-5.45976	-5.4542	-3.66797	-4.30061	-4.92021	-2.76943	-3.17954	-2.98808		C-->T Editor	64805766	TGTAGCTGTGAGAGCAGTGG	CAGCGCCAATGGGCTTTCGACGTCTCACACCGTGTAGCTGTGAGAGCAGTGGGTTTCGAGACGCGACAGGCTCTTAAGCGGCT	A-G	1066T>C	Tyr356His	-2.17194	-1.12905	-3.94361	-2.51349	-2.68042	356	Tyr356His	-2.44262	-1.90454	-2.16867	-1.26984	-1.23256	-0.884753
A-->G Editor	64806214	GAGTGAGGATCCCCCTACTA	CAGCGCCAATGGGCTTTCGACGTCTCACACCGGAGTGAGGATCCCCCTACTAGTTTCGAGACGCGACAGGCTCTTAAGCGGCT	In neither	In neither	In neither	-3.14269	-2.51839	-3.97212	-4.19011	-3.29814	353.75	In neither	-2.93006	-2.78492	-3.71309	-2.47336	-2.39939	-2.68241	-4.89332	-3.07108	-3.95196	-3.89311	-4.36901	-4.30819	-3.25583	-3.44681	-3.19177		C-->T Editor	64806214	GAGTGAGGATCCCCCTACTA	CAGCGCCAATGGGCTTTCGACGTCTCACACCGGAGTGAGGATCCCCCTACTAGTTTCGAGACGCGACAGGCTCTTAAGCGGCT	In neither	In neither	In neither	-1.3724	-1.01473	-1.98461	-2.24441	-1.18416	355.5	In neither	-1.2867	-1.39725	-1.43324	-0.877578	-1.38246	-0.784154
A-->G Editor	64806215	GGAGTGAGGATCCCCCTACT	CAGCGCCAATGGGCTTTCGACGTCTCACACCGGGAGTGAGGATCCCCCTACTGTTTCGAGACGCGACAGGCTCTTAAGCGGCT	In neither	In neither	In neither	-3.36707	-2.17466	-2.40051	-3.7157	-3.35122	353.75	In neither	-2.82423	-3.10071	-4.17626	-2.49766	-2.14896	-1.87738	-1.12825	-3.55251	-2.52078	-2.31905	-4.38345	-4.4446	-2.30895	-3.92632	-3.8184		C-->T Editor	64806215	GGAGTGAGGATCCCCCTACT	CAGCGCCAATGGGCTTTCGACGTCTCACACCGGGAGTGAGGATCCCCCTACTGTTTCGAGACGCGACAGGCTCTTAAGCGGCT	In neither	In neither	In neither	-1.67312	-1.01031	-4.24864	-3.30399	-1.62337	355.5	In neither	-1.86188	-1.87285	-1.28465	-1.09253	-0.928225	-1.01016
A-->G Editor	64806223	GATCCTCACTCCTGGATGAC	CAGCGCCAATGGGCTTTCGACGTCTCACACCGGATCCTCACTCCTGGATGACGTTTCGAGACGCGACAGGCTCTTAAGCGGCT	In neither	In neither	In neither	-2.7864	-1.64849	-4.82926	-4.07718	-2.7018	353.75	In neither	-2.3423	-3.50277	-2.51412	-2.05436	-1.44015	-1.45097	-4.89869	-4.86006	-4.72903	-3.5691	-4.38216	-4.28028	-2.3414	-2.89692	-2.86709		C-->T Editor	64806223	GATCCTCACTCCTGGATGAC	CAGCGCCAATGGGCTTTCGACGTCTCACACCGGATCCTCACTCCTGGATGACGTTTCGAGACGCGACAGGCTCTTAAGCGGCT	In neither	In neither	In neither	-0.73061	-1.49065	-0.981993	-1.26064	-3.02314	355.5	In neither	-0.680433	-0.717081	-0.794315	-1.86462	-1.47605	-1.13128
A-->G Editor	64806225	TCCTCACTCCTGGATGACAG	CAGCGCCAATGGGCTTTCGACGTCTCACACCGTCCTCACTCCTGGATGACAGGTTTCGAGACGCGACAGGCTCTTAAGCGGCT	In neither	In neither	In neither	-2.9081	-1.67649	-1.02625	-4.24538	-3.01135	353.75	In neither	-3.20071	-2.75163	-2.77197	-1.66553	-1.80679	-1.55713	-1.15476	-0.076643	-1.84734	-3.90945	-4.40515	-4.42155	-3.26437	-2.9404	-2.82928		C-->T Editor	64806225	TCCTCACTCCTGGATGACAG	CAGCGCCAATGGGCTTTCGACGTCTCACACCGTCCTCACTCCTGGATGACAGGTTTCGAGACGCGACAGGCTCTTAAGCGGCT	In neither	In neither	In neither	-0.479069	-0.0867796	-1.78261	-0.488411	-1.1173	355.5	In neither	-0.53132	-0.81574	-0.0901471	0.259798	-0.218492	-0.301644
A-->G Editor	64806226	CCTCACTCCTGGATGACAGT	CAGCGCCAATGGGCTTTCGACGTCTCACACCGCCTCACTCCTGGATGACAGTGTTTCGAGACGCGACAGGCTCTTAAGCGGCT	C-T	1063G>A, 1064+1G>A, 1064+3G>A	Asp355Asn, (NC), (NC)	-1.84755	-1.29145	-1.80689	-2.87522	-2.10268	355	Asp355Asn, (NC), (NC)	-2.22613	-1.57997	-1.73656	-1.15022	-1.5629	-1.16123	-1.37085	-2.34404	-1.70579	-3.50388	-3.31083	-1.81095	-2.08278	-2.13252	-2.09275		C-->T Editor	64806226	CCTCACTCCTGGATGACAGT	CAGCGCCAATGGGCTTTCGACGTCTCACACCGCCTCACTCCTGGATGACAGTGTTTCGAGACGCGACAGGCTCTTAAGCGGCT	C-T	1063G>A, 1064+1G>A, 1064+3G>A	Asp355Asn, (NC), (NC)	-0.738241	-0.150643	-0.577016	-0.477904	-0.55704	355	Asp355Asn, (NC), (NC)	-0.905388	-0.566406	-0.742929	-0.182388	-0.184892	-0.084648
A-->G Editor	64806228	CCACTGTCATCCAGGAGTGA	CAGCGCCAATGGGCTTTCGACGTCTCACACCGCCACTGTCATCCAGGAGTGAGTTTCGAGACGCGACAGGCTCTTAAGCGGCT	C-T	1052C>T, 1056C>T	Thr351Ile, Val352Val	-1.56767	0.0351248	-2.08014	-2.36427	-1.0562	351.5	Thr351Ile, Val352Val	-1.60704	-1.34122	-1.75474	0.19786	0.00164011	-0.0941259	-3.42276	-1.64127	-1.17639	-2.29032	-1.90199	-2.90051	-1.02928	-1.09502	-1.04431		C-->T Editor	64806228	CCACTGTCATCCAGGAGTGA	CAGCGCCAATGGGCTTTCGACGTCTCACACCGCCACTGTCATCCAGGAGTGAGTTTCGAGACGCGACAGGCTCTTAAGCGGCT	C-T	1052C>T, 1056C>T	Thr351Ile, Val352Val	-1.99992	-1.57055	-2.52264	-2.96352	-3.3997	351.5	Thr351Ile, Val352Val	-1.49113	-1.99573	-2.51291	-1.51688	-1.78588	-1.4089
A-->G Editor	64806229	GCCACTGTCATCCAGGAGTG	CAGCGCCAATGGGCTTTCGACGTCTCACACCGGCCACTGTCATCCAGGAGTGGTTTCGAGACGCGACAGGCTCTTAAGCGGCT	A-G	1051A>G	Thr351Ala	-2.71862	-0.988719	-4.80021	-3.89862	-2.2687	351	Thr351Ala	-2.67225	-2.7735	-2.71009	-0.95504	-1.07099	-0.940128	-4.79526	-4.66692	-4.93844	-3.86654	-3.72702	-4.1023	-1.72184	-2.6135	-2.47076		C-->T Editor	64806229	GCCACTGTCATCCAGGAGTG	CAGCGCCAATGGGCTTTCGACGTCTCACACCGGCCACTGTCATCCAGGAGTGGTTTCGAGACGCGACAGGCTCTTAAGCGGCT	C-T	1052C>T	Thr351Ile	-1.78663	-1.43267	-1.3573	-1.90909	-1.93099	351	Thr351Ile	-1.7427	-2.0774	-1.53979	-1.59788	-1.32688	-1.37324
A-->G Editor	64806229	CACTCCTGGATGACAGTGGC	CAGCGCCAATGGGCTTTCGACGTCTCACACCGCACTCCTGGATGACAGTGGCGTTTCGAGACGCGACAGGCTCTTAAGCGGCT	C-T	1062G>A, 1063G>A	Gln354Gln, Asp355Asn	-2.11034	-1.19585	-2.60841	-4.35023	-1.87475	354.5	Gln354Gln, Asp355Asn	-2.29678	-2.22455	-1.8097	-1.28987	-1.28126	-1.01643	-2.25885	-4.33377	-1.23262	-4.37169	-4.04529	-4.6337	-1.36112	-1.53904	-2.72409		C-->T Editor	64806229	CACTCCTGGATGACAGTGGC	CAGCGCCAATGGGCTTTCGACGTCTCACACCGCACTCCTGGATGACAGTGGCGTTTCGAGACGCGACAGGCTCTTAAGCGGCT	C-T	1062G>A, 1063G>A	Gln354Gln, Asp355Asn	-1.75656	-0.344987	-1.34489	-1.14407	-2.53631	354.5	Gln354Gln, Asp355Asn	-1.64285	-1.78185	-1.84498	-0.382247	-0.511894	-0.140821
A-->G Editor	64806231	CGGCCACTGTCATCCAGGAG	CAGCGCCAATGGGCTTTCGACGTCTCACACCGCGGCCACTGTCATCCAGGAGGTTTCGAGACGCGACAGGCTCTTAAGCGGCT	A-G	1051A>G	Thr351Ala	-1.28804	-1.14741	-3.46847	-3.01093	-1.68314	351	Thr351Ala	-1.42972	-1.6335	-0.800896	-1.0294	-1.40891	-1.00392	-2.19446	-4.4442	-3.76675	-2.84953	-3.20345	-2.9798	-0.942417	-1.92036	-2.18664		C-->T Editor	64806231	CTCCTGGATGACAGTGGCCG	CAGCGCCAATGGGCTTTCGACGTCTCACACCGCTCCTGGATGACAGTGGCCGGTTTCGAGACGCGACAGGCTCTTAAGCGGCT	C-T	1062G>A	Gln354Gln	-1.05101	-0.120118	-1.44532	-1.04948	-1.14775	354	Gln354Gln	-1.46317	-1.07969	-0.61017	-0.294121	-0.110733	0.0445003
A-->G Editor	64806231	CTCCTGGATGACAGTGGCCG	CAGCGCCAATGGGCTTTCGACGTCTCACACCGCTCCTGGATGACAGTGGCCGGTTTCGAGACGCGACAGGCTCTTAAGCGGCT	A-G	1058T>C	Ile353Thr	-1.71703	-1.32448	-1.52152	-0.801693	-1.86458	353	Ile353Thr	-2.037	-1.15958	-1.9545	-1.32089	-1.06767	-1.58487	-0.410228	-1.78686	-2.36749	-0.188051	-0.395344	-1.82168	-2.21365	-1.3682	-2.0119		C-->T Editor	64806231	CGGCCACTGTCATCCAGGAG	CAGCGCCAATGGGCTTTCGACGTCTCACACCGCGGCCACTGTCATCCAGGAGGTTTCGAGACGCGACAGGCTCTTAAGCGGCT	C-T	1049C>T;1050C>T, 1052C>T	Ala350Val, Thr351Ile	-1.37516	-0.926546	-2.05741	-1.35233	-1.39797	350.5	Ala350Val, Thr351Ile	-0.80514	-1.7538	-1.56655	-0.786574	-0.910554	-1.08251
A-->G Editor	64806233	CACGGCCACTGTCATCCAGG	CAGCGCCAATGGGCTTTCGACGTCTCACACCGCACGGCCACTGTCATCCAGGGTTTCGAGACGCGACAGGCTCTTAAGCGGCT	A-G	1051A>G	Thr351Ala	3.45519	1.15366	1.43192	1.18322	0.895288	351	Thr351Ala	3.48775	3.47177	3.40605	1.20673	1.12251	1.13175	1.2912	1.64017	1.36439	1.42768	0.708202	1.41379	0.784235	0.973826	0.927805		C-->T Editor	64806233	CACGGCCACTGTCATCCAGG	CAGCGCCAATGGGCTTTCGACGTCTCACACCGCACGGCCACTGTCATCCAGGGTTTCGAGACGCGACAGGCTCTTAAGCGGCT	C-T	1049C>T;1050C>T	Ala350Val	1.16137	0.512685	-1.94425	1.0757	0.508139	350	Ala350Val	1.2271	1.36164	0.895358	0.300459	0.606693	0.630903
A-->G Editor	64806235	TGGATGACAGTGGCCGTGTC	CAGCGCCAATGGGCTTTCGACGTCTCACACCGTGGATGACAGTGGCCGTGTCGTTTCGAGACGCGACAGGCTCTTAAGCGGCT	A-G	1055T>C, 1058T>C	Val352Ala, Ile353Thr	-3.14838	-1.26962	-3.31473	-0.262691	-1.30044	352.5	Val352Ala, Ile353Thr	-3.04275	-2.98678	-3.4156	-1.16072	-0.898774	-1.74936	-3.87516	-3.129	-2.94005	-0.821434	-0.379046	0.412407	-1.56165	-1.06711	-1.27254		C-->T Editor	64806235	TGGATGACAGTGGCCGTGTC	CAGCGCCAATGGGCTTTCGACGTCTCACACCGTGGATGACAGTGGCCGTGTCGTTTCGAGACGCGACAGGCTCTTAAGCGGCT	C-T	1054G>A	Val352Ile	-0.285836	-0.790223	0.345022	-0.756932	-1.46537	352	Val352Ile	-0.211445	-0.602656	-0.0434062	-0.0182855	-1.08814	-1.26424
A-->G Editor	64806235	GACACGGCCACTGTCATCCA	CAGCGCCAATGGGCTTTCGACGTCTCACACCGGACACGGCCACTGTCATCCAGTTTCGAGACGCGACAGGCTCTTAAGCGGCT	A-G	1045A>G	Thr349Ala	4.81708	2.19551	0.551831	2.81812	2.03426	349	Thr349Ala	4.79252	4.82429	4.83442	2.25414	2.158	2.17438	0.676394	0.64979	0.329308	2.82278	2.7525	2.87909	2.08085	1.91447	2.10746		C-->T Editor	64806235	GACACGGCCACTGTCATCCA	CAGCGCCAATGGGCTTTCGACGTCTCACACCGGACACGGCCACTGTCATCCAGTTTCGAGACGCGACAGGCTCTTAAGCGGCT	C-T	1046C>T, 1049C>T	Thr349Met, Ala350Val	4.63555	4.0031	0.533602	4.76411	3.66587	349.5	Thr349Met, Ala350Val	4.63037	4.68684	4.58944	4.06852	3.99737	3.94342
A-->G Editor	64806236	GGACACGGCCACTGTCATCC	CAGCGCCAATGGGCTTTCGACGTCTCACACCGGGACACGGCCACTGTCATCCGTTTCGAGACGCGACAGGCTCTTAAGCGGCT	A-G	1045A>G	Thr349Ala	4.79884	2.44032	1.1665	3.47489	2.82252	349	Thr349Ala	4.75226	4.82298	4.82129	2.50559	2.39358	2.4218	1.08728	1.49656	0.915669	3.7043	3.31613	3.40425	2.69829	2.90699	2.86228		C-->T Editor	64806236	GGACACGGCCACTGTCATCC	CAGCGCCAATGGGCTTTCGACGTCTCACACCGGGACACGGCCACTGTCATCCGTTTCGAGACGCGACAGGCTCTTAAGCGGCT	C-T	1044C>T, 1046C>T	Asp348Asp, Thr349Met	4.6391	4.00634	1.33101	4.92847	4.27828	348.5	Asp348Asp, Thr349Met	4.71307	4.62338	4.58084	4.04295	4.07549	3.90057
A-->G Editor	64806240	GACAGTGGCCGTGTCCGCCC	CAGCGCCAATGGGCTTTCGACGTCTCACACCGGACAGTGGCCGTGTCCGCCCGTTTCGAGACGCGACAGGCTCTTAAGCGGCT	A-G	1053T>C	Thr351Thr	-0.458186	-0.0658166	-1.11628	-1.46755	-0.505252	351	Thr351Thr	-0.410743	-0.292922	-0.670893	0.00444293	0.0230034	-0.224896	-2.19331	-0.323126	-0.832406	-1.63909	-0.799422	-1.96414	-0.876628	-0.284857	-0.354271		C-->T Editor	64806240	GACAGTGGCCGTGTCCGCCC	CAGCGCCAATGGGCTTTCGACGTCTCACACCGGACAGTGGCCGTGTCCGCCCGTTTCGAGACGCGACAGGCTCTTAAGCGGCT	A-G	1053T>C	Thr351Thr	-1.52629	-1.0765	-1.60436	-1.6949	-1.40121	351	Thr351Thr	-1.80998	-1.358	-1.41089	-0.916708	-1.28259	-1.03021
A-->G Editor	64806241	ACAGTGGCCGTGTCCGCCCA	CAGCGCCAATGGGCTTTCGACGTCTCACACCGACAGTGGCCGTGTCCGCCCAGTTTCGAGACGCGACAGGCTCTTAAGCGGCT	C-T	1048G>A	Ala350Thr	-1.34072	-0.168583	-0.941547	-2.79638	-1.007	350	Ala350Thr	-1.63422	-1.14567	-1.24229	0.0225611	-0.390507	-0.137802	-2.40985	-0.333895	-0.0808966	-3.11976	-2.95262	-2.31677	-1.22403	-0.591195	-1.20577		C-->T Editor	64806241	ACAGTGGCCGTGTCCGCCCA	CAGCGCCAATGGGCTTTCGACGTCTCACACCGACAGTGGCCGTGTCCGCCCAGTTTCGAGACGCGACAGGCTCTTAAGCGGCT	C-T	1048G>A	Ala350Thr	-1.62301	-1.59144	-1.80719	-1.68948	-1.18216	350	Ala350Thr	-1.72871	-1.67319	-1.46713	-1.49849	-1.70685	-1.56898
A-->G Editor	64806244	GCCTGGGCGGACACGGCCAC	CAGCGCCAATGGGCTTTCGACGTCTCACACCGGCCTGGGCGGACACGGCCACGTTTCGAGACGCGACAGGCTCTTAAGCGGCT	C-T	1040C>T	Ala347Val	-0.280593	-0.0663992	0.27443	-1.7771	-0.903209	347	Ala347Val	-0.109954	-0.332693	-0.399133	-0.107274	-0.174331	0.0824073	0.182479	-0.539278	1.18009	-1.34102	-1.81767	-2.1726	-1.17471	-0.905627	-0.629291		C-->T Editor	64806244	GCCTGGGCGGACACGGCCAC	CAGCGCCAATGGGCTTTCGACGTCTCACACCGGCCTGGGCGGACACGGCCACGTTTCGAGACGCGACAGGCTCTTAAGCGGCT	C-T	1040C>T	Ala347Val	-0.664034	-0.497562	-0.707485	-0.61488	0.806813	347	Ala347Val	-1.10599	-0.283965	-0.602147	-0.584728	-0.582803	-0.325156
A-->G Editor	64806245	TGGCCGTGTCCGCCCAGGCC	CAGCGCCAATGGGCTTTCGACGTCTCACACCGTGGCCGTGTCCGCCCAGGCCGTTTCGAGACGCGACAGGCTCTTAAGCGGCT	C-T	1047G>A, 1048G>A	Thr349Thr, Ala350Thr	-0.497645	0.474632	-1.72564	-2.41492	-0.624571	349.5	Thr349Thr, Ala350Thr	-0.301479	-0.612659	-0.578798	0.550093	0.502821	0.370981	-3.51713	-1.32619	-0.333579	-2.46388	-2.19985	-2.58104	-0.613249	-0.590093	-0.67037		C-->T Editor	64806245	TGGCCGTGTCCGCCCAGGCC	CAGCGCCAATGGGCTTTCGACGTCTCACACCGTGGCCGTGTCCGCCCAGGCCGTTTCGAGACGCGACAGGCTCTTAAGCGGCT	C-T	1047G>A, 1048G>A	Thr349Thr, Ala350Thr	0.416435	0.234848	0.212006	0.264867	-0.550934	349.5	Thr349Thr, Ala350Thr	0.660099	0.362745	0.226462	0.268771	0.0663543	0.369419
A-->G Editor	64806248	CCGTGTCCGCCCAGGCCTGC	CAGCGCCAATGGGCTTTCGACGTCTCACACCGCCGTGTCCGCCCAGGCCTGCGTTTCGAGACGCGACAGGCTCTTAAGCGGCT	C-T	1041G>A, 1042G>A	Ala347Ala, Asp348Asn	-0.157256	-0.537504	-3.86221	-2.07397	-1.85399	347.5	Ala347Ala, Asp348Asn	-0.00549193	-0.120216	-0.34606	-0.233471	-0.727871	-0.651171	-3.13376	-4.12427	-4.32861	-1.15354	-2.44447	-2.62389	-1.31795	-2.30176	-1.94227		C-->T Editor	64806248	CCGTGTCCGCCCAGGCCTGC	CAGCGCCAATGGGCTTTCGACGTCTCACACCGCCGTGTCCGCCCAGGCCTGCGTTTCGAGACGCGACAGGCTCTTAAGCGGCT	C-T	1041G>A, 1042G>A	Ala347Ala, Asp348Asn	-1.46505	-1.20718	-3.08901	-2.78564	-2.9051	347.5	Ala347Ala, Asp348Asn	-1.80863	-1.63974	-0.946793	-1.11002	-1.23993	-1.27158
A-->G Editor	64806249	CGTGTCCGCCCAGGCCTGCA	CAGCGCCAATGGGCTTTCGACGTCTCACACCGCGTGTCCGCCCAGGCCTGCAGTTTCGAGACGCGACAGGCTCTTAAGCGGCT	C-T	1041G>A, 1042G>A	Ala347Ala, Asp348Asn	-0.597348	0.198326	1.11307	-2.27907	-0.903191	347.5	Ala347Ala, Asp348Asn	-0.449519	-0.921758	-0.420766	0.391886	0.182705	0.0203866	1.62796	0.499892	1.21137	-2.16088	-3.0827	-1.59364	-0.879386	-0.833975	-0.996212		C-->T Editor	64806249	CGTGTCCGCCCAGGCCTGCA	CAGCGCCAATGGGCTTTCGACGTCTCACACCGCGTGTCCGCCCAGGCCTGCAGTTTCGAGACGCGACAGGCTCTTAAGCGGCT	C-T	1041G>A, 1042G>A	Ala347Ala, Asp348Asn	-0.0356052	-0.161015	-2.06049	-0.122621	-1.0503	347.5	Ala347Ala, Asp348Asn	0.0846922	-0.0387995	-0.152708	-0.0922076	-0.489331	0.0984927
A-->G Editor	64806250	CTGCAGGCCTGGGCGGACAC	CAGCGCCAATGGGCTTTCGACGTCTCACACCGCTGCAGGCCTGGGCGGACACGTTTCGAGACGCGACAGGCTCTTAAGCGGCT	A-G	1031A>G	Gln344Arg	0.292227	0.351081	1.91812	0.194722	-0.809	344	Gln344Arg	0.469382	-0.0858639	0.493163	0.35332	0.186203	0.513718	2.19513	2.86489	0.694355	0.794685	-0.126039	-0.0844803	-0.932636	-0.736595	-0.757769		C-->T Editor	64806250	CTGCAGGCCTGGGCGGACAC	CAGCGCCAATGGGCTTTCGACGTCTCACACCGCTGCAGGCCTGGGCGGACACGTTTCGAGACGCGACAGGCTCTTAAGCGGCT	C-T	1030C>T, 1034C>T	Gln344Ter, Ala345Val	-2.43381	-1.29425	-1.70496	-2.83373	-1.89794	344.5	Gln344Ter, Ala345Val	-2.34617	-2.96635	-1.98893	-0.980713	-1.5977	-1.30433
A-->G Editor	64806250	GTGTCCGCCCAGGCCTGCAG	CAGCGCCAATGGGCTTTCGACGTCTCACACCGGTGTCCGCCCAGGCCTGCAGGTTTCGAGACGCGACAGGCTCTTAAGCGGCT	C-T	1039G>A;1041G>A, 1042G>A	Ala347Thr, Asp348Asn	-1.52113	-1.18159	-3.80427	-3.9848	-2.48474	347.5	Ala347Thr, Asp348Asn	-1.85206	-1.34439	-1.36695	-0.913899	-1.22243	-1.40842	-2.2432	-3.834	-5.33561	-4.54802	-4.20377	-3.20263	-2.30428	-2.84311	-2.30683		C-->T Editor	64806250	GTGTCCGCCCAGGCCTGCAG	CAGCGCCAATGGGCTTTCGACGTCTCACACCGGTGTCCGCCCAGGCCTGCAGGTTTCGAGACGCGACAGGCTCTTAAGCGGCT	C-T	1039G>A;1041G>A, 1042G>A	Ala347Thr, Asp348Asn	-1.42814	-1.72335	-1.58463	-1.93078	-3.95653	347.5	Ala347Thr, Asp348Asn	-1.85275	-1.2117	-1.21996	-1.90343	-1.67449	-1.59213
A-->G Editor	64806251	CCTGCAGGCCTGGGCGGACA	CAGCGCCAATGGGCTTTCGACGTCTCACACCGCCTGCAGGCCTGGGCGGACAGTTTCGAGACGCGACAGGCTCTTAAGCGGCT	A-G	1031A>G	Gln344Arg	-0.562608	0.212249	1.54511	-0.9205	-0.729468	344	Gln344Arg	-0.431713	-0.487812	-0.768301	0.386109	0.177238	0.0733988	1.24271	1.13711	2.2555	-1.49239	-1.04097	-0.228133	-0.456083	-0.745024	-0.987298		C-->T Editor	64806251	CCTGCAGGCCTGGGCGGACA	CAGCGCCAATGGGCTTTCGACGTCTCACACCGCCTGCAGGCCTGGGCGGACAGTTTCGAGACGCGACAGGCTCTTAAGCGGCT	C-T	1030C>T	Gln344Ter	-1.51802	-1.38116	-3.84894	-1.50256	-2.76397	344	Gln344Ter	-1.47133	-1.55955	-1.52318	-1.18207	-1.48744	-1.47398
A-->G Editor	64806256	GAAGCCCTGCAGGCCTGGGC	CAGCGCCAATGGGCTTTCGACGTCTCACACCGGAAGCCCTGCAGGCCTGGGCGTTTCGAGACGCGACAGGCTCTTAAGCGGCT	C-T	1025C>T;1026C>T, 1027C>T	Ala342Val, Leu343Leu	-0.438094	-0.0983585	-2.83676	-3.07162	-1.19117	342.5	Ala342Val, Leu343Leu	-0.0261498	-0.515739	-0.772394	-0.238432	-0.145167	0.0885229	-3.05769	-3.01044	-2.44216	-2.74789	-3.02203	-3.44494	-0.912577	-1.40776	-1.25319		C-->T Editor	64806256	GAAGCCCTGCAGGCCTGGGC	CAGCGCCAATGGGCTTTCGACGTCTCACACCGGAAGCCCTGCAGGCCTGGGCGTTTCGAGACGCGACAGGCTCTTAAGCGGCT	C-T	1025C>T;1026C>T, 1027C>T	Ala342Val, Leu343Leu	-0.832995	0.733256	-3.73899	-2.28611	-0.0168642	342.5	Ala342Val, Leu343Leu	-0.81256	-1.05363	-0.63279	0.601772	0.685914	0.912082
A-->G Editor	64806257	CCCAGGCCTGCAGGGCTTCC	CAGCGCCAATGGGCTTTCGACGTCTCACACCGCCCAGGCCTGCAGGGCTTCCGTTTCGAGACGCGACAGGCTCTTAAGCGGCT	A-G	1036T>C	Trp346Arg	-3.41327	-2.56728	-4.42706	-4.59977	-3.88984	346	Trp346Arg	-4.0088	-2.36757	-3.86343	-2.47508	-2.96067	-2.2661	-3.07563	-4.95424	-5.25132	-4.99677	-3.95025	-4.8523	-4.0043	-3.92999	-3.73524		C-->T Editor	64806257	CCCAGGCCTGCAGGGCTTCC	CAGCGCCAATGGGCTTTCGACGTCTCACACCGCCCAGGCCTGCAGGGCTTCCGTTTCGAGACGCGACAGGCTCTTAAGCGGCT	C-T	1032G>A, 1033G>A	Gln344Gln, Ala345Thr	-1.67852	-0.809597	-4.341	-4.95019	-3.73866	344.5	Gln344Gln, Ala345Thr	-1.40941	-1.53333	-2.09282	-0.903524	-0.837041	-0.688227
A-->G Editor	64806257	GGAAGCCCTGCAGGCCTGGG	CAGCGCCAATGGGCTTTCGACGTCTCACACCGGGAAGCCCTGCAGGCCTGGGGTTTCGAGACGCGACAGGCTCTTAAGCGGCT	A-G	1023A>G	Glu341Glu	0.728519	-0.946613	-0.632331	-2.57577	-1.75919	341	Glu341Glu	0.682936	0.703467	0.799152	-1.02757	-0.884025	-0.928242	-1.08643	-0.595731	-0.214831	-2.36575	-2.2469	-3.11465	-1.80769	-1.9463	-1.5236		C-->T Editor	64806257	GGAAGCCCTGCAGGCCTGGG	CAGCGCCAATGGGCTTTCGACGTCTCACACCGGGAAGCCCTGCAGGCCTGGGGTTTCGAGACGCGACAGGCTCTTAAGCGGCT	C-T	1025C>T;1026C>T, 1027C>T	Ala342Val, Leu343Leu	-0.282711	1.52387	-2.96236	-2.30326	0.246379	342.5	Ala342Val, Leu343Leu	-0.495496	-0.0390001	-0.313636	1.39406	1.54638	1.63116
A-->G Editor	64806259	CGGGAAGCCCTGCAGGCCTG	CAGCGCCAATGGGCTTTCGACGTCTCACACCGCGGGAAGCCCTGCAGGCCTGGTTTCGAGACGCGACAGGCTCTTAAGCGGCT	A-G	1022A>G;1023A>G	Glu341Gly	0.855396	-0.364024	-3.83847	-2.50817	-1.37112	341	Glu341Gly	1.09387	0.971652	0.500662	-0.38717	-0.355436	-0.349466	-4.43765	-4.50688	-2.57089	-3.35103	-1.56487	-2.60862	-1.41346	-1.09315	-1.60675		C-->T Editor	64806259	CGGGAAGCCCTGCAGGCCTG	CAGCGCCAATGGGCTTTCGACGTCTCACACCGCGGGAAGCCCTGCAGGCCTGGTTTCGAGACGCGACAGGCTCTTAAGCGGCT	C-T	1025C>T	Ala342Val	-1.21727	-0.0462361	-3.46386	-1.7959	-0.839092	342	Ala342Val	-1.03948	-1.29558	-1.31676	-0.234628	-0.0262229	0.122142
A-->G Editor	64806260	GCGGGAAGCCCTGCAGGCCT	CAGCGCCAATGGGCTTTCGACGTCTCACACCGGCGGGAAGCCCTGCAGGCCTGTTTCGAGACGCGACAGGCTCTTAAGCGGCT	A-G	1022A>G;1023A>G	Glu341Gly	1.12805	0.712515	-0.0158208	0.698075	1.85898	341	Glu341Gly	1.56159	0.790028	1.03252	0.719676	0.904425	0.513445	0.085919	-0.175466	0.0420846	-0.0739455	0.903592	1.26458	1.62103	1.58854	2.36738		C-->T Editor	64806260	GCGGGAAGCCCTGCAGGCCT	CAGCGCCAATGGGCTTTCGACGTCTCACACCGGCGGGAAGCCCTGCAGGCCTGTTTCGAGACGCGACAGGCTCTTAAGCGGCT	A-G	1022A>G;1023A>G	Glu341Gly	-0.0416505	-0.261773	0.263864	-0.0239698	-1.38329	341	Glu341Gly	-0.198952	-0.575766	0.649767	-0.269309	-0.100991	-0.415017
A-->G Editor	64806261	TGCGGGAAGCCCTGCAGGCC	CAGCGCCAATGGGCTTTCGACGTCTCACACCGTGCGGGAAGCCCTGCAGGCCGTTTCGAGACGCGACAGGCTCTTAAGCGGCT	A-G	1022A>G;1023A>G	Glu341Gly	2.95785	0.963627	-1.96435	-0.570415	-0.0600442	341	Glu341Gly	3.04182	2.89705	2.93468	0.969629	0.934	0.987253	-3.25439	-2.48543	-0.153249	0.182282	-0.425281	-1.46825	-0.358861	-0.213829	0.392557		C-->T Editor	64806261	TGCGGGAAGCCCTGCAGGCC	CAGCGCCAATGGGCTTTCGACGTCTCACACCGTGCGGGAAGCCCTGCAGGCCGTTTCGAGACGCGACAGGCTCTTAAGCGGCT	A-G	1022A>G;1023A>G	Glu341Gly	-1.6213	-0.504575	-2.42753	-0.924399	-0.513196	341	Glu341Gly	-1.77424	-1.64472	-1.44494	-0.164142	-0.617901	-0.731682
A-->G Editor	64806264	CTGCAGGGCTTCCCGCACAT	CAGCGCCAATGGGCTTTCGACGTCTCACACCGCTGCAGGGCTTCCCGCACATGTTTCGAGACGCGACAGGCTCTTAAGCGGCT	A-G	1028T>C	Leu343Pro	-1.36371	-1.06787	0.382976	-2.0654	-2.10032	343	Leu343Pro	-1.00086	-1.5333	-1.55696	-0.925516	-1.13107	-1.14702	-1.12183	0.63356	1.63719	-2.01738	-1.25676	-2.92205	-2.51966	-2.21392	-1.56738		C-->T Editor	64806264	CTGCAGGGCTTCCCGCACAT	CAGCGCCAATGGGCTTTCGACGTCTCACACCGCTGCAGGGCTTCCCGCACATGTTTCGAGACGCGACAGGCTCTTAAGCGGCT	C-T	1029G>A	Leu343Leu	-1.38839	-0.493034	-0.665257	-0.536052	-1.24983	343	Leu343Leu	-1.35269	-1.41684	-1.39564	-0.722708	-0.273637	-0.482758
A-->G Editor	64806265	AATGTGCGGGAAGCCCTGCA	CAGCGCCAATGGGCTTTCGACGTCTCACACCGAATGTGCGGGAAGCCCTGCAGTTTCGAGACGCGACAGGCTCTTAAGCGGCT	C-T	1018C>T	Arg340Trp	0.315532	0.701001	-1.22253	-0.282945	-0.11026	340	Arg340Trp	-0.0994686	0.557064	0.488999	0.795957	0.771009	0.536037	-1.50847	-1.39087	-0.768266	0.0401815	0.0927594	-0.981775	-0.374383	0.145954	-0.10235		C-->T Editor	64806265	AATGTGCGGGAAGCCCTGCA	CAGCGCCAATGGGCTTTCGACGTCTCACACCGAATGTGCGGGAAGCCCTGCAGTTTCGAGACGCGACAGGCTCTTAAGCGGCT	C-T	1018C>T	Arg340Trp	-1.22077	-1.01082	-2.3669	-0.71515	-1.62592	340	Arg340Trp	-1.16107	-1.56292	-0.938329	-1.07853	-1.08156	-0.872369
A-->G Editor	64806266	CAATGTGCGGGAAGCCCTGC	CAGCGCCAATGGGCTTTCGACGTCTCACACCGCAATGTGCGGGAAGCCCTGCGTTTCGAGACGCGACAGGCTCTTAAGCGGCT	C-T	1018C>T	Arg340Trp	-0.514898	-0.213691	-3.12852	-0.67208	-0.758921	340	Arg340Trp	-0.299595	-0.911926	-0.333172	-0.346513	-0.225987	-0.0685741	-3.81209	-1.78181	-3.79166	-1.15889	-0.639297	-0.218055	-1.08656	-0.669996	-0.520208		C-->T Editor	64806266	CAATGTGCGGGAAGCCCTGC	CAGCGCCAATGGGCTTTCGACGTCTCACACCGCAATGTGCGGGAAGCCCTGCGTTTCGAGACGCGACAGGCTCTTAAGCGGCT	C-T	1018C>T	Arg340Trp	-2.37053	-1.05625	-5.04908	-1.77948	-1.89308	340	Arg340Trp	-2.30425	-2.19041	-2.61693	-1.44231	-1.1606	-0.565846
A-->G Editor	64806266	GCAGGGCTTCCCGCACATTG	CAGCGCCAATGGGCTTTCGACGTCTCACACCGGCAGGGCTTCCCGCACATTGGTTTCGAGACGCGACAGGCTCTTAAGCGGCT	C-T	1024G>A	Ala342Thr	-3.26214	-1.78627	-1.67341	-3.68555	-3.16482	342	Ala342Thr	-3.20252	-3.20855	-3.37534	-1.7488	-1.70144	-1.90857	-1.08778	-0.213345	-3.7191	-3.62317	-3.28312	-4.15035	-3.19988	-3.22301	-3.07158		C-->T Editor	64806266	GCAGGGCTTCCCGCACATTG	CAGCGCCAATGGGCTTTCGACGTCTCACACCGGCAGGGCTTCCCGCACATTGGTTTCGAGACGCGACAGGCTCTTAAGCGGCT	C-T	1024G>A	Ala342Thr	-0.833716	-0.69265	-0.666363	-0.763252	-1.48805	342	Ala342Thr	-0.540771	-0.803378	-1.157	-0.779014	-0.700476	-0.598459
A-->G Editor	64806267	CAGGGCTTCCCGCACATTGC	CAGCGCCAATGGGCTTTCGACGTCTCACACCGCAGGGCTTCCCGCACATTGCGTTTCGAGACGCGACAGGCTCTTAAGCGGCT	C-T	1024G>A	Ala342Thr	-2.44384	-1.45324	-3.62706	-4.10193	-2.65561	342	Ala342Thr	-2.48671	-2.24173	-2.60306	-0.904279	-1.75128	-1.70416	-3.13226	-3.7552	-3.99373	-4.43559	-3.08178	-4.78844	-3.06617	-2.29761	-2.60305		C-->T Editor	64806267	CAGGGCTTCCCGCACATTGC	CAGCGCCAATGGGCTTTCGACGTCTCACACCGCAGGGCTTCCCGCACATTGCGTTTCGAGACGCGACAGGCTCTTAAGCGGCT	C-T	1024G>A	Ala342Thr	-0.709037	-0.802844	-1.46785	-0.812583	-0.708857	342	Ala342Thr	-0.818684	-0.74618	-0.562248	-0.873829	-0.905742	-0.628961
A-->G Editor	64806269	CCGCAATGTGCGGGAAGCCC	CAGCGCCAATGGGCTTTCGACGTCTCACACCGCCGCAATGTGCGGGAAGCCCGTTTCGAGACGCGACAGGCTCTTAAGCGGCT	A-G	1012A>G;1013A>G	Asn338Gly	-0.758492	-0.607649	-4.89271	-2.20502	-1.1196	338	Asn338Gly	-1.61612	-0.338681	-0.320679	-0.615351	-0.467526	-0.740071	-5.09602	-4.75706	-4.82505	-3.00823	-3.54616	-0.0606839	-1.10196	-1.4694	-0.787422		C-->T Editor	64806269	CCGCAATGTGCGGGAAGCCC	CAGCGCCAATGGGCTTTCGACGTCTCACACCGCCGCAATGTGCGGGAAGCCCGTTTCGAGACGCGACAGGCTCTTAAGCGGCT	C-T	1011C>T	Arg337Arg	-1.76706	-0.767991	-3.12705	-2.61424	-2.04882	337	Arg337Arg	-1.38597	-1.99475	-1.92048	-0.797844	-0.689185	-0.816943
A-->G Editor	64806270	GGCTTCCCGCACATTGCGGT	CAGCGCCAATGGGCTTTCGACGTCTCACACCGGGCTTCCCGCACATTGCGGTGTTTCGAGACGCGACAGGCTCTTAAGCGGCT	C-T	1019G>A;1020G>A, 1021G>A	Arg340Gln, Glu341Lys	0.132343	0.51103	-3.15796	-1.51727	1.22782	340.5	Arg340Gln, Glu341Lys	-0.0475209	0.0594979	0.385052	0.406404	0.564839	0.561847	-4.35935	-2.04709	-3.06745	-2.0638	-0.564519	-1.92348	1.83159	1.54033	0.311533		C-->T Editor	64806270	GGCTTCCCGCACATTGCGGT	CAGCGCCAATGGGCTTTCGACGTCTCACACCGGGCTTCCCGCACATTGCGGTGTTTCGAGACGCGACAGGCTCTTAAGCGGCT	C-T	1019G>A;1020G>A, 1021G>A	Arg340Gln, Glu341Lys	-1.27751	-0.950708	-2.37233	-2.44559	-1.20155	340.5	Arg340Gln, Glu341Lys	-1.40676	-1.39274	-1.03304	-1.00659	-1.04748	-0.798057
A-->G Editor	64806272	CTTCCCGCACATTGCGGTTG	CAGCGCCAATGGGCTTTCGACGTCTCACACCGCTTCCCGCACATTGCGGTTGGTTTCGAGACGCGACAGGCTCTTAAGCGGCT	C-T	1017G>A, 1019G>A;1020G>A, 1021G>A	Val339Val, Arg340Gln, Glu341Lys	-0.769954	0.0491672	-0.465453	-0.0469072	-0.555645	340	Val339Val, Arg340Gln, Glu341Lys	-0.608173	-0.675367	-1.02632	0.0453114	0.146644	-0.0444541	0.400311	-1.48327	-0.313403	-0.557187	0.725199	-0.308734	-0.272962	-0.460721	-0.933252		C-->T Editor	64806272	CTTCCCGCACATTGCGGTTG	CAGCGCCAATGGGCTTTCGACGTCTCACACCGCTTCCCGCACATTGCGGTTGGTTTCGAGACGCGACAGGCTCTTAAGCGGCT	C-T	1017G>A, 1019G>A;1020G>A, 1021G>A	Val339Val, Arg340Gln, Glu341Lys	-1.07642	-1.06334	-1.01782	-0.929435	-1.63983	340	Val339Val, Arg340Gln, Glu341Lys	-0.771703	-1.40723	-1.05032	-1.32788	-0.835873	-1.02627
A-->G Editor	64806274	CGCAACCGCAATGTGCGGGA	CAGCGCCAATGGGCTTTCGACGTCTCACACCGCGCAACCGCAATGTGCGGGAGTTTCGAGACGCGACAGGCTCTTAAGCGGCT	A-G	1006A>G;1007A>G	Asn336Gly	-2.40854	-0.956848	0.645986	-2.14063	-1.92888	336	Asn336Gly	-2.07828	-2.43469	-2.71266	-0.83761	-0.833424	-1.19951	1.29884	0.48376	0.155356	-1.74615	-3.00069	-1.67505	-2.36891	-1.64927	-1.76847		C-->T Editor	64806274	CGCAACCGCAATGTGCGGGA	CAGCGCCAATGGGCTTTCGACGTCTCACACCGCGCAACCGCAATGTGCGGGAGTTTCGAGACGCGACAGGCTCTTAAGCGGCT	C-T	1008C>T, 1009C>T	Asn336Asn, Arg337Cys	-2.23049	-1.52911	-3.60102	-3.12204	-2.29113	336.5	Asn336Asn, Arg337Cys	-2.1885	-2.70011	-1.80285	-1.65177	-1.30634	-1.62921
A-->G Editor	64806276	CCGCACATTGCGGTTGCGAC	CAGCGCCAATGGGCTTTCGACGTCTCACACCGCCGCACATTGCGGTTGCGACGTTTCGAGACGCGACAGGCTCTTAAGCGGCT	A-G	1014T>C, 1016T>C	Asn338Asn, Val339Ala	-1.61048	-0.356673	-3.74813	0.120988	-0.324805	338.5	Asn338Asn, Val339Ala	-1.81405	-1.28668	-1.7307	-0.383996	-0.359355	-0.326669	-4.25796	-4.06268	-2.92374	0.219718	-0.505023	0.648268	-1.60574	-0.570334	1.20166		C-->T Editor	64806276	CCGCACATTGCGGTTGCGAC	CAGCGCCAATGGGCTTTCGACGTCTCACACCGCCGCACATTGCGGTTGCGACGTTTCGAGACGCGACAGGCTCTTAAGCGGCT	C-T	1015G>A;1017G>A	Val339Ile	-1.38341	-0.852162	-2.62216	-2.32361	-1.40743	339	Val339Ile	-1.09862	-1.5768	-1.47479	-0.698988	-0.830242	-1.02726
A-->G Editor	64806277	TGTCGCAACCGCAATGTGCG	CAGCGCCAATGGGCTTTCGACGTCTCACACCGTGTCGCAACCGCAATGTGCGGTTTCGAGACGCGACAGGCTCTTAAGCGGCT	A-G	1006A>G;1007A>G	Asn336Gly	-0.893493	-0.182572	-4.36961	-2.29352	-1.1299	336	Asn336Gly	-0.85923	-0.956055	-0.865196	-0.234009	-0.266053	-0.0476527	-4.30794	-4.65354	-4.14734	-1.6102	-2.48772	-2.78263	-0.947967	-1.42454	-1.01719		C-->T Editor	64806277	TGTCGCAACCGCAATGTGCG	CAGCGCCAATGGGCTTTCGACGTCTCACACCGTGTCGCAACCGCAATGTGCGGTTTCGAGACGCGACAGGCTCTTAAGCGGCT	C-T	1003C>T;1005C>T	Arg335Cys	-1.29015	-0.965044	-2.67156	-2.72651	-1.36918	335	Arg335Cys	-1.09235	-1.84712	-0.930979	-0.928584	-1.01763	-0.948912
A-->G Editor	64806278	GCACATTGCGGTTGCGACAG	CAGCGCCAATGGGCTTTCGACGTCTCACACCGGCACATTGCGGTTGCGACAGGTTTCGAGACGCGACAGGCTCTTAAGCGGCT	A-G	1014T>C	Asn338Asn	0.0776435	0.607622	-1.22447	-1.10171	-0.462624	338	Asn338Asn	-0.38422	0.662203	-0.0450526	0.615113	0.568055	0.639699	-1.43061	-1.2027	-1.04011	-0.674966	-1.54669	-1.08347	-0.35331	-0.48489	-0.549673		C-->T Editor	64806278	GCACATTGCGGTTGCGACAG	CAGCGCCAATGGGCTTTCGACGTCTCACACCGGCACATTGCGGTTGCGACAGGTTTCGAGACGCGACAGGCTCTTAAGCGGCT	C-T	1015G>A	Val339Met	-1.74743	-0.808924	-1.46659	-1.5093	-1.55061	339	Val339Met	-1.77652	-1.58866	-1.87712	-1.03797	-0.65503	-0.733777
A-->G Editor	64806278	CTGTCGCAACCGCAATGTGC	CAGCGCCAATGGGCTTTCGACGTCTCACACCGCTGTCGCAACCGCAATGTGCGTTTCGAGACGCGACAGGCTCTTAAGCGGCT	A-G	1006A>G	Asn336Asp	-0.822538	-0.624493	-3.5523	-1.6129	-0.734077	336	Asn336Asp	-0.828978	-0.886787	-0.751848	-0.456432	-0.617397	-0.799651	-4.38194	-4.13974	-2.13522	-1.7096	-1.55827	-1.57084	-1.26489	-0.8614	-0.0759431		C-->T Editor	64806278	CTGTCGCAACCGCAATGTGC	CAGCGCCAATGGGCTTTCGACGTCTCACACCGCTGTCGCAACCGCAATGTGCGTTTCGAGACGCGACAGGCTCTTAAGCGGCT	C-T	1003C>T;1005C>T	Arg335Cys	-1.6867	-1.11083	-3.46939	-2.04207	-1.38349	335	Arg335Cys	-2.18811	-1.37126	-1.50074	-1.16281	-1.15054	-1.01913
A-->G Editor	64806279	CACATTGCGGTTGCGACAGT	CAGCGCCAATGGGCTTTCGACGTCTCACACCGCACATTGCGGTTGCGACAGTGTTTCGAGACGCGACAGGCTCTTAAGCGGCT	A-G	1014T>C	Asn338Asn	-0.013478	0.422192	-1.23516	0.257025	-0.538259	338	Asn338Asn	0.052818	-0.0840877	-0.00916431	0.473075	0.510365	0.283136	-2.65714	-0.423052	-0.625281	-0.578004	1.12522	0.223855	-0.868463	-0.330071	-0.416243		C-->T Editor	64806279	CACATTGCGGTTGCGACAGT	CAGCGCCAATGGGCTTTCGACGTCTCACACCGCACATTGCGGTTGCGACAGTGTTTCGAGACGCGACAGGCTCTTAAGCGGCT	C-T	1010G>A	Arg337His	-1.62839	-1.03752	-1.02511	-2.062	-1.40684	337	Arg337His	-2.04877	-1.63942	-1.19699	-1.00147	-1.19181	-0.919289
A-->G Editor	64806279	ACTGTCGCAACCGCAATGTG	CAGCGCCAATGGGCTTTCGACGTCTCACACCGACTGTCGCAACCGCAATGTGGTTTCGAGACGCGACAGGCTCTTAAGCGGCT	C-T	1003C>T;1005C>T	Arg335Cys	-2.08873	-1.35809	-3.90327	-2.82191	-2.49383	335	Arg335Cys	-2.23222	-2.23012	-1.80386	-1.45847	-1.33308	-1.28271	-2.94413	-4.37606	-4.38964	-2.96346	-2.19857	-3.30371	-2.39133	-2.35953	-2.73062		C-->T Editor	64806279	ACTGTCGCAACCGCAATGTG	CAGCGCCAATGGGCTTTCGACGTCTCACACCGACTGTCGCAACCGCAATGTGGTTTCGAGACGCGACAGGCTCTTAAGCGGCT	C-T	1003C>T;1005C>T	Arg335Cys	-0.94777	-1.28271	-2.75945	-2.04289	-1.53549	335	Arg335Cys	-1.28354	-0.645344	-0.914423	-1.47077	-0.907543	-1.46982
A-->G Editor	64806281	CCACTGTCGCAACCGCAATG	CAGCGCCAATGGGCTTTCGACGTCTCACACCGCCACTGTCGCAACCGCAATGGTTTCGAGACGCGACAGGCTCTTAAGCGGCT	C-T	999C>T, 1003C>T	His333His, Arg335Cys	-0.950245	-0.530936	-4.31257	-2.07267	-0.732084	334	His333His, Arg335Cys	-1.07548	-1.09901	-0.676245	-0.468017	-0.535146	-0.589646	-3.84824	-4.29216	-4.7973	-1.87895	-2.25065	-2.08839	-1.02401	-0.805783	-0.366458		C-->T Editor	64806281	CCACTGTCGCAACCGCAATG	CAGCGCCAATGGGCTTTCGACGTCTCACACCGCCACTGTCGCAACCGCAATGGTTTCGAGACGCGACAGGCTCTTAAGCGGCT	C-T	999C>T, 1003C>T	His333His, Arg335Cys	-1.29706	-0.956357	-1.66405	-1.43289	-1.36972	334	His333His, Arg335Cys	-0.93692	-1.57895	-1.3753	-0.829144	-0.853929	-1.186
A-->G Editor	64806282	ATTGCGGTTGCGACAGTGGT	CAGCGCCAATGGGCTTTCGACGTCTCACACCGATTGCGGTTGCGACAGTGGTGTTTCGAGACGCGACAGGCTCTTAAGCGGCT	C-T	1010G>A	Arg337His	-0.087924	0.623757	-0.244642	-1.13143	-0.654736	337	Arg337His	0.0922414	-0.534639	0.178625	0.757211	0.679248	0.434812	-0.0837331	0.0624004	-0.712592	-0.817691	-2.139	-0.437595	-0.802286	-0.45269	-0.709232		C-->T Editor	64806282	ATTGCGGTTGCGACAGTGGT	CAGCGCCAATGGGCTTTCGACGTCTCACACCGATTGCGGTTGCGACAGTGGTGTTTCGAGACGCGACAGGCTCTTAAGCGGCT	C-T	1010G>A	Arg337His	-1.97357	-1.43642	-1.72859	-2.62631	-2.63657	337	Arg337His	-2.21905	-1.80178	-1.89988	-1.56869	-1.45989	-1.2807
A-->G Editor	64806283	TACCACTGTCGCAACCGCAA	CAGCGCCAATGGGCTTTCGACGTCTCACACCGTACCACTGTCGCAACCGCAAGTTTCGAGACGCGACAGGCTCTTAAGCGGCT	A-G	998A>G	His333Arg	-0.357483	-0.987316	-1.27368	-1.3776	-1.03323	333	His333Arg	-1.21336	0.862738	-0.721823	-0.840728	-0.91427	-1.20695	-1.2291	-1.40455	-1.1874	-0.092424	-1.47985	-2.56051	-0.918218	-1.06297	-1.11851		C-->T Editor	64806283	TACCACTGTCGCAACCGCAA	CAGCGCCAATGGGCTTTCGACGTCTCACACCGTACCACTGTCGCAACCGCAAGTTTCGAGACGCGACAGGCTCTTAAGCGGCT	C-T	997C>T;999C>T	His333Tyr	-1.54002	-1.47095	-1.89904	-1.63641	-1.53009	333	His333Tyr	-1.16745	-1.76254	-1.69007	-1.53074	-1.46892	-1.41319
A-->G Editor	64806286	CGGTTGCGACAGTGGTAGCC	CAGCGCCAATGGGCTTTCGACGTCTCACACCGCGGTTGCGACAGTGGTAGCCGTTTCGAGACGCGACAGGCTCTTAAGCGGCT	C-T	1004G>A	Arg335His	0.733778	0.138458	-1.99163	-1.85155	-0.702971	335	Arg335His	0.214363	0.854682	1.13229	0.193304	0.310212	-0.088143	-2.13039	-2.55607	-1.28844	-1.82258	-1.57745	-2.15462	-0.374203	-0.92402	-0.81069		C-->T Editor	64806286	CGGTTGCGACAGTGGTAGCC	CAGCGCCAATGGGCTTTCGACGTCTCACACCGCGGTTGCGACAGTGGTAGCCGTTTCGAGACGCGACAGGCTCTTAAGCGGCT	C-T	1004G>A	Arg335His	0.700223	0.149565	1.4529	0.560595	-0.0887599	335	Arg335His	0.456974	0.844718	0.798977	0.363863	0.0849299	-9.75378e-05
A-->G Editor	64806288	CTGGCTACCACTGTCGCAAC	CAGCGCCAATGGGCTTTCGACGTCTCACACCGCTGGCTACCACTGTCGCAACGTTTCGAGACGCGACAGGCTCTTAAGCGGCT	A-G	995A>G	Tyr332Cys	0.230587	-0.10696	0.228538	-0.496572	-0.918723	332	Tyr332Cys	0.626152	-0.0509501	0.116559	-0.159142	0.0103989	-0.172136	1.00649	0.937148	-1.25802	-0.318897	-0.798279	-0.37254	-0.639889	-1.20608	-0.910195		C-->T Editor	64806288	CTGGCTACCACTGTCGCAAC	CAGCGCCAATGGGCTTTCGACGTCTCACACCGCTGGCTACCACTGTCGCAACGTTTCGAGACGCGACAGGCTCTTAAGCGGCT	C-T	993C>T, 996C>T	Gly331Gly, Tyr332Tyr	-1.86845	-1.02983	-1.61089	-1.78005	-2.04334	331.5	Gly331Gly, Tyr332Tyr	-1.59979	-1.91586	-2.0897	-0.892802	-1.22562	-0.971074
A-->G Editor	64806290	TGCGACAGTGGTAGCCAGCC	CAGCGCCAATGGGCTTTCGACGTCTCACACCGTGCGACAGTGGTAGCCAGCCGTTTCGAGACGCGACAGGCTCTTAAGCGGCT	A-G	1000T>C;1002T>C	Cys334Arg	5.61509	0.227216	2.75291	-1.26735	-1.10985	334	Cys334Arg	5.43396	5.74027	5.67103	0.495151	0.0380882	0.148408	2.80069	2.72104	2.737	-1.82626	-0.592008	-1.38378	-0.706982	-1.19791	-1.42464		C-->T Editor	64806290	TGCGACAGTGGTAGCCAGCC	CAGCGCCAATGGGCTTTCGACGTCTCACACCGTGCGACAGTGGTAGCCAGCCGTTTCGAGACGCGACAGGCTCTTAAGCGGCT	C-T	1001G>A	Cys334Tyr	2.02101	-0.596561	-0.672882	-1.49	-0.694491	334	Cys334Tyr	2.02588	1.97941	2.05774	-0.658186	-0.464556	-0.666941
A-->G Editor	64806291	GCGACAGTGGTAGCCAGCCA	CAGCGCCAATGGGCTTTCGACGTCTCACACCGGCGACAGTGGTAGCCAGCCAGTTTCGAGACGCGACAGGCTCTTAAGCGGCT	A-G	1000T>C;1002T>C	Cys334Arg	5.53895	-0.204261	-0.995299	-1.28591	-1.35141	334	Cys334Arg	5.52898	5.52413	5.56374	0.0911367	-0.420548	-0.283371	-0.950819	-1.04554	-0.989539	-1.75982	-0.548937	-1.54898	-1.48991	-1.10833	-1.45598		C-->T Editor	64806291	GCGACAGTGGTAGCCAGCCA	CAGCGCCAATGGGCTTTCGACGTCTCACACCGGCGACAGTGGTAGCCAGCCAGTTTCGAGACGCGACAGGCTCTTAAGCGGCT	C-T	1001G>A	Cys334Tyr	4.05019	-0.098425	0.639699	-0.962427	-1.3924	334	Cys334Tyr	4.10182	4.03775	4.01099	-0.00559131	-0.287834	-0.00184918
A-->G Editor	64806294	ACCTGGCTGGCTACCACTGT	CAGCGCCAATGGGCTTTCGACGTCTCACACCGACCTGGCTGGCTACCACTGTGTTTCGAGACGCGACAGGCTCTTAAGCGGCT	C-T	989C>T	Ala330Val	-0.87976	-0.10909	1.01047	-0.136934	-0.485702	330	Ala330Val	-0.948364	-0.800361	-0.890556	-0.11415	-0.227787	0.0146667	1.20973	1.10462	0.717054	-0.390273	-0.269015	0.248485	-0.873341	-0.477621	-0.106145		C-->T Editor	64806294	ACCTGGCTGGCTACCACTGT	CAGCGCCAATGGGCTTTCGACGTCTCACACCGACCTGGCTGGCTACCACTGTGTTTCGAGACGCGACAGGCTCTTAAGCGGCT	C-T	989C>T	Ala330Val	-0.475443	-1.22433	-0.0891863	-0.990838	-1.84164	330	Ala330Val	-0.803209	-0.319592	-0.303529	-1.21529	-1.25245	-1.20526
A-->G Editor	64806297	GTGGTAGCCAGCCAGGTACA	CAGCGCCAATGGGCTTTCGACGTCTCACACCGGTGGTAGCCAGCCAGGTACAGTTTCGAGACGCGACAGGCTCTTAAGCGGCT	A-G	994T>C	Tyr332His	0.226997	-0.383767	-0.221309	-0.274459	-0.357024	332	Tyr332His	0.215447	0.132966	0.33258	-0.337363	-0.40939	-0.404548	-0.425573	-0.0777744	-0.160581	-0.0286653	-0.440442	-0.354269	-0.347646	-0.325264	-0.398162		C-->T Editor	64806297	TGTACCTGGCTGGCTACCAC	CAGCGCCAATGGGCTTTCGACGTCTCACACCGTGTACCTGGCTGGCTACCACGTTTCGAGACGCGACAGGCTCTTAAGCGGCT	C-T	984C>T, 985C>T	Tyr328Tyr, Leu329Leu	-2.31287	-1.03142	-2.73917	-2.69264	-1.33751	328.5	Tyr328Tyr, Leu329Leu	-2.34922	-1.76612	-2.82327	-1.04849	-1.15871	-0.887056
A-->G Editor	64806297	TGTACCTGGCTGGCTACCAC	CAGCGCCAATGGGCTTTCGACGTCTCACACCGTGTACCTGGCTGGCTACCACGTTTCGAGACGCGACAGGCTCTTAAGCGGCT	A-G	983A>G	Tyr328Cys	-3.69458	-1.60547	-3.42555	-3.51126	-2.81842	328	Tyr328Cys	-3.80971	-3.79078	-3.48326	-1.81159	-1.25292	-1.75188	-5.0684	-3.12135	-2.08691	-1.3004	-4.19005	-5.04334	-3.04167	-2.34308	-3.07052		C-->T Editor	64806297	GTGGTAGCCAGCCAGGTACA	CAGCGCCAATGGGCTTTCGACGTCTCACACCGGTGGTAGCCAGCCAGGTACAGTTTCGAGACGCGACAGGCTCTTAAGCGGCT	C-T	992G>A	Gly331Asp	4.52285	2.74617	5.49903	4.92474	2.6262	331	Gly331Asp	4.46902	4.59477	4.50476	2.6868	2.80432	2.74739
A-->G Editor	64806300	GTAGCCAGCCAGGTACATGT	CAGCGCCAATGGGCTTTCGACGTCTCACACCGGTAGCCAGCCAGGTACATGTGTTTCGAGACGCGACAGGCTCTTAAGCGGCT	A-G	990T>C	Ala330Ala	0.235102	-0.295329	0.21884	0.851521	-0.120636	330	Ala330Ala	0.0789082	0.177752	0.448644	-0.281001	-0.254786	-0.350201	0.114932	0.243235	0.298354	0.889349	0.291332	1.37388	-0.0832112	-0.189708	-0.0889881		C-->T Editor	64806300	GTAGCCAGCCAGGTACATGT	CAGCGCCAATGGGCTTTCGACGTCTCACACCGGTAGCCAGCCAGGTACATGTGTTTCGAGACGCGACAGGCTCTTAAGCGGCT	C-T	991G>A;992G>A	Gly331Asn	4.82122	2.38663	5.83768	5.29303	-0.200831	331	Gly331Asn	4.89322	4.75834	4.81211	2.45198	2.38598	2.32192
A-->G Editor	64806301	TAGCCAGCCAGGTACATGTA	CAGCGCCAATGGGCTTTCGACGTCTCACACCGTAGCCAGCCAGGTACATGTAGTTTCGAGACGCGACAGGCTCTTAAGCGGCT	A-G	990T>C	Ala330Ala	0.571632	-0.736422	2.81883	2.54196	0.350585	330	Ala330Ala	0.422651	0.524787	0.767459	-0.706855	-0.767374	-0.735036	2.96556	2.34478	3.14614	2.85595	2.28782	2.48209	-0.200462	0.445549	0.806668		C-->T Editor	64806301	TAGCCAGCCAGGTACATGTA	CAGCGCCAATGGGCTTTCGACGTCTCACACCGTAGCCAGCCAGGTACATGTAGTTTCGAGACGCGACAGGCTCTTAAGCGGCT	C-T	988G>A, 991G>A;992G>A	Ala330Thr, Gly331Asn	4.34671	0.383312	4.93724	4.26847	-0.713562	330.5	Ala330Thr, Gly331Asn	4.36722	4.3599	4.31302	0.471862	0.231878	0.446195
A-->G Editor	64806302	AGCCAGCCAGGTACATGTAG	CAGCGCCAATGGGCTTTCGACGTCTCACACCGAGCCAGCCAGGTACATGTAGGTTTCGAGACGCGACAGGCTCTTAAGCGGCT	A-G	990T>C	Ala330Ala	-0.926005	-1.18781	2.66227	1.14668	0.185047	330	Ala330Ala	-0.814741	-0.734262	-1.22901	-0.989877	-1.07914	-1.49442	3.06866	2.74397	2.17417	0.155922	1.66472	1.6194	0.244988	-0.0375803	0.347734		C-->T Editor	64806302	AGCCAGCCAGGTACATGTAG	CAGCGCCAATGGGCTTTCGACGTCTCACACCGAGCCAGCCAGGTACATGTAGGTTTCGAGACGCGACAGGCTCTTAAGCGGCT	C-T	987G>A, 988G>A, 991G>A	Leu329Leu, Ala330Thr, Gly331Ser	-0.0416552	-0.811341	-0.888728	-0.415605	-2.24027	330	Leu329Leu, Ala330Thr, Gly331Ser	-0.834889	0.190287	0.519637	-1.1798	-0.867292	-0.386933
A-->G Editor	64806303	GCCAGCCAGGTACATGTAGG	CAGCGCCAATGGGCTTTCGACGTCTCACACCGGCCAGCCAGGTACATGTAGGGTTTCGAGACGCGACAGGCTCTTAAGCGGCT	A-G	986T>C, 990T>C	Leu329Pro, Ala330Ala	-2.34674	-1.49627	-2.54167	-3.11526	-2.379	329.5	Leu329Pro, Ala330Ala	-2.93644	-2.0727	-2.03108	-1.59558	-1.52304	-1.37019	-4.64269	-0.823781	-2.15853	-4.47078	-3.73055	-1.14444	-2.33545	-2.75934	-2.04221		C-->T Editor	64806303	GCCAGCCAGGTACATGTAGG	CAGCGCCAATGGGCTTTCGACGTCTCACACCGGCCAGCCAGGTACATGTAGGGTTTCGAGACGCGACAGGCTCTTAAGCGGCT	C-T	987G>A, 988G>A	Leu329Leu, Ala330Thr	-0.882121	-0.765322	-0.563186	-0.589762	-1.38219	329.5	Leu329Leu, Ala330Thr	-1.09082	-0.732724	-0.822822	-0.829033	-0.692428	-0.774505
A-->G Editor	64806306	ACCCCTACATGTACCTGGCT	CAGCGCCAATGGGCTTTCGACGTCTCACACCGACCCCTACATGTACCTGGCTGTTTCGAGACGCGACAGGCTCTTAAGCGGCT	A-G	977A>G	Tyr326Cys	1.3721	0.291814	4.22554	3.83188	1.67508	326	Tyr326Cys	1.36825	1.35218	1.39587	0.343123	0.204114	0.328206	4.1676	4.37056	4.13846	3.75018	3.90955	3.83591	1.70172	1.53914	1.78439		C-->T Editor	64806306	ACCCCTACATGTACCTGGCT	CAGCGCCAATGGGCTTTCGACGTCTCACACCGACCCCTACATGTACCTGGCTGTTTCGAGACGCGACAGGCTCTTAAGCGGCT	C-T	974C>T;975C>T, 978C>T	Pro325Leu, Tyr326Tyr	-0.343986	-0.288402	-0.290492	-0.300216	-0.252532	325.5	Pro325Leu, Tyr326Tyr	-0.390797	-0.258078	-0.383085	-0.283462	-0.283827	-0.297916
A-->G Editor	64806306	AGCCAGGTACATGTAGGGGT	CAGCGCCAATGGGCTTTCGACGTCTCACACCGAGCCAGGTACATGTAGGGGTGTTTCGAGACGCGACAGGCTCTTAAGCGGCT	A-G	986T>C	Leu329Pro	-1.4145	-1.47568	1.63025	-0.375916	-0.778713	329	Leu329Pro	-1.74913	-0.996121	-1.49825	-1.57657	-1.55786	-1.29262	1.54995	2.02128	1.31951	1.92511	-0.881475	-2.17138	-1.12735	-1.43059	0.221803		C-->T Editor	64806306	AGCCAGGTACATGTAGGGGT	CAGCGCCAATGGGCTTTCGACGTCTCACACCGAGCCAGGTACATGTAGGGGTGTTTCGAGACGCGACAGGCTCTTAAGCGGCT	C-T	987G>A	Leu329Leu	1.2118	0.567155	2.34612	1.57342	0.750485	329	Leu329Leu	1.39142	1.10288	1.14109	0.394192	0.716918	0.590354
A-->G Editor	64806307	TACCCCTACATGTACCTGGC	CAGCGCCAATGGGCTTTCGACGTCTCACACCGTACCCCTACATGTACCTGGCGTTTCGAGACGCGACAGGCTCTTAAGCGGCT	A-G	977A>G	Tyr326Cys	0.720273	-0.525508	2.1356	2.15143	1.03994	326	Tyr326Cys	0.608621	1.07222	0.479979	-0.705839	-0.345562	-0.525123	2.56521	2.02381	1.81777	2.59849	2.20866	1.64714	1.4516	0.760591	0.90762		C-->T Editor	64806307	TACCCCTACATGTACCTGGC	CAGCGCCAATGGGCTTTCGACGTCTCACACCGTACCCCTACATGTACCTGGCGTTTCGAGACGCGACAGGCTCTTAAGCGGCT	C-T	973C>T;974C>T;975C>T	Pro325Phe	-0.201152	-0.555381	0.348171	0.49326	-0.768401	325	Pro325Phe	0.12726	-0.565431	-0.165284	-0.655977	-0.424529	-0.585637
A-->G Editor	64806309	CAGGTACATGTAGGGGTAGA	CAGCGCCAATGGGCTTTCGACGTCTCACACCGCAGGTACATGTAGGGGTAGAGTTTCGAGACGCGACAGGCTCTTAAGCGGCT	A-G	980T>C, 982T>C	Met327Thr, Tyr328His	-0.0583775	-0.206835	1.15798	0.597806	0.395296	327.5	Met327Thr, Tyr328His	-0.126939	-0.00555733	-0.042636	-0.146859	-0.237944	-0.235702	0.8992	1.40048	1.17427	0.643595	0.622852	0.526971	0.44704	0.269157	0.469691		C-->T Editor	64806309	CAGGTACATGTAGGGGTAGA	CAGCGCCAATGGGCTTTCGACGTCTCACACCGCAGGTACATGTAGGGGTAGAGTTTCGAGACGCGACAGGCTCTTAAGCGGCT	C-T	981G>A	Met327Ile	4.11039	3.42834	5.41515	4.8092	4.37398	327	Met327Ile	4.15422	4.09273	4.08421	3.41418	3.51199	3.35887
A-->G Editor	64806310	ATCTACCCCTACATGTACCT	CAGCGCCAATGGGCTTTCGACGTCTCACACCGATCTACCCCTACATGTACCTGTTTCGAGACGCGACAGGCTCTTAAGCGGCT	A-G	971A>G	Tyr324Cys	1.4427	0.508916	0.445534	1.01766	1.90759	324	Tyr324Cys	1.55547	1.37485	1.39778	0.621998	0.616065	0.288687	0.23339	0.497401	0.605812	0.850056	1.18515	1.01779	2.13213	1.57448	2.01616		C-->T Editor	64806310	ATCTACCCCTACATGTACCT	CAGCGCCAATGGGCTTTCGACGTCTCACACCGATCTACCCCTACATGTACCTGTTTCGAGACGCGACAGGCTCTTAAGCGGCT	C-T	972C>T, 973C>T;974C>T	Tyr324Tyr, Pro325Phe	-0.307976	-0.832846	0.162613	-0.203721	-1.96056	324.5	Tyr324Tyr, Pro325Phe	-0.55234	-0.283874	-0.0877138	-1.02637	-0.857305	-0.614858
A-->G Editor	64806311	CATCTACCCCTACATGTACC	CAGCGCCAATGGGCTTTCGACGTCTCACACCGCATCTACCCCTACATGTACCGTTTCGAGACGCGACAGGCTCTTAAGCGGCT	A-G	971A>G	Tyr324Cys	2.21824	0.767263	1.58925	1.45638	2.32904	324	Tyr324Cys	2.32974	2.0007	2.32427	0.716905	0.692192	0.892692	2.04332	1.49283	1.23158	1.27363	1.87128	1.22425	2.39223	2.31485	2.28004		C-->T Editor	64806311	GGTACATGTAGGGGTAGATG	CAGCGCCAATGGGCTTTCGACGTCTCACACCGGGTACATGTAGGGGTAGATGGTTTCGAGACGCGACAGGCTCTTAAGCGGCT	C-T	981G>A	Met327Ile	4.35582	3.7848	5.66122	4.87737	5.02884	327	Met327Ile	4.32679	4.4058	4.33488	3.86208	3.78233	3.71
A-->G Editor	64806311	GGTACATGTAGGGGTAGATG	CAGCGCCAATGGGCTTTCGACGTCTCACACCGGGTACATGTAGGGGTAGATGGTTTCGAGACGCGACAGGCTCTTAAGCGGCT	A-G	980T>C, 982T>C	Met327Thr, Tyr328His	0.241308	-0.0644576	1.93636	1.35337	0.554106	327.5	Met327Thr, Tyr328His	0.209839	0.267051	0.247035	-0.0261256	-0.113083	-0.0541639	1.94193	1.97052	1.89662	1.28665	1.42068	1.35278	0.44556	0.529589	0.68717		C-->T Editor	64806311	CATCTACCCCTACATGTACC	CAGCGCCAATGGGCTTTCGACGTCTCACACCGCATCTACCCCTACATGTACCGTTTCGAGACGCGACAGGCTCTTAAGCGGCT	C-T	969C>T, 972C>T, 973C>T	Ile323Ile, Tyr324Tyr, Pro325Ser	-1.07393	-0.95827	-2.86868	-1.53838	-1.66935	324	Ile323Ile, Tyr324Tyr, Pro325Ser	-1.52243	-0.635303	-1.06405	-0.794419	-1.05516	-1.02523
A-->G Editor	64806317	TGAACACATCTACCCCTACA	CAGCGCCAATGGGCTTTCGACGTCTCACACCGTGAACACATCTACCCCTACAGTTTCGAGACGCGACAGGCTCTTAAGCGGCT	A-G	963A>G, 965A>G, 967A>G	Glu321Glu, His322Arg, Ile323Val	-3.94926	-2.24512	-1.78641	-5.03685	-4.23227	322	Glu321Glu, His322Arg, Ile323Val	-4.32095	-3.85721	-3.66963	-2.26555	-2.21308	-2.25673	0.274059	-1.3343	-4.29897	-5.0339	-5.2358	-4.84084	-4.1164	-4.20562	-4.37479		C-->T Editor	64806317	TGAACACATCTACCCCTACA	CAGCGCCAATGGGCTTTCGACGTCTCACACCGTGAACACATCTACCCCTACAGTTTCGAGACGCGACAGGCTCTTAAGCGGCT	C-T	964C>T;966C>T	His322Tyr	-2.63821	-1.38852	-3.18536	-2.674	-2.3432	322	His322Tyr	-2.21401	-2.37842	-3.32222	-1.34202	-1.62847	-1.19507
A-->G Editor	64806320	AGGGGTAGATGTGTTCATCC	CAGCGCCAATGGGCTTTCGACGTCTCACACCGAGGGGTAGATGTGTTCATCCGTTTCGAGACGCGACAGGCTCTTAAGCGGCT	A-G	970T>C	Tyr324His	0.186845	-0.38906	-0.404442	-2.1442	1.26426	324	Tyr324His	0.306885	0.494283	-0.240634	-0.363708	-0.423257	-0.380215	-0.46918	-0.663318	-0.080829	-1.73439	-1.55627	-3.14193	1.14157	1.3783	1.27291		C-->T Editor	64806320	AGGGGTAGATGTGTTCATCC	CAGCGCCAATGGGCTTTCGACGTCTCACACCGAGGGGTAGATGTGTTCATCCGTTTCGAGACGCGACAGGCTCTTAAGCGGCT	A-G	970T>C	Tyr324His	-0.651195	-0.570506	-0.724292	-1.51984	-0.902545	324	Tyr324His	-0.811546	-0.699277	-0.442761	-0.398945	-0.708667	-0.603907
A-->G Editor	64806324	GTAGATGTGTTCATCCCGAT	CAGCGCCAATGGGCTTTCGACGTCTCACACCGGTAGATGTGTTCATCCCGATGTTTCGAGACGCGACAGGCTCTTAAGCGGCT	A-G	968T>C	Ile323Thr	2.90244	0.68037	-0.00514011	0.439596	0.39444	323	Ile323Thr	2.94915	2.96446	2.7937	0.581654	0.731421	0.728035	0.283921	1.11934	-1.41868	0.145442	0.411141	0.762205	0.0816147	0.270288	0.831417		C-->T Editor	64806324	GTAGATGTGTTCATCCCGAT	CAGCGCCAATGGGCTTTCGACGTCTCACACCGGTAGATGTGTTCATCCCGATGTTTCGAGACGCGACAGGCTCTTAAGCGGCT	A-G	968T>C	Ile323Thr	0.0149135	-0.265214	-0.479894	-0.560777	-0.49457	323	Ile323Thr	0.282118	-0.056511	-0.180866	-0.190798	-0.182528	-0.422317
A-->G Editor	64806327	GATGTGTTCATCCCGATAGT	CAGCGCCAATGGGCTTTCGACGTCTCACACCGGATGTGTTCATCCCGATAGTGTTTCGAGACGCGACAGGCTCTTAAGCGGCT	In neither	In neither	In neither	3.22945	1.36983	0.262312	0.457394	0.822856	322	In neither	3.3073	3.20822	3.17285	1.21432	1.40088	1.49429	0.878801	0.113345	-0.20521	0.128339	0.434502	0.809341	0.836372	0.956467	0.675728		C-->T Editor	64806327	GATGTGTTCATCCCGATAGT	CAGCGCCAATGGGCTTTCGACGTCTCACACCGGATGTGTTCATCCCGATAGTGTTTCGAGACGCGACAGGCTCTTAAGCGGCT	In neither	In neither	In neither	-0.839205	-0.240728	-1.1173	-1.31405	-1.22415	322	In neither	-0.965263	-0.576372	-0.97598	-0.246989	-0.267265	-0.207929
A-->G Editor	64806328	ATGTGTTCATCCCGATAGTA	CAGCGCCAATGGGCTTTCGACGTCTCACACCGATGTGTTCATCCCGATAGTAGTTTCGAGACGCGACAGGCTCTTAAGCGGCT	C-T	961G>A	Glu321Lys	-0.272467	0.267728	-2.4712	-2.30727	-0.770496	321	Glu321Lys	-0.246242	-0.250221	-0.320938	0.345694	0.173515	0.283974	-3.72086	-2.21066	-1.48209	-1.41178	-2.21769	-3.29233	-0.91613	-0.802505	-0.592853		C-->T Editor	64806328	ATGTGTTCATCCCGATAGTA	CAGCGCCAATGGGCTTTCGACGTCTCACACCGATGTGTTCATCCCGATAGTAGTTTCGAGACGCGACAGGCTCTTAAGCGGCT	C-T	961G>A	Glu321Lys	-1.18919	-0.429117	-1.19086	-1.03855	-1.6324	321	Glu321Lys	-1.50103	-1.33502	-0.731526	-0.431309	-0.428257	-0.427786
A-->G Editor	64806333	TTCATCCCGATAGTAGGTCT	CAGCGCCAATGGGCTTTCGACGTCTCACACCGTTCATCCCGATAGTAGGTCTGTTTCGAGACGCGACAGGCTCTTAAGCGGCT	A-G	960T>C	Asp320Asp	0.532506	0.258062	-1.88046	-0.528463	-0.0686888	320	Asp320Asp	0.800834	0.854204	-0.057521	0.189181	0.234154	0.350849	-1.3936	-2.54347	-1.70432	-0.624227	-1.26777	0.306605	0.316717	-0.390521	-0.132262		C-->T Editor	64806333	TTCATCCCGATAGTAGGTCT	CAGCGCCAATGGGCTTTCGACGTCTCACACCGTTCATCCCGATAGTAGGTCTGTTTCGAGACGCGACAGGCTCTTAAGCGGCT	C-T	956G>A;957G>A, 958G>A	Arg319Gln, Asp320Asn	-0.151254	0.173608	0.496403	-0.518735	-0.68303	319.5	Arg319Gln, Asp320Asn	0.320724	-0.312267	-0.462218	0.250986	0.0826302	0.187208
A-->G Editor	64806334	TCATCCCGATAGTAGGTCTT	CAGCGCCAATGGGCTTTCGACGTCTCACACCGTCATCCCGATAGTAGGTCTTGTTTCGAGACGCGACAGGCTCTTAAGCGGCT	C-T	956G>A;957G>A, 958G>A	Arg319Gln, Asp320Asn	0.403413	0.732643	-1.09138	-0.503886	-0.397176	319.5	Arg319Gln, Asp320Asn	0.400616	0.0687366	0.740887	0.805027	0.78387	0.609032	-0.890716	-0.50796	-1.87548	-1.36354	-0.786341	0.638225	-0.611956	-0.666327	0.0867543		C-->T Editor	64806334	TCATCCCGATAGTAGGTCTT	CAGCGCCAATGGGCTTTCGACGTCTCACACCGTCATCCCGATAGTAGGTCTTGTTTCGAGACGCGACAGGCTCTTAAGCGGCT	C-T	956G>A;957G>A, 958G>A	Arg319Gln, Asp320Asn	-0.200916	0.376826	-0.202228	0.0741535	0.625576	319.5	Arg319Gln, Asp320Asn	-0.290532	0.00246029	-0.314676	0.412585	0.433923	0.283969
A-->G Editor	64806337	TCCCGATAGTAGGTCTTGGC	CAGCGCCAATGGGCTTTCGACGTCTCACACCGTCCCGATAGTAGGTCTTGGCGTTTCGAGACGCGACAGGCTCTTAAGCGGCT	A-G	952T>C;954T>C	Tyr318His	-0.540026	0.0156182	-2.56751	-1.96523	-1.48806	318	Tyr318His	-0.407127	-0.752222	-0.460727	-0.0184807	-0.0451603	0.110495	-2.50595	-3.76374	-1.43285	-1.9352	-2.01295	-1.94754	-1.28462	-1.67318	-1.50637		C-->T Editor	64806337	GCCAAGACCTACTATCGGGA	CAGCGCCAATGGGCTTTCGACGTCTCACACCGGCCAAGACCTACTATCGGGAGTTTCGAGACGCGACAGGCTCTTAAGCGGCT	C-T	947C>T	Thr316Ile	-0.843775	-0.932703	-3.38198	-1.35273	-1.16531	316	Thr316Ile	-0.735447	-0.969149	-0.826729	-0.778235	-0.906636	-1.11324
A-->G Editor	64806337	GCCAAGACCTACTATCGGGA	CAGCGCCAATGGGCTTTCGACGTCTCACACCGGCCAAGACCTACTATCGGGAGTTTCGAGACGCGACAGGCTCTTAAGCGGCT	A-G	943A>G;944A>G, 946A>G	Lys315Gly, Thr316Ala	-3.07751	-1.58765	-3.46855	-1.97678	-2.54342	315.5	Lys315Gly, Thr316Ala	-3.41927	-3.07315	-2.74011	-1.67902	-1.48853	-1.59541	-3.27021	-2.81102	-4.3244	-1.61392	-3.08006	-1.23636	-2.90874	-2.37338	-2.34813		C-->T Editor	64806337	TCCCGATAGTAGGTCTTGGC	CAGCGCCAATGGGCTTTCGACGTCTCACACCGTCCCGATAGTAGGTCTTGGCGTTTCGAGACGCGACAGGCTCTTAAGCGGCT	C-T	956G>A	Arg319Gln	-0.387661	-0.395596	-0.217597	-0.770366	-1.63922	319	Arg319Gln	-0.944849	-0.426899	0.208764	-0.283969	-0.635956	-0.266863
A-->G Editor	64806339	CCGATAGTAGGTCTTGGCTG	CAGCGCCAATGGGCTTTCGACGTCTCACACCGCCGATAGTAGGTCTTGGCTGGTTTCGAGACGCGACAGGCTCTTAAGCGGCT	A-G	952T>C;954T>C	Tyr318His	-1.12026	-0.405014	-2.41782	-2.16641	-1.76506	318	Tyr318His	-1.20565	-0.783072	-1.37206	-0.357988	-0.44877	-0.408283	-4.47477	-1.3446	-1.4341	-1.6699	-2.56414	-2.26519	-1.72912	-1.92864	-1.63741		C-->T Editor	64806339	CCGATAGTAGGTCTTGGCTG	CAGCGCCAATGGGCTTTCGACGTCTCACACCGCCGATAGTAGGTCTTGGCTGGTTTCGAGACGCGACAGGCTCTTAAGCGGCT	A-G	952T>C;954T>C	Tyr318His	-0.292947	-0.176303	-0.486421	-0.782037	-1.12714	318	Tyr318His	-0.215841	-0.353883	-0.309117	-0.28231	-0.155977	-0.0906229
A-->G Editor	64806340	CGATAGTAGGTCTTGGCTGA	CAGCGCCAATGGGCTTTCGACGTCTCACACCGCGATAGTAGGTCTTGGCTGAGTTTCGAGACGCGACAGGCTCTTAAGCGGCT	A-G	949T>C, 952T>C	Tyr317His, Tyr318His	-0.167965	0.14319	-0.470211	-1.8286	-1.26891	317.5	Tyr317His, Tyr318His	0.167321	-0.303907	-0.36731	0.168256	0.212118	0.0491954	-0.280766	-0.359486	-0.770381	-1.6144	-1.82613	-2.04528	-1.17173	-1.4806	-1.15439		C-->T Editor	64806340	CGATAGTAGGTCTTGGCTGA	CAGCGCCAATGGGCTTTCGACGTCTCACACCGCGATAGTAGGTCTTGGCTGAGTTTCGAGACGCGACAGGCTCTTAAGCGGCT	A-G	949T>C, 952T>C	Tyr317His, Tyr318His	-0.245956	-0.494461	0.119688	-0.630023	-1.37351	317.5	Tyr317His, Tyr318His	-0.068664	-0.352749	-0.316454	-0.371065	-0.706522	-0.405796
A-->G Editor	64806340	TCAGCCAAGACCTACTATCG	CAGCGCCAATGGGCTTTCGACGTCTCACACCGTCAGCCAAGACCTACTATCGGTTTCGAGACGCGACAGGCTCTTAAGCGGCT	A-G	943A>G;944A>G	Lys315Gly	-2.35371	-0.518463	-2.79465	-3.18245	-1.71348	315	Lys315Gly	-2.27078	-2.30033	-2.49	-0.187184	-0.694282	-0.673923	-0.841468	-4.0241	-3.51838	-2.88935	-3.32236	-3.33565	-0.791348	-2.48567	-1.86342		C-->T Editor	64806340	TCAGCCAAGACCTACTATCG	CAGCGCCAATGGGCTTTCGACGTCTCACACCGTCAGCCAAGACCTACTATCGGTTTCGAGACGCGACAGGCTCTTAAGCGGCT	C-T	941C>T;942C>T	Ala314Val	-1.70208	-1.19316	-1.1643	-2.04007	-2.90404	314	Ala314Val	-1.38652	-2.01276	-1.70697	-1.52722	-1.1837	-0.868546
A-->G Editor	64806341	CTCAGCCAAGACCTACTATC	CAGCGCCAATGGGCTTTCGACGTCTCACACCGCTCAGCCAAGACCTACTATCGTTTCGAGACGCGACAGGCTCTTAAGCGGCT	A-G	939A>G, 943A>G	Ser313Ser, Lys315Glu	-2.44808	-0.860911	-3.69357	-4.25591	-2.5972	314	Ser313Ser, Lys315Glu	-2.51684	-2.23047	-2.59694	-0.961361	-0.881055	-0.740318	-1.92526	-4.03243	-5.12302	-4.54051	-4.05834	-4.16887	-2.34997	-2.58593	-2.8557		C-->T Editor	64806341	CTCAGCCAAGACCTACTATC	CAGCGCCAATGGGCTTTCGACGTCTCACACCGCTCAGCCAAGACCTACTATCGTTTCGAGACGCGACAGGCTCTTAAGCGGCT	C-T	941C>T;942C>T	Ala314Val	-1.3587	-1.5603	-2.84785	-2.66182	-2.66174	314	Ala314Val	-1.46026	-1.55366	-1.06217	-1.55858	-1.36874	-1.75358
A-->G Editor	64806342	CCTCAGCCAAGACCTACTAT	CAGCGCCAATGGGCTTTCGACGTCTCACACCGCCTCAGCCAAGACCTACTATGTTTCGAGACGCGACAGGCTCTTAAGCGGCT	A-G	939A>G	Ser313Ser	-0.610885	0.0507993	-1.35448	-1.84923	-1.02417	313	Ser313Ser	-0.704891	-0.467284	-0.660479	-0.00477158	-0.0035355	0.160705	-1.36026	-1.4083	-1.29488	-1.9474	-1.68974	-1.91053	-0.703252	-1.04679	-1.32246		C-->T Editor	64806342	CCTCAGCCAAGACCTACTAT	CAGCGCCAATGGGCTTTCGACGTCTCACACCGCCTCAGCCAAGACCTACTATGTTTCGAGACGCGACAGGCTCTTAAGCGGCT	C-T	938C>T, 941C>T;942C>T	Ser313Leu, Ala314Val	-1.91657	-1.11826	-2.49107	-2.10944	-3.00107	313.5	Ser313Leu, Ala314Val	-2.5315	-1.53293	-1.68527	-0.917393	-1.44902	-0.988354
A-->G Editor	64806345	GTAGGTCTTGGCTGAGGCAA	CAGCGCCAATGGGCTTTCGACGTCTCACACCGGTAGGTCTTGGCTGAGGCAAGTTTCGAGACGCGACAGGCTCTTAAGCGGCT	C-T	945G>A	Lys315Lys	-0.698847	0.0684317	-0.118521	-1.3026	-0.624651	315	Lys315Lys	-0.580206	-0.51085	-1.00549	0.0254617	0.0328899	0.146944	-0.549252	1.16248	-0.968793	-1.05596	-0.533204	-2.31864	-0.724349	-0.40036	-0.749243		C-->T Editor	64806345	GTAGGTCTTGGCTGAGGCAA	CAGCGCCAATGGGCTTTCGACGTCTCACACCGGTAGGTCTTGGCTGAGGCAAGTTTCGAGACGCGACAGGCTCTTAAGCGGCT	C-T	945G>A	Lys315Lys	-0.844356	-1.10361	-0.50501	-1.0873	-1.23281	315	Lys315Lys	-0.813039	-0.852976	-0.867053	-1.11449	-1.02454	-1.17181
[truncated: 632 more rows]
[truncated: 9 more columns]

## Sheet: MAGeCK_MLE_Gene_Summary_A>G
sgRNA Target Sequence Start Pos. (global)	Was there an edit predicted in the A-G cell line? If yes, A-G prediction listed, if no, C-T prediction listed.	Predicted Amino Acid edit	sgRNA	Gene annotation for MAGeCK-MLE	sgRNA	DS-1594|beta	DS-1594|z	DS-1594|p-value	DS-1594|fdr	DS-1594|wald-p-value	DS-1594|wald-fdr	DMSO|beta	DMSO|z	DMSO|p-value	DMSO|fdr	DMSO|wald-p-value	DMSO|wald-fdr	JNJ-6617|beta	JNJ-6617|z	JNJ-6617|p-value	JNJ-6617|fdr	JNJ-6617|wald-p-value	JNJ-6617|wald-fdr	KO-539|beta	KO-539|z	KO-539|p-value	KO-539|fdr	KO-539|wald-p-value	KO-539|wald-fdr	SNDX-5613|beta	SNDX-5613|z	SNDX-5613|p-value	SNDX-5613|fdr	SNDX-5613|wald-p-value	SNDX-5613|wald-fdr	DSP-5336|beta	DSP-5336|z	DSP-5336|p-value	DSP-5336|fdr	DSP-5336|wald-p-value	DSP-5336|wald-fdr
[truncated: 1,250 more rows]

[truncated: 1 more sheets: MAGeCK_MLE_Gene_Summary_C>T]
