# Supplementary material for: CRISPR base editor screening identifies spectrum of MEN1 mutations impacting menin inhibitors in clinical trials
Source: Nat Commun. 2026 May 9;17:6265. doi: 10.1038/s41467-026-72685-1 (PMC13377036; doi:10.1038/s41467-026-72685-1)
Supplement: Supplementary file 5 — Supplementary Data 3 [file 41467_2026_72685_MOESM5_ESM.zip]

Archive with 20 entries (20 files):
- SNDX-5613_Bound_Menin_Mapped_Screen_Data.pse
- __MACOSX/._SNDX-5613_Bound_Menin_Mapped_Screen_Data.pse
- SNDX-5613_Bound_Menin_Mapped_Relative_IC50.pse
- __MACOSX/._SNDX-5613_Bound_Menin_Mapped_Relative_IC50.pse
- KO-539_Bound_Menin_Mapped_Screen_Data.pse
- __MACOSX/._KO-539_Bound_Menin_Mapped_Screen_Data.pse
- KO-539_Bound_Menin_Mapped_Relative_IC50.pse
- __MACOSX/._KO-539_Bound_Menin_Mapped_Relative_IC50.pse
- JNJ-6617_Bound_Menin_Mapped_Relative_IC50.pse
- __MACOSX/._JNJ-6617_Bound_Menin_Mapped_Relative_IC50.pse
- JNJ-6617__Bound_Menin_Mapped_Screen_Data.pse
- __MACOSX/._JNJ-6617__Bound_Menin_Mapped_Screen_Data.pse
- DSP-5336_Bound_Menin_Mapped_Screen_Data.pse
- __MACOSX/._DSP-5336_Bound_Menin_Mapped_Screen_Data.pse
- DSP-5336_Bound_Menin_Mapped_Relative_IC50.pse
- __MACOSX/._DSP-5336_Bound_Menin_Mapped_Relative_IC50.pse
- DS-1594_Bound_Menin_Mapped_Screen_Data.pse
- __MACOSX/._DS-1594_Bound_Menin_Mapped_Screen_Data.pse
- DS-1594_Bound_Menin_Mapped_Relative_IC50.pse
- __MACOSX/._DS-1594_Bound_Menin_Mapped_Relative_IC50.pse
