# Supplementary material for: CRISPR base editor screening identifies spectrum of MEN1 mutations impacting menin inhibitors in clinical trials
Source: Nat Commun. 2026 May 9;17:6265. doi: 10.1038/s41467-026-72685-1 (PMC13377036; doi:10.1038/s41467-026-72685-1)
Supplement: Supplementary file 6 — Supplementary Data 4 [file 41467_2026_72685_MOESM6_ESM.xlsx]

## Sheet: 580RU
time, s	Cycle: 15 F-4-43 1 nM_Y	Fitted Cycle: 15 F-4-43 1 nM_Y	Cycle: 16 F-4-43 3.2 nM_Y	Fitted Cycle: 16 F-4-43 3.2 nM_Y	Cycle: 17 F-4-43 10 nM_Y	Fitted Cycle: 17 F-4-43 10 nM_Y	Cycle: 18 F-4-43 32 nM_Y	Fitted Cycle: 18 F-4-43 32 nM_Y	Cycle: 19 F-4-43 100 nM_Y	Fitted Cycle: 19 F-4-43 100 nM_Y	Cycle: 23 F-4-43 1 nM_Y	Fitted Cycle: 23 F-4-43 1 nM_Y	Cycle: 24 F-4-43 3.2 nM_Y	Fitted Cycle: 24 F-4-43 3.2 nM_Y	Cycle: 25 F-4-43 10 nM_Y	Fitted Cycle: 25 F-4-43 10 nM_Y	Cycle: 26 F-4-43 32 nM_Y	Fitted Cycle: 26 F-4-43 32 nM_Y	Cycle: 27 F-4-43 100 nM_Y	Fitted Cycle: 27 F-4-43 100 nM_Y
-60.06	-0.0281976	0	0.115205	0	0.0164004	0	0.0155762	0	-0.15459	0	0.132862	0	-0.0117675	0	-0.0225888	0	-0.0146845	0	0.170045	0
-59.06	-0.00336283	0	0.160113	0	0.0476434	0	0.00501752	0	-0.126086	0	0.149879	0	-0.0106075	0	-0.0421218	0	0.0532385	0	0.189997	0
-58.06	-0.00863686	0	0.145392	0	0.0624129	0	0.00823808	0	-0.0654924	0	0.120989	0	-0.0105608	0	-0.0237557	0	0.0384758	0	0.240631	0
-57.06	-0.0674235	0	0.0975917	0	0.0840932	0	-0.0718888	0	-0.203481	0	0.0483828	0	-0.0303849	0	-0.0278069	0	-0.0490711	0	0.102987	0
-56.06	0.0139213	0	0.0799249	0	0.191333	0	-0.0702277	0	-0.158851	0	0.0836686	0	-0.0409308	0	-0.0302702	0	0.00179788	0	0.15479	0
-55.06	0.0345819	0	0.0469722	0	0.212353	0	-0.0827517	0	-0.126941	0	0.124328	0	0.0339475	0	-0.0326666	0	0.054919	0	0.178869	0
-54.06	0.0109117	0	0.0492234	0	0.189569	0	-0.0652953	0	-0.106799	0	0.143269	0	0.0526246	0	-0.047769	0	0.0523103	0	0.174974	0
-53.06	-0.0324598	0	0.0412219	0	0.1375	0	-0.0213866	0	-0.153467	0	0.146407	0	0.0489259	0	-0.0572356	0	0.0411043	0	0.172374	0
-52.06	-0.0280747	0	0.105836	0	0.160034	0	0.0173342	0	-0.191406	0	0.207764	0	0.0205081	0	-0.0308826	0	0.125001	0	0.210207	0
-51.06	-0.0841019	0	0.0214713	0	0.122663	0	0.0275875	0	-0.147705	0	0.0449402	0	0.00830036	0	-0.0464186	0	-0.071949	0	0.171758	0
-50.06	-0.0658224	0	0.0744119	0	0.14557	0	-0.0339713	0	-0.224645	0	0.0986081	0	-0.00589517	0	-0.0618297	0	0.0190784	0	0.163182	0
-49.06	-2.78875e-05	0	0.0622337	0	0.10246	0	-0.055993	0	-0.1932	0	0.096947	0	-0.055993	0	-0.0680012	0	0.0299049	0	0.153537	0
-48.06	0.0187805	0	0.103198	0	0.0941101	0	-0.0803956	0	-0.16145	0	0.147251	0	-0.03938	0	-0.0905132	0	0.0637289	0	0.174786	0
-47.06	0.00802103	0	0.0985971	0	0.0899047	0	-0.0375366	0	-0.110046	0	0.128772	0	-0.0148315	0	-0.0567253	0	0.0912238	0	0.196009	0
-46.06	-0.0163985	0	0.119338	0	0.08526	0	-0.0477907	0	-0.107605	0	0.146829	0	-0.00872817	0	-0.0528208	0	0.0956107	0	0.217977	0
-45.06	-0.000550836	0	0.123454	0	0.116974	0	-0.0106933	0	-0.0949218	0	0.163399	0	0.0315431	0	-0.0459991	0	0.0926545	0	0.271666	0
-44.06	-0.000479311	0	0.0879545	0	0.12995	0	0.0105105	0	-0.0947141	0	0.141361	0	0.0598269	0	-0.0314209	0	0.100714	0	0.294443	0
-43.06	0.020533	0	0.0923102	0	0.140991	0	0.0150149	0	-0.109253	0	0.121997	0	0.0833743	0	-0.021264	0	0.104957	0	0.314234	0
-42.06	0.026221	0	0.112006	0	0.148163	0	-0.0196533	0	-0.107056	0	0.150464	0	0.0689697	0	-0.0449278	0	0.107996	0	0.311377	0
-41.06	0.0522833	0	0.115973	0	0.171417	0	-0.0551146	0	-0.0851439	0	0.143811	0	0.0576783	0	-0.0416927	0	0.124048	0	0.316443	0
-40.06	0.0483901	0	0.113942	0	0.159058	0	-0.0888671	0	-0.0881347	0	0.114356	0	0.0488282	0	-0.0807363	0	0.124952	0	0.310841	0
-39.06	0.0519105	0	0.101599	0	0.132941	0	-0.119873	0	-0.095947	0	0.081602	0	0.00170921	0	-0.113303	0	0.127547	0	0.313629	0
-38.06	0.0664103	0	0.0762248	0	0.131165	0	-0.134753	0	-0.101794	0	0.0749445	0	-0.043689	0	-0.154225	0	0.133177	0	0.301029	0
-37.06	0.0876647	0	0.0566649	0	0.127313	0	-0.162732	0	-0.108288	0	0.0448467	0	-0.0846067	0	-0.155552	0	0.124239	0	0.284198	0
-36.06	0.105279	0	0.0519103	0	0.144019	0	-0.136352	0	-0.112671	0	0.0456402	0	-0.087036	0	-0.152055	0	0.119283	0	0.261041	0
-35.06	0.108327	0	0.0193374	0	0.14253	0	-0.11687	0	-0.0780514	0	0.0151618	0	-0.0612057	0	-0.151757	0	0.0966564	0	0.243092	0
-34.06	0.0987258	0	0.0266677	0	0.140418	0	-0.128833	0	-0.0936766	0	0.00377458	0	-0.0585204	0	-0.171858	0	0.0539357	0	0.20981	0
-33.06	0.0835212	0	-0.0142265	0	0.170075	0	-0.121826	0	-0.113037	0	0.0107914	0	-0.0354003	0	-0.172967	0	0.0237188	0	0.196802	0
-32.06	0.049363	0	-0.0262779	0	0.16319	0	-0.129822	0	-0.122497	0	0.00198492	0	-0.0429075	0	-0.159549	0	0.00895035	0	0.198777	0
-31.06	0.0486864	0	-0.0333998	0	0.148773	0	-0.13877	0	-0.113623	0	0.0278906	0	-0.0308594	0	-0.143419	0	-0.00358164	0	0.209331	0
-30.06	0.0306565	0	-0.0281141	0	0.093854	0	-0.141809	0	-0.116663	0	0.028318	0	-0.0160766	0	-0.136474	0	-0.0136035	0	0.191545	0
-29.06	0.0275787	0	-0.0541901	0	0.0492617	0	-0.171704	0	-0.0794187	0	0.0271536	0	-0.0135007	0	-0.125606	0	-0.0311055	0	0.131094	0
-28.06	0.0124343	0	-0.0780565	0	0.0237306	0	-0.164343	0	-0.0901243	0	0.0205104	0	-0.0254271	0	-0.121797	0	-0.0294261	0	0.0993483	0
-27.06	0.0118825	0	-0.064558	0	0.00645754	0	-0.164905	0	-0.0933715	0	0.0158179	0	-0.0450317	0	-0.104167	0	-0.0319262	0	0.0565602	0
-26.06	0.00353244	0	-0.0464797	0	0.0186768	0	-0.121497	0	-0.11637	0	0.00112054	0	-0.0663208	0	-0.101714	0	-0.0154958	0	0.0396653	0
-25.06	0.0154076	0	-0.0171669	0	0.0254455	0	-0.0884643	0	-0.120203	0	-0.0154859	0	-0.0484253	0	-0.0862391	0	0.0188817	0	0.0295677	0
-24.06	0.0123872	0	-0.00746748	0	0.0150084	0	-0.0610841	0	-0.117481	0	-0.0276662	0	-0.0474122	0	-0.075065	0	0.0332541	0	0.027524	0
-23.06	-0.00389999	0	0.0168762	0	0.00738499	0	-0.0631959	0	-0.131311	0	-0.0390851	0	-0.0436647	0	-0.0770588	0	0.0455241	0	0.0356508	0
-22.06	-0.00867632	0	0.0199248	0	0.0145259	0	-0.0423954	0	-0.121741	0	-0.0188999	0	-0.0453251	0	-0.0741275	0	0.0745908	0	0.0296538	0
-21.06	0.00841391	0	0.0289279	0	0.0214047	0	-0.00448036	0	-0.0843143	0	0.0115447	0	-0.0179081	0	-0.0622925	0	0.0915222	0	0.0386873	0
-20.06	0.0247545	0	0.0221606	0	0.0302915	0	0.00993621	0	-0.0723392	0	0.0490961	0	-0.032056	0	-0.0377513	0	0.0883169	0	0.0318346	0
-19.06	0.0353618	0	0.0534892	0	0.0394773	0	0.0189084	0	-0.0719119	0	0.0850211	0	-0.0396853	0	-0.0338637	0	0.0745958	0	0.0282817	0
-18.06	0.0468848	0	0.0882972	0	0.0194272	0	0.0598019	0	-0.0551883	0	0.0847525	0	-0.0307742	0	-0.0140459	0	0.0634993	0	0.0637305	0
-17.06	0.0872344	0	0.0953887	0	0.0177244	0	0.0916014	0	-0.0355959	0	0.0648039	0	-0.0194826	0	0.0157408	0	0.0590514	0	0.0564727	0
-16.06	0.0789042	0	0.0953226	0	0.0188596	0	0.0761716	0	-0.030762	0	0.035253	0	-0.0214846	0	0.00879983	0	0.0164292	0	0.0251933	0
-15.06	0.0802181	0	0.0762752	0	-0.019446	0	0.0794675	0	-0.0145267	0	0.00699638	0	0.00793429	0	0.0210608	0	0.0112586	0	0.0362728	0
-14.06	0.0970788	0	0.0723109	0	-0.00469984	0	0.0737791	0	0.00126933	0	0.00783158	0	0.0415525	0	0.0391373	0	0.0429337	0	0.0580163	0
-13.06	0.121913	0	0.0738358	0	-0.00869754	0	0.0696533	0	0.0178954	0	0.0179245	0	0.0598876	0	0.0613556	0	0.0484345	0	0.0762589	0
-12.06	0.118083	0	0.0650499	0	-0.00751341	0	0.0618774	0	0.0428345	0	0.025852	0	0.0623657	0	0.0544444	0	0.0297313	0	0.0919602	0
-11.06	0.0784575	0	0.0266875	0	-0.00318596	0	0.0354004	0	0.0344239	0	0.0411916	0	0.0568848	0	0.0309061	0	0.0238138	0	0.0996977	0
-10.06	0.0359772	0	0.00511174	0	0.0101259	0	-0.0112548	0	0.0187745	0	0.0473197	0	0.0312257	0	-0.0144002	0	-0.00327345	0	0.0640533	0
-9.06	-0.0259196	0	-0.0405742	0	0.00952772	0	-0.0263548	0	-0.00242897	0	0.00845001	0	-0.00657936	0	-0.0202032	0	-0.0429145	0	-0.00297034	0
-8.06	-0.0919769	0	-0.0651642	0	0.00166628	0	-0.0603027	0	-0.0317383	0	-0.0137889	0	-0.0422363	0	-0.0521077	0	-0.0365255	0	-0.0597504	0
-7.06	-0.134378	0	-0.0747647	0	0.00947871	0	-0.0786987	0	-0.0371948	0	-0.0457692	0	-0.0708862	0	-0.0759559	0	-0.0380715	0	-0.116311	0
-6.06	-0.146324	0	-0.0524339	0	0.0255309	0	-0.0849611	0	-0.0434572	0	-0.0402055	0	-0.0849611	0	-0.0464082	0	-0.0081819	0	-0.127281	0
-5.06	-0.118314	0	-0.0202188	0	0.0131712	0	-0.0841921	0	-0.00997332	0	-0.000335146	0	-0.0790651	0	-0.0117906	0	0.0081801	0	-0.102934	0
-4.06	-0.0887697	0	0.0259947	0	0.0595273	0	-0.0772098	0	0.0104367	0	0.0525063	0	-0.0537723	0	0.0188373	0	0.0503497	0	-0.0733888	0
-3.06	-0.070363	0	0.0629686	0	0.0607971	0	-0.0373783	0	0.000463545	0	0.0790279	0	-0.014429	0	0.0788866	0	0.0413198	0	-0.0256852	0
-2.06	-0.105967	0	0.0573021	0	0.0151125	0	-0.0692991	0	-0.0866331	0	-0.0112906	0	-0.0546507	0	-0.00363606	0	-0.0132186	0	-0.146006	0
-1.06	0.149723	0	0.559129	0	0.411518	0	-0.0271849	0	-0.000817753	0	0.46804	0	-0.0923705	0	-0.0452264	0	0.544599	0	0.193424	0
-0.0599976	-1.35035	0	-0.0755329	0.925296	-1.01974	2.407	0.161988	0	-3.2489	0	1.6781	2.09093	-0.0972894	0	-0.510839	0	0.367248	8.23473	-1.65455	0
0.940002	0.816724	-0.141164	0.626087	1.01864	2.36375	2.69859	1.6413	4.97051	6.99677	8.94806	4.57149	2.12011	3.87739	2.92644	5.22642	5.2727	8.63148	9.1646	12.0555	14.3752
1.94	-0.650486	-0.111986	0.733508	1.1119	1.39183	2.98949	2.66018	5.89767	7.51003	11.7974	4.14674	2.14928	4.64187	3.01977	5.34143	5.56385	8.14339	10.0876	12.7228	17.1959
2.94	-0.215177	-0.0828188	1.02034	1.20509	2.06188	3.27972	4.27411	6.81792	12.2133	14.5732	4.08918	2.17845	4.90302	3.11303	5.89814	5.85432	9.47179	11.0036	17.0763	19.9403
3.94	-0.138043	-0.0536618	1.09968	1.2982	2.43135	3.56925	5.53103	7.73103	16.2928	17.2682	3.96042	2.2076	4.66775	3.20621	5.95862	6.1441	10.4669	11.9124	20.9657	22.6007
4.94	-0.105736	-0.0245151	1.20673	1.39123	2.82407	3.85808	6.76184	8.6368	20.1774	19.8743	3.78275	2.23674	4.62781	3.29931	6.22123	6.43318	11.6155	12.8136	24.7695	25.1689
5.94	-0.0362487	0.00462135	1.25372	1.48418	3.14819	4.14621	7.90656	9.53501	23.8546	22.3829	3.61051	2.26587	4.51642	3.39233	6.43454	6.72157	12.6261	13.7072	28.1679	27.6359
6.94	-0.0703901	0.0337474	1.38612	1.57705	3.5165	4.43362	9.17107	10.4254	27.2236	24.7846	3.4972	2.295	4.45574	3.48527	6.61517	7.00924	13.7482	14.5928	31.5236	29.9921
7.94	-0.0111334	0.0628632	1.51556	1.66985	3.88545	4.72033	10.3695	11.3078	30.3321	27.0693	3.47638	2.32411	4.48375	3.57814	6.83056	7.2962	14.8778	15.4703	34.5982	32.2271
8.94	0.160519	0.0919687	1.69338	1.76256	4.27289	5.0063	11.5315	12.1819	33.1778	29.2266	3.44964	2.35321	4.53861	3.67093	7.09583	7.58244	16.0393	16.3393	37.4562	34.3306
9.94	0.26882	0.121064	1.77623	1.8552	4.65569	5.29155	12.7647	13.0475	35.4796	31.2462	3.47576	2.3823	4.58847	3.76363	7.53297	7.86795	17.1598	17.1997	39.9114	36.2921
10.94	0.291198	0.150149	1.81892	1.94775	4.96206	5.57606	13.9497	13.9043	37.3511	33.1179	3.37509	2.41138	4.63307	3.85626	7.84204	8.15272	18.1935	18.0511	41.8415	38.1022
11.94	0.250942	0.179223	1.89537	2.04023	5.22479	5.85982	15.0162	14.7521	38.6902	34.833	3.28869	2.44045	4.63651	3.94881	8.09817	8.43676	19.2299	18.8933	43.354	39.7524
12.94	0.294784	0.208287	2.02431	2.13262	5.52891	6.14284	16.0965	15.5905	39.6356	36.3843	3.33387	2.46951	4.61506	4.04127	8.32382	8.72005	20.2709	19.726	44.5526	41.2369
13.94	0.338228	0.237341	2.202	2.22494	5.90175	6.4251	17.2682	16.4193	40.4349	37.7676	3.40849	2.49856	4.69203	4.13366	8.58466	9.00258	21.3566	20.5489	45.3595	42.5525
14.94	0.394522	0.266384	2.35753	2.31717	6.27247	6.70659	18.3964	17.2383	41.0001	38.9821	3.43636	2.5276	4.79555	4.22597	8.92521	9.28435	22.3975	21.3617	45.9824	43.7002
15.94	0.480755	0.295417	2.49139	2.40932	6.62453	6.98731	19.5167	18.047	41.4288	40.0311	3.40742	2.55663	4.93469	4.31819	9.30113	9.56535	23.4512	22.1642	46.4707	44.685
16.94	0.539613	0.324439	2.63233	2.50139	6.97177	7.26726	20.5807	18.8452	41.7675	40.9222	3.3879	2.58565	5.02358	4.41034	9.63862	9.84557	24.5382	22.956	46.9053	45.5159
17.94	0.581334	0.353452	2.76223	2.59338	7.28518	7.54641	21.7974	19.6327	42.0135	41.6667	3.35695	2.61465	5.09647	4.5024	9.91703	10.125	25.4925	23.7368	47.1941	46.2055
18.94	0.610904	0.382453	2.84802	2.68529	7.59064	7.82478	22.8528	20.4089	42.1807	42.2788	3.35362	2.64365	5.12745	4.59438	10.1446	10.4037	26.6644	24.5062	47.3558	46.7692
19.94	0.591351	0.411445	2.91363	2.77712	7.84096	8.10234	23.7909	21.1738	42.3517	42.7748	3.32807	2.67264	5.18152	4.68628	10.4429	10.6815	27.6777	25.264	47.472	47.2234
20.94	0.621613	0.440425	3.02179	2.86887	8.12738	8.3791	24.7443	21.9268	42.4953	43.1713	3.29605	2.70162	5.29336	4.7781	10.7532	10.9586	28.6385	26.0098	47.6016	47.5848
21.94	0.664858	0.469396	3.12219	2.96053	8.38967	8.65504	25.7341	22.6678	42.644	43.4848	3.27261	2.73058	5.40084	4.86984	11.1337	11.2348	29.6994	26.7434	47.7122	47.8693
22.94	0.692303	0.498356	3.18789	3.05211	8.7066	8.93016	26.7188	23.3962	42.7887	43.7302	3.23901	2.75954	5.43757	4.96149	11.466	11.5102	30.6396	27.4642	47.7619	48.0913
23.94	0.667475	0.527305	3.24438	3.14361	9.02323	9.20444	27.6678	24.1119	42.8465	43.9207	3.18378	2.78848	5.44681	5.05307	11.6956	11.7848	31.4867	28.172	47.8362	48.2632
24.94	0.675115	0.556244	3.3436	3.23502	9.38264	9.47789	28.5042	24.8145	42.9248	44.0677	3.16513	2.81742	5.46879	5.14455	11.9551	12.0586	32.3487	28.8665	47.919	48.3955
25.94	0.692554	0.585173	3.44929	3.32635	9.70215	9.7505	29.3536	25.5036	43.0157	44.1805	3.18212	2.84634	5.50815	5.23596	12.2194	12.3315	33.1851	29.5474	48.0346	48.4968
26.94	0.661587	0.614091	3.55796	3.4176	10.0125	10.0222	30.1984	26.1788	43.1256	44.2667	3.20681	2.87526	5.57461	5.32728	12.5205	12.6035	33.8343	30.2142	48.1755	48.5742
27.94	0.670283	0.642999	3.71617	3.50876	10.3026	10.2931	31.0148	26.8399	43.2363	44.3324	3.2376	2.90416	5.67498	5.41852	12.8511	12.8747	34.769	30.8666	48.2572	48.633
28.94	0.748724	0.671896	3.86553	3.59984	10.6255	10.5632	31.7709	27.4865	43.352	44.3823	3.27855	2.93305	5.80215	5.50968	13.1799	13.145	35.526	31.5044	48.3564	48.6777
29.94	0.82328	0.700783	4.01037	3.69084	10.9504	10.8323	32.3517	28.1183	43.4916	44.4201	3.33344	2.96194	5.96326	5.60075	13.4661	13.4145	36.1854	32.1271	48.4473	48.7116
30.94	0.870849	0.729659	4.12606	3.78175	11.306	11.1005	32.9534	28.735	43.595	44.4488	3.36911	2.99081	6.08425	5.69174	13.7853	13.6831	36.9704	32.7345	48.5088	48.7372
31.94	0.915084	0.758525	4.19229	3.87258	11.6485	11.3679	33.5368	29.3362	43.6796	44.4705	3.3639	3.01967	6.17549	5.78264	14.0932	13.9508	37.5316	33.3263	48.5691	48.7566
32.94	0.924878	0.78738	4.24665	3.96332	11.9101	11.6344	33.995	29.9217	43.7255	44.4869	3.32052	3.04852	6.22747	5.87346	14.3848	14.2176	37.918	33.9023	48.5804	48.7712
33.94	0.938782	0.816224	4.30755	4.05398	12.1765	11.8999	34.4655	30.4911	43.7668	44.4992	3.27022	3.07736	6.24332	5.9642	14.6264	14.4834	38.325	34.462	48.6009	48.7823
34.94	0.944399	0.845058	4.36134	4.14455	12.4356	12.1645	34.9018	31.0443	43.7995	44.5086	3.23532	3.10619	6.26626	6.05484	14.8671	14.7484	38.7587	35.0053	48.6209	48.7906
35.94	0.959887	0.873882	4.41175	4.23504	12.7097	12.4283	35.3606	31.581	43.8611	44.5156	3.20756	3.13501	6.32329	6.14541	15.1134	15.0124	39.0997	35.532	48.6449	48.7969
36.94	1.00557	0.902695	4.48166	4.32544	12.9771	12.691	35.7077	32.101	43.8879	44.5209	3.18864	3.16382	6.3762	6.23589	15.388	15.2755	39.4236	36.0419	48.6906	48.8017
37.94	1.0283	0.931497	4.57114	4.41575	13.2553	12.9528	36.0064	32.6041	43.9153	44.525	3.19987	3.19262	6.42605	6.32628	15.7819	15.5377	39.7476	36.5348	48.7414	48.8053
38.94	1.05815	0.960289	4.65798	4.50598	13.5586	13.2137	36.2869	33.0902	43.949	44.528	3.16804	3.2214	6.49244	6.41658	16.2138	15.7989	40.0488	37.0106	48.7759	48.808
39.94	1.09613	0.98907	4.8157	4.59612	13.8604	13.4736	36.5329	33.5591	44	44.5303	3.18252	3.25018	6.59591	6.5068	16.4935	16.0592	40.3119	37.4691	48.8093	48.81
40.94	1.10763	1.01784	4.97668	4.68618	14.1206	13.7326	36.7423	34.0107	44.0634	44.532	3.21659	3.27895	6.65761	6.59694	16.7275	16.3185	40.5614	37.9104	48.8215	48.8115
41.94	1.11249	1.0466	5.11071	4.77615	14.4127	13.9905	36.9138	34.4451	44.1401	44.5333	3.23626	3.3077	6.71162	6.68698	16.9874	16.5768	40.7523	38.3344	48.8886	48.8127
42.94	1.12871	1.07535	5.21489	4.86603	14.7142	14.2475	37.073	34.8622	44.2474	44.5343	3.25932	3.33645	6.79351	6.77694	17.2764	16.8341	40.9092	38.7411	48.918	48.8136
43.94	1.1219	1.10409	5.31896	4.95582	15.047	14.5035	37.1934	35.262	44.284	44.535	3.29869	3.36518	6.87821	6.86682	17.5667	17.0904	41.0401	39.1306	48.9283	48.8142
44.94	1.1139	1.13282	5.39913	5.04553	15.3945	14.7584	37.3239	35.6446	44.3016	44.5356	3.30776	3.39391	6.95764	6.9566	17.8378	17.3458	41.1983	39.503	48.9686	48.8147
45.94	1.13795	1.16153	5.48522	5.13515	15.6522	15.0124	37.4595	36.0102	44.3181	44.536	3.29467	3.42262	7.06936	7.0463	18.0766	17.6001	41.3184	39.8585	48.9671	48.8151
46.94	1.12739	1.19024	5.54647	5.22467	15.8695	15.2653	37.5849	36.359	44.3291	44.5363	3.29239	3.45132	7.17846	7.13591	18.3075	17.8534	41.4063	40.1972	48.945	48.8154
47.94	1.18394	1.21894	5.61928	5.31412	16.1443	15.5172	37.6646	36.691	44.3255	44.5365	3.28314	3.48001	7.25929	7.22543	18.5547	18.1056	41.4483	40.5194	48.9498	48.8156
48.94	1.2893	1.24762	5.64438	5.40347	16.4326	15.768	37.7281	37.0067	44.3546	44.5367	3.25134	3.5087	7.34898	7.31486	18.8465	18.3569	41.5055	40.8253	48.9451	48.8158
49.94	1.33269	1.2763	5.69611	5.49273	16.5991	16.0178	37.7669	37.3062	44.3672	44.5368	3.22367	3.53737	7.4046	7.4042	19.1073	18.607	41.5417	41.1154	48.9225	48.8159
50.94	1.34637	1.30496	5.74559	5.5819	16.7855	16.2666	37.7923	37.59	44.3499	44.5369	3.20021	3.56603	7.45883	7.49346	19.3213	18.8561	41.5777	41.3899	48.8371	48.816
51.94	1.357	1.33362	5.82432	5.67099	17.1047	16.5142	37.7836	37.8585	44.3388	44.537	3.20356	3.59468	7.47357	7.58262	19.5072	19.1042	41.6234	41.6493	48.7847	48.816
52.94	1.41914	1.36226	5.89598	5.75998	17.4014	16.7608	37.8245	38.1119	44.3215	44.5371	3.21203	3.62331	7.53785	7.6717	19.7345	19.3512	41.6657	41.8939	48.7416	48.8161
53.94	1.45594	1.39089	5.94854	5.84889	17.6692	17.0063	37.8556	38.3508	44.3221	44.5371	3.23161	3.65194	7.62899	7.76068	19.9778	19.5971	41.6869	42.1243	48.7164	48.8161
54.94	1.48163	1.41951	6.02514	5.9377	17.9434	17.2507	37.8686	38.5756	44.3058	44.5372	3.26433	3.68056	7.71039	7.84958	20.1655	19.8418	41.7034	42.341	48.7297	48.8162
55.94	1.52311	1.44812	6.13756	6.02643	18.1729	17.494	37.9036	38.7869	44.3045	44.5372	3.30935	3.70917	7.79106	7.93838	20.4262	20.0855	41.732	42.5443	48.7685	48.8162
56.94	1.56421	1.47672	6.23168	6.11506	18.4111	17.7361	37.935	38.9851	44.3203	44.5372	3.32401	3.73776	7.88423	8.0271	20.6913	20.3281	41.7433	42.735	48.7673	48.8162
57.94	1.5842	1.50531	6.31868	6.2036	18.6661	17.9772	37.978	39.1708	44.3281	44.5372	3.3296	3.76635	7.96942	8.11572	20.9622	20.5695	41.7543	42.9134	48.7434	48.8162
58.94	1.60868	1.53389	6.44356	6.29205	18.919	18.217	37.975	39.3445	44.3388	44.5372	3.35222	3.79492	8.02212	8.20425	21.1738	20.8098	41.7709	43.0801	48.7347	48.8162
59.94	1.64959	1.56246	6.53788	6.38041	19.1329	18.4558	38.0132	39.5067	44.3599	44.5372	3.36218	3.82348	8.09179	8.2927	21.4325	21.049	41.8003	43.2358	48.6887	48.8162
60.94	1.69408	1.59102	6.61262	6.46868	19.3345	18.6934	38.0515	39.658	44.4021	44.5372	3.37354	3.85204	8.16915	8.38105	21.7198	21.287	41.8444	43.3808	48.6435	48.8162
61.94	1.71676	1.61956	6.69049	6.55685	19.5198	18.9298	38.0856	39.799	44.4315	44.5372	3.37138	3.88058	8.19203	8.4693	21.9606	21.5238	41.8843	43.5159	48.6132	48.8162
62.94	1.76059	1.6481	6.77197	6.64494	19.7204	19.165	38.1024	39.9302	44.4295	44.5372	3.39245	3.90911	8.22468	8.55747	22.1689	21.7595	41.9476	43.6415	48.5831	48.8162
63.94	1.78987	1.67662	6.84309	6.73293	19.9076	19.3991	38.1195	40.0522	44.4474	44.5372	3.39871	3.93763	8.26843	8.64554	22.3652	21.9939	41.9963	43.7581	48.544	48.8162
64.94	1.76341	1.70514	6.93645	6.82083	20.1304	19.6319	38.13	40.1654	44.4637	44.5372	3.41537	3.96614	8.32263	8.73353	22.5561	22.2272	42.0204	43.8663	48.5242	48.8162
65.94	1.74899	1.73364	7.02085	6.90863	20.3581	19.8635	38.1463	40.2703	44.4734	44.5373	3.42497	3.99464	8.38966	8.82141	22.7514	22.4593	42.0467	43.9666	48.5288	48.8163
66.94	1.74981	1.76213	7.08566	6.99634	20.6081	20.0939	38.1602	40.3676	44.4861	44.5373	3.43148	4.02313	8.50833	8.90921	22.9364	22.6901	42.0628	44.0594	48.5235	48.8163
67.94	1.73342	1.79062	7.15122	7.08396	20.7973	20.3231	38.1734	40.4576	44.4752	44.5373	3.43377	4.05161	8.58018	8.99691	23.1333	22.9198	42.0589	44.1453	48.5	48.8163
68.94	1.76418	1.81909	7.22525	7.17148	20.9755	20.5511	38.1831	40.5408	44.4622	44.5373	3.42361	4.08007	8.62941	9.08452	23.3136	23.1482	42.0496	44.2246	48.5132	48.8163
69.94	1.76725	1.84755	7.27986	7.25891	21.1352	20.7778	38.1743	40.6176	44.3975	44.5373	3.43974	4.10853	8.68215	9.17203	23.4954	23.3753	42.0288	44.2979	48.4911	48.8163
70.94	1.77817	1.876	7.34083	7.34625	21.2959	21.0032	38.1715	40.6886	44.3946	44.5373	3.46662	4.13697	8.71569	9.25945	23.7049	23.6012	41.9851	44.3655	48.453	48.8163
71.94	1.782	1.90443	7.39617	7.43349	21.4483	21.2274	38.1513	40.7541	44.3598	44.5373	3.4935	4.16541	8.72552	9.34678	23.8963	23.8258	41.9472	44.4279	48.4168	48.8163
72.94	1.75899	1.93286	7.45783	7.52064	21.63	21.4503	38.1397	40.8144	44.3545	44.5373	3.49892	4.19383	8.75074	9.43401	24.1035	24.0492	41.9104	44.4853	48.3793	48.8163
73.94	1.75223	1.96128	7.48379	7.60769	21.7938	21.6718	38.1531	40.87	44.3547	44.5373	3.50276	4.22224	8.80345	9.52115	24.2581	24.2712	41.894	44.5382	48.325	48.8163
74.94	1.73884	1.98968	7.50105	7.69464	22.0171	21.8921	38.1921	40.9212	44.3428	44.5373	3.49382	4.25064	8.84202	9.60819	24.4781	24.492	41.8898	44.5869	48.2601	48.8163
75.94	1.74745	2.01808	7.53359	7.7815	22.2126	22.1111	38.2104	40.9683	44.3242	44.5373	3.4871	4.27903	8.90964	9.69513	24.669	24.7114	41.91	44.6317	48.2189	48.8163
76.94	1.73907	2.04646	7.59224	7.86826	22.4013	22.3288	38.2039	41.0116	44.3093	44.5373	3.45275	4.30741	8.97046	9.78198	24.8138	24.9296	41.9104	44.6729	48.1583	48.8163
77.94	1.76158	2.07483	7.67079	7.95493	22.564	22.5451	38.1614	41.0514	44.2635	44.5373	3.45843	4.33578	9.02761	9.86874	24.8891	25.1464	41.8967	44.7107	48.1263	48.8163
78.94	1.81472	2.1032	7.734	8.0415	22.7297	22.7601	38.1852	41.088	44.2735	44.5373	3.48677	4.36414	9.08555	9.9554	25.0125	25.3618	41.8785	44.7455	48.1028	48.8163
79.94	1.81623	2.13155	7.80406	8.12798	22.908	22.9737	38.169	41.1216	44.2564	44.5373	3.50449	4.39249	9.12699	10.042	25.2129	25.576	41.8504	44.7774	48.074	48.8163
80.94	1.84241	2.15989	7.87422	8.21435	23.0971	23.186	38.1673	41.1524	44.2284	44.5373	3.52283	4.42082	9.16905	10.1284	25.4238	25.7887	41.8596	44.8067	48.0421	48.8163
81.94	1.86636	2.18822	7.93385	8.30063	23.255	23.3969	38.1934	41.1807	44.2254	44.5373	3.52543	4.44915	9.2278	10.2148	25.605	26.0001	41.8314	44.8336	48.0355	48.8163
82.94	1.89784	2.21654	8.00305	8.38681	23.3996	23.6064	38.2287	41.2067	44.2683	44.5373	3.54959	4.47746	9.29564	10.3011	25.7706	26.2101	41.8387	44.8582	48.0285	48.8163
83.94	1.92382	2.24484	8.06777	8.4729	23.5665	23.8145	38.2695	41.2305	44.3032	44.5373	3.54103	4.50576	9.35325	10.3872	25.9386	26.4188	41.8462	44.8808	48.0012	48.8163
84.94	1.93672	2.27314	8.14041	8.55888	23.7196	24.0212	38.3098	41.2523	44.3101	44.5373	3.5692	4.53406	9.4092	10.4733	26.0854	26.626	41.8648	44.9015	47.9616	48.8163
85.94	1.96798	2.30143	8.19651	8.64477	23.8674	24.2266	38.331	41.2723	44.3232	44.5373	3.55783	4.56234	9.46138	10.5593	26.194	26.8318	41.8318	44.9205	47.9128	48.8163
86.94	1.96788	2.3297	8.25754	8.73056	24.0003	24.4304	38.3366	41.2907	44.3095	44.5373	3.58276	4.59061	9.49021	10.6452	26.3425	27.0362	41.8047	44.9379	47.8375	48.8163
87.94	1.94639	2.35796	8.26776	8.81625	24.1179	24.6329	38.3615	41.3075	44.2932	44.5373	3.532	4.61887	9.51337	10.7309	26.4603	27.2392	41.7436	44.9539	47.7398	48.8163
88.94	1.41299	2.38622	7.56522	8.90184	23.6086	24.8339	38.3272	41.3229	44.2462	44.5373	2.7389	4.64712	9.49058	10.8166	26.4216	27.4407	40.9784	44.9685	47.1803	48.8163
89.94	3.29614	2.41446	8.36511	8.07364	25.5281	25.0335	38.0123	41.337	47.3136	44.5373	1.86995	2.58749	9.53942	10.9022	26.9137	27.6408	41.0904	36.8773	49.3342	48.8163
90.94	0.861167	2.58727	7.88821	8.07235	22.3489	22.6214	37.0751	36.8696	37.7916	37.1465	-1.35886	2.58712	5.27258	8.07351	21.3026	22.6434	33.565	36.8598	36.9996	37.1412
91.94	2.68025	2.5869	7.96232	8.07106	23.8602	22.616	37.1243	36.8522	40.9382	37.1286	-0.966654	2.58675	4.88697	8.07222	21.5716	22.638	35.2667	36.8424	39.9239	37.1232
92.94	2.06359	2.58653	7.84425	8.06977	23.4344	22.6105	36.6989	36.8347	40.1286	37.1107	-0.878806	2.58639	4.62469	8.07093	21.379	22.6326	35.0818	36.8249	39.2269	37.1053
93.94	2.06822	2.58617	7.84388	8.06848	23.4087	22.6051	36.5918	36.8173	39.8318	37.0928	-0.664256	2.58602	4.89475	8.06964	21.493	22.6271	35.21	36.8075	39.1156	37.0874
94.94	2.13377	2.5858	7.84457	8.0672	23.4203	22.5997	36.5213	36.7999	39.7364	37.0749	-0.473893	2.58566	5.11208	8.06836	21.7482	22.6217	35.2248	36.7902	39.0596	37.0696
95.94	1.98728	2.58544	7.81651	8.06591	23.5397	22.5943	36.4031	36.7825	39.6755	37.0571	-0.351574	2.58529	5.14207	8.06707	21.9156	22.6163	35.2656	36.7728	39.0124	37.0518
96.94	1.91478	2.58507	7.71294	8.06462	23.4952	22.5888	36.3428	36.7652	39.5444	37.0393	-0.31909	2.58492	5.23999	8.06578	21.9771	22.6108	35.2435	36.7555	38.9675	37.034
97.94	1.98288	2.5847	7.76286	8.06334	23.4515	22.5834	36.2011	36.7479	39.3983	37.0215	-0.187413	2.58456	5.30433	8.06449	21.989	22.6054	35.2331	36.7382	38.8545	37.0162
98.94	1.9659	2.58434	7.81054	8.06205	23.4567	22.578	36.1594	36.7306	39.3174	37.0038	-0.107258	2.58419	5.42043	8.06321	22.0755	22.6	35.2593	36.7209	38.8446	36.9985
99.94	1.9089	2.58397	7.80642	8.06076	23.4423	22.5726	36.1241	36.7134	39.2215	36.9861	-0.0460243	2.58382	5.50692	8.06192	22.1907	22.5946	35.3186	36.7037	38.9135	36.9808
100.94	1.90037	2.5836	7.84574	8.05948	23.4683	22.5672	36.0817	36.6961	39.1772	36.9684	-0.0422029	2.58346	5.68183	8.06064	22.2375	22.5891	35.3623	36.6865	39.0244	36.9631
101.94	1.92467	2.58324	7.83807	8.05819	23.4259	22.5618	36.0823	36.6789	39.1546	36.9508	-0.0171609	2.58309	5.7276	8.05935	22.2381	22.5837	35.3576	36.6693	38.92	36.9455
102.94	1.92067	2.58287	7.81533	8.05691	23.4105	22.5564	36.0539	36.6618	39.1255	36.9331	0.0132599	2.58273	5.77657	8.05806	22.3089	22.5783	35.3888	36.6522	38.8794	36.9279
103.94	1.88679	2.58251	7.78986	8.05562	23.3879	22.551	35.9658	36.6446	39.0378	36.9156	0.0492415	2.58236	5.81908	8.05678	22.3844	22.5729	35.3685	36.635	38.8712	36.9103
104.94	1.87213	2.58214	7.79731	8.05434	23.3651	22.5456	35.9038	36.6275	38.9646	36.898	0.0736537	2.58199	5.87497	8.05549	22.4016	22.5675	35.3468	36.6179	38.8204	36.8927
105.94	1.89478	2.58178	7.7846	8.05305	23.3339	22.5402	35.9255	36.6104	38.9297	36.8805	0.152882	2.58163	5.89084	8.05421	22.3819	22.5621	35.3618	36.6009	38.7449	36.8752
106.94	1.96124	2.58141	7.78106	8.05177	23.2857	22.5348	35.9102	36.5934	38.9066	36.863	0.187803	2.58126	5.91169	8.05292	22.4022	22.5567	35.3394	36.5838	38.6973	36.8577
107.94	2.02341	2.58104	7.76758	8.05048	23.2835	22.5294	35.8592	36.5764	38.8895	36.8455	0.233055	2.5809	6.00177	8.05164	22.4611	22.5513	35.3537	36.5668	38.6743	36.8403
108.94	2.05917	2.58068	7.74354	8.0492	23.2729	22.524	35.8375	36.5594	38.8707	36.8281	0.30037	2.58053	6.10411	8.05035	22.5151	22.5459	35.3432	36.5498	38.6551	36.8228
109.94	2.09088	2.58031	7.7322	8.04792	23.2565	22.5186	35.8005	36.5424	38.8081	36.8106	0.363952	2.58017	6.16548	8.04907	22.542	22.5405	35.3572	36.5329	38.6509	36.8054
110.94	2.12816	2.57995	7.78834	8.04663	23.268	22.5132	35.7865	36.5254	38.7726	36.7933	0.407824	2.5798	6.27038	8.04779	22.5738	22.5351	35.3589	36.516	38.637	36.7881
111.94	2.14762	2.57958	7.84825	8.04535	23.2987	22.5078	35.7712	36.5085	38.79	36.7759	0.465011	2.57944	6.28411	8.0465	22.61	22.5297	35.3855	36.499	38.665	36.7707
112.94	2.20645	2.57922	7.88323	8.04407	23.3502	22.5025	35.8084	36.4916	38.7813	36.7586	0.479763	2.57907	6.29228	8.04522	22.6694	22.5243	35.4052	36.4822	38.6784	36.7534
113.94	2.2568	2.57885	7.90016	8.04278	23.3641	22.4971	35.8104	36.4748	38.7489	36.7413	0.50767	2.5787	6.31551	8.04394	22.7351	22.5189	35.3799	36.4653	38.6921	36.7361
114.94	2.22312	2.57849	7.89123	8.0415	23.3724	22.4917	35.7763	36.4579	38.7311	36.724	0.509319	2.57834	6.33879	8.04265	22.7585	22.5135	35.3239	36.4485	38.6958	36.7188
115.94	2.12645	2.57812	7.85886	8.04022	23.3449	22.4863	35.7089	36.4411	38.6906	36.7068	0.482205	2.57797	6.34517	8.04137	22.756	22.5081	35.2614	36.4317	38.6296	36.7016
116.94	2.1108	2.57776	7.87934	8.03894	23.3398	22.481	35.6039	36.4243	38.5966	36.6896	0.522952	2.57761	6.32805	8.04009	22.7296	22.5028	35.234	36.4149	38.59	36.6844
117.94	2.11842	2.57739	7.88682	8.03765	23.3716	22.4756	35.5878	36.4076	38.5797	36.6724	0.571424	2.57724	6.4208	8.03881	22.7323	22.4974	35.2531	36.3982	38.6072	36.6672
118.94	2.17041	2.57703	7.9243	8.03637	23.3841	22.4702	35.5684	36.3908	38.5433	36.6552	0.646429	2.57688	6.4383	8.03753	22.7111	22.492	35.2376	36.3815	38.6199	36.6501
119.94	2.17814	2.57666	7.94508	8.03509	23.4032	22.4648	35.5948	36.3741	38.4988	36.6381	0.684859	2.57651	6.46586	8.03624	22.7402	22.4866	35.2225	36.3648	38.6049	36.633
120.94	2.16165	2.5763	7.92434	8.03381	23.3916	22.4595	35.5969	36.3574	38.4907	36.621	0.698072	2.57615	6.49706	8.03496	22.7692	22.4812	35.245	36.3481	38.6084	36.6159
121.94	2.13943	2.57593	7.8881	8.03253	23.36	22.4541	35.5246	36.3408	38.4812	36.6039	0.702484	2.57578	6.49827	8.03368	22.7535	22.4759	35.2302	36.3315	38.5772	36.5988
122.94	2.12567	2.57557	7.87913	8.03125	23.3396	22.4488	35.4746	36.3242	38.4263	36.5869	0.724969	2.57542	6.4812	8.0324	22.7315	22.4705	35.2047	36.3149	38.5639	36.5818
123.94	2.12094	2.5752	7.90091	8.02997	23.3411	22.4434	35.4295	36.3076	38.3419	36.5699	0.71567	2.57505	6.48348	8.03112	22.7442	22.4651	35.1677	36.2983	38.5526	36.5648
124.94	2.14883	2.57484	7.90698	8.02869	23.264	22.4381	35.4072	36.291	38.2803	36.5529	0.713216	2.57469	6.499	8.02984	22.7623	22.4598	35.1289	36.2817	38.5319	36.5478
125.94	2.18232	2.57447	7.91997	8.02741	23.2063	22.4327	35.3622	36.2744	38.2377	36.5359	0.706526	2.57433	6.48528	8.02856	22.7871	22.4544	35.1119	36.2652	38.4804	36.5308
126.94	2.1994	2.57411	7.94814	8.02613	23.1844	22.4274	35.3385	36.2579	38.2377	36.519	0.713382	2.57396	6.53454	8.02728	22.7891	22.4491	35.1262	36.2487	38.477	36.5139
127.94	2.19725	2.57374	7.92999	8.02485	23.1976	22.422	35.3037	36.2414	38.2615	36.5021	0.734566	2.5736	6.53959	8.026	22.7931	22.4437	35.1313	36.2322	38.4475	36.497
128.94	2.20832	2.57338	7.94917	8.02357	23.181	22.4167	35.2626	36.2249	38.2599	36.4852	0.813938	2.57323	6.5407	8.02472	22.767	22.4383	35.1277	36.2157	38.4158	36.4801
129.94	2.2167	2.57301	7.95801	8.02229	23.1983	22.4113	35.2382	36.2085	38.2275	36.4683	0.844124	2.57287	6.57683	8.02344	22.7749	22.433	35.1034	36.1993	38.4035	36.4633
130.94	2.21916	2.57265	7.96751	8.02101	23.1996	22.406	35.2489	36.192	38.2174	36.4515	0.866185	2.5725	6.57434	8.02216	22.788	22.4276	35.1113	36.1829	38.3666	36.4465
131.94	2.18861	2.57228	7.92144	8.01973	23.1857	22.4006	35.238	36.1756	38.2112	36.4347	0.872821	2.57214	6.604	8.02088	22.8264	22.4223	35.1052	36.1665	38.3287	36.4297
132.94	2.15977	2.57192	7.91749	8.01846	23.188	22.3953	35.2027	36.1593	38.1563	36.4179	0.883913	2.57177	6.66049	8.01961	22.8508	22.417	35.1051	36.1501	38.3065	36.4129
133.94	2.1343	2.57156	7.91821	8.01718	23.1559	22.39	35.1715	36.1429	38.1061	36.4012	0.874908	2.57141	6.70594	8.01833	22.8493	22.4116	35.1013	36.1338	38.2871	36.3962
134.94	2.12625	2.57119	7.914	8.0159	23.1287	22.3846	35.1441	36.1266	38.0357	36.3844	0.817099	2.57105	6.723	8.01705	22.8646	22.4063	35.0908	36.1175	38.2915	36.3794
135.94	2.13353	2.57083	7.89929	8.01462	23.0897	22.3793	35.1203	36.1103	37.974	36.3678	0.749799	2.57068	6.7509	8.01577	22.8508	22.4009	35.037	36.1012	38.2673	36.3627
136.94	2.12045	2.57046	7.85884	8.01334	23.0967	22.374	35.0786	36.094	37.9155	36.3511	0.717264	2.57032	6.76338	8.01449	22.8112	22.3956	34.9844	36.0849	38.2306	36.3461
137.94	2.11217	2.5701	7.85234	8.01207	23.0675	22.3687	35.0568	36.0778	37.871	36.3344	0.734437	2.56995	6.75969	8.01322	22.7504	22.3903	34.9349	36.0687	38.1971	36.3294
138.94	2.12293	2.56974	7.84468	8.01079	23.0577	22.3633	35.0523	36.0615	37.8457	36.3178	0.771471	2.56959	6.7576	8.01194	22.7078	22.3849	34.918	36.0525	38.1925	36.3128
139.94	2.13723	2.56937	7.8616	8.00951	23.0431	22.358	35.0304	36.0453	37.8251	36.3012	0.808966	2.56923	6.767	8.01066	22.692	22.3796	34.9173	36.0363	38.1948	36.2963
140.94	2.17281	2.56901	7.86863	8.00824	23.0617	22.3527	35.0593	36.0292	37.8474	36.2847	0.822975	2.56886	6.77826	8.00939	22.7194	22.3743	34.9336	36.0201	38.2343	36.2797
141.94	2.1946	2.56864	7.88385	8.00696	23.0677	22.3474	35.0373	36.013	37.8259	36.2681	0.827692	2.5685	6.78954	8.00811	22.7324	22.3689	34.9351	36.004	38.2359	36.2632
142.94	2.2316	2.56828	7.89046	8.00569	23.1133	22.3421	35.0008	35.9969	37.8087	36.2516	0.822992	2.56813	6.82283	8.00683	22.7467	22.3636	34.9185	35.9879	38.2533	36.2466
143.94	2.23429	2.56792	7.90787	8.00441	23.1125	22.3367	34.9489	35.9808	37.8058	36.2351	0.835607	2.56777	6.82047	8.00556	22.7636	22.3583	34.9027	35.9718	38.2201	36.2302
144.94	2.25757	2.56755	7.9331	8.00314	23.1364	22.3314	34.9186	35.9647	37.7924	36.2186	0.860939	2.56741	6.80558	8.00428	22.7635	22.353	34.8943	35.9557	38.1563	36.2137
145.94	2.26215	2.56719	7.97699	8.00186	23.1664	22.3261	34.9208	35.9486	37.7895	36.2022	0.887684	2.56704	6.81313	8.00301	22.7599	22.3477	34.9039	35.9397	38.1447	36.1973
146.94	2.2952	2.56683	8.03928	8.00059	23.1641	22.3208	34.9293	35.9326	37.7936	36.1858	0.921568	2.56668	6.81019	8.00173	22.8029	22.3424	34.9283	35.9236	38.1519	36.1809
147.94	2.29621	2.56646	8.06788	7.99931	23.163	22.3155	34.9241	35.9166	37.8074	36.1694	0.938839	2.56632	6.81153	8.00046	22.8561	22.337	34.9644	35.9076	38.1551	36.1645
148.94	2.30578	2.5661	8.0624	7.99804	23.1808	22.3102	34.9252	35.9006	37.7934	36.153	0.903896	2.56595	6.82241	7.99918	22.8957	22.3317	34.9648	35.8917	38.1473	36.1481
149.94	2.30893	2.56574	8.02852	7.99676	23.1736	22.3049	34.9062	35.8846	37.7692	36.1367	0.866924	2.56559	6.82417	7.99791	22.871	22.3264	34.9488	35.8757	38.1231	36.1318
150.94	2.27503	2.56537	7.9734	7.99549	23.1285	22.2996	34.839	35.8687	37.6982	36.1204	0.826255	2.56523	6.81047	7.99664	22.8229	22.3211	34.8955	35.8598	38.0812	36.1155
151.94	2.25931	2.56501	7.94346	7.99422	23.0698	22.2943	34.7553	35.8528	37.6039	36.1041	0.811169	2.56486	6.79633	7.99536	22.7812	22.3158	34.8408	35.8439	37.9917	36.0992
152.94	2.24733	2.56465	7.93075	7.99294	23.0321	22.289	34.7073	35.8369	37.5399	36.0878	0.832247	2.5645	6.79401	7.99409	22.7387	22.3105	34.8227	35.828	37.9519	36.0829
153.94	2.27743	2.56428	7.95216	7.99167	23.0106	22.2838	34.6862	35.821	37.4731	36.0716	0.919413	2.56414	6.79756	7.99281	22.7439	22.3052	34.7834	35.8121	37.9264	36.0667
154.94	2.2872	2.56392	7.97361	7.9904	22.9823	22.2785	34.6846	35.8052	37.4629	36.0554	0.966698	2.56377	6.82842	7.99154	22.7701	22.2999	34.7629	35.7963	37.9151	36.0505
155.94	2.26017	2.56356	7.95685	7.98912	22.9331	22.2732	34.6558	35.7894	37.4229	36.0392	0.9683	2.56341	6.84917	7.99027	22.785	22.2946	34.7131	35.7805	37.9162	36.0343
156.94	2.20089	2.56319	7.98033	7.98785	22.8611	22.2679	34.6073	35.7736	37.3883	36.023	0.973466	2.56305	6.82603	7.989	22.7596	22.2893	34.6763	35.7647	37.8696	36.0182
157.94	2.18248	2.56283	7.99007	7.98658	22.7975	22.2626	34.6005	35.7578	37.3561	36.0069	0.980065	2.56268	6.8224	7.98772	22.7416	22.284	34.6334	35.7489	37.8712	36.002
158.94	2.16542	2.56247	7.97421	7.98531	22.7644	22.2573	34.5841	35.742	37.3477	35.9907	1.01241	2.56232	6.83528	7.98645	22.7468	22.2788	34.6396	35.7332	37.8595	35.9859
159.94	2.16526	2.5621	7.96848	7.98403	22.7861	22.2521	34.595	35.7263	37.3545	35.9746	1.0305	2.56196	6.83568	7.98518	22.7649	22.2735	34.6094	35.7175	37.8769	35.9698
160.94	2.21204	2.56174	7.96419	7.98276	22.8058	22.2468	34.5849	35.7106	37.3196	35.9586	1.06303	2.5616	6.853	7.98391	22.7793	22.2682	34.5793	35.7018	37.8761	35.9537
161.94	2.2329	2.56138	7.93953	7.98149	22.8059	22.2415	34.6005	35.6949	37.2968	35.9425	1.12047	2.56123	6.89197	7.98264	22.7747	22.2629	34.5641	35.6861	37.8694	35.9377
162.94	2.19588	2.56102	7.91094	7.98022	22.8001	22.2362	34.5921	35.6792	37.2781	35.9265	1.13023	2.56087	6.94561	7.98137	22.7768	22.2576	34.5241	35.6705	37.8465	35.9217
163.94	2.17402	2.56065	7.92091	7.97895	22.7925	22.231	34.5469	35.6636	37.25	35.9105	1.12881	2.56051	6.93872	7.98009	22.7579	22.2524	34.4704	35.6548	37.8183	35.9057
164.94	2.13345	2.56029	7.92467	7.97768	22.7701	22.2257	34.4833	35.648	37.2235	35.8945	1.12444	2.56015	6.89221	7.97882	22.734	22.2471	34.449	35.6392	37.7626	35.8897
165.94	2.12549	2.55993	7.92638	7.97641	22.7504	22.2205	34.4503	35.6324	37.1942	35.8786	1.13398	2.55978	6.87335	7.97755	22.7092	22.2418	34.4195	35.6236	37.6873	35.8738
166.94	2.10087	2.55957	7.90001	7.97514	22.743	22.2152	34.4219	35.6168	37.1658	35.8626	1.11577	2.55942	6.86991	7.97628	22.6896	22.2365	34.4108	35.6081	37.626	35.8579
167.94	2.10786	2.5592	7.88151	7.97387	22.7345	22.2099	34.3906	35.6012	37.1298	35.8467	1.11277	2.55906	6.88079	7.97501	22.6695	22.2313	34.4015	35.5925	37.6047	35.842
168.94	2.09745	2.55884	7.85779	7.9726	22.7148	22.2047	34.349	35.5857	37.0968	35.8308	1.10421	2.5587	6.87706	7.97374	22.658	22.226	34.3822	35.577	37.6177	35.8261
169.94	2.07666	2.55848	7.84138	7.97133	22.7057	22.1994	34.314	35.5702	37.0774	35.815	1.10592	2.55833	6.89092	7.97247	22.6422	22.2207	34.3567	35.5615	37.6216	35.8102
170.94	2.06606	2.55812	7.8511	7.97006	22.7027	22.1942	34.2712	35.5547	37.0615	35.7991	1.10483	2.55797	6.89569	7.9712	22.6285	22.2155	34.3528	35.546	37.5849	35.7944
171.94	2.08342	2.55775	7.86573	7.96879	22.7041	22.1889	34.2578	35.5392	37.0539	35.7833	1.089	2.55761	6.90767	7.96993	22.6136	22.2102	34.3542	35.5306	37.5595	35.7786
172.94	2.07726	2.55739	7.89043	7.96752	22.7068	22.1837	34.2076	35.5238	37.0521	35.7675	1.08703	2.55725	6.9137	7.96867	22.598	22.205	34.3547	35.5152	37.5282	35.7628
173.94	2.08712	2.55703	7.90942	7.96626	22.6917	22.1784	34.1767	35.5084	37.0581	35.7518	1.10199	2.55689	6.93016	7.9674	22.5855	22.1997	34.345	35.4997	37.4895	35.747
174.94	2.11077	2.55667	7.91886	7.96499	22.6912	22.1732	34.1666	35.493	37.0386	35.736	1.12116	2.55652	6.94976	7.96613	22.5836	22.1945	34.3497	35.4844	37.4824	35.7313
175.94	2.12959	2.55631	7.92713	7.96372	22.6857	22.1679	34.1338	35.4776	37.032	35.7203	1.12074	2.55616	6.95607	7.96486	22.5779	22.1892	34.3212	35.469	37.4863	35.7156
176.94	2.11718	2.55594	7.93473	7.96245	22.6885	22.1627	34.1097	35.4622	36.9896	35.7046	1.1388	2.5558	6.97106	7.96359	22.5578	22.184	34.3155	35.4536	37.4736	35.6999
177.94	2.13923	2.55558	7.95169	7.96119	22.6989	22.1575	34.0954	35.4469	36.9604	35.6889	1.18866	2.55544	6.96846	7.96233	22.5625	22.1787	34.2864	35.4383	37.4615	35.6842
178.94	2.16801	2.55522	7.95295	7.95992	22.7233	22.1522	34.1085	35.4316	36.9899	35.6733	1.21163	2.55508	7.00574	7.96106	22.5886	22.1735	34.2576	35.423	37.441	35.6686
179.94	2.18036	2.55486	7.95142	7.95865	22.7056	22.147	34.1169	35.4163	36.9701	35.6576	1.22748	2.55471	7.02507	7.95979	22.6003	22.1682	34.2486	35.4077	37.4604	35.6529
180.94	2.18102	2.5545	7.9426	7.95738	22.6664	22.1418	34.1041	35.401	36.951	35.642	1.24283	2.55435	7.03572	7.95852	22.6061	22.163	34.2371	35.3925	37.4581	35.6373
181.94	2.18989	2.55414	7.94062	7.95612	22.6348	22.1365	34.0923	35.3858	36.8968	35.6264	1.254	2.55399	6.98979	7.95726	22.588	22.1578	34.2184	35.3772	37.4345	35.6217
182.94	2.19655	2.55377	7.93956	7.95485	22.6041	22.1313	34.0738	35.3705	36.8587	35.6109	1.2539	2.55363	6.92974	7.95599	22.5649	22.1525	34.2097	35.362	37.396	35.6062
183.94	2.19273	2.55341	7.92373	7.95359	22.5608	22.1261	34.0559	35.3553	36.8056	35.5953	1.23095	2.55327	6.88132	7.95472	22.5111	22.1473	34.2028	35.3468	37.3378	35.5906
184.94	2.21285	2.55305	7.9175	7.95232	22.5585	22.1209	34.0347	35.3401	36.7557	35.5798	1.20787	2.55291	6.87579	7.95346	22.5141	22.1421	34.2058	35.3316	37.2871	35.5751
185.94	2.21744	2.55269	7.91303	7.95105	22.6006	22.1156	34.0383	35.325	36.7585	35.5643	1.22206	2.55254	6.89813	7.95219	22.5464	22.1368	34.1912	35.3165	37.277	35.5596
186.94	2.22291	2.55233	7.91202	7.94979	22.6364	22.1104	34.0637	35.3098	36.7424	35.5488	1.25345	2.55218	6.93604	7.95093	22.5995	22.1316	34.1931	35.3013	37.2725	35.5442
187.94	2.25547	2.55197	7.93004	7.94852	22.6653	22.1052	34.0589	35.2947	36.7618	35.5333	1.28433	2.55182	6.97562	7.94966	22.6057	22.1264	34.1641	35.2862	37.2965	35.5287
188.94	2.27966	2.55161	7.92061	7.94726	22.6537	22.1	34.0067	35.2796	36.7442	35.5179	1.30585	2.55146	6.992	7.9484	22.577	22.1212	34.1122	35.2711	37.285	35.5133
189.94	2.26875	2.55124	7.90641	7.94599	22.6213	22.0948	33.9338	35.2645	36.7195	35.5025	1.31975	2.5511	6.98337	7.94713	22.5154	22.1159	34.0722	35.2561	37.2758	35.4979
190.94	2.25905	2.55088	7.87856	7.94473	22.6153	22.0896	33.894	35.2494	36.6757	35.4871	1.31189	2.55074	6.9755	7.94587	22.4538	22.1107	34.0455	35.241	37.2813	35.4825
191.94	2.21966	2.55052	7.82989	7.94347	22.5945	22.0844	33.8688	35.2344	36.6374	35.4717	1.33148	2.55038	6.97966	7.9446	22.4131	22.1055	34.0322	35.226	37.279	35.4671
192.94	2.14316	2.55016	7.7836	7.9422	22.5781	22.0792	33.8434	35.2194	36.5803	35.4564	1.32812	2.55002	6.99188	7.94334	22.3919	22.1003	34.0204	35.211	37.253	35.4518
193.94	2.10646	2.5498	7.75911	7.94094	22.5619	22.074	33.8065	35.2044	36.5194	35.441	1.33346	2.54966	6.98274	7.94208	22.3893	22.0951	34.009	35.196	37.2017	35.4365
194.94	2.09771	2.54944	7.73695	7.93968	22.5535	22.0688	33.7824	35.1894	36.4743	35.4257	1.35197	2.54929	6.9953	7.94081	22.4022	22.0899	33.979	35.181	37.1334	35.4212
195.94	2.09337	2.54908	7.75787	7.93841	22.5425	22.0636	33.7579	35.1744	36.4579	35.4105	1.36242	2.54893	7.01768	7.93955	22.408	22.0847	33.9331	35.166	37.0675	35.4059
196.94	2.09709	2.54872	7.78255	7.93715	22.5478	22.0584	33.7197	35.1595	36.4265	35.3952	1.32163	2.54857	7.02368	7.93829	22.4302	22.0795	33.8659	35.1511	37.0339	35.3906
197.94	2.14868	2.54836	7.79851	7.93589	22.519	22.0532	33.7127	35.1445	36.4078	35.3799	1.30439	2.54821	7.0296	7.93702	22.4454	22.0743	33.8501	35.1362	37.0483	35.3754
198.94	2.19746	2.548	7.79669	7.93462	22.5008	22.048	33.7011	35.1296	36.3971	35.3647	1.29784	2.54785	7.03605	7.93576	22.458	22.0691	33.8143	35.1213	37.0578	35.3602
199.94	2.24014	2.54763	7.80163	7.93336	22.4859	22.0428	33.7067	35.1147	36.4115	35.3495	1.26189	2.54749	7.02382	7.9345	22.4576	22.0639	33.8006	35.1064	37.0746	35.345
200.94	2.26199	2.54727	7.78405	7.9321	22.487	22.0376	33.711	35.0999	36.4207	35.3343	1.28638	2.54713	6.99152	7.93324	22.4804	22.0587	33.8176	35.0916	37.0992	35.3298
201.94	2.28026	2.54691	7.76988	7.93084	22.5004	22.0324	33.6977	35.085	36.4309	35.3192	1.34642	2.54677	6.99877	7.93197	22.4867	22.0535	33.8721	35.0767	37.1238	35.3146
202.94	2.30849	2.54655	7.76223	7.92958	22.5074	22.0272	33.6941	35.0702	36.4455	35.304	1.4207	2.54641	7.01317	7.93071	22.4946	22.0483	33.8831	35.0619	37.1112	35.2995
203.94	2.31614	2.54619	7.74494	7.92832	22.5221	22.0221	33.6897	35.0554	36.4612	35.2889	1.47114	2.54605	7.03369	7.92945	22.4786	22.0431	33.893	35.0471	37.1047	35.2844
204.94	2.3028	2.54583	7.72911	7.92706	22.5146	22.0169	33.6799	35.0406	36.4323	35.2738	1.53559	2.54569	7.06879	7.92819	22.4488	22.0379	33.8954	35.0324	37.0367	35.2693
205.94	2.26358	2.54547	7.73861	7.92579	22.498	22.0117	33.6221	35.0259	36.3875	35.2587	1.54717	2.54533	7.09254	7.92693	22.4195	22.0327	33.9026	35.0176	36.9474	35.2542
206.94	2.20182	2.54511	7.75204	7.92453	22.4639	22.0065	33.5648	35.0111	36.34	35.2437	1.53414	2.54497	7.11267	7.92567	22.3906	22.0275	33.9035	35.0029	36.8871	35.2392
207.94	2.16303	2.54475	7.73477	7.92327	22.4592	22.0014	33.5149	34.9964	36.3083	35.2286	1.507	2.54461	7.10813	7.92441	22.3877	22.0224	33.8903	34.9881	36.8591	35.2241
208.94	2.12483	2.54439	7.75773	7.92201	22.4695	21.9962	33.4791	34.9817	36.2943	35.2136	1.47803	2.54425	7.0873	7.92315	22.3883	22.0172	33.8771	34.9734	36.8577	35.2091
209.94	2.14014	2.54403	7.77608	7.92075	22.4766	21.991	33.5125	34.967	36.2669	35.1986	1.48649	2.54389	7.09945	7.92189	22.4183	22.012	33.8722	34.9588	36.8745	35.1941
210.94	2.15064	2.54367	7.77442	7.91949	22.4324	21.9859	33.5679	34.9523	36.2749	35.1837	1.47291	2.54353	7.07422	7.92063	22.4495	22.0068	33.8479	34.9441	36.8914	35.1792
211.94	2.15013	2.54331	7.78084	7.91823	22.4059	21.9807	33.614	34.9377	36.2222	35.1687	1.48068	2.54317	7.05446	7.91937	22.4691	22.0016	33.8296	34.9295	36.8904	35.1642
212.94	2.1429	2.54295	7.8012	7.91698	22.3538	21.9755	33.6098	34.923	36.1811	35.1538	1.46432	2.54281	7.0478	7.91811	22.4804	21.9965	33.8079	34.9149	36.8997	35.1493
213.94	2.14292	2.54259	7.76644	7.91572	22.3207	21.9704	33.5946	34.9084	36.1312	35.1388	1.41972	2.54245	7.04238	7.91685	22.4704	21.9913	33.7714	34.9003	36.8812	35.1344
214.94	2.12349	2.54223	7.74736	7.91446	22.269	21.9652	33.5253	34.8938	36.0692	35.124	1.40921	2.54209	7.04603	7.91559	22.4711	21.9861	33.7356	34.8857	36.8381	35.1195
215.94	2.14049	2.54187	7.73637	7.9132	22.208	21.9601	33.4754	34.8793	36.033	35.1091	1.38931	2.54173	7.00958	7.91433	22.4309	21.981	33.7174	34.8711	36.8353	35.1046
216.94	2.1549	2.54151	7.74406	7.91194	22.1816	21.9549	33.4118	34.8647	36.0041	35.0942	1.38165	2.54137	7.00041	7.91307	22.4212	21.9758	33.703	34.8566	36.8282	35.0898
217.94	2.16777	2.54115	7.74825	7.91068	22.1828	21.9498	33.3606	34.8502	35.9839	35.0794	1.37947	2.54101	6.97952	7.91182	22.4518	21.9707	33.688	34.842	36.8016	35.0749
218.94	2.18271	2.54079	7.74431	7.90943	22.1686	21.9446	33.359	34.8356	35.9776	35.0646	1.40513	2.54065	6.95883	7.91056	22.4875	21.9655	33.7099	34.8275	36.7611	35.0601
219.94	2.20098	2.54043	7.72938	7.90817	22.1444	21.9395	33.3469	34.8212	35.9766	35.0498	1.39562	2.54029	6.97289	7.9093	22.4832	21.9603	33.7342	34.813	36.7112	35.0453
220.94	2.19677	2.54007	7.73795	7.90691	22.1485	21.9343	33.3126	34.8067	35.9523	35.035	1.38094	2.53993	6.9877	7.90804	22.4783	21.9552	33.7382	34.7986	36.6794	35.0306
221.94	2.19441	2.53971	7.70738	7.90565	22.1573	21.9292	33.2793	34.7922	35.9407	35.0202	1.38857	2.53957	7.00024	7.90679	22.4502	21.95	33.7222	34.7841	36.6446	35.0158
222.94	2.17857	2.53935	7.67997	7.9044	22.1516	21.924	33.2723	34.7778	35.931	35.0055	1.38247	2.53921	6.98785	7.90553	22.4125	21.9449	33.6984	34.7697	36.6102	35.0011
223.94	2.17337	2.53899	7.63944	7.90314	22.1843	21.9189	33.2668	34.7633	35.9257	34.9908	1.42933	2.53885	7.00066	7.90427	22.3834	21.9397	33.6617	34.7553	36.5921	34.9864
224.94	2.16253	2.53864	7.62992	7.90189	22.2215	21.9138	33.2529	34.7489	35.9306	34.9761	1.48088	2.53849	6.99676	7.90302	22.3712	21.9346	33.6249	34.7409	36.6012	34.9717
225.94	2.17242	2.53828	7.61449	7.90063	22.2352	21.9086	33.2839	34.7345	35.9577	34.9614	1.51314	2.53813	6.99308	7.90176	22.3811	21.9295	33.6095	34.7265	36.6011	34.957
226.94	2.18281	2.53792	7.59312	7.89937	22.217	21.9035	33.2512	34.7202	35.9732	34.9467	1.52112	2.53777	6.96877	7.9005	22.3691	21.9243	33.5905	34.7121	36.5749	34.9423
227.94	2.18895	2.53756	7.61216	7.89812	22.1843	21.8984	33.1998	34.7058	35.9847	34.9321	1.54309	2.53741	6.97616	7.89925	22.345	21.9192	33.5937	34.6978	36.5459	34.9277
228.94	2.20793	2.5372	7.63542	7.89686	22.1671	21.8932	33.1273	34.6915	35.9747	34.9175	1.54397	2.53705	6.96785	7.89799	22.3264	21.914	33.5735	34.6835	36.5229	34.9131
229.94	2.1878	2.53684	7.6464	7.89561	22.1335	21.8881	33.0657	34.6772	35.9241	34.9029	1.52006	2.5367	6.96931	7.89674	22.3283	21.9089	33.5533	34.6692	36.514	34.8985
230.94	2.16863	2.53648	7.67197	7.89435	22.1208	21.883	33.0215	34.6629	35.8936	34.8883	1.53522	2.53634	6.96683	7.89548	22.2994	21.9038	33.5364	34.6549	36.4665	34.8839
231.94	2.13718	2.53612	7.69387	7.8931	22.1105	21.8779	32.9938	34.6486	35.8588	34.8737	1.53913	2.53598	7.0038	7.89423	22.2784	21.8986	33.5133	34.6406	36.4621	34.8693
232.94	2.09365	2.53576	7.70761	7.89184	22.1088	21.8727	33.0137	34.6343	35.8318	34.8592	1.53204	2.53562	7.01537	7.89297	22.271	21.8935	33.511	34.6264	36.4518	34.8548
233.94	2.05638	2.5354	7.71097	7.89059	22.1122	21.8676	33.0324	34.6201	35.798	34.8446	1.53401	2.53526	7.01112	7.89172	22.2643	21.8884	33.5036	34.6121	36.4411	34.8403
234.94	2.06823	2.53504	7.71645	7.88934	22.1057	21.8625	33.0381	34.6059	35.7893	34.8301	1.5537	2.5349	7.01367	7.89046	22.2653	21.8833	33.5043	34.5979	36.4332	34.8258
235.94	2.07809	2.53469	7.71445	7.88808	22.1108	21.8574	33.0164	34.5917	35.7835	34.8156	1.53259	2.53454	7.02837	7.88921	22.2586	21.8781	33.496	34.5837	36.4453	34.8113
236.94	2.06022	2.53433	7.68783	7.88683	22.113	21.8523	33.0008	34.5775	35.7579	34.8012	1.50928	2.53418	7.00081	7.88796	22.246	21.873	33.472	34.5695	36.4513	34.7968
237.94	2.06899	2.53397	7.67784	7.88558	22.0978	21.8472	32.9716	34.5633	35.7236	34.7867	1.49108	2.53383	6.96306	7.8867	22.2223	21.8679	33.464	34.5554	36.4323	34.7824
238.94	2.08592	2.53361	7.67024	7.88432	22.0898	21.8421	32.9508	34.5492	35.6983	34.7723	1.4796	2.53347	6.92637	7.88545	22.2154	21.8628	33.434	34.5412	36.4033	34.7679
239.94	2.07518	2.53325	7.6528	7.88307	22.0918	21.837	32.9334	34.535	35.679	34.7578	1.46867	2.53311	6.92559	7.8842	22.2252	21.8577	33.4141	34.5271	36.3745	34.7535
240.94	2.06624	2.53289	7.65031	7.88182	22.0853	21.8319	32.9417	34.5209	35.6555	34.7434	1.47232	2.53275	6.91554	7.88294	22.2185	21.8526	33.3773	34.513	36.3446	34.7391
241.94	2.0698	2.53253	7.65614	7.88056	22.0382	21.8268	32.9528	34.5068	35.6247	34.7291	1.4751	2.53239	6.92865	7.88169	22.2349	21.8475	33.3498	34.4989	36.3017	34.7248
242.94	2.08658	2.53218	7.64698	7.87931	22.0248	21.8217	32.9524	34.4927	35.6211	34.7147	1.46561	2.53203	6.95291	7.88044	22.24	21.8423	33.3253	34.4848	36.2692	34.7104
243.94	2.12794	2.53182	7.64252	7.87806	22.0287	21.8166	32.9472	34.4786	35.6098	34.7004	1.45879	2.53167	6.97165	7.87919	22.2567	21.8372	33.3181	34.4708	36.2266	34.6961
244.94	2.17133	2.53146	7.67507	7.87681	22.0102	21.8115	32.9207	34.4646	35.5694	34.686	1.46929	2.53132	6.97493	7.87794	22.2603	21.8321	33.3053	34.4567	36.1765	34.6817
245.94	2.16329	2.5311	7.67466	7.87556	22.0136	21.8064	32.9119	34.4506	35.5513	34.6717	1.45989	2.53096	6.97753	7.87668	22.2663	21.827	33.274	34.4427	36.1301	34.6674
246.94	2.1624	2.53074	7.67695	7.87431	22.0261	21.8013	32.875	34.4365	35.4952	34.6574	1.44269	2.5306	6.95389	7.87543	22.2734	21.8219	33.253	34.4287	36.0999	34.6531
247.94	2.14426	2.53039	7.68906	7.87306	22.0205	21.7962	32.857	34.4226	35.4447	34.6432	1.43811	2.53024	6.94685	7.87418	22.2664	21.8168	33.2387	34.4147	36.0796	34.6389
248.94	2.12134	2.53003	7.70017	7.87181	22.025	21.7911	32.8475	34.4086	35.3978	34.6289	1.4743	2.52988	6.93611	7.87293	22.3004	21.8117	33.2433	34.4008	36.0874	34.6246
249.94	2.11648	2.52967	7.70583	7.87056	22.0191	21.786	32.8477	34.3946	35.3902	34.6147	1.4905	2.52953	6.98171	7.87168	22.3267	21.8067	33.2288	34.3868	36.1233	34.6104
250.94	2.10716	2.52931	7.70239	7.86931	22.0142	21.7809	32.8118	34.3807	35.3242	34.6005	1.49458	2.52917	6.97585	7.87043	22.2979	21.8016	33.2105	34.3729	36.0967	34.5962
251.94	2.07904	2.52895	7.65728	7.86806	22.0065	21.7759	32.7869	34.3667	35.2945	34.5863	1.48006	2.52881	6.98345	7.86918	22.26	21.7965	33.1798	34.3589	36.0734	34.582
252.94	2.05944	2.5286	7.62797	7.86681	21.9663	21.7708	32.7385	34.3528	35.2603	34.5721	1.46675	2.52845	6.94778	7.86793	22.2147	21.7914	33.1709	34.345	36.0384	34.5678
253.94	2.07144	2.52824	7.57781	7.86556	21.9423	21.7657	32.6766	34.3389	35.2347	34.5579	1.41863	2.52809	6.90417	7.86668	22.1569	21.7863	33.1703	34.3312	36.0116	34.5537
254.94	2.08256	2.52788	7.55558	7.86431	21.9285	21.7606	32.6113	34.325	35.1906	34.5438	1.41029	2.52774	6.88763	7.86543	22.1294	21.7812	33.1529	34.3173	35.9829	34.5395
255.94	2.1076	2.52752	7.53705	7.86306	21.913	21.7556	32.5949	34.3112	35.1874	34.5296	1.38666	2.52738	6.883	7.86418	22.1035	21.7761	33.1315	34.3034	35.968	34.5254
256.94	2.13547	2.52716	7.53864	7.86181	21.9048	21.7505	32.6047	34.2973	35.194	34.5155	1.38135	2.52702	6.87958	7.86293	22.1018	21.7711	33.1285	34.2896	35.9521	34.5113
257.94	2.13484	2.52681	7.53911	7.86056	21.9081	21.7454	32.5883	34.2835	35.1698	34.5014	1.37525	2.52666	6.87123	7.86168	22.0754	21.766	33.0959	34.2758	35.9249	34.4972
258.94	2.1514	2.52645	7.55562	7.85931	21.8977	21.7404	32.5802	34.2697	35.1573	34.4873	1.37277	2.52631	6.86167	7.86044	22.0853	21.7609	33.0701	34.262	35.9016	34.4831
259.94	2.12828	2.52609	7.57233	7.85806	21.8898	21.7353	32.5329	34.2559	35.1699	34.4733	1.39285	2.52595	6.8515	7.85919	22.0781	21.7558	33.0336	34.2482	35.8934	34.4691
260.94	2.11228	2.52573	7.57818	7.85682	21.8759	21.7302	32.4862	34.2421	35.1468	34.4592	1.40756	2.52559	6.82604	7.85794	22.0653	21.7508	33.0302	34.2344	35.8852	34.455
261.94	2.08963	2.52538	7.58213	7.85557	21.8888	21.7252	32.47	34.2284	35.1553	34.4452	1.4329	2.52523	6.84231	7.85669	22.0555	21.7457	33.0412	34.2207	35.8574	34.441
262.94	2.06473	2.52502	7.57238	7.85432	21.8796	21.7201	32.4528	34.2146	35.1559	34.4312	1.44326	2.52488	6.85807	7.85544	22.067	21.7406	33.051	34.2069	35.8235	34.427
263.94	2.03434	2.52466	7.53919	7.85307	21.8711	21.7151	32.4525	34.2009	35.1668	34.4172	1.44579	2.52452	6.87753	7.8542	22.0588	21.7356	33.0429	34.1932	35.7946	34.413
264.94	2.02721	2.52431	7.52402	7.85183	21.8433	21.71	32.4654	34.1872	35.1489	34.4032	1.43819	2.52416	6.88162	7.85295	22.0412	21.7305	33.0209	34.1795	35.7775	34.3991
265.94	2.04165	2.52395	7.51816	7.85058	21.84	21.7049	32.4663	34.1735	35.1252	34.3893	1.4339	2.52381	6.88794	7.8517	22.0574	21.7254	33.0071	34.1658	35.7672	34.3851
266.94	2.04288	2.52359	7.54119	7.84933	21.8217	21.6999	32.4501	34.1598	35.1154	34.3753	1.43377	2.52345	6.89882	7.85046	22.06	21.7204	32.9599	34.1522	35.7792	34.3712
267.94	2.04166	2.52323	7.57433	7.84809	21.8119	21.6949	32.4182	34.1461	35.0847	34.3614	1.42981	2.52309	6.88763	7.84921	22.0817	21.7153	32.912	34.1385	35.8022	34.3573
268.94	2.02786	2.52288	7.59349	7.84684	21.7933	21.6898	32.4071	34.1325	35.0638	34.3475	1.44404	2.52273	6.90416	7.84796	22.0885	21.7103	32.8946	34.1249	35.8242	34.3434
269.94	2.03579	2.52252	7.58953	7.8456	21.7952	21.6848	32.4019	34.1189	35.0481	34.3336	1.45339	2.52238	6.9136	7.84672	22.0676	21.7052	32.8855	34.1112	35.8593	34.3295
270.94	2.0396	2.52216	7.57111	7.84435	21.7901	21.6797	32.421	34.1053	35.0308	34.3198	1.47756	2.52202	6.91586	7.84547	22.0473	21.7002	32.8947	34.0976	35.8672	34.3156
271.94	2.049	2.52181	7.58331	7.84311	21.7551	21.6747	32.4047	34.0917	35.0177	34.3059	1.47972	2.52166	6.93542	7.84423	22.0322	21.6951	32.8944	34.0841	35.8591	34.3018
272.94	2.07367	2.52145	7.55328	7.84186	21.7188	21.6696	32.3952	34.0781	35.0004	34.2921	1.49852	2.52131	6.93812	7.84298	22.0171	21.6901	32.8961	34.0705	35.8256	34.2879
273.94	2.08968	2.52109	7.56166	7.84062	21.7231	21.6646	32.3639	34.0645	34.9874	34.2782	1.49905	2.52095	6.95448	7.84174	21.9836	21.685	32.8692	34.0569	35.7816	34.2741
274.94	2.09014	2.52074	7.55475	7.83937	21.7434	21.6596	32.3174	34.051	34.9753	34.2644	1.51183	2.52059	6.96973	7.84049	21.9548	21.68	32.841	34.0434	35.7454	34.2603
275.94	2.10699	2.52038	7.52997	7.83813	21.776	21.6545	32.2949	34.0374	34.9888	34.2507	1.53917	2.52024	6.99977	7.83925	21.9495	21.675	32.792	34.0299	35.722	34.2465
276.94	2.11779	2.52002	7.50842	7.83688	21.7893	21.6495	32.3091	34.0239	35.0156	34.2369	1.55686	2.51988	7.0066	7.838	21.9362	21.6699	32.7585	34.0163	35.6952	34.2328
277.94	2.12936	2.51967	7.45649	7.83564	21.7988	21.6445	32.313	34.0104	35.0325	34.2231	1.53505	2.51952	6.98293	7.83676	21.9283	21.6649	32.7085	34.0029	35.6596	34.219
278.94	2.13662	2.51931	7.42185	7.8344	21.7598	21.6395	32.3064	33.9969	35.0447	34.2094	1.49053	2.51917	6.93383	7.83552	21.8913	21.6599	32.6892	33.9894	35.6156	34.2053
279.94	2.1198	2.51895	7.37192	7.83315	21.7374	21.6344	32.3192	33.9834	35.0524	34.1957	1.47066	2.51881	6.92762	7.83427	21.8967	21.6548	32.6696	33.9759	35.5976	34.1916
280.94	2.09191	2.5186	7.3408	7.83191	21.6851	21.6294	32.3498	33.97	35.0285	34.182	1.43409	2.51845	6.91501	7.83303	21.8718	21.6498	32.6534	33.9625	35.5602	34.1779
281.94	2.06104	2.51824	7.30908	7.83067	21.6701	21.6244	32.341	33.9566	34.9689	34.1683	1.40776	2.5181	6.92402	7.83179	21.8605	21.6448	32.6461	33.949	35.5496	34.1642
282.94	2.03787	2.51788	7.30242	7.82942	21.6405	21.6194	32.3271	33.9431	34.9021	34.1546	1.39683	2.51774	6.92256	7.83054	21.8711	21.6397	32.6049	33.9356	35.5257	34.1505
283.94	2.02231	2.51753	7.29427	7.82818	21.6394	21.6144	32.301	33.9297	34.8626	34.1409	1.40496	2.51739	6.92213	7.8293	21.8852	21.6347	32.57	33.9222	35.5199	34.1368
284.94	2.03627	2.51717	7.32944	7.82694	21.652	21.6093	32.2795	33.9163	34.8	34.1273	1.42071	2.51703	6.91086	7.82806	21.8579	21.6297	32.5571	33.9088	35.5053	34.1232
285.94	2.05791	2.51682	7.378	7.8257	21.6459	21.6043	32.2416	33.9029	34.7636	34.1137	1.42306	2.51667	6.89711	7.82682	21.8535	21.6247	32.5339	33.8955	35.5103	34.1096
286.94	2.08401	2.51646	7.39462	7.82446	21.6648	21.5993	32.1877	33.8896	34.749	34.1001	1.40637	2.51632	6.86931	7.82557	21.8461	21.6197	32.5073	33.8821	35.5308	34.096
287.94	2.1208	2.5161	7.41206	7.82321	21.6758	21.5943	32.1795	33.8762	34.7242	34.0865	1.41538	2.51596	6.87554	7.82433	21.8014	21.6146	32.4975	33.8688	35.5217	34.0824
288.94	2.13741	2.51575	7.41526	7.82197	21.6829	21.5893	32.1443	33.8629	34.7249	34.0729	1.40637	2.51561	6.898	7.82309	21.7775	21.6096	32.4872	33.8555	35.5222	34.0688
289.94	2.13112	2.51539	7.41047	7.82073	21.6713	21.5843	32.1134	33.8496	34.7271	34.0593	1.37887	2.51525	6.89949	7.82185	21.7504	21.6046	32.4712	33.8421	35.5061	34.0553
290.94	2.10288	2.51504	7.39801	7.81949	21.6352	21.5793	32.0969	33.8363	34.7319	34.0458	1.38039	2.51489	6.91278	7.82061	21.7129	21.5996	32.4626	33.8289	35.482	34.0417
291.94	2.0789	2.51468	7.38278	7.81825	21.5918	21.5743	32.0929	33.823	34.7308	34.0323	1.39646	2.51454	6.92661	7.81937	21.6868	21.5946	32.4539	33.8156	35.4226	34.0282
292.94	2.05408	2.51432	7.40927	7.81701	21.5785	21.5693	32.081	33.8097	34.6999	34.0188	1.4124	2.51418	6.93721	7.81813	21.6614	21.5896	32.4643	33.8023	35.3768	34.0147
293.94	2.0509	2.51397	7.41245	7.81577	21.5568	21.5643	32.0892	33.7965	34.7128	34.0053	1.40904	2.51383	6.95863	7.81689	21.6622	21.5846	32.462	33.7891	35.3507	34.0012
294.94	1.9973	2.51361	7.40208	7.81453	21.5477	21.5593	32.0851	33.7832	34.692	33.9918	1.41272	2.51347	6.98716	7.81565	21.666	21.5796	32.4631	33.7758	35.3301	33.9877
295.94	1.99375	2.51326	7.41005	7.81329	21.546	21.5543	32.067	33.77	34.6737	33.9783	1.38734	2.51312	7.003	7.81441	21.6566	21.5746	32.4479	33.7626	35.3063	33.9743
296.94	1.98071	2.5129	7.40155	7.81205	21.554	21.5493	32.0299	33.7568	34.6583	33.9649	1.34092	2.51276	7.00552	7.81317	21.6477	21.5696	32.4513	33.7494	35.2788	33.9608
297.94	2.01083	2.51255	7.37664	7.81081	21.5411	21.5444	31.9917	33.7436	34.6475	33.9514	1.28458	2.5124	6.97903	7.81193	21.6426	21.5646	32.4181	33.7362	35.2911	33.9474
298.94	2.03643	2.51219	7.36162	7.80957	21.5351	21.5394	31.9741	33.7304	34.6364	33.938	1.2582	2.51205	6.93916	7.81069	21.6463	21.5596	32.3956	33.7231	35.2918	33.934
299.94	2.05846	2.51184	7.3971	7.80833	21.529	21.5344	31.925	33.7173	34.6003	33.9246	1.24466	2.51169	6.91621	7.80945	21.6556	21.5546	32.3817	33.7099	35.2804	33.9206
300.94	2.0695	2.51148	7.39436	7.8071	21.5006	21.5294	31.9109	33.7041	34.572	33.9112	1.23716	2.51134	6.92894	7.80821	21.6709	21.5496	32.3995	33.6968	35.2712	33.9072
301.94	2.0606	2.51113	7.39	7.80586	21.4835	21.5244	31.9066	33.691	34.5345	33.8978	1.24834	2.51098	6.92999	7.80697	21.692	21.5446	32.4174	33.6836	35.2347	33.8938
302.94	2.05157	2.51077	7.42771	7.80462	21.4635	21.5194	31.9018	33.6779	34.4665	33.8845	1.2392	2.51063	6.93352	7.80573	21.6897	21.5396	32.4144	33.6705	35.2156	33.8805
303.94	2.02972	2.51042	7.4299	7.80338	21.4214	21.5145	31.9026	33.6648	34.4358	33.8712	1.24913	2.51027	6.9546	7.8045	21.6893	21.5347	32.424	33.6574	35.2021	33.8672
304.94	2.0111	2.51006	7.42785	7.80214	21.3824	21.5095	31.9093	33.6517	34.3902	33.8578	1.30314	2.50992	6.94514	7.80326	21.6941	21.5297	32.4021	33.6443	35.1815	33.8538
305.94	2.02171	2.50971	7.4322	7.80091	21.3727	21.5045	31.9044	33.6386	34.358	33.8445	1.35171	2.50956	6.90924	7.80202	21.6658	21.5247	32.3819	33.6313	35.1477	33.8405
306.94	2.04589	2.50935	7.45265	7.79967	21.3701	21.4996	31.9011	33.6255	34.3647	33.8312	1.38624	2.50921	6.9099	7.80078	21.645	21.5197	32.3557	33.6182	35.1272	33.8272
307.94	2.09163	2.509	7.47415	7.79843	21.3808	21.4946	31.9126	33.6125	34.376	33.8179	1.41518	2.50885	6.92115	7.79955	21.6349	21.5147	32.3609	33.6052	35.0985	33.814
308.94	2.15772	2.50864	7.47514	7.7972	21.3813	21.4896	31.8981	33.5994	34.3891	33.8047	1.4327	2.5085	6.92107	7.79831	21.6498	21.5098	32.3813	33.5922	35.0918	33.8007
309.94	2.18561	2.50829	7.46718	7.79596	21.369	21.4847	31.8823	33.5864	34.3901	33.7914	1.44568	2.50814	6.92163	7.79707	21.6187	21.5048	32.3895	33.5791	35.0726	33.7875
310.94	2.18176	2.50793	7.43001	7.79472	21.3439	21.4797	31.8578	33.5734	34.372	33.7782	1.4371	2.50779	6.92228	7.79584	21.5985	21.4998	32.3998	33.5662	35.0595	33.7742
311.94	2.17067	2.50758	7.38544	7.79349	21.3193	21.4747	31.8526	33.5604	34.3746	33.765	1.43892	2.50743	6.9217	7.7946	21.5879	21.4949	32.3547	33.5532	35.0584	33.761
312.94	2.14406	2.50722	7.34528	7.79225	21.3269	21.4698	31.8066	33.5475	34.361	33.7518	1.45152	2.50708	6.91399	7.79336	21.5643	21.4899	32.3344	33.5402	35.0601	33.7478
313.94	2.11779	2.50687	7.31987	7.79102	21.3474	21.4648	31.774	33.5345	34.3418	33.7386	1.47531	2.50673	6.92117	7.79213	21.5743	21.4849	32.3279	33.5273	35.0353	33.7346
314.94	2.10586	2.50651	7.32974	7.78978	21.3864	21.4599	31.7494	33.5216	34.309	33.7254	1.465	2.50637	6.94545	7.79089	21.5802	21.48	32.3043	33.5143	35.0304	33.7215
315.94	2.11327	2.50616	7.36697	7.78855	21.4074	21.4549	31.7353	33.5086	34.2624	33.7122	1.46321	2.50602	6.96207	7.78966	21.6151	21.475	32.286	33.5014	35.0205	33.7083
316.94	2.13615	2.5058	7.41214	7.78731	21.4212	21.45	31.7161	33.4957	34.2217	33.6991	1.45714	2.50566	6.97777	7.78842	21.6137	21.4701	32.281	33.4885	35.0043	33.6952
317.94	2.12059	2.50545	7.4258	7.78608	21.4341	21.445	31.7255	33.4828	34.2033	33.686	1.42311	2.50531	7.00239	7.78719	21.6171	21.4651	32.2446	33.4756	35.0117	33.682
318.94	2.13096	2.50509	7.40657	7.78484	21.3938	21.4401	31.7268	33.4699	34.1963	33.6729	1.36761	2.50495	7.00833	7.78595	21.602	21.4601	32.2328	33.4627	35.0025	33.6689
319.94	2.12814	2.50474	7.38136	7.78361	21.3882	21.4351	31.7143	33.457	34.1972	33.6598	1.34834	2.5046	6.98557	7.78472	21.5616	21.4552	32.2205	33.4498	34.9455	33.6558
320.94	2.10957	2.50439	7.38084	7.78237	21.3836	21.4302	31.6885	33.4442	34.1976	33.6467	1.33577	2.50424	6.97639	7.78349	21.5322	21.4502	32.2202	33.437	34.9045	33.6428
321.94	2.0998	2.50403	7.3769	7.78114	21.4091	21.4252	31.6552	33.4313	34.2064	33.6336	1.33838	2.50389	6.96571	7.78225	21.5428	21.4453	32.223	33.4242	34.8745	33.6297
322.94	2.09453	2.50368	7.37461	7.77991	21.4311	21.4203	31.6425	33.4185	34.227	33.6205	1.32855	2.50354	6.94497	7.78102	21.5262	21.4403	32.2257	33.4113	34.8631	33.6166
323.94	2.11391	2.50332	7.38085	7.77867	21.4518	21.4154	31.6348	33.4057	34.2224	33.6075	1.31106	2.50318	6.93678	7.77978	21.5249	21.4354	32.2105	33.3985	34.8483	33.6036
324.94	2.11299	2.50297	7.3949	7.77744	21.455	21.4104	31.6081	33.3929	34.2055	33.5945	1.31928	2.50283	6.92574	7.77855	21.5119	21.4305	32.2164	33.3857	34.8522	33.5906
325.94	2.1247	2.50262	7.39959	7.77621	21.4539	21.4055	31.6114	33.3801	34.1939	33.5815	1.30599	2.50247	6.91119	7.77732	21.5175	21.4255	32.2191	33.3729	34.8718	33.5776
326.94	2.1202	2.50226	7.36435	7.77498	21.4341	21.4006	31.6219	33.3673	34.1892	33.5685	1.29262	2.50212	6.90945	7.77609	21.4887	21.4206	32.208	33.3602	34.8609	33.5646
327.94	2.12487	2.50191	7.35665	7.77374	21.4161	21.3956	31.594	33.3546	34.1521	33.5555	1.29901	2.50177	6.89653	7.77485	21.4754	21.4156	32.1903	33.3474	34.8363	33.5516
328.94	2.11513	2.50155	7.38212	7.77251	21.3817	21.3907	31.5781	33.3418	34.0881	33.5425	1.29791	2.50141	6.88206	7.77362	21.4812	21.4107	32.1625	33.3347	34.8144	33.5386
329.94	2.11522	2.5012	7.38623	7.77128	21.3777	21.3858	31.5767	33.3291	34.0364	33.5296	1.31708	2.50106	6.86111	7.77239	21.4686	21.4058	32.1266	33.322	34.7973	33.5257
330.94	2.13666	2.50085	7.41473	7.77005	21.3772	21.3809	31.584	33.3164	34.0225	33.5166	1.32406	2.5007	6.8731	7.77116	21.4699	21.4008	32.1063	33.3092	34.7692	33.5127
331.94	2.15244	2.50049	7.45421	7.76882	21.367	21.376	31.5852	33.3036	34.0245	33.5037	1.31339	2.50035	6.88138	7.76993	21.4665	21.3959	32.0659	33.2965	34.756	33.4998
332.94	2.14081	2.50014	7.47422	7.76759	21.3564	21.371	31.5692	33.291	34.013	33.4908	1.31013	2.5	6.90118	7.76869	21.4762	21.391	32.0552	33.2839	34.7553	33.4869
333.94	2.097	2.49979	7.47363	7.76636	21.3748	21.3661	31.568	33.2783	33.9987	33.4779	1.2986	2.49964	6.92933	7.76746	21.4684	21.3861	32.0328	33.2712	34.7545	33.474
334.94	2.09353	2.49943	7.47711	7.76513	21.3594	21.3612	31.5618	33.2656	34.0041	33.465	1.31378	2.49929	6.97191	7.76623	21.4556	21.3811	32.0171	33.2585	34.7461	33.4611
335.94	2.06491	2.49908	7.47627	7.76389	21.3741	21.3563	31.5772	33.253	33.9783	33.4521	1.28794	2.49894	6.99031	7.765	21.4606	21.3762	31.9782	33.2459	34.7065	33.4483
336.94	2.0524	2.49873	7.46793	7.76266	21.3497	21.3514	31.5481	33.2403	33.9495	33.4393	1.2815	2.49858	6.98955	7.76377	21.4616	21.3713	31.9765	33.2332	34.6715	33.4354
337.94	2.07401	2.49837	7.45349	7.76143	21.3705	21.3465	31.5435	33.2277	33.9251	33.4264	1.30542	2.49823	7.02203	7.76254	21.4753	21.3664	31.9802	33.2206	34.6416	33.4226
338.94	2.11786	2.49802	7.46191	7.7602	21.4031	21.3416	31.563	33.2151	33.9311	33.4136	1.34681	2.49788	7.0454	7.76131	21.4986	21.3615	32.0102	33.208	34.6169	33.4098
339.94	2.11695	2.49767	7.44762	7.75898	21.4209	21.3367	31.6124	33.2025	33.922	33.4008	1.33779	2.49752	7.04698	7.76008	21.5142	21.3566	32.0012	33.1954	34.6028	33.397
340.94	2.10798	2.49731	7.43182	7.75775	21.4201	21.3318	31.607	33.1899	33.9122	33.388	1.31378	2.49717	7.04208	7.75885	21.4714	21.3516	32.0047	33.1829	34.566	33.3842
341.94	2.10814	2.49696	7.42099	7.75652	21.4062	21.3268	31.5911	33.1773	33.8794	33.3752	1.29191	2.49682	7.01445	7.75762	21.4421	21.3467	32.0028	33.1703	34.5776	33.3714
342.94	2.09494	2.49661	7.39012	7.75529	21.3787	21.3219	31.5772	33.1648	33.8425	33.3624	1.27899	2.49646	6.9629	7.75639	21.4202	21.3418	31.9696	33.1577	34.5671	33.3586
343.94	2.08319	2.49625	7.38018	7.75406	21.3476	21.3171	31.5806	33.1522	33.7898	33.3497	1.22713	2.49611	6.92826	7.75517	21.4317	21.3369	31.9398	33.1452	34.5576	33.3459
344.94	2.09003	2.4959	7.35873	7.75283	21.3388	21.3122	31.5374	33.1397	33.7442	33.337	1.22838	2.49576	6.92507	7.75394	21.4041	21.332	31.9103	33.1327	34.5383	33.3331
345.94	2.11829	2.49555	7.37318	7.7516	21.3399	21.3073	31.5411	33.1272	33.7545	33.3242	1.23456	2.49541	6.9449	7.75271	21.4282	21.3271	31.9129	33.1202	34.5287	33.3204
346.94	2.14966	2.49519	7.38449	7.75038	21.3597	21.3024	31.5387	33.1147	33.7765	33.3115	1.268	2.49505	6.96737	7.75148	21.4337	21.3222	31.9022	33.1077	34.5046	33.3077
347.94	2.15418	2.49484	7.40903	7.74915	21.3933	21.2975	31.5264	33.1022	33.815	33.2988	1.28272	2.4947	6.99879	7.75025	21.4107	21.3173	31.9258	33.0952	34.4652	33.295
348.94	2.17365	2.49449	7.43449	7.74792	21.3943	21.2926	31.5082	33.0897	33.8542	33.2861	1.3105	2.49435	7.00385	7.74902	21.4093	21.3124	31.9465	33.0827	34.4783	33.2823
349.94	2.17651	2.49414	7.46527	7.74669	21.3975	21.2877	31.4992	33.0772	33.8551	33.2734	1.32431	2.49399	7.02601	7.7478	21.4326	21.3075	31.9675	33.0703	34.5024	33.2696
350.94	2.16776	2.49378	7.4707	7.74547	21.3786	21.2828	31.482	33.0648	33.8567	33.2608	1.33941	2.49364	7.05056	7.74657	21.4721	21.3026	31.9484	33.0578	34.5242	33.257
351.94	2.15087	2.49343	7.45715	7.74424	21.3709	21.2779	31.4323	33.0523	33.8134	33.2481	1.34013	2.49329	7.04364	7.74534	21.4922	21.2978	31.8905	33.0454	34.5432	33.2443
352.94	2.12938	2.49308	7.45907	7.74301	21.3733	21.2731	31.3854	33.0399	33.7651	33.2355	1.33596	2.49294	7.0395	7.74412	21.4805	21.2929	31.8561	33.033	34.5566	33.2317
353.94	2.14621	2.49273	7.46396	7.74179	21.3453	21.2682	31.3537	33.0275	33.7187	33.2229	1.34133	2.49258	7.04508	7.74289	21.4685	21.288	31.8207	33.0206	34.552	33.2191
354.94	2.14741	2.49237	7.48074	7.74056	21.3257	21.2633	31.3307	33.0151	33.7074	33.2103	1.34616	2.49223	7.0512	7.74166	21.4746	21.2831	31.7833	33.0082	34.5239	33.2065
355.94	2.19169	2.49202	7.48374	7.73933	21.3268	21.2584	31.3214	33.0027	33.6817	33.1977	1.33495	2.49188	7.02891	7.74044	21.4453	21.2782	31.7544	32.9958	34.4915	33.1939
356.94	2.22541	2.49167	7.49903	7.73811	21.3253	21.2536	31.3388	32.9904	33.6843	33.1851	1.32341	2.49153	7.00607	7.73921	21.4437	21.2733	31.7549	32.9834	34.4466	33.1813
357.94	2.2693	2.49132	7.48409	7.73688	21.3089	21.2487	31.3412	32.978	33.7001	33.1725	1.3361	2.49117	7.02939	7.73799	21.4657	21.2684	31.7535	32.9711	34.4341	33.1688
358.94	2.29472	2.49096	7.48148	7.73566	21.3005	21.2438	31.3582	32.9656	33.731	33.16	1.33285	2.49082	7.03638	7.73676	21.4892	21.2636	31.7744	32.9587	34.4014	33.1562
359.94	2.30238	2.49061	7.46926	7.73443	21.3204	21.2389	31.3669	32.9533	33.7417	33.1474	1.33965	2.49047	7.05858	7.73554	21.4931	21.2587	31.795	32.9464	34.3864	33.1437
360.94	2.277	2.49026	7.49593	7.73321	21.3449	21.2341	31.3779	32.941	33.7515	33.1349	1.33452	2.49012	7.08105	7.73431	21.4756	21.2538	31.7961	32.9341	34.3869	33.1312
361.94	2.26162	2.48991	7.52667	7.73198	21.3357	21.2292	31.3685	32.9287	33.7499	33.1224	1.34929	2.48977	7.1405	7.73309	21.5005	21.249	31.777	32.9218	34.3993	33.1187
362.94	2.24674	2.48956	7.57226	7.73076	21.3401	21.2244	31.3405	32.9164	33.7402	33.1099	1.37146	2.48941	7.12665	7.73186	21.4732	21.2441	31.7548	32.9095	34.3732	33.1062
363.94	2.24864	2.4892	7.61308	7.72954	21.3477	21.2195	31.3385	32.9041	33.723	33.0974	1.41271	2.48906	7.1129	7.73064	21.4546	21.2392	31.7515	32.8972	34.357	33.0937
364.94	2.25287	2.48885	7.62635	7.72831	21.383	21.2146	31.3518	32.8918	33.718	33.0849	1.45693	2.48871	7.12084	7.72941	21.4599	21.2344	31.7536	32.885	34.3298	33.0812
365.94	2.25386	2.4885	7.6096	7.72709	21.3532	21.2098	31.3414	32.8796	33.7245	33.0725	1.48586	2.48836	7.14221	7.72819	21.4908	21.2295	31.746	32.8727	34.3413	33.0688
366.94	2.26595	2.48815	7.58236	7.72587	21.3456	21.2049	31.34	32.8673	33.7182	33.06	1.52147	2.48801	7.12445	7.72697	21.4959	21.2246	31.743	32.8605	34.338	33.0563
367.94	2.30522	2.4878	7.56627	7.72464	21.3501	21.2001	31.3478	32.8551	33.6933	33.0476	1.55508	2.48765	7.13788	7.72574	21.5043	21.2198	31.7495	32.8482	34.3155	33.0439
368.94	2.31866	2.48744	7.56095	7.72342	21.3627	21.1952	31.3245	32.8429	33.6602	33.0352	1.5562	2.4873	7.15339	7.72452	21.5046	21.2149	31.7359	32.836	34.3245	33.0315
369.94	2.31833	2.48709	7.52132	7.7222	21.3671	21.1904	31.2615	32.8307	33.6204	33.0228	1.53678	2.48695	7.12748	7.7233	21.4738	21.2101	31.7066	32.8238	34.3469	33.0191
370.94	2.28003	2.48674	7.53755	7.72097	21.3818	21.1855	31.2227	32.8185	33.5747	33.0104	1.51002	2.4866	7.08521	7.72207	21.435	21.2052	31.6796	32.8116	34.3281	33.0067
371.94	2.25887	2.48639	7.54829	7.71975	21.4104	21.1807	31.2111	32.8063	33.5289	32.998	1.48953	2.48625	7.07924	7.72085	21.4512	21.2003	31.6681	32.7995	34.3148	32.9943
372.94	2.26172	2.48604	7.54434	7.71853	21.4046	21.1758	31.2225	32.7941	33.5333	32.9856	1.48962	2.4859	7.08679	7.71963	21.4545	21.1955	31.668	32.7873	34.2998	32.9819
373.94	2.23741	2.48569	7.555	7.71731	21.3905	21.171	31.2221	32.7819	33.5302	32.9733	1.51419	2.48555	7.09833	7.71841	21.4678	21.1906	31.6611	32.7751	34.2801	32.9696
374.94	2.24332	2.48533	7.53367	7.71609	21.3906	21.1662	31.2364	32.7698	33.5414	32.9609	1.53536	2.48519	7.10948	7.71719	21.4755	21.1858	31.6848	32.763	34.2619	32.9572
375.94	2.23254	2.48498	7.50747	7.71487	21.3714	21.1613	31.2539	32.7577	33.5322	32.9486	1.55249	2.48484	7.15111	7.71596	21.4838	21.181	31.7028	32.7509	34.2299	32.9449
376.94	2.2453	2.48463	7.48948	7.71364	21.3441	21.1565	31.2481	32.7455	33.5132	32.9363	1.56257	2.48449	7.17584	7.71474	21.4677	21.1761	31.7175	32.7388	34.1904	32.9326
377.94	2.2426	2.48428	7.49826	7.71242	21.3242	21.1517	31.2494	32.7334	33.5065	32.924	1.56221	2.48414	7.20546	7.71352	21.4633	21.1713	31.7045	32.7267	34.1664	32.9203
378.94	2.2656	2.48393	7.49192	7.7112	21.3203	21.1468	31.27	32.7213	33.4963	32.9117	1.54783	2.48379	7.20627	7.7123	21.4489	21.1664	31.6826	32.7146	34.1484	32.908
379.94	2.27541	2.48358	7.50918	7.70998	21.3048	21.142	31.2453	32.7093	33.4814	32.8994	1.52986	2.48344	7.21091	7.71108	21.4615	21.1616	31.6459	32.7025	34.1077	32.8957
380.94	2.28532	2.48323	7.50448	7.70876	21.2619	21.1372	31.2363	32.6972	33.487	32.8871	1.50792	2.48309	7.18674	7.70986	21.458	21.1568	31.5944	32.6904	34.0832	32.8835
381.94	2.29663	2.48288	7.52193	7.70754	21.2342	21.1324	31.2008	32.6851	33.4776	32.8749	1.48551	2.48274	7.15364	7.70864	21.443	21.1519	31.5492	32.6784	34.0579	32.8712
382.94	2.29041	2.48253	7.50583	7.70632	21.2193	21.1275	31.178	32.6731	33.4827	32.8627	1.46191	2.48238	7.12646	7.70742	21.4319	21.1471	31.5057	32.6663	34.0424	32.859
383.94	2.30633	2.48217	7.50248	7.7051	21.1919	21.1227	31.1347	32.661	33.4692	32.8504	1.43156	2.48203	7.09686	7.7062	21.3948	21.1423	31.5121	32.6543	34.0075	32.8468
384.94	2.30697	2.48182	7.49413	7.70388	21.1568	21.1179	31.0949	32.649	33.4372	32.8382	1.41407	2.48168	7.08048	7.70498	21.3949	21.1374	31.4915	32.6423	34.0081	32.8345
385.94	2.29558	2.48147	7.46788	7.70267	21.141	21.1131	31.0871	32.637	33.406	32.826	1.40271	2.48133	7.05759	7.70376	21.3733	21.1326	31.5001	32.6303	33.9909	32.8223
386.94	2.28594	2.48112	7.46081	7.70145	21.1418	21.1082	31.0865	32.625	33.3866	32.8138	1.38844	2.48098	7.03623	7.70254	21.3921	21.1278	31.5247	32.6183	33.9698	32.8102
387.94	2.28955	2.48077	7.45246	7.70023	21.1436	21.1034	31.0915	32.613	33.3655	32.8016	1.37647	2.48063	7.02684	7.70132	21.4039	21.123	31.5426	32.6063	33.96	32.798
388.94	2.29184	2.48042	7.46013	7.69901	21.1516	21.0986	31.0902	32.6011	33.3488	32.7895	1.40484	2.48028	7.01161	7.70011	21.3989	21.1182	31.5587	32.5944	33.951	32.7858
389.94	2.2826	2.48007	7.45948	7.69779	21.1745	21.0938	31.0799	32.5891	33.3091	32.7773	1.41869	2.47993	7.02445	7.69889	21.3804	21.1133	31.571	32.5824	33.9479	32.7737
390.94	2.27716	2.47972	7.46165	7.69657	21.1718	21.089	31.0777	32.5771	33.2986	32.7652	1.43296	2.47958	7.03177	7.69767	21.3632	21.1085	31.5738	32.5704	33.9241	32.7615
391.94	2.26694	2.47937	7.47461	7.69536	21.1809	21.0842	31.0648	32.5652	33.2735	32.753	1.43489	2.47923	7.03746	7.69645	21.3421	21.1037	31.5481	32.5585	33.93	32.7494
392.94	2.25948	2.47902	7.476	7.69414	21.172	21.0794	31.0419	32.5533	33.2421	32.7409	1.41135	2.47888	7.03558	7.69523	21.3297	21.0989	31.5152	32.5466	33.947	32.7373
393.94	2.23737	2.47867	7.47913	7.69292	21.154	21.0746	31.0257	32.5414	33.2198	32.7288	1.39747	2.47853	7.07042	7.69402	21.3279	21.0941	31.5044	32.5347	33.9442	32.7252
394.94	2.21872	2.47832	7.47524	7.6917	21.1405	21.0698	31.022	32.5295	33.2126	32.7167	1.38106	2.47818	7.10741	7.6928	21.3256	21.0893	31.4928	32.5228	33.9646	32.7131
395.94	2.19518	2.47797	7.44474	7.69049	21.1102	21.065	30.994	32.5176	33.2115	32.7047	1.38296	2.47783	7.11287	7.69158	21.3057	21.0845	31.4823	32.5109	33.9657	32.701
396.94	2.18868	2.47762	7.4159	7.68927	21.1048	21.0602	30.9438	32.5057	33.214	32.6926	1.39941	2.47748	7.11418	7.69037	21.2967	21.0797	31.4895	32.499	33.9389	32.689
397.94	2.16161	2.47727	7.3796	7.68806	21.0759	21.0554	30.9187	32.4938	33.2056	32.6805	1.43014	2.47713	7.12159	7.68915	21.2922	21.0749	31.489	32.4872	33.8816	32.6769
398.94	2.13849	2.47692	7.33773	7.68684	21.0368	21.0506	30.8957	32.482	33.1562	32.6685	1.45403	2.47678	7.10127	7.68793	21.2591	21.0701	31.4659	32.4753	33.8402	32.6649
399.94	2.12858	2.47657	7.30989	7.68562	21.0121	21.0458	30.8596	32.4701	33.1379	32.6565	1.45835	2.47643	7.07201	7.68672	21.2531	21.0653	31.4528	32.4635	33.8068	32.6529
400.94	2.12294	2.47622	7.28118	7.68441	20.9999	21.041	30.846	32.4583	33.1087	32.6444	1.45481	2.47608	7.02594	7.6855	21.2683	21.0605	31.4124	32.4517	33.8002	32.6408
401.94	2.09011	2.47587	7.28461	7.68319	21.0064	21.0362	30.8305	32.4465	33.0956	32.6324	1.44986	2.47573	7.03285	7.68429	21.2861	21.0557	31.4105	32.4398	33.7962	32.6288
402.94	2.08213	2.47552	7.29444	7.68198	20.9835	21.0314	30.8261	32.4346	33.0871	32.6204	1.47581	2.47538	7.04026	7.68307	21.3015	21.0509	31.3913	32.428	33.8233	32.6168
403.94	2.07812	2.47517	7.31555	7.68076	21.0082	21.0267	30.8467	32.4229	33.0996	32.6085	1.48481	2.47503	7.0745	7.68186	21.2937	21.0461	31.39	32.4162	33.8516	32.6049
404.94	2.09243	2.47482	7.31752	7.67955	21.0069	21.0219	30.8448	32.4111	33.0809	32.5965	1.46312	2.47468	7.11431	7.68064	21.289	21.0413	31.3906	32.4045	33.8751	32.5929
405.94	2.09649	2.47447	7.32124	7.67833	21.0014	21.0171	30.8389	32.3993	33.0848	32.5845	1.44977	2.47433	7.13969	7.67943	21.2624	21.0365	31.3694	32.3927	33.8858	32.5809
406.94	2.08149	2.47412	7.34519	7.67712	20.9857	21.0123	30.826	32.3875	33.0831	32.5726	1.4693	2.47398	7.12336	7.67821	21.2324	21.0317	31.3479	32.3809	33.8998	32.569
407.94	2.08493	2.47377	7.36416	7.6759	20.9874	21.0075	30.8119	32.3758	33.0575	32.5606	1.45685	2.47363	7.10583	7.677	21.1877	21.0269	31.3324	32.3692	33.9104	32.5571
408.94	2.07158	2.47342	7.36963	7.67469	20.9787	21.0028	30.7881	32.364	33.0537	32.5487	1.45714	2.47328	7.09691	7.67578	21.1803	21.0221	31.3184	32.3575	33.8899	32.5451
409.94	2.05332	2.47307	7.38261	7.67348	21.0096	20.998	30.7706	32.3523	33.0639	32.5368	1.47052	2.47293	7.08656	7.67457	21.1862	21.0174	31.3101	32.3457	33.8629	32.5332
410.94	2.04651	2.47272	7.36754	7.67226	21.0227	20.9932	30.7576	32.3406	33.0623	32.5249	1.51144	2.47258	7.08475	7.67336	21.1733	21.0126	31.2924	32.334	33.8361	32.5213
411.94	2.06412	2.47237	7.3635	7.67105	21.0411	20.9884	30.7647	32.3289	33.0317	32.513	1.52887	2.47223	7.06886	7.67214	21.173	21.0078	31.2768	32.3223	33.8127	32.5095
412.94	2.06753	2.47202	7.37028	7.66984	21.0502	20.9837	30.7355	32.3172	33.0036	32.5012	1.54435	2.47188	7.07362	7.67093	21.1752	21.003	31.2624	32.3106	33.7707	32.4976
413.94	2.04194	2.47167	7.38926	7.66863	21.068	20.9789	30.7294	32.3055	32.9867	32.4893	1.54294	2.47153	7.04705	7.66972	21.1431	20.9982	31.2588	32.299	33.7531	32.4857
414.94	2.0336	2.47132	7.40271	7.66741	21.0654	20.9741	30.7185	32.2938	32.9578	32.4774	1.54672	2.47118	7.02416	7.6685	21.1353	20.9935	31.2673	32.2873	33.7438	32.4739
415.94	2.03834	2.47097	7.42718	7.6662	21.0704	20.9694	30.7336	32.2822	32.9743	32.4656	1.53891	2.47083	7.02751	7.66729	21.1558	20.9887	31.2748	32.2756	33.7532	32.462
416.94	2.07224	2.47062	7.44896	7.66499	21.0579	20.9646	30.7459	32.2705	32.9851	32.4538	1.53656	2.47048	7.05104	7.66608	21.1824	20.9839	31.3082	32.264	33.7573	32.4502
417.94	2.08389	2.47027	7.46368	7.66378	21.0649	20.9599	30.7478	32.2589	32.9873	32.442	1.51687	2.47013	7.0601	7.66487	21.2274	20.9792	31.3149	32.2524	33.7563	32.4384
418.94	2.11079	2.46992	7.45273	7.66257	21.0603	20.9551	30.7625	32.2473	33.0152	32.4301	1.52594	2.46978	7.09286	7.66366	21.2906	20.9744	31.3328	32.2408	33.7502	32.4266
419.94	2.10486	2.46957	7.45106	7.66135	21.0407	20.9503	30.7592	32.2356	32.9811	32.4184	1.53895	2.46944	7.08142	7.66244	21.2855	20.9696	31.33	32.2291	33.7494	32.4148
420.94	2.11011	2.46923	7.43356	7.66014	21.0187	20.9456	30.7538	32.224	32.9655	32.4066	1.5636	2.46909	7.09047	7.66123	21.2851	20.9649	31.3051	32.2175	33.7185	32.403
421.94	2.10236	2.46888	7.41022	7.65893	21.0079	20.9408	30.7564	32.2124	32.9449	32.3948	1.57037	2.46874	7.08966	7.66002	21.2845	20.9601	31.2986	32.206	33.6946	32.3913
422.94	2.10204	2.46853	7.42647	7.65772	20.9961	20.9361	30.7283	32.2009	32.9434	32.383	1.58878	2.46839	7.07184	7.65881	21.2796	20.9554	31.2891	32.1944	33.6811	32.3795
423.94	2.12738	2.46818	7.41985	7.65651	20.998	20.9313	30.7229	32.1893	32.9253	32.3713	1.60706	2.46804	7.05811	7.6576	21.2693	20.9506	31.2676	32.1828	33.6674	32.3678
424.94	2.13166	2.46783	7.4181	7.6553	20.9942	20.9266	30.7292	32.1777	32.9446	32.3596	1.6198	2.46769	7.05442	7.65639	21.2714	20.9459	31.27	32.1713	33.6568	32.356
425.94	2.12426	2.46748	7.43029	7.65409	20.9851	20.9219	30.7083	32.1662	32.9444	32.3478	1.61537	2.46734	7.06992	7.65518	21.2559	20.9411	31.2853	32.1597	33.6506	32.3443
426.94	2.1064	2.46713	7.45993	7.65288	20.9757	20.9171	30.6815	32.1546	32.9566	32.3361	1.64045	2.46699	7.0621	7.65397	21.2344	20.9364	31.3145	32.1482	33.674	32.3326
427.94	2.10403	2.46678	7.47164	7.65167	20.9739	20.9124	30.6842	32.1431	32.9708	32.3244	1.67107	2.46664	7.11072	7.65276	21.2548	20.9316	31.3089	32.1367	33.6902	32.3209
428.94	2.13402	2.46644	7.48159	7.65046	20.9738	20.9076	30.6836	32.1316	32.9651	32.3127	1.70163	2.4663	7.13916	7.65155	21.2573	20.9269	31.3033	32.1252	33.6965	32.3092
429.94	2.12677	2.46609	7.49394	7.64925	20.9483	20.9029	30.6961	32.1201	32.9351	32.3011	1.69731	2.46595	7.13265	7.65034	21.2545	20.9221	31.2772	32.1137	33.7059	32.2975
430.94	2.15259	2.46574	7.49649	7.64804	20.9448	20.8982	30.6775	32.1086	32.8868	32.2894	1.70359	2.4656	7.14286	7.64913	21.2378	20.9174	31.2294	32.1022	33.6787	32.2859
431.94	2.17033	2.46539	7.5049	7.64684	20.9225	20.8934	30.6952	32.0971	32.8841	32.2777	1.70947	2.46525	7.12435	7.64792	21.2503	20.9126	31.1716	32.0907	33.6476	32.2742
432.94	2.16897	2.46504	7.50709	7.64563	20.9231	20.8887	30.6966	32.0857	32.8667	32.2661	1.69484	2.4649	7.13236	7.64671	21.2434	20.9079	31.1443	32.0792	33.6184	32.2626
433.94	2.14556	2.46469	7.50322	7.64442	20.9036	20.884	30.6922	32.0742	32.8416	32.2544	1.69785	2.46455	7.115	7.64551	21.2099	20.9032	31.1333	32.0678	33.5762	32.251
434.94	2.13455	2.46434	7.52142	7.64321	20.8993	20.8792	30.6917	32.0627	32.8428	32.2428	1.72881	2.46421	7.12109	7.6443	21.2018	20.8984	31.1133	32.0563	33.5188	32.2393
435.94	2.12942	2.464	7.49497	7.642	20.9081	20.8745	30.7003	32.0513	32.8743	32.2312	1.72386	2.46386	7.12042	7.64309	21.1913	20.8937	31.0964	32.0449	33.4712	32.2277
436.94	2.07989	2.46365	7.46752	7.6408	20.8883	20.8698	30.6904	32.0399	32.8535	32.2196	1.69986	2.46351	7.08468	7.64188	21.1395	20.889	31.0705	32.0335	33.4283	32.2161
437.94	2.06344	2.4633	7.44069	7.63959	20.8624	20.8651	30.6378	32.0285	32.7955	32.208	1.67466	2.46316	7.06428	7.64068	21.1033	20.8842	31.0074	32.0221	33.3791	32.2045
438.94	2.05672	2.46295	7.43941	7.63838	20.8597	20.8603	30.6017	32.017	32.7426	32.1964	1.66722	2.46281	7.05315	7.63947	21.0648	20.8795	30.9693	32.0107	33.3687	32.193
439.94	2.06061	2.4626	7.40989	7.63717	20.8565	20.8556	30.5822	32.0057	32.7172	32.1849	1.66889	2.46246	7.06879	7.63826	21.1091	20.8748	30.9035	31.9993	33.3858	32.1814
440.94	2.06297	2.46226	7.39436	7.63597	20.8609	20.8509	30.5464	31.9943	32.6692	32.1733	1.66646	2.46212	7.06764	7.63705	21.1215	20.87	30.8901	31.9879	33.3835	32.1699
441.94	2.04223	2.46191	7.37628	7.63476	20.8477	20.8462	30.5375	31.9829	32.6528	32.1618	1.6353	2.46177	7.09637	7.63585	21.1325	20.8653	30.895	31.9765	33.3633	32.1583
442.94	2.02403	2.46156	7.3846	7.63356	20.813	20.8415	30.5137	31.9715	32.6309	32.1502	1.6034	2.46142	7.08626	7.63464	21.0913	20.8606	30.8816	31.9652	33.3387	32.1468
443.94	2.02286	2.46121	7.37935	7.63235	20.8113	20.8368	30.5139	31.9602	32.6511	32.1387	1.6038	2.46107	7.08132	7.63343	21.0429	20.8559	30.9082	31.9538	33.2878	32.1353
444.94	2.0314	2.46086	7.42849	7.63114	20.8074	20.832	30.5082	31.9488	32.6527	32.1272	1.62276	2.46073	7.09728	7.63223	21.0053	20.8512	30.9195	31.9425	33.288	32.1238
445.94	2.04703	2.46052	7.42473	7.62994	20.7948	20.8273	30.5223	31.9375	32.6327	32.1157	1.62644	2.46038	7.0958	7.63102	20.9793	20.8464	30.9175	31.9312	33.2956	32.1123
446.94	2.05309	2.46017	7.42539	7.62873	20.7958	20.8226	30.5067	31.9262	32.5973	32.1042	1.64561	2.46003	7.08093	7.62982	20.9589	20.8417	30.9017	31.9198	33.3055	32.1008
447.94	2.06916	2.45982	7.40872	7.62753	20.7838	20.8179	30.5067	31.9149	32.5909	32.0927	1.64848	2.45968	7.07749	7.62861	20.9391	20.837	30.8885	31.9085	33.3162	32.0893
448.94	2.08363	2.45947	7.37441	7.62632	20.7588	20.8132	30.4954	31.9036	32.5794	32.0813	1.64599	2.45934	7.08083	7.62741	20.9262	20.8323	30.881	31.8972	33.3109	32.0778
449.94	2.08378	2.45913	7.37857	7.62512	20.7221	20.8085	30.4654	31.8923	32.5582	32.0698	1.61502	2.45899	7.06743	7.6262	20.9074	20.8276	30.8633	31.886	33.2933	32.0664
450.94	2.06182	2.45878	7.3793	7.62391	20.7076	20.8038	30.4397	31.881	32.5442	32.0584	1.58822	2.45864	7.02566	7.625	20.8558	20.8229	30.8491	31.8747	33.262	32.0549
451.94	2.02296	2.45843	7.38642	7.62271	20.6688	20.7991	30.3918	31.8697	32.5151	32.0469	1.55523	2.45829	6.97043	7.62379	20.8209	20.8182	30.8228	31.8634	33.2029	32.0435
452.94	2.03275	2.45808	7.39343	7.62151	20.6388	20.7944	30.3297	31.8585	32.4798	32.0355	1.55079	2.45795	6.91365	7.62259	20.8146	20.8135	30.8142	31.8522	33.1626	32.0321
453.94	2.02549	2.45774	7.41338	7.6203	20.6435	20.7897	30.2795	31.8472	32.4736	32.0241	1.55782	2.4576	6.91722	7.62139	20.807	20.8088	30.7981	31.8409	33.1407	32.0207
454.94	2.03069	2.45739	7.43235	7.6191	20.6752	20.785	30.2482	31.836	32.4789	32.0127	1.63571	2.45725	6.89833	7.62018	20.8229	20.8041	30.8103	31.8297	33.1491	32.0093
455.94	2.06493	2.45704	7.46142	7.6179	20.7192	20.7804	30.2566	31.8248	32.5117	32.0013	1.6582	2.4569	6.916	7.61898	20.884	20.7994	30.8586	31.8185	33.1619	31.9979
456.94	2.08606	2.4567	7.50442	7.61669	20.7909	20.7757	30.2964	31.8135	32.5322	31.9899	1.69507	2.45656	6.94312	7.61778	20.9702	20.7947	30.8969	31.8073	33.1962	31.9865
457.94	2.0838	2.45635	7.51451	7.61549	20.7999	20.771	30.3404	31.8023	32.5418	31.9786	1.69414	2.45621	6.97736	7.61657	21.0072	20.79	30.935	31.7961	33.2161	31.9751
458.94	2.0708	2.456	7.48293	7.61429	20.8112	20.7663	30.36	31.7911	32.5615	31.9672	1.68512	2.45586	6.96892	7.61537	20.9891	20.7853	30.9291	31.7849	33.2329	31.9638
459.94	2.07571	2.45565	7.45797	7.61308	20.81	20.7616	30.3803	31.7799	32.5478	31.9558	1.66902	2.45552	6.93918	7.61417	20.9881	20.7806	30.896	31.7737	33.2405	31.9524
460.94	2.07434	2.45531	7.4648	7.61188	20.7902	20.7569	30.3683	31.7688	32.5267	31.9445	1.66005	2.45517	6.90073	7.61296	20.995	20.7759	30.8355	31.7625	33.2333	31.9411
461.94	2.07168	2.45496	7.44775	7.61068	20.7633	20.7522	30.3606	31.7576	32.5132	31.9332	1.64822	2.45482	6.88967	7.61176	20.9863	20.7712	30.8077	31.7514	33.2374	31.9298
462.94	2.08748	2.45461	7.44804	7.60948	20.7248	20.7476	30.3479	31.7465	32.5088	31.9219	1.63252	2.45447	6.91647	7.61056	20.9737	20.7665	30.8071	31.7402	33.2044	31.9185
463.94	2.07793	2.45427	7.46893	7.60828	20.7097	20.7429	30.3207	31.7353	32.4996	31.9106	1.61617	2.45413	6.91395	7.60936	20.9774	20.7619	30.8088	31.7291	33.2107	31.9072
464.94	2.07431	2.45392	7.4814	7.60708	20.697	20.7382	30.3073	31.7242	32.4797	31.8993	1.59305	2.45378	6.92838	7.60816	21.0006	20.7572	30.8005	31.7179	33.2025	31.8959
465.94	2.06696	2.45357	7.45935	7.60588	20.6764	20.7335	30.2977	31.713	32.4601	31.888	1.56593	2.45343	6.94495	7.60696	20.9912	20.7525	30.7862	31.7068	33.1654	31.8846
466.94	2.03463	2.45323	7.41717	7.60467	20.6274	20.7289	30.2661	31.7019	32.4319	31.8767	1.57294	2.45309	6.94921	7.60576	20.9592	20.7478	30.7724	31.6957	33.1128	31.8733
467.94	2.01171	2.45288	7.40675	7.60347	20.6257	20.7242	30.2319	31.6908	32.3942	31.8654	1.58965	2.45274	6.93987	7.60455	20.9142	20.7431	30.7321	31.6846	33.0803	31.8621
468.94	2.01719	2.45253	7.38003	7.60227	20.6143	20.7195	30.2255	31.6797	32.362	31.8542	1.60009	2.45239	6.94308	7.60335	20.911	20.7385	30.7123	31.6735	33.0812	31.8508
469.94	2.01447	2.45219	7.36354	7.60107	20.6067	20.7149	30.2105	31.6687	32.3255	31.8429	1.60554	2.45205	6.90778	7.60215	20.884	20.7338	30.6872	31.6625	33.0643	31.8396
470.94	2.01604	2.45184	7.37607	7.59987	20.6063	20.7102	30.185	31.6576	32.3066	31.8317	1.6193	2.4517	6.89595	7.60095	20.8729	20.7291	30.6871	31.6514	33.0676	31.8283
471.94	2.01451	2.45149	7.35299	7.59867	20.6156	20.7055	30.1897	31.6465	32.3054	31.8205	1.60664	2.45136	6.89285	7.59975	20.8672	20.7245	30.6894	31.6403	33.0687	31.8171
472.94	2.02877	2.45115	7.35539	7.59747	20.6384	20.7009	30.2124	31.6355	32.3049	31.8093	1.60174	2.45101	6.91063	7.59855	20.8774	20.7198	30.6694	31.6293	33.0712	31.8059
473.94	2.03184	2.4508	7.38114	7.59628	20.6646	20.6962	30.1962	31.6244	32.2939	31.7981	1.62212	2.45066	6.91886	7.59735	20.8861	20.7151	30.6658	31.6182	33.0799	31.7947
474.94	2.03919	2.45046	7.38106	7.59508	20.7047	20.6916	30.2097	31.6134	32.294	31.7869	1.62402	2.45032	6.9573	7.59616	20.8931	20.7105	30.6798	31.6072	33.0973	31.7835
475.94	2.05891	2.45011	7.38954	7.59388	20.7078	20.6869	30.2316	31.6024	32.2951	31.7757	1.6196	2.44997	7.00701	7.59496	20.889	20.7058	30.6562	31.5962	33.1124	31.7723
476.94	2.04998	2.44976	7.38943	7.59268	20.7494	20.6823	30.2378	31.5913	32.2674	31.7645	1.63311	2.44962	7.0252	7.59376	20.8743	20.7011	30.6503	31.5852	33.1244	31.7612
477.94	2.0893	2.44942	7.39458	7.59148	20.7865	20.6776	30.2458	31.5803	32.2827	31.7534	1.672	2.44928	7.07788	7.59256	20.8739	20.6965	30.6521	31.5742	33.1337	31.75
478.94	2.10865	2.44907	7.37522	7.59028	20.7841	20.6729	30.2507	31.5693	32.3088	31.7422	1.67679	2.44893	7.07908	7.59136	20.8779	20.6918	30.6769	31.5632	33.137	31.7389
479.94	2.10306	2.44872	7.36124	7.58908	20.7789	20.6683	30.2717	31.5584	32.298	31.7311	1.67665	2.44859	7.09026	7.59016	20.8549	20.6872	30.6842	31.5522	33.1118	31.7277
480.94	2.0929	2.44838	7.3333	7.58789	20.7628	20.6637	30.2455	31.5474	32.3041	31.7199	1.67365	2.44824	7.06586	7.58896	20.8342	20.6825	30.6983	31.5412	33.0529	31.7166
481.94	2.08758	2.44803	7.30869	7.58669	20.7326	20.659	30.2193	31.5364	32.281	31.7088	1.69269	2.44789	7.05131	7.58777	20.8258	20.6779	30.698	31.5303	33.006	31.7055
482.94	2.08252	2.44769	7.27662	7.58549	20.6713	20.6544	30.1708	31.5255	32.2216	31.6977	1.68321	2.44755	7.0309	7.58657	20.8052	20.6732	30.6761	31.5193	32.9678	31.6944
483.94	2.04504	2.44734	7.26196	7.58429	20.6192	20.6497	30.1325	31.5145	32.1969	31.6866	1.64729	2.4472	6.99723	7.58537	20.7765	20.6686	30.6509	31.5084	32.9366	31.6833
484.94	2.01832	2.447	7.23522	7.5831	20.6084	20.6451	30.0829	31.5036	32.1613	31.6755	1.61826	2.44686	6.97893	7.58418	20.7592	20.6639	30.5945	31.4975	32.9041	31.6722
485.94	1.9934	2.44665	7.2155	7.5819	20.5919	20.6404	30.0556	31.4927	32.1505	31.6644	1.60531	2.44651	6.96376	7.58298	20.7322	20.6593	30.5683	31.4866	32.8909	31.6611
486.94	1.96312	2.4463	7.22193	7.58071	20.5833	20.6358	30.0173	31.4817	32.1362	31.6534	1.59712	2.44617	6.94899	7.58178	20.7239	20.6546	30.5392	31.4756	32.8887	31.65
487.94	1.92618	2.44596	7.21738	7.57951	20.593	20.6312	30.0269	31.4708	32.1475	31.6423	1.6028	2.44582	6.94757	7.58059	20.715	20.65	30.5423	31.4647	32.8747	31.639
488.94	1.93292	2.44561	7.24618	7.57831	20.5937	20.6265	30.0285	31.4599	32.1435	31.6312	1.62421	2.44547	6.96014	7.57939	20.7081	20.6453	30.5211	31.4539	32.8694	31.6279
489.94	1.97128	2.44527	7.25618	7.57712	20.604	20.6219	30.032	31.4491	32.137	31.6202	1.65154	2.44513	6.97681	7.57819	20.7025	20.6407	30.5577	31.443	32.8612	31.6169
490.94	2.01183	2.44492	7.26938	7.57592	20.6076	20.6173	30.0398	31.4382	32.1548	31.6092	1.66113	2.44478	6.999	7.577	20.7093	20.6361	30.5628	31.4321	32.8766	31.6059
491.94	2.01075	2.44458	7.26201	7.57473	20.602	20.6127	30.0471	31.4273	32.1601	31.5982	1.66049	2.44444	7.03094	7.5758	20.7352	20.6314	30.5302	31.4212	32.8862	31.5949
492.94	2.01604	2.44423	7.24344	7.57353	20.5934	20.608	30.0408	31.4165	32.1462	31.5871	1.64171	2.44409	7.06055	7.57461	20.7131	20.6268	30.4978	31.4104	32.8632	31.5838
493.94	2.00037	2.44389	7.23087	7.57234	20.5608	20.6034	30.0363	31.4056	32.1044	31.5761	1.63945	2.44375	7.0666	7.57341	20.6702	20.6222	30.4737	31.3995	32.8324	31.5728
494.94	1.97661	2.44354	7.21859	7.57114	20.5452	20.5988	30.0151	31.3948	32.0779	31.5652	1.62825	2.4434	7.05787	7.57222	20.6477	20.6175	30.4566	31.3887	32.8169	31.5619
495.94	1.9612	2.4432	7.22074	7.56995	20.5436	20.5942	30.0348	31.3839	32.0763	31.5542	1.62664	2.44306	7.06724	7.57102	20.6533	20.6129	30.4314	31.3779	32.8472	31.5509
496.94	1.94852	2.44285	7.2247	7.56875	20.5331	20.5895	30.038	31.3731	32.0795	31.5432	1.61907	2.44271	7.05946	7.56983	20.618	20.6083	30.42	31.3671	32.8255	31.5399
497.94	1.9457	2.44251	7.21968	7.56756	20.5086	20.5849	30.0225	31.3623	32.0723	31.5322	1.61601	2.44237	7.01099	7.56863	20.5868	20.6037	30.4431	31.3563	32.81	31.529
498.94	1.93114	2.44216	7.20614	7.56637	20.5166	20.5803	30.0104	31.3515	32.068	31.5213	1.62951	2.44202	6.99742	7.56744	20.5948	20.599	30.4567	31.3455	32.8328	31.518
499.94	1.91229	2.44182	7.19858	7.56517	20.5229	20.5757	30.0189	31.3407	32.1046	31.5104	1.62335	2.44168	6.98151	7.56625	20.589	20.5944	30.4597	31.3347	32.8049	31.5071
500.94	1.89732	2.44147	7.19844	7.56398	20.5168	20.5711	30.0106	31.3299	32.0951	31.4994	1.62899	2.44133	6.98865	7.56505	20.6035	20.5898	30.4542	31.3239	32.7621	31.4961
501.94	1.89299	2.44113	7.22513	7.56279	20.5148	20.5665	29.9888	31.3192	32.096	31.4885	1.66969	2.44099	6.98103	7.56386	20.6363	20.5852	30.4494	31.3131	32.7643	31.4852
502.94	1.87894	2.44078	7.25171	7.56159	20.523	20.5619	29.9881	31.3084	32.1085	31.4776	1.68678	2.44064	7.00519	7.56267	20.6487	20.5806	30.4466	31.3024	32.7703	31.4743
503.94	1.86878	2.44044	7.27098	7.5604	20.5379	20.5573	29.9873	31.2977	32.1255	31.4667	1.67408	2.4403	7.0332	7.56147	20.6665	20.5759	30.4332	31.2916	32.7648	31.4634
504.94	1.89517	2.44009	7.28799	7.55921	20.5258	20.5527	29.986	31.2869	32.1279	31.4558	1.67344	2.43995	7.03047	7.56028	20.6748	20.5713	30.4573	31.2809	32.7702	31.4525
505.94	1.90745	2.43975	7.27686	7.55802	20.5354	20.548	29.9841	31.2762	32.1037	31.4449	1.67261	2.43961	7.02192	7.55909	20.6599	20.5667	30.4248	31.2702	32.7768	31.4416
506.94	1.92792	2.4394	7.24924	7.55682	20.5279	20.5434	29.9668	31.2655	32.0801	31.434	1.65587	2.43926	7.00905	7.5579	20.6334	20.5621	30.3756	31.2595	32.7416	31.4308
507.94	1.96736	2.43906	7.24305	7.55563	20.5404	20.5388	29.9593	31.2547	32.0762	31.4232	1.64143	2.43892	6.97419	7.55671	20.6249	20.5575	30.3408	31.2487	32.7039	31.4199
508.94	2.00173	2.43871	7.22618	7.55444	20.5345	20.5342	29.9328	31.244	32.0595	31.4123	1.62826	2.43858	6.92817	7.55551	20.6181	20.5529	30.304	31.238	32.6878	31.4091
509.94	2.00593	2.43837	7.20655	7.55325	20.5076	20.5297	29.912	31.2333	32.0465	31.4015	1.62356	2.43823	6.9054	7.55432	20.6346	20.5483	30.2967	31.2274	32.6517	31.3982
510.94	2.02278	2.43802	7.21238	7.55206	20.4938	20.5251	29.9087	31.2227	32.0481	31.3906	1.62466	2.43789	6.93213	7.55313	20.6402	20.5437	30.2893	31.2167	32.6285	31.3874
511.94	2.0223	2.43768	7.21416	7.55087	20.5166	20.5205	29.8741	31.212	32.0298	31.3798	1.60679	2.43754	6.94	7.55194	20.6592	20.5391	30.2785	31.206	32.6097	31.3766
512.94	2.01535	2.43734	7.21418	7.54968	20.4889	20.5159	29.8628	31.2013	32.0124	31.369	1.61201	2.4372	6.95165	7.55075	20.6734	20.5345	30.2727	31.1953	32.5893	31.3658
513.94	1.98812	2.43699	7.20529	7.54849	20.4647	20.5113	29.8552	31.1907	32.0034	31.3582	1.60814	2.43685	6.9516	7.54956	20.6684	20.5299	30.25	31.1847	32.5655	31.355
514.94	2.01658	2.43665	7.20432	7.5473	20.4741	20.5067	29.8461	31.18	31.9741	31.3474	1.59475	2.43651	6.98114	7.54837	20.683	20.5253	30.2208	31.174	32.5661	31.3442
515.94	2.02329	2.4363	7.22816	7.54611	20.4709	20.5021	29.8407	31.1694	31.9682	31.3366	1.59377	2.43617	6.99382	7.54718	20.6961	20.5207	30.1998	31.1634	32.557	31.3334
516.94	2.02973	2.43596	7.24184	7.54492	20.4584	20.4975	29.8364	31.1587	31.9519	31.3258	1.59683	2.43582	6.97875	7.54599	20.6955	20.5161	30.1938	31.1528	32.559	31.3226
517.94	2.04974	2.43562	7.27037	7.54373	20.4759	20.4929	29.8578	31.1481	31.9494	31.3151	1.59739	2.43548	6.96888	7.5448	20.6907	20.5115	30.2141	31.1422	32.5502	31.3118
518.94	2.06149	2.43527	7.23942	7.54254	20.4511	20.4884	29.854	31.1375	31.9397	31.3043	1.60174	2.43513	6.96655	7.54361	20.6814	20.5069	30.2458	31.1316	32.5461	31.3011
519.94	2.08544	2.43493	7.21578	7.54135	20.4139	20.4838	29.86	31.1269	31.9164	31.2936	1.6087	2.43479	6.94694	7.54242	20.6817	20.5024	30.2603	31.121	32.5369	31.2903
520.94	2.08933	2.43458	7.16241	7.54016	20.3676	20.4792	29.8749	31.1163	31.9247	31.2828	1.61923	2.43445	6.94028	7.54123	20.6697	20.4978	30.2753	31.1104	32.5044	31.2796
521.94	2.07735	2.43424	7.15704	7.53897	20.3141	20.4746	29.8445	31.1057	31.9219	31.2721	1.59999	2.4341	6.928	7.54004	20.6594	20.4932	30.2327	31.0998	32.4751	31.2689
522.94	2.08416	2.4339	7.12506	7.53778	20.2889	20.47	29.8225	31.0951	31.9033	31.2614	1.60511	2.43376	6.92185	7.53885	20.6562	20.4886	30.209	31.0892	32.446	31.2582
523.94	2.08893	2.43355	7.1448	7.53659	20.3007	20.4655	29.8191	31.0846	31.8865	31.2507	1.62684	2.43341	6.92211	7.53766	20.6542	20.484	30.1749	31.0787	32.4202	31.2474
524.94	2.11467	2.43321	7.18102	7.53541	20.3097	20.4609	29.831	31.074	31.902	31.24	1.64885	2.43307	6.94402	7.53648	20.6781	20.4795	30.1722	31.0681	32.4223	31.2367
525.94	2.1317	2.43286	7.21838	7.53422	20.3355	20.4563	29.8174	31.0635	31.8782	31.2293	1.65886	2.43273	6.93804	7.53529	20.6829	20.4749	30.1726	31.0576	32.4662	31.2261
526.94	2.15473	2.43252	7.2562	7.53303	20.3708	20.4518	29.838	31.0529	31.8905	31.2186	1.67462	2.43238	6.93953	7.5341	20.6991	20.4703	30.2019	31.047	32.5095	31.2154
527.94	2.17326	2.43218	7.2573	7.53184	20.414	20.4472	29.8436	31.0424	31.9196	31.2079	1.67038	2.43204	6.9469	7.53291	20.7352	20.4657	30.2275	31.0365	32.5273	31.2047
528.94	2.18169	2.43183	7.24811	7.53066	20.4265	20.4426	29.8454	31.0319	31.9231	31.1972	1.6732	2.4317	6.94237	7.53173	20.7372	20.4612	30.2092	31.026	32.5252	31.194
529.94	2.17847	2.43149	7.27594	7.52947	20.4393	20.4381	29.835	31.0214	31.9124	31.1866	1.66358	2.43135	6.92872	7.53054	20.7261	20.4566	30.2079	31.0155	32.5374	31.1834
530.94	2.19365	2.43115	7.3014	7.52828	20.4538	20.4335	29.839	31.0108	31.9213	31.1759	1.69357	2.43101	6.95691	7.52935	20.71	20.452	30.2247	31.005	32.533	31.1727
531.94	2.19216	2.4308	7.35034	7.5271	20.4651	20.429	29.8694	31.0004	31.9349	31.1653	1.71631	2.43067	6.98833	7.52816	20.7456	20.4475	30.2053	30.9945	32.5178	31.1621
532.94	2.16236	2.43046	7.37533	7.52591	20.4581	20.4244	29.8784	30.9899	31.9231	31.1547	1.75099	2.43032	7.02513	7.52698	20.7422	20.4429	30.1784	30.984	32.521	31.1515
533.94	2.16562	2.43012	7.3986	7.52472	20.4494	20.4198	29.8844	30.9794	31.9193	31.1441	1.75542	2.42998	7.02505	7.52579	20.7608	20.4383	30.192	30.9735	32.537	31.1409
534.94	2.16611	2.42977	7.38684	7.52354	20.4468	20.4153	29.8445	30.9689	31.9434	31.1334	1.75333	2.42964	7.01467	7.52461	20.7773	20.4338	30.179	30.9631	32.5199	31.1303
535.94	2.1483	2.42943	7.38167	7.52235	20.431	20.4107	29.8082	30.9585	31.9249	31.1228	1.74256	2.42929	6.97981	7.52342	20.7674	20.4292	30.1789	30.9526	32.4823	31.1197
536.94	2.14411	2.42909	7.37116	7.52117	20.4165	20.4062	29.7656	30.948	31.9151	31.1123	1.71935	2.42895	6.94875	7.52223	20.7488	20.4247	30.1687	30.9422	32.4617	31.1091
537.94	2.1725	2.42875	7.36517	7.51998	20.4168	20.4016	29.7659	30.9376	31.9268	31.1017	1.72097	2.42861	6.94142	7.52105	20.7489	20.4201	30.1933	30.9317	32.4611	31.0985
538.94	2.18203	2.4284	7.36533	7.5188	20.4129	20.3971	29.7755	30.9271	31.9095	31.0911	1.71773	2.42827	6.93856	7.51986	20.7676	20.4155	30.1938	30.9213	32.466	31.0879
539.94	2.18092	2.42806	7.36325	7.51761	20.4238	20.3925	29.822	30.9167	31.8833	31.0805	1.71023	2.42792	6.96263	7.51868	20.7775	20.411	30.1837	30.9109	32.4744	31.0774
540.94	2.20409	2.42772	7.35378	7.51643	20.4194	20.388	29.8603	30.9063	31.8737	31.07	1.69904	2.42758	6.99576	7.51749	20.765	20.4064	30.1686	30.9005	32.5085	31.0668
541.94	2.20649	2.42737	7.35344	7.51524	20.4186	20.3835	29.8794	30.8959	31.8554	31.0594	1.68279	2.42724	7.00168	7.51631	20.7924	20.4019	30.144	30.8901	32.5141	31.0563
542.94	2.19235	2.42703	7.36953	7.51406	20.4242	20.3789	29.8913	30.8855	31.8483	31.0489	1.68727	2.42689	7.02042	7.51513	20.7989	20.3973	30.1125	30.8797	32.4985	31.0457
543.94	2.19662	2.42669	7.37631	7.51288	20.4178	20.3744	29.8782	30.8751	31.8299	31.0384	1.69642	2.42655	7.03812	7.51394	20.7927	20.3928	30.1035	30.8693	32.4937	31.0352
544.94	2.20559	2.42635	7.36238	7.51169	20.3763	20.3698	29.8487	30.8647	31.8221	31.0279	1.71926	2.42621	7.05643	7.51276	20.7938	20.3882	30.1193	30.8589	32.4844	31.0247
545.94	2.24738	2.426	7.36166	7.51051	20.3244	20.3653	29.8182	30.8543	31.8107	31.0173	1.75121	2.42587	7.05824	7.51157	20.7881	20.3837	30.1143	30.8485	32.4798	31.0142
546.94	2.26154	2.42566	7.35946	7.50933	20.2937	20.3608	29.8063	30.844	31.8022	31.0068	1.76751	2.42552	7.04609	7.51039	20.8028	20.3792	30.1449	30.8382	32.4693	31.0037
547.94	2.28541	2.42532	7.36711	7.50814	20.3102	20.3562	29.7952	30.8336	31.7956	30.9964	1.77909	2.42518	7.05126	7.50921	20.8209	20.3746	30.1492	30.8278	32.479	30.9932
548.94	2.30057	2.42498	7.35249	7.50696	20.3552	20.3517	29.7669	30.8233	31.792	30.9859	1.78322	2.42484	7.04692	7.50803	20.8257	20.3701	30.1444	30.8175	32.479	30.9827
549.94	2.29387	2.42463	7.36954	7.50578	20.3912	20.3472	29.733	30.8129	31.8004	30.9754	1.78317	2.4245	7.04701	7.50684	20.8158	20.3656	30.1204	30.8072	32.4721	30.9723
550.94	2.29604	2.42429	7.393	7.5046	20.4096	20.3426	29.7211	30.8026	31.8019	30.9649	1.79729	2.42415	7.04821	7.50566	20.8131	20.361	30.111	30.7968	32.4572	30.9618
551.94	2.25775	2.42395	7.40966	7.50341	20.3938	20.3381	29.695	30.7923	31.8295	30.9545	1.81585	2.42381	7.06219	7.50448	20.8247	20.3565	30.0997	30.7865	32.4282	30.9513
552.94	2.22395	2.42361	7.41232	7.50223	20.3813	20.3336	29.6905	30.782	31.837	30.944	1.80282	2.42347	7.05986	7.5033	20.7985	20.352	30.0767	30.7762	32.3948	30.9409
553.94	2.20808	2.42326	7.41867	7.50105	20.3538	20.3291	29.6778	30.7717	31.8436	30.9336	1.76981	2.42313	7.06699	7.50211	20.7908	20.3474	30.0905	30.7659	32.3782	30.9305
554.94	2.20734	2.42292	7.42319	7.49987	20.3051	20.3246	29.6928	30.7614	31.839	30.9232	1.76073	2.42278	7.08486	7.50093	20.7732	20.3429	30.0816	30.7556	32.3807	30.92
555.94	2.1984	2.42258	7.38171	7.49869	20.2616	20.32	29.6738	30.7511	31.8071	30.9127	1.74085	2.42244	7.07661	7.49975	20.7607	20.3384	30.0805	30.7453	32.3686	30.9096
556.94	2.20991	2.42224	7.33856	7.49751	20.2494	20.3155	29.6503	30.7408	31.7753	30.9023	1.73173	2.4221	7.07213	7.49857	20.6983	20.3338	30.0872	30.7351	32.351	30.8992
557.94	2.23555	2.4219	7.33048	7.49633	20.2559	20.311	29.6207	30.7306	31.7503	30.8919	1.71589	2.42176	7.06039	7.49739	20.6435	20.3293	30.1249	30.7248	32.3156	30.8888
558.94	2.26275	2.42155	7.28578	7.49515	20.2449	20.3065	29.6121	30.7203	31.7271	30.8815	1.67712	2.42142	7.05811	7.49621	20.6194	20.3248	30.1161	30.7146	32.2825	30.8784
559.94	2.27243	2.42121	7.25152	7.49396	20.27	20.302	29.5712	30.71	31.6964	30.8711	1.65189	2.42108	7.05166	7.49503	20.6015	20.3203	30.0903	30.7043	32.2485	30.868
560.94	2.26301	2.42087	7.21449	7.49278	20.2736	20.2975	29.5516	30.6998	31.6766	30.8608	1.61433	2.42073	7.06209	7.49385	20.5768	20.3158	30.0693	30.6941	32.2098	30.8576
561.94	2.23368	2.42053	7.20692	7.4916	20.2442	20.293	29.5275	30.6896	31.6479	30.8504	1.58068	2.42039	7.05244	7.49267	20.5791	20.3113	30.0296	30.6838	32.1936	30.8473
562.94	2.20855	2.42019	7.20261	7.49043	20.2486	20.2884	29.5426	30.6793	31.6303	30.84	1.55512	2.42005	7.02799	7.49149	20.6105	20.3067	29.9923	30.6736	32.1866	30.8369
563.94	2.17046	2.41984	7.21476	7.48925	20.2584	20.2839	29.5503	30.6691	31.6201	30.8297	1.53915	2.41971	7.01442	7.49031	20.6124	20.3022	29.9758	30.6634	32.1744	30.8266
564.94	2.12919	2.4195	7.22161	7.48807	20.2687	20.2794	29.5456	30.6589	31.6116	30.8193	1.54477	2.41937	6.98802	7.48913	20.6329	20.2977	29.957	30.6532	32.1653	30.8162
565.94	2.11045	2.41916	7.2316	7.48689	20.2808	20.2749	29.5249	30.6487	31.5991	30.809	1.55488	2.41902	6.98218	7.48795	20.6411	20.2932	29.9434	30.643	32.1563	30.8059
566.94	2.10993	2.41882	7.23639	7.48571	20.2906	20.2704	29.5424	30.6385	31.6183	30.7987	1.55177	2.41868	7.00183	7.48677	20.6843	20.2887	29.9045	30.6328	32.1695	30.7956
567.94	2.10317	2.41848	7.26117	7.48453	20.2719	20.2659	29.5421	30.6283	31.579	30.7884	1.56903	2.41834	7.0194	7.48559	20.7106	20.2842	29.8925	30.6226	32.1562	30.7853
568.94	2.11422	2.41814	7.24797	7.48335	20.2528	20.2614	29.5378	30.6182	31.5551	30.7781	1.55979	2.418	7.0478	7.48441	20.7211	20.2797	29.8756	30.6125	32.1379	30.775
569.94	2.11953	2.4178	7.21668	7.48217	20.2491	20.2569	29.5306	30.608	31.5201	30.7678	1.54168	2.41766	7.05748	7.48323	20.7317	20.2752	29.8506	30.6023	32.1154	30.7647
570.94	2.0994	2.41745	7.21433	7.481	20.2351	20.2524	29.5313	30.5978	31.4825	30.7575	1.5244	2.41732	7.06868	7.48206	20.7242	20.2707	29.8367	30.5921	32.1033	30.7544
571.94	2.05771	2.41711	7.22596	7.47982	20.2415	20.248	29.5041	30.5877	31.4104	30.7472	1.48972	2.41698	7.06027	7.48088	20.6827	20.2662	29.8332	30.582	32.0868	30.7441
572.94	2.0268	2.41677	7.24647	7.47864	20.2749	20.2435	29.5066	30.5775	31.3919	30.7369	1.51157	2.41664	7.05912	7.4797	20.6644	20.2617	29.8555	30.5719	32.0683	30.7338
573.94	2.01173	2.41643	7.26758	7.47746	20.3141	20.239	29.5197	30.5674	31.3986	30.7266	1.52354	2.41629	7.06072	7.47852	20.6622	20.2572	29.876	30.5617	32.0711	30.7236
574.94	2.02774	2.41609	7.29233	7.47629	20.3165	20.2345	29.5248	30.5573	31.4162	30.7164	1.54093	2.41595	7.08022	7.47735	20.6546	20.2527	29.8665	30.5516	32.0834	30.7133
575.94	2.0667	2.41575	7.29365	7.47511	20.3107	20.23	29.5459	30.5472	31.4209	30.7061	1.55939	2.41561	7.08719	7.47617	20.6379	20.2482	29.8768	30.5415	32.0806	30.7031
576.94	2.11195	2.41541	7.30106	7.47393	20.2807	20.2255	29.5545	30.5371	31.4295	30.6959	1.56514	2.41527	7.06331	7.47499	20.6249	20.2437	29.8689	30.5314	32.0719	30.6928
577.94	2.15964	2.41507	7.26939	7.47276	20.2427	20.221	29.5499	30.527	31.4418	30.6857	1.54866	2.41493	7.02916	7.47381	20.6122	20.2392	29.8445	30.5213	32.0735	30.6826
578.94	2.16499	2.41473	7.24441	7.47158	20.1999	20.2166	29.5346	30.5169	31.4208	30.6754	1.52491	2.41459	6.99696	7.47264	20.5934	20.2347	29.8335	30.5112	32.041	30.6724
579.94	2.14041	2.41438	7.21933	7.4704	20.1661	20.2121	29.51	30.5068	31.4175	30.6652	1.48977	2.41425	6.98563	7.47146	20.5838	20.2303	29.8065	30.5011	32.0271	30.6622
580.94	2.12461	2.41404	7.17406	7.46923	20.1372	20.2076	29.4704	30.4967	31.4179	30.655	1.45465	2.41391	6.99063	7.47029	20.5594	20.2258	29.7883	30.4911	32.0023	30.652
581.94	2.10398	2.4137	7.15783	7.46805	20.1353	20.2031	29.4374	30.4866	31.4118	30.6448	1.41655	2.41357	6.98478	7.46911	20.5093	20.2213	29.7704	30.481	31.9724	30.6418
582.94	2.10986	2.41336	7.17058	7.46688	20.1295	20.1986	29.4018	30.4766	31.4074	30.6346	1.40043	2.41323	7.01338	7.46793	20.4808	20.2168	29.7593	30.4709	31.9504	30.6316
583.94	2.11603	2.41302	7.17963	7.4657	20.1454	20.1942	29.4019	30.4665	31.3924	30.6245	1.39484	2.41289	6.99786	7.46676	20.4838	20.2123	29.7303	30.4609	31.9503	30.6214
584.94	2.15414	2.41268	7.16619	7.46453	20.1498	20.1897	29.4307	30.4565	31.3658	30.6143	1.42028	2.41254	6.96832	7.46558	20.4789	20.2078	29.7102	30.4509	31.9474	30.6112
585.94	2.15852	2.41234	7.16973	7.46335	20.1635	20.1852	29.4355	30.4464	31.3577	30.6041	1.44644	2.4122	6.92603	7.46441	20.497	20.2034	29.6962	30.4408	31.9664	30.6011
586.94	2.16583	2.412	7.21364	7.46218	20.133	20.1808	29.4545	30.4364	31.3527	30.594	1.47063	2.41186	6.90571	7.46323	20.5335	20.1989	29.7144	30.4308	31.9442	30.5909
587.94	2.17944	2.41166	7.22898	7.461	20.1095	20.1763	29.4427	30.4264	31.3312	30.5838	1.49891	2.41152	6.89586	7.46206	20.5598	20.1944	29.7246	30.4208	31.9299	30.5808
588.94	2.16351	2.41132	7.24971	7.45983	20.1034	20.1718	29.4278	30.4164	31.3028	30.5737	1.5042	2.41118	6.87727	7.46089	20.5881	20.1899	29.738	30.4108	31.9355	30.5706
589.94	2.161	2.41098	7.28124	7.45866	20.0918	20.1674	29.4186	30.4064	31.2887	30.5635	1.5233	2.41084	6.90416	7.45971	20.5935	20.1855	29.7423	30.4008	31.9291	30.5605
590.94	2.14313	2.41064	7.2901	7.45748	20.0724	20.1629	29.4108	30.3964	31.3248	30.5534	1.52662	2.4105	6.9403	7.45854	20.5929	20.181	29.7343	30.3908	31.9427	30.5504
591.94	2.13609	2.4103	7.2753	7.45631	20.079	20.1584	29.3898	30.3864	31.3351	30.5433	1.51718	2.41016	6.94054	7.45736	20.5702	20.1765	29.7397	30.3808	31.9686	30.5403
592.94	2.11669	2.40996	7.26913	7.45514	20.0779	20.154	29.3784	30.3764	31.3352	30.5332	1.52199	2.40982	6.92892	7.45619	20.5601	20.1721	29.7282	30.3708	31.9814	30.5302
593.94	2.1046	2.40962	7.27207	7.45396	20.0795	20.1495	29.393	30.3664	31.3527	30.5231	1.55669	2.40948	6.96647	7.45502	20.5498	20.1676	29.7229	30.3609	31.9576	30.5201
594.94	2.1139	2.40928	7.26519	7.45279	20.088	20.1451	29.3817	30.3565	31.3419	30.513	1.58239	2.40914	6.98477	7.45385	20.5042	20.1632	29.7085	30.3509	31.9435	30.51
595.94	2.11808	2.40894	7.26282	7.45162	20.1137	20.1406	29.374	30.3465	31.3142	30.5029	1.58236	2.4088	6.98339	7.45267	20.4873	20.1587	29.7139	30.3409	31.9311	30.4999
596.94	2.14265	2.4086	7.26251	7.45044	20.1296	20.1362	29.3405	30.3366	31.289	30.4929	1.60373	2.40846	6.98333	7.4515	20.4851	20.1542	29.7405	30.331	31.9014	30.4898
597.94	2.16302	2.40826	7.24765	7.44927	20.1314	20.1317	29.371	30.3266	31.2821	30.4828	1.60714	2.40812	6.98209	7.45033	20.5044	20.1498	29.7812	30.3211	31.8952	30.4798
598.94	2.19386	2.40792	7.24188	7.4481	20.1225	20.1273	29.3674	30.3167	31.2849	30.4727	1.61504	2.40778	6.97849	7.44916	20.5301	20.1453	29.8045	30.3111	31.9229	30.4697
599.94	2.21334	2.40758	7.23866	7.44693	20.1199	20.1228	29.3956	30.3068	31.3045	30.4627	1.59507	2.40744	6.99836	7.44798	20.5878	20.1409	29.8257	30.3012	31.9668	30.4597
600.94	2.22305	2.40724	7.20087	7.44576	20.0869	20.1184	29.4028	30.2969	31.2934	30.4526	1.56922	2.4071	7.00749	7.44681	20.6113	20.1364	29.8423	30.2913	31.9618	30.4496
601.94	2.23613	2.4069	7.16788	7.44459	20.0524	20.1139	29.4075	30.287	31.2754	30.4426	1.5621	2.40676	6.99048	7.44564	20.6011	20.132	29.8342	30.2814	31.9634	30.4396
602.94	2.23808	2.40656	7.143	7.44342	20.0575	20.1095	29.3874	30.2771	31.2456	30.4326	1.5421	2.40642	7.00853	7.44447	20.5679	20.1275	29.8081	30.2715	31.9119	30.4296
603.94	2.22562	2.40622	7.16053	7.44224	20.0675	20.1051	29.3865	30.2672	31.23	30.4226	1.53619	2.40608	7.02394	7.4433	20.5235	20.1231	29.7804	30.2616	31.8638	30.4196
604.94	2.22028	2.40588	7.17873	7.44107	20.0927	20.1006	29.3405	30.2573	31.1994	30.4126	1.54583	2.40574	7.00752	7.44213	20.472	20.1186	29.7383	30.2517	31.8035	30.4096
605.94	2.23756	2.40554	7.22157	7.4399	20.1225	20.0962	29.3055	30.2474	31.2084	30.4026	1.57999	2.4054	7.02501	7.44096	20.4173	20.1142	29.7219	30.2419	31.7839	30.3996
606.94	2.25762	2.4052	7.27476	7.43873	20.132	20.0917	29.2853	30.2375	31.2318	30.3926	1.59814	2.40506	7.05822	7.43979	20.4218	20.1097	29.7219	30.232	31.7852	30.3896
607.94	2.26907	2.40486	7.26468	7.43756	20.1023	20.0873	29.2641	30.2277	31.2597	30.3826	1.57015	2.40472	7.08224	7.43862	20.4093	20.1053	29.6943	30.2221	31.7788	30.3796
608.94	2.25504	2.40452	7.25098	7.43639	20.0741	20.0829	29.2063	30.2178	31.2329	30.3726	1.53915	2.40438	7.05272	7.43745	20.3883	20.1009	29.6648	30.2123	31.7553	30.3696
609.94	2.24429	2.40418	7.25721	7.43522	20.0446	20.0784	29.1547	30.208	31.2057	30.3626	1.54261	2.40405	6.98235	7.43628	20.3761	20.0964	29.643	30.2025	31.7445	30.3596
610.94	2.24174	2.40384	7.28767	7.43405	20.0229	20.074	29.141	30.1981	31.1918	30.3527	1.5383	2.40371	6.95959	7.43511	20.3857	20.092	29.6265	30.1926	31.7703	30.3497
611.94	2.22693	2.4035	7.32954	7.43289	20.0332	20.0696	29.162	30.1883	31.1777	30.3427	1.55575	2.40337	6.94158	7.43394	20.4131	20.0876	29.588	30.1828	31.785	30.3397
612.94	2.19171	2.40316	7.33063	7.43172	20.0445	20.0652	29.1883	30.1785	31.158	30.3328	1.58136	2.40303	6.95709	7.43277	20.4202	20.0831	29.565	30.173	31.795	30.3298
613.94	2.18294	2.40282	7.31778	7.43055	20.0768	20.0607	29.2269	30.1687	31.1424	30.3228	1.61606	2.40269	6.97076	7.4316	20.4381	20.0787	29.5493	30.1632	31.7948	30.3199
614.94	2.16943	2.40248	7.28151	7.42938	20.0764	20.0563	29.247	30.1589	31.1462	30.3129	1.61134	2.40235	7.02659	7.43043	20.4741	20.0743	29.53	30.1534	31.7922	30.3099
615.94	2.13752	2.40215	7.24006	7.42821	20.0835	20.0519	29.2378	30.1491	31.1096	30.303	1.60217	2.40201	7.0259	7.42926	20.4558	20.0698	29.5068	30.1436	31.7618	30.3
616.94	2.11512	2.40181	7.16799	7.42704	20.068	20.0475	29.208	30.1393	31.0816	30.2931	1.59667	2.40167	7.02029	7.42809	20.4004	20.0654	29.4999	30.1338	31.7514	30.2901
617.94	2.11287	2.40147	7.14689	7.42588	20.0663	20.0431	29.1863	30.1295	31.0496	30.2832	1.60654	2.40133	6.99395	7.42693	20.3541	20.061	29.5063	30.124	31.7454	30.2802
618.94	2.11406	2.40113	7.13434	7.42471	20.0574	20.0386	29.1645	30.1197	31.0234	30.2733	1.61265	2.40099	6.96776	7.42576	20.3422	20.0566	29.4951	30.1142	31.7681	30.2703
619.94	2.10568	2.40079	7.12894	7.42354	20.0362	20.0342	29.1355	30.1099	31.02	30.2634	1.632	2.40065	6.93312	7.42459	20.34	20.0521	29.4902	30.1045	31.7727	30.2604
620.94	2.10372	2.40045	7.13864	7.42237	19.998	20.0298	29.0878	30.1002	30.9989	30.2535	1.65944	2.40032	6.89248	7.42342	20.3568	20.0477	29.4708	30.0947	31.7805	30.2505
621.94	2.08808	2.40011	7.14359	7.42121	19.9895	20.0254	29.0737	30.0904	31.0011	30.2436	1.68185	2.39998	6.88298	7.42226	20.4053	20.0433	29.4408	30.085	31.7995	30.2407
622.94	2.09418	2.39977	7.16973	7.42004	20.0012	20.021	29.0685	30.0807	30.9845	30.2338	1.68191	2.39964	6.8873	7.42109	20.4598	20.0389	29.4133	30.0752	31.8049	30.2308
623.94	2.06888	2.39944	7.17912	7.41887	19.9846	20.0166	29.0435	30.0709	30.9967	30.2239	1.67773	2.3993	6.90632	7.41992	20.4678	20.0345	29.39	30.0655	31.771	30.221
624.94	2.05651	2.3991	7.16096	7.41771	19.9854	20.0122	29.0289	30.0612	30.9723	30.2141	1.68274	2.39896	6.89292	7.41876	20.4595	20.0301	29.3728	30.0558	31.7289	30.2111
625.94	2.05316	2.39876	7.12844	7.41654	19.9991	20.0078	29.0393	30.0515	30.9697	30.2042	1.6583	2.39862	6.89772	7.41759	20.4301	20.0256	29.397	30.046	31.696	30.2013
626.94	2.07584	2.39842	7.10737	7.41537	20.0105	20.0034	29.0329	30.0418	30.9911	30.1944	1.6371	2.39828	6.88104	7.41642	20.3862	20.0212	29.4175	30.0363	31.6791	30.1914
627.94	2.0695	2.39808	7.0998	7.41421	19.9956	19.999	29.0188	30.0321	31.0049	30.1846	1.60946	2.39795	6.87549	7.41526	20.3524	20.0168	29.4315	30.0266	31.6305	30.1816
628.94	2.08681	2.39774	7.09229	7.41304	19.9894	19.9946	29.0069	30.0224	31.0059	30.1747	1.59446	2.39761	6.8748	7.41409	20.3297	20.0124	29.4033	30.0169	31.6068	30.1718
629.94	2.10297	2.3974	7.10329	7.41188	19.9745	19.9902	28.9854	30.0127	30.9854	30.1649	1.56871	2.39727	6.86428	7.41293	20.3122	20.008	29.3867	30.0072	31.6115	30.162
630.94	2.10623	2.39707	7.14858	7.41071	19.9803	19.9858	28.9684	30.003	31.0036	30.1551	1.56067	2.39693	6.86444	7.41176	20.321	20.0036	29.3802	29.9976	31.6248	30.1522
631.94	2.11418	2.39673	7.20244	7.40955	19.9905	19.9814	28.9914	29.9933	31.0185	30.1453	1.56633	2.39659	6.86614	7.4106	20.3604	19.9992	29.3669	29.9879	31.6327	30.1424
632.94	2.12281	2.39639	7.24316	7.40838	20.0031	19.977	29.0177	29.9836	31.0168	30.1355	1.55332	2.39625	6.88884	7.40943	20.3839	19.9948	29.3731	29.9782	31.6653	30.1326
633.94	2.12694	2.39605	7.2609	7.40722	20.0084	19.9726	29.0355	29.974	31.0158	30.1258	1.55818	2.39592	6.88051	7.40827	20.4114	19.9904	29.3527	29.9686	31.6782	30.1228
634.94	2.1307	2.39571	7.27925	7.40606	20.0082	19.9682	29.0452	29.9643	31.0095	30.116	1.56487	2.39558	6.8667	7.4071	20.4375	19.986	29.3971	29.9589	31.6822	30.113
635.94	2.14162	2.39537	7.30507	7.40489	20.0296	19.9638	29.0549	29.9547	31.0097	30.1062	1.56915	2.39524	6.87424	7.40594	20.4112	19.9816	29.4215	29.9493	31.6797	30.1033
636.94	2.15241	2.39504	7.30141	7.40373	20.0384	19.9594	29.0776	29.945	31.0046	30.0965	1.58538	2.3949	6.88497	7.40478	20.4074	19.9772	29.4509	29.9396	31.6741	30.0935
637.94	2.15595	2.3947	7.30456	7.40256	20.0284	19.955	29.0663	29.9354	30.9984	30.0867	1.58353	2.39456	6.91417	7.40361	20.3972	19.9728	29.4703	29.93	31.6503	30.0838
638.94	2.1579	2.39436	7.32056	7.4014	20.011	19.9506	29.0632	29.9258	30.9973	30.077	1.57855	2.39423	6.96382	7.40245	20.3916	19.9684	29.4759	29.9204	31.6359	30.074
639.94	2.16618	2.39402	7.33801	7.40024	20.0076	19.9463	29.0599	29.9162	30.9901	30.0672	1.59818	2.39389	7.01398	7.40128	20.3942	19.964	29.4776	29.9108	31.6279	30.0643
640.94	2.16648	2.39369	7.35717	7.39907	19.9905	19.9419	29.0539	29.9065	30.9939	30.0575	1.59838	2.39355	7.05074	7.40012	20.3906	19.9597	29.459	29.9012	31.6098	30.0546
641.94	2.15374	2.39335	7.36746	7.39791	19.974	19.9375	29.0388	29.8969	30.9924	30.0478	1.62828	2.39321	7.06226	7.39896	20.382	19.9553	29.4409	29.8916	31.5954	30.0449
642.94	2.15065	2.39301	7.35411	7.39675	19.951	19.9331	29.0292	29.8873	30.9863	30.0381	1.60849	2.39287	7.04951	7.3978	20.3947	19.9509	29.4173	29.882	31.5662	30.0352
643.94	2.13344	2.39267	7.33824	7.39559	19.9327	19.9287	28.9877	29.8778	30.9674	30.0284	1.58952	2.39254	7.01892	7.39663	20.3795	19.9465	29.3833	29.8724	31.5436	30.0255
644.94	2.12245	2.39233	7.32232	7.39443	19.9404	19.9244	28.9344	29.8682	30.9681	30.0187	1.56296	2.3922	6.99492	7.39547	20.3554	19.9421	29.367	29.8628	31.5138	30.0158
645.94	2.11873	2.392	7.31067	7.39326	19.9208	19.92	28.9201	29.8586	30.9882	30.009	1.55055	2.39186	6.99623	7.39431	20.3506	19.9377	29.3758	29.8532	31.4869	30.0061
646.94	2.1168	2.39166	7.28021	7.3921	19.9241	19.9156	28.9294	29.849	30.9746	29.9993	1.52023	2.39152	6.9868	7.39315	20.343	19.9334	29.3843	29.8437	31.4493	29.9964
647.94	2.11112	2.39132	7.24849	7.39094	19.9124	19.9112	28.8983	29.8395	30.9464	29.9896	1.52849	2.39119	6.9623	7.39199	20.3683	19.929	29.3683	29.8341	31.4239	29.9867
648.94	2.1079	2.39098	7.23932	7.38978	19.91	19.9069	28.9184	29.8299	30.9307	29.9799	1.53369	2.39085	6.95067	7.39082	20.3675	19.9246	29.3654	29.8246	31.4101	29.977
649.94	2.12299	2.39065	7.23337	7.38862	19.9125	19.9025	28.9554	29.8204	30.9484	29.9703	1.54469	2.39051	6.95886	7.38966	20.3629	19.9202	29.3522	29.815	31.4006	29.9674
650.94	2.12525	2.39031	7.22538	7.38746	19.875	19.8981	28.9203	29.8108	30.9015	29.9606	1.55013	2.39017	6.93767	7.3885	20.3441	19.9159	29.3317	29.8055	31.3772	29.9577
651.94	2.13161	2.38997	7.22526	7.3863	19.8795	19.8938	28.9023	29.8013	30.8853	29.951	1.59037	2.38984	6.93359	7.38734	20.3361	19.9115	29.3387	29.796	31.3609	29.9481
652.94	2.15939	2.38964	7.2628	7.38514	19.8793	19.8894	28.9002	29.7918	30.8667	29.9414	1.60486	2.3895	6.93145	7.38618	20.2901	19.9071	29.3342	29.7865	31.3571	29.9385
653.94	2.18768	2.3893	7.27148	7.38398	19.8854	19.8851	28.9246	29.7823	30.8404	29.9317	1.61259	2.38916	6.94589	7.38502	20.2469	19.9027	29.3426	29.7769	31.3369	29.9288
654.94	2.20533	2.38896	7.31025	7.38282	19.8832	19.8807	28.9533	29.7728	30.8137	29.9221	1.61383	2.38883	6.9504	7.38386	20.2447	19.8984	29.3682	29.7674	31.325	29.9192
655.94	2.24003	2.38862	7.33165	7.38166	19.8874	19.8763	28.9976	29.7633	30.805	29.9125	1.63501	2.38849	6.99227	7.3827	20.2524	19.894	29.3694	29.7579	31.2876	29.9096
656.94	2.25217	2.38829	7.31869	7.3805	19.9173	19.872	29.0403	29.7538	30.8283	29.9029	1.61715	2.38815	7.04465	7.38154	20.2687	19.8897	29.3515	29.7484	31.2678	29.9
657.94	2.24441	2.38795	7.30497	7.37934	19.9272	19.8676	29.0805	29.7443	30.8186	29.8933	1.60091	2.38782	7.06124	7.38038	20.2548	19.8853	29.3205	29.739	31.26	29.8904
658.94	2.22721	2.38761	7.30823	7.37818	19.9397	19.8633	29.1047	29.7348	30.8064	29.8837	1.61337	2.38748	7.06859	7.37922	20.2359	19.8809	29.3123	29.7295	31.2721	29.8808
659.94	2.23285	2.38728	7.28451	7.37702	19.9454	19.8589	29.1086	29.7253	30.8063	29.8741	1.65352	2.38714	7.09563	7.37806	20.2295	19.8766	29.2888	29.72	31.2709	29.8712
660.94	2.23062	2.38694	7.25752	7.37586	19.9409	19.8546	29.0991	29.7159	30.7934	29.8645	1.63534	2.3868	7.09347	7.3769	20.1986	19.8722	29.2665	29.7106	31.2653	29.8616
661.94	2.21749	2.3866	7.22482	7.3747	19.9227	19.8502	29.0616	29.7064	30.7515	29.8549	1.61754	2.38647	7.06525	7.37575	20.1906	19.8679	29.2421	29.7011	31.2341	29.8521
662.94	2.20636	2.38627	7.2151	7.37355	19.919	19.8459	29.0125	29.6969	30.7242	29.8454	1.6363	2.38613	7.03253	7.37459	20.1956	19.8635	29.2519	29.6917	31.2061	29.8425
663.94	2.21336	2.38593	7.2128	7.37239	19.9156	19.8415	28.9899	29.6875	30.7211	29.8358	1.61647	2.38579	7.03071	7.37343	20.2235	19.8592	29.248	29.6822	31.1716	29.833
664.94	2.21103	2.38559	7.20438	7.37123	19.9258	19.8372	28.9832	29.6781	30.7434	29.8263	1.62856	2.38546	7.01615	7.37227	20.2199	19.8548	29.2787	29.6728	31.1593	29.8234
665.94	2.20961	2.38526	7.18607	7.37007	19.921	19.8328	28.9892	29.6686	30.7385	29.8167	1.60215	2.38512	7.0219	7.37111	20.2333	19.8505	29.3066	29.6634	31.1666	29.8139
666.94	2.20417	2.38492	7.196	7.36891	19.8895	19.8285	28.977	29.6592	30.7343	29.8072	1.62518	2.38478	7.00851	7.36996	20.2331	19.8461	29.3314	29.6539	31.1898	29.8043
667.94	2.20263	2.38458	7.19409	7.36776	19.8777	19.8242	29.0034	29.6498	30.7458	29.7977	1.63159	2.38445	7.03099	7.3688	20.2439	19.8418	29.3447	29.6445	31.208	29.7948
668.94	2.18863	2.38425	7.20585	7.3666	19.8422	19.8198	29.0095	29.6404	30.7397	29.7881	1.63092	2.38411	7.02808	7.36764	20.2695	19.8374	29.3382	29.6351	31.1938	29.7853
669.94	2.17345	2.38391	7.19451	7.36544	19.8099	19.8155	28.9929	29.631	30.7319	29.7786	1.63644	2.38378	7.00685	7.36648	20.2715	19.8331	29.3164	29.6257	31.1788	29.7758
670.94	2.15924	2.38357	7.21853	7.36429	19.7826	19.8111	28.9682	29.6216	30.7257	29.7691	1.60301	2.38344	7.00136	7.36533	20.2653	19.8287	29.2799	29.6163	31.1705	29.7663
671.94	2.13918	2.38324	7.24057	7.36313	19.7894	19.8068	28.9283	29.6122	30.7393	29.7596	1.57371	2.3831	6.98517	7.36417	20.2255	19.8244	29.2393	29.6069	31.1658	29.7568
672.94	2.14676	2.3829	7.25751	7.36197	19.8024	19.8025	28.8982	29.6028	30.7712	29.7501	1.56749	2.38277	6.98629	7.36302	20.2139	19.8201	29.2221	29.5976	31.1648	29.7473
673.94	2.16018	2.38256	7.25948	7.36082	19.8237	19.7982	28.8843	29.5934	30.7774	29.7407	1.59719	2.38243	6.9905	7.36186	20.1914	19.8157	29.2172	29.5882	31.1797	29.7378
674.94	2.16125	2.38223	7.28073	7.35966	19.8459	19.7938	28.8678	29.5841	30.7807	29.7312	1.61313	2.38209	7.02187	7.3607	20.166	19.8114	29.2088	29.5788	31.1779	29.7283
675.94	2.1738	2.38189	7.28578	7.35851	19.8599	19.7895	28.8663	29.5747	30.7613	29.7217	1.63975	2.38176	7.02865	7.35955	20.1769	19.8071	29.2071	29.5695	31.1806	29.7189
676.94	2.18543	2.38156	7.3135	7.35735	19.8528	19.7852	28.8642	29.5654	30.7438	29.7122	1.65219	2.38142	7.02312	7.35839	20.1747	19.8027	29.2229	29.5601	31.1923	29.7094
677.94	2.2031	2.38122	7.30317	7.3562	19.8515	19.7808	28.8757	29.556	30.7358	29.7028	1.64648	2.38109	7.01265	7.35724	20.1998	19.7984	29.2267	29.5508	31.1902	29.7
678.94	2.19129	2.38088	7.31481	7.35504	19.8654	19.7765	28.8727	29.5467	30.7103	29.6933	1.63024	2.38075	6.9955	7.35608	20.1825	19.7941	29.1991	29.5414	31.1835	29.6905
679.94	2.18498	2.38055	7.29925	7.35389	19.8595	19.7722	28.8829	29.5373	30.7008	29.6839	1.60325	2.38041	6.99816	7.35493	20.1758	19.7897	29.1744	29.5321	31.194	29.6811
680.94	2.18417	2.38021	7.26798	7.35273	19.875	19.7679	28.8949	29.528	30.692	29.6745	1.5872	2.38008	6.96962	7.35377	20.1653	19.7854	29.1422	29.5228	31.183	29.6716
681.94	2.1812	2.37988	7.222	7.35158	19.8812	19.7636	28.8831	29.5187	30.6912	29.665	1.55964	2.37974	6.96389	7.35262	20.1646	19.7811	29.1065	29.5135	31.1705	29.6622
682.94	2.18623	2.37954	7.17214	7.35043	19.8969	19.7592	28.8438	29.5094	30.6829	29.6556	1.55157	2.37941	6.95541	7.35146	20.1829	19.7768	29.0712	29.5042	31.1245	29.6528
683.94	2.18667	2.37921	7.11455	7.34927	19.9027	19.7549	28.8376	29.5001	30.685	29.6462	1.5506	2.37907	6.9475	7.35031	20.1945	19.7724	29.0626	29.4949	31.0744	29.6434
684.94	2.20286	2.37887	7.07273	7.34812	19.8799	19.7506	28.7805	29.4908	30.6607	29.6368	1.52288	2.37874	6.93118	7.34916	20.2025	19.7681	29.0418	29.4856	31.0237	29.634
685.94	2.2077	2.37853	7.03358	7.34697	19.8667	19.7463	28.7486	29.4815	30.6443	29.6274	1.52524	2.3784	6.91018	7.348	20.2064	19.7638	29.0525	29.4763	30.9841	29.6246
686.94	2.17333	2.3782	7.01833	7.34581	19.8791	19.742	28.7338	29.4722	30.6384	29.618	1.55133	2.37806	6.92888	7.34685	20.2206	19.7595	29.0583	29.467	30.9734	29.6152
687.94	2.13514	2.37786	7.03706	7.34466	19.8709	19.7377	28.7363	29.4629	30.6455	29.6086	1.58499	2.37773	6.95017	7.3457	20.2235	19.7552	29.0776	29.4577	31.0001	29.6058
688.94	2.08677	2.37753	7.02938	7.34351	19.8248	19.7334	28.7176	29.4537	30.6356	29.5992	1.59652	2.37739	6.95812	7.34454	20.214	19.7509	29.089	29.4485	31.0094	29.5964
689.94	2.03923	2.37719	7.08359	7.34235	19.8069	19.7291	28.6993	29.4444	30.6256	29.5899	1.62746	2.37706	6.97079	7.34339	20.2077	19.7465	29.0494	29.4392	31.0365	29.5871
							28.6667	29.4351	30.6252	29.5805			6.9809	7.34224

## Sheet: 1250RU
time, s	Cycle: 14 F-4-43 0.32 nM_Y	Fitted Cycle: 14 F-4-43 0.32 n_Y	Cycle: 15 F-4-43 1 nM_Y	Fitted Cycle: 15 F-4-43 1 nM_Y	Cycle: 16 F-4-43 3.2 nM_Y	Fitted Cycle: 16 F-4-43 3.2 nM_Y	Cycle: 17 F-4-43 10 nM_Y	Fitted Cycle: 17 F-4-43 10 nM_Y	Cycle: 18 F-4-43 32 nM_Y	Fitted Cycle: 18 F-4-43 32 nM_Y	Cycle: 19 F-4-43 100 nM_Y	Fitted Cycle: 19 F-4-43 100 nM_Y	Cycle: 23 F-4-43 1 nM_Y	Fitted Cycle: 23 F-4-43 1 nM_Y	Cycle: 24 F-4-43 3.2 nM_Y	Fitted Cycle: 24 F-4-43 3.2 nM_Y	Cycle: 25 F-4-43 10 nM_Y	Fitted Cycle: 25 F-4-43 10 nM_Y	Cycle: 26 F-4-43 32 nM_Y	Fitted Cycle: 26 F-4-43 32 nM_Y	Cycle: 27 F-4-43 100 nM_Y	Fitted Cycle: 27 F-4-43 100 nM_Y
-60.42	-0.300388	0	-0.236519	0	-0.272163	0	-0.179003	0	-0.223925	0	-0.145311	0	-0.0303687	0	0.103712	0	0.104594	0	0.00254267	0	0.127739	0
-59.42	-0.358976	0	-0.506526	0	-0.37469	0	-0.442672	0	-0.353804	0	-0.286422	0	-0.0630776	0	-0.0242146	0	-0.00965542	0	-0.0482296	0	0.0261886	0
-58.42	-0.259569	0	-0.136325	0	-0.108493	0	-0.0536126	0	-0.0960931	0	0.0435554	0	-0.119432	0	0.134864	0	0.301076	0	0.159475	0	0.39053	0
-57.42	-0.300445	0	-0.155333	0	-0.107237	0	-0.0500027	0	-0.112259	0	-0.130813	0	0.102875	0	0.191452	0	0.151261	0	0.0763102	0	0.257264	0
-56.42	-0.302833	0	-0.0963893	0	-0.18428	0	-0.0120124	0	-0.0803717	0	-0.00419986	0	0.0643542	0	0.212109	0	0.0757793	0	0.151951	0	0.310349	0
-55.42	-0.332178	0	-0.147022	0	-0.192188	0	0.00224602	0	-0.127393	0	0.0332519	0	0.0472167	0	0.220752	0	0.126367	0	0.143701	0	0.260205	0
-54.42	-0.369189	0	-0.189794	0	-0.221776	0	-0.0252926	0	-0.15542	0	0.0271976	0	0.0492682	0	0.168799	0	0.128224	0	0.131397	0	0.185206	0
-53.42	-0.384908	0	-0.259318	0	-0.231731	0	-0.102244	0	-0.190379	0	-0.0277812	0	0.0550331	0	0.144094	0	0.102935	0	0.0914608	0	0.200154	0
-52.42	-0.399717	0	-0.0103714	0	-0.0977738	0	0.0274364	0	-0.103911	0	-0.0560597	0	0.0685447	0	0.246675	0	0.238559	0	0.357212	0	0.354863	0
-51.42	-0.213572	0	-0.0145469	0	-0.0931602	0	0.0604502	0	-0.0293936	0	0.182521	0	0.130666	0	0.147364	0	0.167679	0	0.134476	0	0.331156	0
-50.42	-0.299015	0	-0.136116	0	-0.234749	0	-0.0215779	0	-0.225679	0	-0.0245076	0	-0.00165188	0	0.0902385	0	0.141321	0	0.091028	0	0.18029	0
-49.42	-0.332222	0	-0.119035	0	-0.18007	0	-0.117283	0	-0.265721	0	-0.0596659	0	-0.00214434	0	0.0223653	0	0.152057	0	0.0446351	0	0.174911	0
-48.42	-0.42202	0	-0.123093	0	-0.260544	0	-0.133007	0	-0.311474	0	-0.123486	0	-0.0597153	0	-0.0556145	0	0.116115	0	0.0675315	0	0.199661	0
-47.42	-0.4041	0	-0.129489	0	-0.198825	0	-0.125878	0	-0.274804	0	-0.0814445	0	-0.0129867	0	-0.0218742	0	0.119924	0	0.0457056	0	0.217191	0
-46.42	-0.421729	0	-0.0839361	0	-0.205274	0	-0.0393556	0	-0.228076	0	-0.102588	0	-0.0301272	0	0.0160643	0	0.107031	0	0.106787	0	0.26372	0
-45.42	-0.378954	0	-0.0652801	0	-0.0943328	0	0.0308602	0	-0.139306	0	-0.0328605	0	0.0336441	0	0.125831	0	0.179006	0	0.102102	0	0.273099	0
-44.42	-0.396972	0	-0.07617	0	-0.0659161	0	0.0532231	0	-0.137207	0	-0.0253901	0	0.0419931	0	0.15625	0	0.166017	0	0.122072	0	0.269533	0
-43.42	-0.396679	0	-0.0428696	0	-0.0331039	0	0.0643559	0	-0.114355	0	-0.0181637	0	0.0540047	0	0.179102	0	0.168165	0	0.136915	0	0.282814	0
-42.42	-0.390868	0	-0.0544409	0	-0.0463842	0	0.0747077	0	-0.124755	0	-0.014892	0	0.0842298	0	0.171143	0	0.149416	0	0.13843	0	0.287356	0
-41.42	-0.39287	0	-0.0811496	0	-0.0674777	0	0.056739	0	-0.169335	0	-0.0409173	0	0.0968764	0	0.13877	0	0.111623	0	0.133108	0	0.272366	0
-40.42	-0.395116	0	-0.0680649	0	-0.0895493	0	0.0421879	0	-0.18291	0	-0.0452145	0	0.0926765	0	0.132032	0	0.0586925	0	0.123634	0	0.30547	0
-39.42	-0.379343	0	-0.090474	0	-0.0897416	0	0.0350597	0	-0.180028	0	-0.0428211	0	0.0874534	0	0.115382	0	0.0954135	0	0.105912	0	0.301128	0
-38.42	-0.378368	0	-0.0807105	0	-0.131736	0	0.0492193	0	-0.189306	0	-0.04331	0	0.0376477	0	0.0831549	0	0.100783	0	0.119582	0	0.290383	0
-37.42	-0.348924	0	-0.0791962	0	-0.131931	0	0.0811531	0	-0.18789	0	-0.0340813	0	0.000685096	0	0.0816414	0	0.128225	0	0.119924	0	0.271878	0
-36.42	-0.339647	0	-0.0796852	0	-0.139256	0	0.0621099	0	-0.15664	0	-0.0321283	0	-0.0500965	0	0.0860357	0	0.121388	0	0.120412	0	0.240139	0
-35.42	-0.334764	0	-0.0855441	0	-0.134372	0	0.0396491	0	-0.150292	0	-0.0433587	0	-0.0798814	0	0.0948249	0	0.108693	0	0.094045	0	0.217679	0
-34.42	-0.307812	0	-0.0912104	0	-0.140038	0	0.0462892	0	-0.172949	0	-0.0567381	0	-0.111523	0	0.109277	0	0.100293	0	0.0661137	0	0.19834	0
-33.42	-0.304589	0	-0.110154	0	-0.13994	0	0.0432622	0	-0.153515	0	-0.0563472	0	-0.124413	0	0.101368	0	0.0594741	0	0.0140639	0	0.153517	0
-32.42	-0.303466	0	-0.139403	0	-0.178709	0	0.0156254	0	-0.149658	0	-0.0554195	0	-0.132079	0	0.0646977	0	0.0336927	0	-0.0334459	0	0.12134	0
-31.42	-0.284473	0	-0.0928717	0	-0.213477	0	0.00351548	0	-0.152246	0	-0.0658205	0	-0.116504	0	0.0630858	0	0.0349605	0	-0.0236332	0	0.140038	0
-30.42	-0.245409	0	-0.0767565	0	-0.211522	0	-0.0545895	0	-0.154199	0	-0.0663083	0	-0.0754876	0	0.0806644	0	0.0398448	0	-0.0695302	0	0.0853529	0
-29.42	-0.239648	0	-0.0749996	0	-0.224414	0	-0.0788085	0	-0.175	0	-0.079785	0	-0.0824217	0	0.0481446	0	-0.00644499	0	-0.0889645	0	0.0504887	0
-28.42	-0.211083	0	-0.068895	0	-0.224901	0	-0.111035	0	-0.183545	0	-0.0829586	0	-0.0621575	0	0.0435062	0	0.00332144	0	-0.0862782	0	0.028273	0
-27.42	-0.165917	0	-0.0935535	0	-0.252733	0	-0.127148	0	-0.197949	0	-0.0836911	0	-0.0833979	0	0.0334964	0	0.0125985	0	-0.0918937	0	-0.011034	0
-26.42	-0.169043	0	-0.0915031	0	-0.235546	0	-0.125781	0	-0.179004	0	-0.0818357	0	-0.0865231	0	0.0250978	0	0.00498104	0	-0.0956049	0	-0.0153313	0
-25.42	-0.141211	0	-0.0915034	0	-0.218457	0	-0.108203	0	-0.12334	0	-0.0569335	0	-0.0894529	0	0.0119142	0	0.00302774	0	-0.0951168	0	-0.026562	0
-24.42	-0.134472	0	-0.110253	0	-0.204491	0	-0.14707	0	-0.106543	0	-0.0459958	0	-0.0929682	0	-0.00986302	0	0.00654376	0	-0.0862297	0	-0.0487294	0
-23.42	-0.163282	0	-0.087306	0	-0.174708	0	-0.129981	0	-0.0928714	0	-0.0479496	0	-0.12129	0	-0.0215824	0	-0.015919	0	-0.0579112	0	-0.0565443	0
-22.42	-0.159718	0	-0.0403837	0	-0.118265	0	-0.0853523	0	-0.0377448	0	-0.024073	0	-0.0791518	0	-0.0221198	0	-0.00752166	0	-0.00971892	0	-0.0369657	0
-21.42	-0.100198	0	0.0627885	0	-0.0480514	0	-0.0217785	0	0.0290028	0	0.036327	0	-0.00693583	0	0.0353504	0	0.0337857	0	0.0835904	0	0.0388627	0
-20.42	0.00229305	0	0.109322	0	0.0275353	0	0.0286123	0	0.0654776	0	0.0688955	0	0.0911602	0	0.123583	0	0.120505	0	0.121726	0	0.0770959	0
-19.42	0.0626937	0	0.139059	0	0.063864	0	0.0621086	0	0.0982414	0	0.102148	0	0.157909	0	0.152929	0	0.141892	0	0.14238	0	0.124411	0
-18.42	0.0973625	0	0.111229	0	0.0487289	0	0.043066	0	0.103613	0	0.106054	0	0.216503	0	0.157324	0	0.133104	0	0.106737	0	0.152245	0
-17.42	0.116893	0	0.103904	0	0.0262671	0	0.0196283	0	0.0665033	0	0.0962884	0	0.186718	0	0.16416	0	0.13115	0	0.0686505	0	0.114158	0
-16.42	0.0976066	0	0.0665511	0	0.0140609	0	0.0254879	0	0.041357	0	0.0975094	0	0.145946	0	0.127783	0	0.0872058	0	0.0347156	0	0.0582503	0
-15.42	0.0787596	0	0.0454587	0	-0.0280277	0	0.00214836	0	0.0185058	0	0.0756347	0	0.0821776	0	0.0985839	0	0.0708982	0	0.0477048	0	0.073779	0
-14.42	0.036914	0	0.026953	0	-0.0399415	0	-0.016211	0	0.0291992	0	0.0404297	0	0.0510741	0	0.0648437	0	0.0631835	0	0.0392577	0	0.0777342	0
-13.42	0.0249508	0	0.0501457	0	-0.025782	0	-0.0186525	0	0.0328611	0	0.0226072	0	0.0132321	0	0.0597166	0	0.0612299	0	0.0414545	0	0.069677	0
-12.42	0.0450686	0	0.0488774	0	0.0217777	0	-0.0217772	0	0.0556153	0	0.0473146	0	0.0187014	0	0.0600099	0	0.0250003	0	0.0169437	0	0.0605961	0
-11.42	0.0297363	0	0.0460449	0	0.0375	0	-0.0282227	0	0.045752	0	0.00522462	0	0.0292481	0	0.0237793	0	-0.00849608	0	0.0137207	0	0.0450684	0
-10.42	0.0157229	0	0.0299809	0	0.0558598	0	-0.0250975	0	0.034961	0	0.00273448	0	0.0171877	0	-0.0104491	0	-0.0386716	0	-0.0118161	0	-0.00029254	0
-9.41998	-0.00483328	0	-0.0099107	0	0.0533217	0	-0.0118161	0	0.00795934	0	-0.00473598	0	0.0225105	0	-0.0154782	0	-0.0457021	0	-0.038622	0	-0.034813	0
-8.41998	-0.0445307	0	-0.0304677	0	0.0144541	0	0.0143557	0	-0.044238	0	-0.0383787	0	-0.0142573	0	-0.0525388	0	-0.061425	0	-0.0550774	0	-0.065624	0
-7.41998	-0.0631833	0	-0.0580072	0	-0.0116205	0	0.0272462	0	-0.0542967	0	-0.0484374	0	-0.0231442	0	-0.07041	0	-0.05498	0	-0.0500972	0	-0.0897455	0
-6.41998	-0.0601565	0	-0.0905278	0	-0.0192387	0	0.0446288	0	-0.0598634	0	-0.0466798	0	-0.0840822	0	-0.0652345	0	-0.012598	0	-0.0140628	0	-0.0744145	0
-5.41998	-0.031348	0	-0.0495124	0	-0.0329108	0	0.0382811	0	-0.0427736	0	-0.0344728	0	-0.0826175	0	-0.0666994	0	0.0264643	0	0.0196284	0	-0.0563483	0
-4.41998	-0.00625169	0	-0.0452182	0	0.00458646	0	0.057421	0	-0.0109383	0	-0.00898522	0	-0.0775408	0	-0.051954	0	0.0623998	0	0.0970678	0	-0.0710971	0
-3.41998	0.0550736	0	0.0686433	0	0.0847566	0	0.0524392	0	0.0890602	0	0.0285134	0	-0.0865279	0	-0.00664288	0	0.128021	0	0.11972	0	-0.0275481	0
-2.41998	-0.0209153	0	-0.181479	0	0.0148101	0	-0.0656334	0	0.0017494	0	-0.154989	0	-0.0970871	0	-0.105184	0	-0.158326	0	-0.0421151	0	-0.243491	0
-1.41998	-0.588791	0	-4.72788	0	-1.42563	0	-3.68038	0	-2.09005	0	-2.49874	0	-0.777756	0	-2.11153	0	-2.82581	0	-1.78285	0	-5.26987	0
-0.419983	1.27008	0	3.40247	-1.16619	3.29163	0	4.05863	2.3249	4.79544	0	19.2305	0	1.93561	0	5.439	0	7.75742	0	12.8248	13.2852	22.1256	18.3714
0.580017	-4.70157	-1.48104	-5.89753	-1.13944	-4.37092	0.351103	-2.15828	2.59234	-2.61507	8.45149	0.548993	15.0846	2.90096	3.35451	1.75065	4.32177	2.63892	6.52437	8.99903	14.1406	10.9614	21.042
1.58002	-4.03088	-1.47248	-3.23486	-1.11269	-1.8186	0.436688	-0.0426629	2.8597	2.02301	9.30661	10.0157	17.7514	4.73572	3.38126	5.93854	4.40735	7.12934	6.79175	11.05	14.9953	17.5796	23.7062
2.58002	-3.6265	-1.46392	-2.96906	-1.08595	-1.36823	0.522261	0.486434	3.12698	3.47887	10.161	14.2284	20.4115	4.58835	3.40801	5.68346	4.49292	7.22395	7.05907	12.0094	15.8494	21.3102	26.3634
3.58002	-3.28671	-1.45536	-2.6076	-1.05921	-1.09685	0.607824	1.1667	3.39418	4.82002	11.0148	18.3596	23.0644	4.5297	3.43475	5.59737	4.57848	7.44103	7.3263	13.2345	16.7027	25.138	29.0133
4.58002	-2.97792	-1.4468	-2.36062	-1.03247	-0.764918	0.693374	1.63506	3.66131	6.16924	11.8678	22.556	25.7097	4.61339	3.46149	5.57159	4.66403	7.83732	7.59346	14.3144	17.5553	28.8044	31.6555
5.58002	-2.84579	-1.43825	-2.30388	-1.00573	-0.539722	0.778914	1.98946	3.92836	7.46212	12.7201	26.3982	28.347	4.58829	3.48823	5.59493	4.74957	8.07092	7.86054	15.3453	18.4072	32.3358	34.2895
6.58002	-2.79931	-1.42969	-2.17527	-0.978996	-0.434062	0.864442	2.39942	4.19533	8.66553	13.5717	30.082	30.9759	4.44239	3.51496	5.66065	4.8351	8.26271	8.12754	16.3111	19.2583	35.8198	36.9148
7.58002	-2.71239	-1.42113	-1.98924	-0.952264	-0.175765	0.949959	2.83252	4.46222	9.87159	14.4226	33.7197	33.5956	4.41309	3.5417	5.69776	4.92061	8.49708	8.39447	17.4985	20.1087	39.2818	39.5308
8.58002	-2.58896	-1.41258	-1.84051	-0.925534	0.0300961	1.03546	3.21504	4.72903	11.0412	15.2726	37.3278	36.2058	4.40567	3.56843	5.71504	5.00612	8.65978	8.66131	18.5494	20.9583	42.7576	42.1369
9.58002	-2.45497	-1.40402	-1.82254	-0.898806	0.138395	1.12096	3.55547	4.99577	12.0882	16.1219	40.867	38.8056	4.31212	3.59516	5.65215	5.09161	8.93595	8.92808	19.5473	21.8071	46.1496	44.7324
10.58	-2.51459	-1.39547	-1.76381	-0.87208	0.201769	1.20644	3.92422	5.26242	13.2633	16.9705	44.3771	41.3945	4.28423	3.62189	5.67593	5.17709	9.17501	9.19476	20.6137	22.6552	49.5531	47.3167
11.58	-2.4457	-1.38692	-1.71659	-0.845356	0.346397	1.29191	4.27422	5.52899	14.4368	17.8182	47.9202	43.9715	4.20518	3.64861	5.70977	5.26256	9.46182	9.46137	21.5629	23.5024	52.9817	49.8888
12.58	-2.33515	-1.37836	-1.60732	-0.818635	0.486921	1.37737	4.66104	5.79549	15.7011	18.6651	51.3163	46.5359	4.14971	3.67533	5.71768	5.34802	9.72823	9.72789	22.5925	24.3488	56.2403	52.4478
13.58	-2.18183	-1.36981	-1.47109	-0.791915	0.719342	1.46282	5.11611	6.0619	16.8803	19.5112	54.6737	49.0867	4.221	3.70205	5.81729	5.43347	10.0134	9.99434	23.7575	25.1944	59.4513	54.9929
14.58	-2.05293	-1.36126	-1.34462	-0.765198	0.941511	1.54826	5.48233	6.32823	17.9862	20.3564	58.0487	51.6228	4.29522	3.72877	5.97158	5.5189	10.3464	10.2607	24.8015	26.0391	62.6671	57.5228
15.58	-1.97412	-1.35271	-1.22363	-0.738483	1.11182	1.63368	5.82373	6.59448	19.0664	21.2008	61.2769	54.143	4.33057	3.75549	6.11963	5.60433	10.7036	10.527	25.814	26.8829	65.8599	60.0363
16.58	-1.906	-1.34416	-1.07983	-0.711771	1.30567	1.7191	6.18994	6.86064	20.259	22.0443	64.4104	56.646	4.34107	3.7822	6.22193	5.68974	11.0737	10.7932	26.8777	27.7259	68.97	62.5319
17.58	-1.81201	-1.33561	-0.914058	-0.68506	1.52881	1.8045	6.59033	7.12672	21.5264	22.8868	67.561	59.1303	4.39551	3.80891	6.33594	5.77514	11.4356	11.0593	28.0059	28.5679	71.9473	65.0083
18.58	-1.70224	-1.32706	-0.802435	-0.658352	1.73467	1.88989	6.98018	7.39272	22.6398	23.7285	70.4699	61.5941	4.4545	3.83562	6.44356	5.86053	11.7232	11.3253	29.1324	29.4091	74.8133	67.4634
19.58	-1.62881	-1.31851	-0.747356	-0.631646	1.87911	1.97527	7.32744	7.65864	23.7254	24.5693	73.3416	64.0357	4.45713	3.86233	6.56963	5.94591	12.0551	11.5913	30.1552	30.2493	77.4939	69.8955
20.58	-1.58774	-1.30996	-0.688909	-0.604942	2.00469	2.06064	7.65059	7.92447	24.7866	25.4091	75.9228	66.4527	4.44595	3.88904	6.6855	6.03128	12.3473	11.8571	31.1131	31.0885	80.1617	72.302
21.58	-1.57451	-1.30141	-0.668058	-0.578241	2.12735	2.14599	7.9835	8.19021	25.8619	26.2479	78.5025	68.8428	4.39961	3.91574	6.74473	6.11663	12.6419	12.1229	32.1033	31.9267	82.642	74.6806
22.58	-1.54916	-1.29287	-0.68793	-0.551541	2.21026	2.23134	8.28487	8.45587	26.9038	27.0858	80.8994	71.2032	4.3566	3.94244	6.75532	6.20197	12.9083	12.3886	33.0736	32.764	84.9903	77.0282
23.58	-1.57822	-1.28432	-0.716983	-0.524844	2.26251	2.31667	8.52852	8.72145	27.8181	27.9226	83.0935	73.5305	4.27823	3.96914	6.72237	6.28731	13.1529	12.6542	33.9855	33.6002	87.1585	79.3413
24.58	-1.62187	-1.27577	-0.670502	-0.498149	2.33731	2.40199	8.8336	8.98694	28.7628	28.7584	85.1534	75.8212	4.18526	3.99583	6.71592	6.37263	13.4168	12.9197	34.8587	34.4354	89.2685	81.6161
25.58	-1.59809	-1.26723	-0.629048	-0.471457	2.46055	2.4873	9.2001	9.25234	29.7843	29.5932	87.0426	78.0708	4.19243	4.02253	6.77749	6.45793	13.6574	13.1852	35.8579	35.2695	91.3031	83.848
26.58	-1.53071	-1.25868	-0.597311	-0.444766	2.60557	2.5726	9.5834	9.51765	30.8898	30.4268	88.7975	80.2745	4.22368	4.04922	6.86538	6.54323	13.9821	13.4505	36.9428	36.1025	93.0658	86.0317
27.58	-1.42846	-1.25014	-0.552974	-0.418078	2.74219	2.65788	9.86719	9.78288	31.9421	31.2594	90.3855	82.4264	4.26929	4.07591	6.98413	6.62852	14.333	13.7158	37.9358	36.9344	94.6755	88.1612
28.58	-1.35351	-1.24159	-0.479976	-0.391392	2.89356	2.74316	10.1772	10.048	32.9932	32.0909	91.6763	84.52	4.28955	4.1026	7.09863	6.71379	14.6314	13.981	38.8408	37.7652	96.0859	90.2293
29.58	-1.27636	-1.23305	-0.418451	-0.364708	3.03126	2.82842	10.521	10.3131	34.0068	32.9212	92.791	86.5474	4.32862	4.12928	7.2085	6.79905	14.8911	14.2461	39.8745	38.5949	97.4351	92.2278
30.58	-1.19634	-1.22451	-0.355806	-0.338027	3.15811	2.91367	10.902	10.578	35.0311	33.7504	93.7772	88.4997	4.3813	4.15597	7.27329	6.8843	15.1683	14.511	40.8169	39.4233	98.5094	94.1473
31.58	-1.16279	-1.21597	-0.292866	-0.311347	3.26524	2.99891	11.2646	10.8429	36.0097	34.5784	94.683	90.3668	4.40655	4.18265	7.34854	6.96954	15.4689	14.776	41.6735	40.2506	99.4796	95.9771
32.58	-1.15683	-1.20743	-0.250679	-0.28467	3.35284	3.08414	11.5769	11.1077	37.0022	35.4052	95.4816	92.1369	4.4003	4.20932	7.41377	7.05476	15.7477	15.0408	42.6593	41.0766	100.288	97.705
33.58	-1.15874	-1.19888	-0.263518	-0.257995	3.43594	3.16935	11.8253	11.3724	37.8626	36.2307	96.1146	93.7974	4.4062	4.236	7.47739	7.13998	16.0037	15.3055	43.5875	41.9014	101.102	99.3178
34.58	-1.15141	-1.19034	-0.265963	-0.231322	3.47891	3.25456	12.0514	11.637	38.7909	37.0549	96.5926	95.3347	4.33736	4.26267	7.52427	7.22518	16.2532	15.5701	44.4332	42.7248	101.793	100.802
35.58	-1.09888	-1.1818	-0.242429	-0.204652	3.53418	3.33975	12.3589	11.9015	39.8049	37.8779	97.095	96.7349	4.3186	4.28935	7.62085	7.31037	16.542	15.8347	45.301	43.547	102.386	102.144
36.58	-1.01098	-1.17327	-0.191647	-0.177984	3.64307	3.42493	12.6855	12.1659	40.7629	38.6995	97.6086	97.9855	4.34644	4.31602	7.719	7.39555	16.9185	16.0991	46.2976	44.3678	102.929	103.331
37.58	-0.976512	-1.16473	-0.156881	-0.151318	3.7794	3.51009	13.0624	12.4302	41.7692	39.5197	97.9748	99.0767	4.35503	4.34268	7.80239	7.48071	17.2082	16.3635	47.2607	45.1872	103.421	104.357
38.58	-0.919285	-1.15619	-0.102974	-0.124654	3.90948	3.59525	13.3874	12.6944	42.7553	40.3386	98.3061	100.004	4.35952	4.36935	7.87544	7.56587	17.4542	16.6278	48.1673	46.0052	103.85	105.219
39.58	-0.911571	-1.14765	-0.0597143	-0.0979925	4.02305	3.68039	13.6815	12.9586	43.6779	41.156	98.5949	100.769	4.36138	4.39601	7.923	7.65101	17.7355	16.8919	49.0835	46.8217	104.194	105.921
40.58	-0.909519	-1.13911	-0.0468216	-0.0713332	4.15899	3.76553	13.9738	13.2226	44.621	41.972	98.9389	101.38	4.40884	4.42267	7.9853	7.73614	18.0948	17.156	49.9715	47.6368	104.503	106.476
41.58	-0.924217	-1.13058	0.0143576	-0.0446761	4.26094	3.85065	14.3548	13.4866	45.576	42.7865	99.2342	101.855	4.40537	4.44933	8.03936	7.82126	18.3627	17.42	50.8759	48.4504	104.806	106.901
42.58	-0.86533	-1.12204	0.0886765	-0.0180213	4.39336	3.93575	14.6525	13.7504	46.467	43.5994	99.5129	102.213	4.47354	4.47599	8.13008	7.90637	18.61	17.6839	51.7291	49.2624	105.054	107.219
43.58	-0.836765	-1.11351	0.125541	0.0086313	4.53399	4.02085	14.9377	14.0142	47.4433	44.4108	99.7275	102.477	4.50113	4.50264	8.19819	7.99146	18.8502	17.9477	52.5467	50.0728	105.267	107.451
44.58	-0.819284	-1.10497	0.141948	0.0352816	4.62901	4.10593	15.2362	14.2778	48.2418	45.2205	99.8825	102.668	4.50396	4.52929	8.25503	8.07654	19.072	18.2114	53.4086	50.8816	105.469	107.617
45.58	-0.793454	-1.09644	0.144537	0.0619297	4.70215	4.191	15.5034	14.5414	49.1328	46.0287	100.028	102.803	4.49219	4.55594	8.31836	8.16161	19.2715	18.475	54.1699	51.6887	105.578	107.735
46.58	-0.808738	-1.08791	0.142045	0.0885756	4.79073	4.27606	15.7752	14.8049	50.0303	46.8351	100.133	102.898	4.47642	4.58259	8.38237	8.24667	19.4838	18.7385	55.027	52.4941	105.667	107.817
47.58	-0.781101	-1.07937	0.216362	0.115219	4.87041	4.36111	15.9963	15.0682	50.832	47.6398	100.207	102.964	4.4772	4.60923	8.44917	8.33172	19.7355	19.0019	55.8397	53.2977	105.767	107.874
48.58	-0.749509	-1.07084	0.295415	0.141861	4.93262	4.44615	16.229	15.3315	51.5981	48.4427	100.327	103.009	4.48584	4.63588	8.54443	8.41675	19.9824	19.2652	56.5894	54.0996	105.83	107.913
49.58	-0.734861	-1.06231	0.348148	0.1685	4.99317	4.53117	16.5249	15.5947	52.436	49.2438	100.409	103.041	4.48194	4.66252	8.6377	8.50177	20.2314	19.5284	57.3877	54.8995	105.893	107.94
50.58	-0.687889	-1.05378	0.393754	0.195137	5.09395	4.61618	16.803	15.8577	53.2303	50.043	100.482	103.062	4.51133	4.68916	8.7166	8.58678	20.5014	19.7915	58.1752	55.6976	105.933	107.959
51.58	-0.651023	-1.04525	0.424272	0.221771	5.19502	4.70118	17.0384	16.1207	54.003	50.8403	100.553	103.077	4.54478	4.71579	8.76274	8.67178	20.7387	20.0545	58.9367	56.4937	105.965	107.971
52.58	-0.596189	-1.03672	0.485843	0.248404	5.29346	4.78616	17.2832	16.3836	54.7539	51.6356	100.586	103.087	4.56446	4.74243	8.82764	8.75677	20.9819	20.3174	59.6274	57.2878	105.969	107.98
53.58	-0.58242	-1.02819	0.522171	0.275034	5.41866	4.87114	17.5467	16.6463	55.5525	52.4289	100.617	103.094	4.61289	4.76906	8.90068	8.84174	21.2138	20.5802	60.3739	58.0799	105.999	107.986
54.58	-0.55205	-1.01966	0.541409	0.301662	5.51065	4.9561	17.8492	16.909	56.2901	53.2202	100.64	103.099	4.63447	4.79569	8.96934	8.9267	21.4437	20.8429	61.1639	58.8698	106.035	107.99
55.58	-0.525389	-1.01113	0.570804	0.328287	5.60596	5.04105	18.1016	17.1716	57.0293	54.0092	100.668	103.102	4.65235	4.82231	9.05225	9.01165	21.689	21.1055	61.8657	59.6576	106.083	107.993
56.58	-0.4937	-1.0026	0.623196	0.354911	5.69082	5.12599	18.3355	17.434	57.7342	54.7961	100.674	103.104	4.66548	4.84894	9.12681	9.09658	21.8948	21.368	62.4507	60.4431	106.078	107.995
57.58	-0.469335	-0.994077	0.66094	0.381532	5.76592	5.21091	18.5417	17.6964	58.4206	55.5807	100.687	103.105	4.67178	4.87556	9.20088	9.18151	22.1129	21.6304	63.1202	61.2263	106.06	107.996
58.58	-0.453465	-0.98555	0.66558	0.408151	5.82159	5.29583	18.7409	17.9586	59.0434	56.363	100.696	103.106	4.66861	4.90218	9.2148	9.26642	22.2877	21.8927	63.7626	62.0072	106.034	107.997
59.58	-0.450633	-0.977024	0.709817	0.434767	5.91514	5.38073	18.9486	18.2207	59.7101	57.1429	100.714	103.107	4.648	4.9288	9.23892	9.35132	22.4743	22.1549	64.371	62.7856	105.99	107.997
60.58	-0.429394	-0.968499	0.768167	0.461382	5.9874	5.46561	19.1884	18.4828	60.3505	57.9203	100.769	103.108	4.66143	4.95541	9.28506	9.4362	22.6906	22.417	65.1052	63.5615	105.953	107.998
61.58	-0.373387	-0.959974	0.806203	0.487994	6.08428	5.55049	19.4265	18.7447	61.0507	58.6952	100.824	103.108	4.69644	4.98203	9.34272	9.52108	22.9146	22.6789	65.7821	64.3348	105.941	107.998
62.58	-0.344726	-0.95145	0.866701	0.514604	6.18897	5.63535	19.6973	19.0065	61.7041	59.4674	100.891	103.108	4.70264	5.00864	9.4292	9.60594	23.147	22.9408	66.4136	65.1055	105.93	107.998
63.58	-0.304979	-0.942926	0.893459	0.541211	6.26944	5.7202	19.9532	19.2682	62.3536	60.237	100.948	103.108	4.73848	5.03525	9.51719	9.69079	23.3626	23.2026	67.0428	65.8734	105.916	107.998
64.58	-0.272655	-0.934403	0.908792	0.567817	6.34092	5.80504	20.2206	19.5298	62.9716	61.0038	100.987	103.108	4.77178	5.06185	9.58731	9.77563	23.5622	23.4642	67.7658	66.6385	105.891	107.998
65.58	-0.255566	-0.925881	0.944435	0.59442	6.41416	5.88987	20.4369	19.7913	63.6303	61.7677	100.998	103.108	4.76543	5.08846	9.64834	9.86045	23.779	23.7258	68.3503	67.4007	105.867	107.998
66.58	-0.237206	-0.917359	1.00069	0.621021	6.48701	5.97468	20.6229	20.0527	64.2664	62.5287	101.031	103.109	4.76475	5.11506	9.72441	9.94526	23.9862	23.9872	68.9359	68.1598	105.845	107.999
67.58	-0.25576	-0.908838	1.02217	0.647619	6.54659	6.05948	20.8035	20.314	64.8699	63.2866	101.027	103.109	4.77305	5.14166	9.77275	10.0301	24.2011	24.2485	69.5829	68.9159	105.817	107.999
68.58	-0.266649	-0.900317	1.06607	0.674216	6.60977	6.14427	21.0069	20.5752	65.4906	64.0414	101	103.109	4.76948	5.16826	9.79478	10.1148	24.3694	24.5097	70.1314	69.6687	105.777	107.999
69.58	-0.273973	-0.891797	1.12661	0.70081	6.69424	6.22904	21.2438	20.8362	66.159	64.7929	100.986	103.109	4.77046	5.19485	9.84507	10.1996	24.5555	24.7708	70.6544	70.4182	105.771	107.999
70.58	-0.265233	-0.883277	1.20342	0.727401	6.78594	6.31381	21.4709	21.0972	66.7341	65.5411	101.016	103.109	4.79824	5.22145	9.90156	10.2844	24.7374	25.0318	71.1256	71.1644	105.741	107.999
71.58	-0.254979	-0.874758	1.22881	0.753991	6.88457	6.39856	21.6916	21.358	67.2312	66.2858	101.033	103.109	4.84561	5.24804	9.94844	10.3691	24.9034	25.2927	71.7174	71.9069	105.713	107.999
72.58	-0.234471	-0.86624	1.25908	0.780578	6.97149	6.48329	21.9587	21.6187	67.7917	67.027	101.079	103.109	4.86416	5.27463	9.98555	10.4539	25.0714	25.5534	72.273	72.6459	105.667	107.999
73.58	-0.203856	-0.857722	1.31372	0.807163	7.05469	6.56802	22.187	21.8793	68.3455	67.7644	101.117	103.109	4.8772	5.30121	10.0432	10.5386	25.27	25.8141	72.866	73.381	105.628	107.999
74.58	-0.149853	-0.849205	1.32798	0.833746	7.11436	6.65273	22.4345	22.1398	68.9445	68.498	101.153	103.109	4.90776	5.3278	10.1002	10.6233	25.467	26.0746	73.4521	74.1123	105.586	107.999
75.58	-0.115526	-0.840688	1.32119	0.860326	7.18057	6.73743	22.6075	22.4001	69.4771	69.2277	101.174	103.109	4.93281	5.35438	10.1661	10.708	25.6712	26.335	73.9427	74.8395	105.576	107.999
76.58	-0.0943832	-0.832172	1.29829	0.886904	7.24922	6.82212	22.7728	22.6604	70.0508	69.9532	101.169	103.109	4.92417	5.38096	10.2286	10.7927	25.8329	26.5953	74.3634	75.5625	105.525	107.999
77.58	-0.0637197	-0.823656	1.31226	0.91348	7.30127	6.90679	22.937	22.9205	70.5471	70.6745	101.115	103.109	4.92017	5.40754	10.2922	10.8774	25.9893	26.8555	74.863	76.2812	105.464	107.999
78.58	-0.0478506	-0.815141	1.31934	0.940054	7.38428	6.99145	23.1455	23.1805	71.0679	71.3914	101.096	103.109	4.92676	5.43411	10.356	10.962	26.1821	27.1155	75.3706	76.9953	105.434	107.999
79.58	-0.0552721	-0.806627	1.32061	0.966625	7.46905	7.0761	23.3337	23.4404	71.5002	72.1037	101.065	103.109	4.91299	5.46068	10.425	11.0467	26.378	27.3755	75.7838	77.7049	105.375	107.999
80.58	-0.0631828	-0.798113	1.35215	0.993194	7.51084	7.16074	23.538	23.7002	72.0053	72.8114	101.005	103.109	4.89531	5.48725	10.4491	11.1313	26.5456	27.6353	76.2829	78.4096	105.3	107.999
81.58	-0.0484362	-0.7896	1.39824	1.01976	7.58819	7.24536	23.6975	23.9598	72.4636	73.5141	101.002	103.109	4.91445	5.51382	10.4885	11.2159	26.7052	27.895	76.7291	79.1093	105.24	107.999
82.58	-0.0759268	-0.781087	1.44165	1.04633	7.65186	7.32997	23.897	24.2194	72.9207	74.2118	101.019	103.109	4.90552	5.54039	10.5266	11.3005	26.8433	28.1546	77.1863	79.8038	105.217	107.999
83.58	-0.0720205	-0.772575	1.49146	1.07289	7.7334	7.41457	24.0889	24.4788	73.426	74.9041	101.025	103.109	4.94263	5.56695	10.5735	11.3851	26.9902	28.414	77.6033	80.493	105.167	107.999
84.58	-0.0834951	-0.764064	1.55615	1.09945	7.79444	7.49915	24.271	24.7381	73.9224	75.5911	101.013	103.109	4.95459	5.59351	10.6206	11.4697	27.1968	28.6734	78.0454	81.1765	105.112	107.999
85.58	-0.0666494	-0.755553	1.57837	1.12601	7.87012	7.58372	24.4336	24.9972	74.3484	76.2723	100.998	103.109	4.96118	5.62007	10.6501	11.5543	27.4224	28.9326	78.4749	81.8542	105.052	107.999
86.58	-0.0636711	-0.747042	1.61143	1.15256	7.94981	7.66828	24.5907	25.2563	74.8002	76.9477	101.003	103.109	4.94951	5.64663	10.7201	11.6388	27.6223	29.1917	78.9074	82.526	104.971	107.999
87.58	-0.0270004	-0.738533	1.61031	1.17911	8.01192	7.75282	24.7396	25.5152	75.1993	77.6169	100.983	103.109	4.95152	5.67318	10.7398	11.7234	27.725	29.4506	79.3473	83.1914	104.878	107.999
88.58	0.426273	-0.730023	5.25098	1.20566	8.89356	7.83736	28.4827	25.774	76.9597	78.2798	102.765	103.109	5.33936	5.69973	12.137	11.8079	29.7371	29.7095	81.2361	83.8504	109.374	107.999
89.58	-2.42232	-0.721515	-1.09537	2.40109	5.29696	7.92188	21.4811	23.7357	72.184	78.9361	85.577	103.109	3.4102	5.72628	5.1083	11.8924	21.1874	29.9682	68.2106	71.3562	86.2835	90.1086
90.58	5.64045	0.768032	7.7118	2.40094	12.2936	7.66418	28.1306	23.7339	79.8721	71.3499	103.271	90.0546	1.3797	2.40102	9.30667	7.66413	25.4276	23.7346	72.6905	71.3404	97.5165	90.0394
91.58	4.70965	0.767986	5.27721	2.4008	10.6107	7.66369	26.4762	23.732	76.9977	71.3341	97.8233	89.9859	0.0597458	2.40087	5.24374	7.66364	21.47	23.7327	71.7156	71.3246	93.7591	89.9709
92.58	4.36473	0.767939	4.97458	2.40065	10.3925	7.66319	26.2578	23.7301	76.6587	71.3183	96.6221	89.9179	-1.71661e-05	2.40073	5.25097	7.66314	21.5385	23.7309	71.7334	71.3089	92.999	89.903
93.58	4.05741	0.767893	4.76081	2.4005	10.1656	7.66269	26.1019	23.7282	76.4589	71.3025	95.8993	89.8505	0.226841	2.40058	5.46132	7.66265	21.7302	23.729	71.8215	71.2931	92.4302	89.8358
94.58	3.83885	0.767847	4.68259	2.40036	9.99802	7.6622	26.081	23.7264	76.2139	71.2868	95.3193	89.7838	0.37108	2.40043	5.61327	7.66215	21.9389	23.7271	71.873	71.2774	92.0361	89.7692
95.58	3.71552	0.767801	4.48182	2.40021	9.89734	7.6617	25.9518	23.7245	76.0768	71.2711	94.8014	89.7177	0.457216	2.40029	5.68076	7.66165	22.0784	23.7253	71.8655	71.2616	91.6337	89.7032
96.58	3.63398	0.767755	4.42127	2.40006	9.79236	7.66121	25.8302	23.7226	75.9503	71.2553	94.3668	89.6521	0.52167	2.40014	5.73203	7.66116	22.0472	23.7234	71.8064	71.2459	91.2758	89.6378
97.58	3.52626	0.767709	4.38504	2.39992	9.69168	7.66071	25.8039	23.7208	75.7863	71.2396	93.9821	89.5872	0.607317	2.39999	5.74091	7.66066	22.0587	23.7215	71.7208	71.2302	90.8528	89.573
98.58	3.3248	0.767663	4.30535	2.39977	9.64959	7.66022	25.7884	23.7189	75.6502	71.2239	93.556	89.5228	0.632412	2.39984	5.81328	7.66017	22.1454	23.7196	71.7924	71.2145	90.6105	89.5087
99.58	3.3248	0.767616	4.26141	2.39962	9.6662	7.65972	25.6619	23.717	75.5569	71.2082	93.2098	89.459	0.67099	2.3997	5.89482	7.65967	22.2343	23.7178	71.827	71.1988	90.4304	89.445
100.58	3.27866	0.76757	4.15863	2.39948	9.58368	7.65922	25.6126	23.7152	75.3829	71.1926	92.9361	89.3957	0.750824	2.39955	6.00835	7.65917	22.244	23.7159	71.7829	71.1832	90.2206	89.3818
101.58	3.12377	0.767524	4.11303	2.39933	9.562	7.65873	25.5513	23.7133	75.3225	71.1769	92.7317	89.3329	0.793695	2.3994	6.01733	7.65868	22.25	23.714	71.7454	71.1675	89.8474	89.3191
102.58	3.03481	0.767478	4.08305	2.39918	9.49393	7.65823	25.5305	23.7114	75.2543	71.1613	92.5361	89.2706	0.822407	2.39926	6.09272	7.65818	22.3292	23.7122	71.7469	71.1519	89.6841	89.257
103.58	3.06928	0.767432	4.04945	2.39904	9.4496	7.65774	25.4684	23.7096	75.1644	71.1456	92.284	89.2089	0.831001	2.39911	6.16489	7.65769	22.3777	23.7103	71.6871	71.1362	89.5084	89.1954
104.58	3.03427	0.767386	3.98456	2.39889	9.39374	7.65724	25.3885	23.7077	75.1033	71.13	92.0574	89.1476	0.852633	2.39896	6.21416	7.65719	22.3524	23.7084	71.6464	71.1206	89.2829	89.1342
105.58	2.93774	0.76734	3.93725	2.39874	9.33886	7.65675	25.2744	23.7058	75.072	71.1144	91.843	89.0868	0.861569	2.39882	6.19946	7.6567	22.314	23.7066	71.5886	71.105	89.0334	89.0735
106.58	2.86963	0.767293	3.93163	2.3986	9.23779	7.65625	25.2427	23.704	74.9575	71.0988	91.6489	89.0265	0.843746	2.39867	6.18017	7.6562	22.2773	23.7047	71.5298	71.0894	88.8491	89.0133
107.58	2.83657	0.767247	3.93461	2.39845	9.17607	7.65576	25.2644	23.7021	74.85	71.0832	91.497	88.9667	0.817037	2.39852	6.22846	7.65571	22.3014	23.7028	71.5438	71.0739	88.7056	88.9535
108.58	2.84228	0.767201	3.91406	2.3983	9.15771	7.65526	25.269	23.7002	74.7896	71.0676	91.3403	88.9073	0.85156	2.39838	6.2417	7.65521	22.3237	23.701	71.4858	71.0583	88.5708	88.8942
109.58	2.77363	0.767155	3.89736	2.39816	9.08095	7.65476	25.232	23.6984	74.672	71.0521	91.1607	88.8483	0.88447	2.39823	6.25937	7.65472	22.3099	23.6991	71.4324	71.0427	88.433	88.8354
110.58	2.64155	0.767109	3.84926	2.39801	8.98818	7.65427	25.1686	23.6965	74.5643	71.0365	91.0135	88.7897	0.873972	2.39808	6.26645	7.65422	22.302	23.6972	71.3667	71.0272	88.2809	88.7769
111.58	2.54907	0.767063	3.81322	2.39786	8.96825	7.65377	25.1792	23.6946	74.4802	71.021	90.9153	88.7316	0.827877	2.39794	6.25903	7.65372	22.293	23.6954	71.3415	71.0117	88.176	88.7189
112.58	2.56674	0.767017	3.85736	2.39772	8.99286	7.65328	25.2078	23.6928	74.479	71.0055	90.8179	88.6739	0.863619	2.39779	6.29399	7.65323	22.3349	23.6935	71.3439	70.9961	88.1137	88.6613
113.58	2.64052	0.766971	3.89677	2.39757	9.01933	7.65278	25.2141	23.6909	74.4738	70.9899	90.7321	88.6166	0.912496	2.39764	6.37178	7.65273	22.399	23.6916	71.3409	70.9806	88.0677	88.6041
114.58	2.72666	0.766925	3.84638	2.39742	9.03584	7.65229	25.1785	23.689	74.4593	70.9744	90.6687	88.5597	0.972752	2.3975	6.42998	7.65224	22.4047	23.6898	71.2812	70.9652	87.9665	88.5472
115.58	2.68017	0.766878	3.72607	2.39728	9.00097	7.65179	25.1343	23.6872	74.3516	70.959	90.5225	88.5032	0.946288	2.39735	6.4209	7.65174	22.3779	23.6879	71.2129	70.9497	87.8311	88.4908
116.58	2.58291	0.766832	3.7	2.39713	8.96709	7.6513	25.1369	23.6853	74.2321	70.9435	90.3698	88.4471	0.905174	2.39721	6.38691	7.65125	22.3434	23.686	71.1725	70.9342	87.7381	88.4348
117.58	2.52651	0.766786	3.71001	2.39698	8.9749	7.6508	25.134	23.6834	74.1337	70.928	90.2314	88.3913	0.900535	2.39706	6.39985	7.65075	22.3199	23.6842	71.14	70.9188	87.6426	88.3791
118.58	2.52334	0.76674	3.73417	2.39684	8.97636	7.65031	25.1809	23.6816	74.1115	70.9126	90.1237	88.336	0.953513	2.39691	6.40351	7.65026	22.3009	23.6823	71.1363	70.9033	87.5906	88.3238
119.58	2.58974	0.766694	3.71123	2.39669	9.03398	7.64981	25.1926	23.6797	74.111	70.8971	90.0598	88.2809	1.00576	2.39677	6.42549	7.64976	22.338	23.6805	71.0802	70.8879	87.5237	88.2689
120.58	2.61704	0.766648	3.68745	2.39654	9.02754	7.64932	25.1546	23.6778	74.0655	70.8817	89.9932	88.2263	1.04233	2.39662	6.40044	7.64927	22.328	23.6786	71.0431	70.8725	87.4282	88.2143
121.58	2.61099	0.766602	3.648	2.3964	8.9876	7.64882	25.1071	23.676	73.9624	70.8663	89.9096	88.172	1.02944	2.39647	6.36079	7.64877	22.3023	23.6767	70.9789	70.8571	87.3008	88.16
122.58	2.52192	0.766556	3.58706	2.39625	8.93008	7.64833	25.0953	23.6741	73.8768	70.8509	89.7811	88.118	0.984325	2.39633	6.3021	7.64828	22.2395	23.6749	70.9151	70.8417	87.1789	88.1061
123.58	2.46621	0.76651	3.60185	2.3961	8.89531	7.64783	25.0925	23.6723	73.8107	70.8355	89.6472	88.0643	0.986717	2.39618	6.2707	7.64778	22.2398	23.673	70.8609	70.8263	87.1023	88.0526
124.58	2.46606	0.766464	3.65747	2.39596	8.93798	7.64734	25.0723	23.6704	73.7971	70.8201	89.5637	88.011	1.01831	2.39603	6.31909	7.64729	22.2871	23.6711	70.845	70.8109	87.0134	87.9993
125.58	2.46445	0.766418	3.67207	2.39581	8.92256	7.64684	25.0188	23.6685	73.7981	70.8048	89.5257	87.958	1.03428	2.39589	6.32402	7.64679	22.33	23.6693	70.8139	70.7956	86.9348	87.9464
126.58	2.45971	0.766372	3.68188	2.39566	8.90722	7.64635	24.9805	23.6667	73.7478	70.7894	89.491	87.9054	1.01733	2.39574	6.36792	7.6463	22.3315	23.6674	70.7805	70.7802	86.8601	87.8938
127.58	2.48955	0.766326	3.63584	2.39552	8.88828	7.64585	24.9384	23.6648	73.7001	70.7741	89.4271	87.853	1.00957	2.39559	6.37685	7.64581	22.3078	23.6655	70.7429	70.7649	86.753	87.8415
128.58	2.4834	0.766279	3.61474	2.39537	8.85449	7.64536	24.8994	23.6629	73.645	70.7588	89.3486	87.801	1.00244	2.39545	6.37305	7.64531	22.2754	23.6637	70.6924	70.7496	86.6553	87.7896
129.58	2.47475	0.766233	3.59917	2.39522	8.86504	7.64487	24.8825	23.6611	73.5913	70.7434	89.2587	87.7492	1.00698	2.3953	6.40474	7.64482	22.2652	23.6618	70.682	70.7343	86.5831	87.7379
130.58	2.49512	0.766187	3.64209	2.39508	8.87744	7.64437	24.8687	23.6592	73.582	70.7281	89.208	87.6978	1.05273	2.39515	6.4292	7.64432	22.269	23.66	70.6831	70.719	86.522	87.6865
131.58	2.49277	0.766141	3.62861	2.39493	8.85078	7.64388	24.8616	23.6574	73.5452	70.7129	89.1321	87.6467	1.03574	2.39501	6.45977	7.64383	22.2714	23.6581	70.6752	70.7037	86.466	87.6354
132.58	2.49248	0.766095	3.60703	2.39479	8.79502	7.64338	24.8783	23.6555	73.4936	70.6976	89.057	87.5958	1.054	2.39486	6.48574	7.64333	22.2907	23.6562	70.6936	70.6884	86.4498	87.5846
133.58	2.49311	0.766049	3.62563	2.39464	8.78652	7.64289	24.88	23.6536	73.4505	70.6823	88.9847	87.5452	1.09272	2.39472	6.49839	7.64284	22.2933	23.6544	70.6797	70.6731	86.423	87.5341
134.58	2.47959	0.766003	3.61982	2.39449	8.82295	7.64239	24.9241	23.6518	73.4173	70.667	88.8821	87.4949	1.09971	2.39457	6.50127	7.64234	22.3207	23.6525	70.6386	70.6579	86.4128	87.4839
135.58	2.47739	0.765957	3.59956	2.39435	8.85566	7.6419	24.9305	23.6499	73.3897	70.6518	88.8243	87.4449	1.11265	2.39442	6.50591	7.64185	22.3148	23.6507	70.5939	70.6427	86.352	87.4339
136.58	2.47822	0.765911	3.56728	2.3942	8.87099	7.6414	24.9469	23.648	73.3595	70.6366	88.7584	87.3952	1.06855	2.39428	6.50596	7.64135	22.2825	23.6488	70.5286	70.6274	86.2597	87.3843
137.58	2.42764	0.765865	3.49932	2.39405	8.8416	7.64091	24.9108	23.6462	73.3137	70.6214	88.694	87.3457	1.03896	2.39413	6.48555	7.64086	22.2188	23.6469	70.4176	70.6122	86.1551	87.3348
138.58	2.39184	0.765819	3.46753	2.39391	8.80859	7.64041	24.8984	23.6443	73.259	70.6061	88.615	87.2965	1.03198	2.39398	6.45044	7.64037	22.1636	23.6451	70.3806	70.597	86.0803	87.2857
139.58	2.38569	0.765773	3.45864	2.39376	8.7792	7.63992	24.8546	23.6425	73.2528	70.591	88.5575	87.2476	1.03559	2.39384	6.44517	7.63987	22.1521	23.6432	70.3687	70.5818	86.0202	87.2368
140.58	2.38354	0.765727	3.49438	2.39361	8.76025	7.63943	24.8335	23.6406	73.2527	70.5758	88.4905	87.1989	1.02466	2.39369	6.45044	7.63938	22.1479	23.6413	70.3787	70.5667	86.0139	87.1882
141.58	2.39556	0.765681	3.53159	2.39347	8.78232	7.63893	24.8266	23.6387	73.2204	70.5606	88.4308	87.1504	1.00688	2.39354	6.47085	7.63888	22.1965	23.6395	70.353	70.5515	85.9828	87.1398
142.58	2.40127	0.765635	3.54521	2.39332	8.77812	7.63844	24.8298	23.6369	73.1862	70.5454	88.3664	87.1022	1.01504	2.3934	6.48652	7.63839	22.2198	23.6376	70.3355	70.5363	85.9246	87.0916
143.58	2.37329	0.765589	3.56128	2.39318	8.77197	7.63794	24.833	23.635	73.1453	70.5303	88.3035	87.0543	0.995848	2.39325	6.47876	7.63789	22.2446	23.6358	70.325	70.5212	85.8401	87.0438
144.58	2.37261	0.765543	3.58384	2.39303	8.78086	7.63745	24.8349	23.6332	73.1271	70.5151	88.235	87.0066	1.00591	2.39311	6.4855	7.6374	22.2785	23.6339	70.2651	70.5061	85.7367	86.9961
145.58	2.36631	0.765497	3.5456	2.39288	8.77754	7.63696	24.867	23.6313	73.1092	70.5	88.1727	86.9591	1.00937	2.39296	6.48516	7.63691	22.2724	23.632	70.2611	70.491	85.6496	86.9487
146.58	2.3959	0.765451	3.56718	2.39274	8.78984	7.63646	24.8928	23.6294	73.1227	70.4849	88.1276	86.9119	1.01455	2.39281	6.49141	7.63641	22.3185	23.6302	70.2408	70.4758	85.5975	86.9015
147.58	2.42959	0.765405	3.58086	2.39259	8.83183	7.63597	24.9021	23.6276	73.1281	70.4698	88.0998	86.8649	1.04043	2.39267	6.50703	7.63592	22.3722	23.6283	70.233	70.4608	85.5555	86.8546
148.58	2.44355	0.765359	3.56728	2.39244	8.83682	7.63547	24.898	23.6257	73.1075	70.4547	88.0348	86.8181	1.05488	2.39252	6.51572	7.63542	22.4017	23.6265	70.1956	70.4457	85.5028	86.8078
149.58	2.39346	0.765313	3.57549	2.3923	8.83183	7.63498	24.8669	23.6239	73.0324	70.4396	87.9382	86.7716	1.01748	2.39237	6.48945	7.63493	22.339	23.6246	70.1744	70.4306	85.451	86.7614
150.58	2.33965	0.765267	3.55479	2.39215	8.82383	7.63449	24.83	23.622	72.9706	70.4246	87.8544	86.7253	0.984668	2.39223	6.46768	7.63444	22.3024	23.6228	70.0886	70.4155	85.3653	86.7151
151.58	2.26343	0.765221	3.52271	2.39201	8.79102	7.63399	24.7803	23.6202	72.8743	70.4095	87.7424	86.6792	0.942139	2.39208	6.4519	7.63394	22.23	23.6209	70.0159	70.4005	85.2693	86.669
152.58	2.229	0.765175	3.54004	2.39186	8.75342	7.6335	24.7837	23.6183	72.7979	70.3945	87.6538	86.6333	0.901854	2.39194	6.41211	7.63345	22.2021	23.619	70.0137	70.3854	85.2305	86.6232
153.58	2.26645	0.765129	3.53852	2.39171	8.78388	7.633	24.8255	23.6164	72.7935	70.3794	87.6167	86.5876	0.963231	2.39179	6.46733	7.63295	22.2182	23.6172	70.027	70.3704	85.1904	86.5776
154.58	2.29507	0.765083	3.56499	2.39157	8.83134	7.63251	24.8664	23.6146	72.7876	70.3644	87.5913	86.5422	1.02554	2.39164	6.52046	7.63246	22.2911	23.6153	70.0028	70.3554	85.1597	86.5322
155.58	2.30288	0.765037	3.56304	2.39142	8.88457	7.63202	24.8508	23.6127	72.7763	70.3494	87.5512	86.4969	1.07583	2.3915	6.55317	7.63197	22.2965	23.6135	69.975	70.3404	85.1397	86.487
156.58	2.3311	0.764991	3.5272	2.39127	8.88535	7.63152	24.7875	23.6109	72.7472	70.3344	87.5133	86.4519	1.08403	2.39135	6.56899	7.63147	22.2917	23.6116	69.9453	70.3254	85.0829	86.442
157.58	2.3208	0.764945	3.53613	2.39113	8.89844	7.63103	24.7354	23.609	72.729	70.3194	87.4736	86.407	1.08643	2.3912	6.59961	7.63098	22.2773	23.6098	69.9355	70.3104	85.0439	86.3972
158.58	2.32319	0.764899	3.5314	2.39098	8.89492	7.63054	24.7247	23.6072	72.6961	70.3044	87.4662	86.3624	1.10347	2.39106	6.61069	7.63049	22.2928	23.6079	69.92	70.2955	85.0265	86.3526
159.58	2.33994	0.764853	3.52754	2.39084	8.87471	7.63004	24.7303	23.6053	72.6849	70.2895	87.4344	86.3179	1.11387	2.39091	6.60088	7.62999	22.286	23.606	69.8895	70.2805	84.986	86.3082
160.58	2.3523	0.764807	3.52808	2.39069	8.86182	7.62955	24.7031	23.6034	72.6609	70.2745	87.3645	86.2737	1.11694	2.39077	6.60425	7.6295	22.2739	23.6042	69.8284	70.2656	84.9236	86.264
161.58	2.31724	0.764761	3.52876	2.39054	8.80928	7.62905	24.6966	23.6016	72.6211	70.2596	87.2974	86.2297	1.09165	2.39062	6.56938	7.62901	22.2494	23.6023	69.7951	70.2506	84.8745	86.22
162.58	2.31094	0.764715	3.50371	2.3904	8.78887	7.62856	24.6911	23.5997	72.5871	70.2447	87.2429	86.1858	1.11953	2.39047	6.58223	7.62851	22.2501	23.6005	69.7281	70.2357	84.8055	86.1762
163.58	2.29702	0.764669	3.48394	2.39025	8.75176	7.62807	24.6726	23.5979	72.4931	70.2297	87.1845	86.1421	1.10708	2.39033	6.55171	7.62802	22.2052	23.5986	69.6717	70.2208	84.7447	86.1325
164.58	2.27148	0.764623	3.4668	2.39011	8.76221	7.62757	24.6572	23.596	72.4248	70.2148	87.1206	86.0987	1.10254	2.39018	6.50977	7.62752	22.1826	23.5968	69.6494	70.2059	84.667	86.0891
165.58	2.29912	0.764577	3.45762	2.38996	8.76865	7.62708	24.6088	23.5942	72.4018	70.1999	87.0663	86.0554	1.10967	2.39003	6.4877	7.62703	22.1564	23.5949	69.5891	70.191	84.5709	86.0458
166.58	2.2896	0.764531	3.4437	2.38981	8.78281	7.62659	24.5951	23.5923	72.3463	70.185	87.0016	86.0122	1.12554	2.38989	6.50308	7.62654	22.1467	23.593	69.5659	70.1761	84.4974	86.0028
167.58	2.30137	0.764485	3.4416	2.38967	8.80146	7.62609	24.5823	23.5904	72.3372	70.1702	86.9432	85.9693	1.12851	2.38974	6.49492	7.62604	22.1464	23.5912	69.5648	70.1613	84.4387	85.9599
168.58	2.31885	0.764439	3.42725	2.38952	8.8208	7.6256	24.5586	23.5886	72.3208	70.1553	86.9087	85.9266	1.13721	2.3896	6.51025	7.62555	22.1636	23.5893	69.5366	70.1464	84.4331	85.9172
169.58	2.32109	0.764393	3.43222	2.38937	8.79502	7.62511	24.5761	23.5867	72.3114	70.1405	86.8842	85.884	1.1209	2.38945	6.51992	7.62506	22.194	23.5875	69.5266	70.1316	84.3971	85.8746
170.58	2.32754	0.764347	3.4417	2.38923	8.79228	7.62461	24.5964	23.5849	72.2888	70.1256	86.8586	85.8416	1.13125	2.3893	6.51777	7.62456	22.2169	23.5856	69.5094	70.1167	84.3162	85.8323
171.58	2.32852	0.764301	3.4666	2.38908	8.804	7.62412	24.6125	23.583	72.2414	70.1108	86.819	85.7993	1.11025	2.38916	6.49922	7.62407	22.2101	23.5838	69.485	70.1019	84.2303	85.7901
172.58	2.3456	0.764256	3.4666	2.38894	8.81084	7.62363	24.6027	23.5812	72.1872	70.096	86.7868	85.7573	1.1166	2.38901	6.50898	7.62358	22.2071	23.5819	69.4762	70.0871	84.1727	85.748
173.58	2.37207	0.76421	3.44727	2.38879	8.81397	7.62313	24.561	23.5793	72.1377	70.0812	86.7539	85.7154	1.10645	2.38887	6.50537	7.62309	22.1616	23.5801	69.4185	70.0723	84.0942	85.7062
174.58	2.34189	0.764164	3.44258	2.38864	8.79463	7.62264	24.5081	23.5775	72.0706	70.0664	86.6878	85.6737	1.09482	2.38872	6.48711	7.62259	22.0985	23.5782	69.3754	70.0575	84.0402	85.6645
175.58	2.31484	0.764118	3.42461	2.3885	8.78545	7.62215	24.465	23.5756	72.0144	70.0516	86.6345	85.6321	1.08877	2.38857	6.46016	7.6221	22.0353	23.5764	69.3072	70.0427	84.0184	85.623
176.58	2.28491	0.764072	3.37964	2.38835	8.7417	7.62166	24.4248	23.5738	71.9519	70.0368	86.5461	85.5907	1.08716	2.38843	6.43481	7.62161	21.9946	23.5745	69.2507	70.0279	83.9504	85.5816
177.58	2.26172	0.764026	3.37793	2.38821	8.69873	7.62116	24.3882	23.5719	71.9048	70.022	86.4854	85.5495	1.07764	2.38828	6.41309	7.62111	21.9434	23.5727	69.1816	70.0132	83.8555	85.5404
178.58	2.24175	0.76398	3.36606	2.38806	8.64902	7.62067	24.4003	23.5701	71.8605	70.0073	86.4274	85.5084	1.07183	2.38814	6.39614	7.62062	21.9211	23.5708	69.1357	69.9984	83.7528	85.4994
179.58	2.24751	0.763934	3.34292	2.38791	8.61172	7.62018	24.3917	23.5682	71.8177	69.9926	86.3568	85.4675	1.07515	2.38799	6.40464	7.62013	21.929	23.5689	69.1143	69.9837	83.7384	85.4585
180.58	2.27803	0.763888	3.34805	2.38777	8.61904	7.61968	24.379	23.5664	71.7818	69.9778	86.3067	85.4267	1.0959	2.38784	6.43467	7.61963	21.9646	23.5671	69.1097	69.969	83.6933	85.4178
181.58	2.32197	0.763842	3.36806	2.38762	8.64639	7.61919	24.378	23.5645	71.7589	69.9631	86.276	85.3861	1.1335	2.3877	6.42832	7.61914	21.9764	23.5652	69.1014	69.9543	83.6713	85.3772
182.58	2.32129	0.763796	3.41553	2.38748	8.68262	7.6187	24.3989	23.5626	71.7583	69.9484	86.2544	85.3457	1.15478	2.38755	6.44336	7.61865	22.001	23.5634	69.1182	69.9396	83.6416	85.3368
183.58	2.31103	0.76375	3.43115	2.38733	8.7085	7.61821	24.3794	23.5608	71.7358	69.9337	86.23	85.3054	1.21191	2.38741	6.42969	7.61816	22.0117	23.5615	69.0996	69.9249	83.5928	85.2965
184.58	2.30107	0.763704	3.44785	2.38718	8.70517	7.61771	24.4101	23.5589	71.7396	69.919	86.1952	85.2652	1.21318	2.38726	6.44619	7.61766	22.0275	23.5597	69.1013	69.9102	83.5323	85.2564
185.58	2.27832	0.763659	3.45752	2.38704	8.72021	7.61722	24.4575	23.5571	71.7661	69.9043	86.1704	85.2252	1.22558	2.38711	6.47949	7.61717	22.0527	23.5578	69.0859	69.8955	83.5117	85.2164
186.58	2.28491	0.763613	3.48511	2.38689	8.71679	7.61673	24.5073	23.5552	71.7942	69.8897	86.1584	85.1853	1.25268	2.38697	6.47974	7.61668	22.0645	23.556	69.075	69.8809	83.5061	85.1766
187.58	2.31074	0.763567	3.51309	2.38675	8.70449	7.61623	24.526	23.5534	71.7657	69.875	86.1246	85.1456	1.28486	2.38682	6.5084	7.61619	22.0892	23.5541	69.0437	69.8662	83.4818	85.1369
188.58	2.30586	0.763521	3.54141	2.3866	8.71084	7.61574	24.5167	23.5515	71.7135	69.8604	86.0958	85.1061	1.23652	2.38668	6.52451	7.61569	22.0726	23.5523	68.9876	69.8516	83.4237	85.0974
189.58	2.30039	0.763475	3.57637	2.38646	8.71064	7.61525	24.5008	23.5497	71.658	69.8457	86.0789	85.0666	1.23838	2.38653	6.53594	7.6152	22.0565	23.5504	68.9662	69.837	83.3967	85.058
190.58	2.33545	0.763429	3.5708	2.38631	8.71826	7.61476	24.4756	23.5478	71.6206	69.8311	86.0405	85.0274	1.24805	2.38638	6.56104	7.61471	22.0171	23.5486	68.9175	69.8224	83.354	85.0187
191.58	2.36787	0.763383	3.53799	2.38616	8.72842	7.61426	24.4576	23.546	71.5938	69.8165	85.9864	84.9882	1.23262	2.38624	6.59727	7.61422	22.0052	23.5467	68.8943	69.8077	83.3314	84.9796
192.58	2.3437	0.763337	3.48843	2.38602	8.73281	7.61377	24.4537	23.5441	71.5726	69.8019	85.9501	84.9492	1.23872	2.38609	6.59751	7.61372	21.9876	23.5449	68.8531	69.7932	83.2819	84.9406
193.58	2.33769	0.763291	3.48984	2.38587	8.73398	7.61328	24.4682	23.5423	71.5575	69.7873	85.9145	84.9103	1.24639	2.38595	6.59121	7.61323	21.9777	23.543	68.8518	69.7786	83.2545	84.9018
194.58	2.32163	0.763246	3.48872	2.38573	8.7458	7.61279	24.472	23.5404	71.5567	69.7727	85.8721	84.8716	1.27915	2.3858	6.62212	7.61274	21.973	23.5412	68.8302	69.764	83.2075	84.8631
195.58	2.30195	0.7632	3.50332	2.38558	8.75283	7.61229	24.4791	23.5386	71.5157	69.7582	85.8297	84.833	1.28096	2.38566	6.59531	7.61225	21.9886	23.5393	68.7781	69.7494	83.1547	84.8245
196.58	2.32666	0.763154	3.50537	2.38543	8.73486	7.6118	24.4888	23.5367	71.4863	69.7436	85.7944	84.7945	1.26465	2.38551	6.60107	7.61175	21.9917	23.5375	68.728	69.7349	83.0991	84.7861
197.58	2.33179	0.763108	3.54419	2.38529	8.73828	7.61131	24.4727	23.5349	71.4792	69.7291	85.7551	84.7562	1.21118	2.38536	6.60571	7.61126	21.9712	23.5356	68.6882	69.7203	83.1106	84.7478
198.58	2.34028	0.763062	3.57485	2.38514	8.76113	7.61082	24.462	23.533	71.4842	69.7145	85.7113	84.718	1.22456	2.38522	6.62729	7.61077	21.9803	23.5338	68.6641	69.7058	83.0919	84.7096
199.58	2.34775	0.763016	3.60615	2.385	8.76728	7.61033	24.4666	23.5312	71.4998	69.7	85.6976	84.6799	1.24424	2.38507	6.60381	7.61028	22.0028	23.5319	68.6571	69.6913	83.0944	84.6716
200.58	2.3668	0.76297	3.60273	2.38485	8.79609	7.60983	24.4666	23.5293	71.4969	69.6855	85.6961	84.642	1.21543	2.38493	6.61113	7.60978	22.0175	23.5301	68.6664	69.6768	83.0978	84.6337
201.58	2.38232	0.762925	3.57715	2.38471	8.80469	7.60934	24.4912	23.5275	71.4692	69.671	85.6733	84.6042	1.24023	2.38478	6.6001	7.60929	22.0239	23.5282	68.6558	69.6623	83.0913	84.5959
202.58	2.39209	0.762879	3.55859	2.38456	8.81933	7.60885	24.5	23.5256	71.4297	69.6565	85.6724	84.5665	1.26367	2.38464	6.60107	7.6088	22.0288	23.5264	68.6567	69.6478	83.0386	84.5582
203.58	2.43008	0.762833	3.57646	2.38441	8.82988	7.60836	24.5178	23.5238	71.3908	69.642	85.6506	84.5289	1.29189	2.38449	6.60176	7.60831	22.0206	23.5245	68.6451	69.6333	82.9783	84.5207
204.58	2.44658	0.762787	3.5709	2.38427	8.81797	7.60786	24.4994	23.5219	71.3695	69.6275	85.6244	84.4915	1.33281	2.38434	6.62734	7.60782	22.0065	23.5227	68.6418	69.6189	82.8922	84.4833
205.58	2.44019	0.762741	3.56616	2.38412	8.81445	7.60737	24.4873	23.5201	71.3147	69.6131	85.6003	84.4542	1.36108	2.3842	6.65991	7.60732	22.0229	23.5208	68.636	69.6044	82.8201	84.446
206.58	2.4519	0.762695	3.58081	2.38398	8.83545	7.60688	24.4956	23.5183	71.3064	69.5986	85.5789	84.417	1.39136	2.38405	6.67651	7.60683	22.0596	23.519	68.6663	69.59	82.7654	84.4088
207.58	2.45859	0.762649	3.57539	2.38383	8.85029	7.60639	24.5232	23.5164	71.2981	69.5842	85.5662	84.3799	1.41465	2.38391	6.72441	7.60634	22.0868	23.5171	68.6391	69.5755	82.7619	84.3717
208.58	2.44072	0.762604	3.57969	2.38368	8.83896	7.6059	24.5512	23.5146	71.2787	69.5697	85.538	84.3429	1.36406	2.38376	6.74502	7.60585	22.0808	23.5153	68.653	69.5611	82.7647	84.3348
209.58	2.46826	0.762558	3.61328	2.38354	8.87549	7.60541	24.5376	23.5127	71.2783	69.5553	85.5142	84.3061	1.36621	2.38361	6.79834	7.60536	22.1021	23.5134	68.6001	69.5467	82.728	84.298
210.58	2.48711	0.762512	3.6417	2.38339	8.88828	7.60491	24.5102	23.5109	71.2714	69.5409	85.4682	84.2694	1.35088	2.38347	6.74551	7.60486	22.0876	23.5116	68.5695	69.5323	82.6832	84.2613
211.58	2.49004	0.762466	3.671	2.38325	8.87998	7.60442	24.497	23.509	71.2597	69.5265	85.3954	84.2328	1.32793	2.38332	6.74502	7.60437	22.0749	23.5098	68.5378	69.5179	82.6759	84.2247
212.58	2.51099	0.76242	3.677	2.3831	8.89941	7.60393	24.4536	23.5072	71.2366	69.5121	85.321	84.1963	1.3064	2.38318	6.71558	7.60388	22.0767	23.5079	68.5051	69.5035	82.6433	84.1883
213.58	2.51382	0.762374	3.64605	2.38296	8.9085	7.60344	24.3796	23.5053	71.1953	69.4977	85.2563	84.1599	1.30044	2.38303	6.68599	7.60339	22.0582	23.5061	68.4525	69.4891	82.5919	84.1519
214.58	2.47891	0.762329	3.62334	2.38281	8.8582	7.60295	24.3586	23.5035	71.1384	69.4834	85.1613	84.1236	1.2499	2.38289	6.62031	7.6029	22.0431	23.5042	68.4283	69.4748	82.5496	84.1157
215.58	2.45015	0.762283	3.63638	2.38267	8.81973	7.60245	24.3238	23.5016	71.1131	69.469	85.1195	84.0875	1.25093	2.38274	6.61753	7.60241	22.0091	23.5024	68.4444	69.4604	82.5617	84.0795
216.58	2.46899	0.762237	3.66235	2.38252	8.81787	7.60196	24.2993	23.4998	71.0701	69.4547	85.1033	84.0515	1.2688	2.3826	6.62964	7.60191	22.0049	23.5005	68.4446	69.4461	82.5632	84.0435
217.58	2.50283	0.762191	3.70146	2.38237	8.80205	7.60147	24.2668	23.4979	71.0515	69.4403	85.0578	84.0155	1.28896	2.38245	6.62422	7.60142	22.004	23.4987	68.4479	69.4317	82.5203	84.0076
218.58	2.5103	0.762145	3.73179	2.38223	8.79258	7.60098	24.2641	23.4961	71.046	69.426	85.0407	83.9797	1.29204	2.3823	6.62075	7.60093	21.9948	23.4968	68.4824	69.4174	82.4745	83.9718
219.58	2.52905	0.7621	3.72241	2.38208	8.78369	7.60049	24.2524	23.4943	71.0432	69.4117	85.0193	83.944	1.31519	2.38216	6.64624	7.60044	21.9971	23.495	68.4592	69.4031	82.4119	83.9362
220.58	2.55059	0.762054	3.68564	2.38194	8.76426	7.6	24.2348	23.4924	71.0062	69.3974	84.9584	83.9084	1.29668	2.38201	6.6127	7.59995	21.986	23.4931	68.4406	69.3888	82.3678	83.9006
221.58	2.58037	0.762008	3.67588	2.38179	8.79014	7.59951	24.2514	23.4906	71.0004	69.3831	84.9169	83.8729	1.27324	2.38187	6.59951	7.59946	21.9753	23.4913	68.3825	69.3745	82.2989	83.8651
222.58	2.54502	0.761962	3.61836	2.38165	8.74776	7.59901	24.2557	23.4887	70.9915	69.3688	84.8782	83.8375	1.24766	2.38172	6.58037	7.59896	21.9276	23.4895	68.3222	69.3602	82.2302	83.8297
223.58	2.51748	0.761916	3.63164	2.3815	8.70928	7.59852	24.2941	23.4869	70.9558	69.3545	84.8391	83.8022	1.22988	2.38158	6.56807	7.59847	21.8995	23.4876	68.2921	69.346	82.1946	83.7945
224.58	2.5209	0.761871	3.65947	2.38135	8.67607	7.59803	24.3059	23.485	70.946	69.3403	84.843	83.7671	1.27432	2.38143	6.57148	7.59798	21.8858	23.4858	68.2613	69.3317	82.1609	83.7593
225.58	2.53086	0.761825	3.70723	2.38121	8.67256	7.59754	24.3299	23.4832	70.93	69.326	84.8382	83.732	1.27353	2.38128	6.58672	7.59749	21.9003	23.4839	68.2709	69.3174	82.1232	83.7243
226.58	2.51978	0.761779	3.74292	2.38106	8.64355	7.59705	24.3184	23.4813	70.9192	69.3117	84.8269	83.697	1.28345	2.38114	6.57788	7.597	21.8892	23.4821	68.2551	69.3032	82.0945	83.6893
227.58	2.54995	0.761733	3.79985	2.38092	8.65166	7.59656	24.3005	23.4795	70.8803	69.2975	84.8032	83.6621	1.30923	2.38099	6.59614	7.59651	21.8854	23.4802	68.2679	69.289	82.044	83.6545
228.58	2.5542	0.761687	3.85156	2.38077	8.6582	7.59607	24.3008	23.4777	70.834	69.2833	84.7695	83.6274	1.29883	2.38085	6.57959	7.59602	21.8823	23.4784	68.231	69.2748	82.0083	83.6197
229.58	2.57334	0.761642	3.86299	2.38063	8.67744	7.59557	24.2918	23.4758	70.7845	69.2691	84.7015	83.5927	1.28086	2.3807	6.57109	7.59553	21.871	23.4765	68.2084	69.2605	81.9572	83.5851
230.58	2.59678	0.761596	3.85078	2.38048	8.70088	7.59508	24.285	23.474	70.7708	69.2549	84.6346	83.5581	1.30186	2.38056	6.54473	7.59503	21.8417	23.4747	68.2006	69.2463	81.9084	83.5505
231.58	2.5917	0.76155	3.84453	2.38034	8.70049	7.59459	24.2888	23.4721	70.7663	69.2407	84.6105	83.5237	1.32217	2.38041	6.56953	7.59454	21.8116	23.4729	68.1744	69.2322	81.8719	83.5161
232.58	2.57617	0.761504	3.8252	2.38019	8.69971	7.5941	24.2959	23.4703	70.7754	69.2265	84.5933	83.4893	1.33008	2.38027	6.57275	7.59405	21.7925	23.471	68.1274	69.218	81.8237	83.4817
233.58	2.55	0.761459	3.80117	2.38004	8.69326	7.59361	24.3023	23.4684	70.7506	69.2123	84.5504	83.455	1.34883	2.38012	6.57725	7.59356	21.7688	23.4692	68.0794	69.2038	81.7772	83.4475
234.58	2.52109	0.761413	3.7917	2.3799	8.71162	7.59312	24.283	23.4666	70.742	69.1981	84.5281	83.4208	1.3707	2.37998	6.58086	7.59307	21.7841	23.4673	68.0521	69.1896	81.7463	83.4133
235.58	2.51279	0.761367	3.77852	2.37975	8.72627	7.59263	24.282	23.4648	70.701	69.184	84.5096	83.3868	1.35654	2.37983	6.59502	7.59258	21.788	23.4655	68.0165	69.1755	81.7263	83.3793
236.58	2.51665	0.761321	3.75864	2.37961	8.73789	7.59214	24.2792	23.4629	70.6657	69.1698	84.4923	83.3528	1.34282	2.37968	6.56753	7.59209	21.7897	23.4637	68.0014	69.1614	81.682	83.3453
237.58	2.51289	0.761275	3.72647	2.37946	8.72207	7.59165	24.2491	23.4611	70.6319	69.1557	84.4469	83.3189	1.32295	2.37954	6.52598	7.5916	21.7957	23.4618	67.9783	69.1472	81.6352	83.3114
238.58	2.51484	0.76123	3.70742	2.37932	8.71426	7.59116	24.2335	23.4592	70.6231	69.1416	84.4078	83.2851	1.30342	2.37939	6.47813	7.59111	21.7889	23.46	67.9285	69.1331	81.5902	83.2776
239.58	2.51416	0.761184	3.72363	2.37917	8.70117	7.59066	24.2075	23.4574	70.6123	69.1275	84.374	83.2514	1.27783	2.37925	6.44727	7.59062	21.7793	23.4581	67.9082	69.119	81.585	83.244
240.58	2.51318	0.761138	3.72754	2.37903	8.68994	7.59017	24.1821	23.4555	70.5947	69.1133	84.3574	83.2178	1.29443	2.3791	6.4209	7.59012	21.7715	23.4563	67.8613	69.1049	81.5381	83.2104
241.58	2.4856	0.761092	3.76099	2.37888	8.69531	7.58968	24.1606	23.4537	70.5901	69.0992	84.3542	83.1842	1.28003	2.37896	6.40894	7.58963	21.7813	23.4544	67.8293	69.0908	81.5085	83.1769
242.58	2.50903	0.761047	3.79224	2.37874	8.71289	7.58919	24.1606	23.4519	70.5911	69.0852	84.3455	83.1508	1.30151	2.37881	6.448	7.58914	21.7808	23.4526	67.7991	69.0767	81.4744	83.1435
243.58	2.50698	0.761001	3.81206	2.37859	8.72685	7.5887	24.1711	23.45	70.562	69.0711	84.3422	83.1175	1.28579	2.37867	6.47603	7.58865	21.8014	23.4508	67.7982	69.0626	81.4336	83.1101
244.58	2.49883	0.760955	3.81016	2.37845	8.70713	7.58821	24.1801	23.4482	70.5282	69.057	84.3036	83.0842	1.27813	2.37852	6.50283	7.58816	21.8269	23.4489	67.781	69.0486	81.3849	83.0769
245.58	2.50986	0.76091	3.81123	2.3783	8.71846	7.58772	24.2181	23.4463	70.5081	69.043	84.2732	83.051	1.24619	2.37838	6.51641	7.58767	21.8681	23.4471	67.767	69.0345	81.341	83.0438
246.58	2.51743	0.760864	3.78608	2.37815	8.74238	7.58723	24.2293	23.4445	70.4624	69.0289	84.2207	83.018	1.23521	2.37823	6.50884	7.58718	21.9091	23.4452	67.7384	69.0205	81.3012	83.0107
247.58	2.49712	0.760818	3.76694	2.37801	8.74814	7.58674	24.2421	23.4427	70.4181	69.0149	84.1735	82.985	1.19878	2.37808	6.48403	7.58669	21.9348	23.4434	67.7226	69.0065	81.2479	82.9777
248.58	2.49473	0.760772	3.74238	2.37786	8.77314	7.58625	24.2542	23.4408	70.3963	69.0008	84.1165	82.9521	1.19443	2.37794	6.50029	7.5862	21.9472	23.4416	67.6962	68.9924	81.2341	82.9449
249.58	2.51802	0.760727	3.74185	2.37772	8.7875	7.58576	24.2369	23.439	70.3641	68.9868	84.0619	82.9193	1.19966	2.37779	6.50425	7.58571	21.9212	23.4397	67.6661	68.9784	81.215	82.9121
250.58	2.52617	0.760681	3.68955	2.37757	8.78867	7.58527	24.2118	23.4371	70.3275	68.9728	84.0145	82.8865	1.21416	2.37765	6.50039	7.58522	21.8488	23.4379	67.6174	68.9644	81.1559	82.8793
251.58	2.50942	0.760635	3.67876	2.37743	8.74248	7.58478	24.1882	23.4353	70.2729	68.9588	83.9663	82.8539	1.19595	2.3775	6.47603	7.58473	21.7945	23.436	67.5765	68.9504	81.1202	82.8467
252.58	2.51499	0.760589	3.68599	2.37728	8.69649	7.58429	24.1824	23.4335	70.2623	68.9448	83.9493	82.8213	1.19419	2.37736	6.46587	7.58424	21.7587	23.4342	67.5568	68.9364	81.0776	82.8142
253.58	2.52085	0.760544	3.70308	2.37714	8.65791	7.5838	24.1604	23.4316	70.2359	68.9308	83.9263	82.7889	1.19175	2.37721	6.42192	7.58375	21.723	23.4324	67.5119	68.9225	81.0249	82.7817
254.58	2.49863	0.760498	3.71699	2.37699	8.62813	7.58331	24.1409	23.4298	70.2005	68.9169	83.8885	82.7565	1.15488	2.37707	6.39043	7.58326	21.7187	23.4305	67.473	68.9085	80.9455	82.7494
255.58	2.45527	0.760452	3.75576	2.37685	8.61806	7.58282	24.1661	23.428	70.1886	68.9029	83.8761	82.7242	1.14473	2.37692	6.36484	7.58277	21.7376	23.4287	67.4764	68.8945	80.9145	82.7171
256.58	2.46846	0.760407	3.77187	2.3767	8.62148	7.58233	24.193	23.4261	70.2374	68.889	83.8678	82.692	1.13496	2.37678	6.3624	7.58228	21.7425	23.4269	67.4798	68.8806	80.8759	82.6849
257.58	2.46836	0.760361	3.77119	2.37656	8.63984	7.58184	24.1961	23.4243	70.2322	68.875	83.8553	82.6598	1.1085	2.37663	6.36016	7.58179	21.7216	23.425	67.4721	68.8667	80.8127	82.6527
258.58	2.43486	0.760315	3.7418	2.37641	8.66514	7.58134	24.1825	23.4224	70.2025	68.8611	83.8212	82.6277	1.07891	2.37649	6.35537	7.5813	21.7185	23.4232	67.4665	68.8527	80.7843	82.6207
259.58	2.42959	0.76027	3.71025	2.37627	8.67119	7.58085	24.2121	23.4206	70.1701	68.8472	83.8254	82.5958	1.07217	2.37634	6.33369	7.58081	21.7062	23.4213	67.4425	68.8388	80.7581	82.5887
260.58	2.43086	0.760224	3.71035	2.37612	8.67373	7.58036	24.2037	23.4188	70.131	68.8332	83.7877	82.5639	1.06465	2.3762	6.31699	7.58032	21.6937	23.4195	67.4109	68.8249	80.7279	82.5568
261.58	2.41162	0.760178	3.71484	2.37597	8.67432	7.57987	24.2109	23.4169	70.0942	68.8193	83.7671	82.532	1.07471	2.37605	6.29736	7.57983	21.6812	23.4177	67.4077	68.811	80.6548	82.525
262.58	2.40869	0.760132	3.70557	2.37583	8.69092	7.57938	24.1982	23.4151	70.0767	68.8055	83.7402	82.5003	1.10303	2.37591	6.28564	7.57934	21.686	23.4158	67.3862	68.7971	80.5942	82.4933
263.58	2.41597	0.760087	3.70669	2.37568	8.69668	7.57889	24.1783	23.4133	70.0482	68.7916	83.7215	82.4686	1.12935	2.37576	6.29868	7.57885	21.6712	23.414	67.3345	68.7832	80.5377	82.4617
264.58	2.40078	0.760041	3.70195	2.37554	8.68145	7.5784	24.1374	23.4114	70.0397	68.7777	83.674	82.437	1.1249	2.37561	6.2834	7.57836	21.6412	23.4122	67.3033	68.7694	80.4939	82.4301
265.58	2.38467	0.759995	3.70977	2.37539	8.67461	7.57791	24.1169	23.4096	70.0251	68.7638	83.6198	82.4055	1.1166	2.37547	6.2751	7.57787	21.6168	23.4103	67.2599	68.7555	80.4456	82.3986
266.58	2.35562	0.75995	3.67534	2.37525	8.67119	7.57742	24.0964	23.4077	69.9668	68.75	83.5664	82.3741	1.08267	2.37532	6.26411	7.57738	21.6148	23.4085	67.2044	68.7417	80.4131	82.3672
267.58	2.31103	0.759904	3.66992	2.3751	8.64307	7.57693	24.1157	23.4059	69.9326	68.7361	83.5122	82.3428	1.04004	2.37518	6.2583	7.57689	21.5952	23.4066	67.189	68.7278	80.4341	82.3359
268.58	2.34141	0.759858	3.68232	2.37496	8.6706	7.57644	24.0872	23.4041	69.9427	68.7223	83.4783	82.3115	1.05186	2.37503	6.28594	7.5764	21.6288	23.4048	67.1879	68.714	80.4064	82.3046
269.58	2.35063	0.759813	3.68345	2.37481	8.6417	7.57595	24.0902	23.4022	69.9372	68.7085	83.4425	82.2803	1.04302	2.37489	6.29312	7.57591	21.6335	23.403	67.1469	68.7002	80.3773	82.2734
270.58	2.3353	0.759767	3.67525	2.37467	8.61006	7.57547	24.0188	23.4004	69.9112	68.6946	83.3853	82.2491	1.0438	2.37474	6.27446	7.57542	21.6225	23.4011	67.0812	68.6864	80.3139	82.2423
271.58	2.30264	0.759721	3.66338	2.37452	8.57061	7.57498	23.9729	23.3986	69.8698	68.6808	83.3439	82.2181	1.04385	2.3746	6.24434	7.57493	21.6046	23.3993	67.0621	68.6725	80.2586	82.2113
272.58	2.31065	0.759676	3.67158	2.37438	8.57881	7.57449	23.9446	23.3967	69.8548	68.667	83.3216	82.1871	1.06113	2.37445	6.2498	7.57444	21.578	23.3975	67.0219	68.6588	80.2072	82.1803
273.58	2.30044	0.75963	3.66606	2.37423	8.54863	7.574	23.9689	23.3949	69.812	68.6532	83.2968	82.1562	1.04458	2.37431	6.25679	7.57395	21.546	23.3956	66.9745	68.645	80.191	82.1494
274.58	2.2939	0.759584	3.68862	2.37409	8.56142	7.57351	24.0118	23.3931	69.8021	68.6395	83.2884	82.1254	1.03804	2.37416	6.2772	7.57346	21.5096	23.3938	66.9585	68.6312	80.1842	82.1186
275.58	2.30181	0.759539	3.69614	2.37394	8.59434	7.57302	24.0478	23.3912	69.8087	68.6257	83.3043	82.0946	1.06548	2.37402	6.30874	7.57297	21.5007	23.392	66.9653	68.6174	80.182	82.0878
276.58	2.32729	0.759493	3.69097	2.3738	8.59014	7.57253	24.0793	23.3894	69.832	68.6119	83.3076	82.0639	1.09097	2.37387	6.33442	7.57248	21.4879	23.3901	66.9447	68.6037	80.1846	82.0572
277.58	2.31772	0.759447	3.70454	2.37365	8.59834	7.57204	24.1136	23.3876	69.8291	68.5982	83.315	82.0333	1.10825	2.37373	6.32915	7.57199	21.4706	23.3883	66.9162	68.5899	80.1557	82.0266
278.58	2.32456	0.759402	3.70601	2.37351	8.56611	7.57155	24.0833	23.3857	69.8433	68.5844	83.3106	82.0028	1.10337	2.37358	6.27935	7.5715	21.4486	23.3865	66.8898	68.5762	80.1206	81.996
279.58	2.31665	0.759356	3.68286	2.37336	8.56836	7.57106	24.0527	23.3839	69.8181	68.5707	83.2927	81.9723	1.09595	2.37344	6.26343	7.57101	21.4497	23.3846	66.8381	68.5625	80.1003	81.9656
280.58	2.3148	0.759311	3.63862	2.37322	8.53193	7.57057	23.9939	23.3821	69.8052	68.557	83.2305	81.9419	1.07261	2.37329	6.24126	7.57052	21.4398	23.3828	66.7648	68.5487	80.0493	81.9352
281.58	2.28008	0.759265	3.58262	2.37307	8.48545	7.57008	23.9682	23.3802	69.7328	68.5432	83.1557	81.9115	1.00957	2.37315	6.21572	7.57003	21.3952	23.381	66.7048	68.535	80.0001	81.9049
282.58	2.27817	0.759219	3.52437	2.37293	8.44648	7.56959	23.9495	23.3784	69.67	68.5295	83.0914	81.8813	0.970068	2.373	6.17339	7.56954	21.369	23.3791	66.653	68.5213	79.9501	81.8746
283.58	2.29849	0.759174	3.55718	2.37278	8.45244	7.5691	23.966	23.3766	69.6259	68.5158	83.0625	81.8511	0.97915	2.37286	6.18843	7.56905	21.3717	23.3773	66.6376	68.5076	79.9332	81.8444
284.58	2.31045	0.759128	3.5916	2.37264	8.48564	7.56861	23.9973	23.3747	69.6237	68.5022	83.0632	81.8209	1.02139	2.37271	6.21895	7.56856	21.3751	23.3755	66.6393	68.4939	79.8895	81.8143
285.58	2.34141	0.759082	3.63838	2.37249	8.52656	7.56812	24.0076	23.3729	69.6058	68.4885	83.0652	81.7909	1.05283	2.37257	6.19805	7.56807	21.3974	23.3736	66.6557	68.4803	79.8811	81.7843
286.58	2.35854	0.759037	3.71538	2.37235	8.56328	7.56763	24.0065	23.3711	69.5947	68.4748	83.06	81.7609	1.08218	2.37242	6.1811	7.56758	21.4015	23.3718	66.6585	68.4666	79.8575	81.7543
287.58	2.36494	0.758991	3.74307	2.3722	8.57412	7.56714	24.005	23.3692	69.589	68.4611	83.0406	81.731	1.11494	2.37228	6.19004	7.5671	21.3758	23.37	66.6482	68.4529	79.808	81.7244
288.58	2.34399	0.758945	3.69751	2.37206	8.55664	7.56665	23.9966	23.3674	69.5598	68.4475	82.9807	81.7011	1.12476	2.37213	6.17944	7.56661	21.3604	23.3681	66.6233	68.4393	79.7732	81.6945
289.58	2.32266	0.7589	3.65654	2.37191	8.52275	7.56617	23.9997	23.3656	69.5427	68.4338	82.9611	81.6713	1.09268	2.37199	6.17305	7.56612	21.3556	23.3663	66.6051	68.4257	79.7488	81.6648
290.58	2.33447	0.758854	3.6709	2.37177	8.54541	7.56568	24.0034	23.3637	69.5596	68.4202	82.9429	81.6416	1.09424	2.37184	6.19873	7.56563	21.3599	23.3645	66.5972	68.412	79.7534	81.6351
291.58	2.36123	0.758809	3.67998	2.37162	8.59111	7.56519	24.0124	23.3619	69.5861	68.4066	82.9499	81.6119	1.13906	2.3717	6.2585	7.56514	21.3849	23.3626	66.5831	68.3984	79.721	81.6054
292.58	2.37246	0.758763	3.72685	2.37148	8.60576	7.5647	24.03	23.3601	69.6042	68.393	82.946	81.5823	1.1542	2.37155	6.3	7.56465	21.3937	23.3608	66.5494	68.3848	79.7029	81.5758
293.58	2.38257	0.758717	3.77612	2.37133	8.63623	7.56421	24.0195	23.3582	69.6018	68.3794	82.948	81.5528	1.16431	2.37141	6.34546	7.56416	21.3765	23.359	66.5188	68.3712	79.6931	81.5463
294.58	2.3898	0.758672	3.76226	2.37119	8.63311	7.56372	24.0046	23.3564	69.6147	68.3658	82.9282	81.5234	1.17739	2.37126	6.34712	7.56367	21.36	23.3571	66.4857	68.3576	79.6387	81.5169
295.58	2.39834	0.758626	3.73272	2.37104	8.59502	7.56323	23.9973	23.3546	69.569	68.3522	82.8928	81.494	1.20498	2.37112	6.34395	7.56318	21.3536	23.3553	66.4566	68.344	79.5848	81.4875
296.58	2.37769	0.758581	3.71704	2.3709	8.55762	7.56274	24.0029	23.3528	69.5247	68.3386	82.8484	81.4646	1.19409	2.37097	6.29761	7.56269	21.3501	23.3535	66.4475	68.3304	79.5583	81.4582
297.58	2.39375	0.758535	3.71914	2.37075	8.55703	7.56225	24.0021	23.3509	69.4957	68.325	82.7984	81.4354	1.16377	2.37083	6.24473	7.56221	21.3514	23.3517	66.4275	68.3169	79.5355	81.4289
298.58	2.39751	0.758489	3.71812	2.37061	8.54795	7.56177	24.0126	23.3491	69.4811	68.3115	82.7658	81.4061	1.13823	2.37068	6.20913	7.56172	21.3742	23.3498	66.4184	68.3033	79.4964	81.3997
299.58	2.38657	0.758444	3.74946	2.37046	8.56514	7.56128	24.0027	23.3473	69.4551	68.2979	82.7276	81.377	1.12095	2.37054	6.20708	7.56123	21.3739	23.348	66.4054	68.2898	79.4897	81.3706
300.58	2.38462	0.758398	3.77192	2.37032	8.62666	7.56079	23.992	23.3454	69.4551	68.2844	82.689	81.3479	1.11851	2.37039	6.21245	7.56074	21.3842	23.3462	66.3981	68.2762	79.4726	81.3415
301.58	2.37441	0.758353	3.75127	2.37017	8.62334	7.5603	23.9787	23.3436	69.4392	68.2708	82.6272	81.3189	1.09707	2.37025	6.21602	7.56025	21.3673	23.3443	66.3688	68.2627	79.4168	81.3125
302.58	2.3521	0.758307	3.72691	2.37003	8.61973	7.55981	23.9535	23.3418	69.4298	68.2573	82.5768	81.2899	1.09185	2.3701	6.22134	7.55976	21.322	23.3425	66.3466	68.2492	79.3739	81.2836
303.58	2.33516	0.758262	3.71475	2.36988	8.61465	7.55932	23.9229	23.3399	69.4195	68.2438	82.5396	81.261	1.0915	2.36996	6.19785	7.55927	21.2879	23.3407	66.3416	68.2357	79.3725	81.2547
304.58	2.32632	0.758216	3.69976	2.36974	8.57451	7.55883	23.8962	23.3381	69.3906	68.2303	82.5092	81.2322	1.07388	2.36981	6.16548	7.55878	21.2838	23.3388	66.3128	68.2222	79.3526	81.2259
305.58	2.31055	0.75817	3.68945	2.36959	8.57129	7.55834	23.896	23.3363	69.3633	68.2168	82.4517	81.2034	1.05859	2.36967	6.16162	7.5583	21.2495	23.337	66.313	68.2087	79.2905	81.1971
306.58	2.302	0.758125	3.7019	2.36945	8.56348	7.55786	23.8828	23.3345	69.3279	68.2033	82.4353	81.1747	1.04907	2.36952	6.15259	7.55781	21.2183	23.3352	66.281	68.1952	79.2444	81.1684
307.58	2.30605	0.758079	3.75908	2.3693	8.58183	7.55737	23.8884	23.3326	69.3186	68.1898	82.4187	81.1461	1.02725	2.36938	6.16768	7.55732	21.2252	23.3334	66.2687	68.1817	79.2425	81.1398
308.58	2.34683	0.758034	3.81304	2.36916	8.60039	7.55688	23.9118	23.3308	69.3344	68.1763	82.4179	81.1175	1.05288	2.36923	6.20698	7.55683	21.2584	23.3315	66.2577	68.1682	79.2554	81.1112
309.58	2.37822	0.757988	3.8502	2.36901	8.66953	7.55639	23.9125	23.329	69.3344	68.1629	82.4027	81.0889	1.08721	2.36909	6.26016	7.55634	21.278	23.3297	66.2199	68.1548	79.2125	81.0826
310.58	2.37207	0.757943	3.88623	2.36887	8.66943	7.5559	23.915	23.3271	69.3174	68.1494	82.394	81.0605	1.08691	2.36894	6.2749	7.55585	21.2935	23.3279	66.1909	68.1413	79.1909	81.0542
311.58	2.37139	0.757897	3.91465	2.36872	8.65732	7.55541	23.9105	23.3253	69.2973	68.136	82.3808	81.032	1.075	2.3688	6.27041	7.55536	21.3122	23.326	66.1491	68.1279	79.1808	81.0258
312.58	2.38984	0.757852	3.88076	2.36858	8.64492	7.55493	23.9225	23.3235	69.2447	68.1225	82.3292	81.0037	1.06855	2.36866	6.25303	7.55488	21.2903	23.3242	66.1214	68.1145	79.1395	80.9974
313.58	2.38916	0.757806	3.90674	2.36844	8.6377	7.55444	23.917	23.3217	69.2158	68.1091	82.271	80.9754	1.06152	2.36851	6.24365	7.55439	21.2729	23.3224	66.1196	68.101	79.0845	80.9691
314.58	2.38223	0.75776	3.86894	2.36829	8.64775	7.55395	23.9196	23.3198	69.1765	68.0957	82.2111	80.9471	1.06143	2.36837	6.2209	7.5539	21.256	23.3206	66.0934	68.0876	79.0643	80.9409
315.58	2.43115	0.757715	3.88965	2.36815	8.65869	7.55346	23.9419	23.318	69.1816	68.0823	82.1665	80.9189	1.07373	2.36822	6.24756	7.55341	21.2593	23.3187	66.105	68.0742	79.0835	80.9127
316.58	2.46826	0.757669	3.89063	2.368	8.68604	7.55297	23.9434	23.3162	69.1865	68.0689	82.123	80.8908	1.09033	2.36808	6.24658	7.55292	21.2349	23.3169	66.0981	68.0608	79.0571	80.8846
317.58	2.47368	0.757624	3.86851	2.36786	8.68125	7.55248	23.9213	23.3144	69.1793	68.0555	82.0788	80.8627	1.10649	2.36793	6.26675	7.55244	21.2253	23.3151	66.0493	68.0474	79.0511	80.8566
318.58	2.46333	0.757578	3.85024	2.36771	8.63174	7.552	23.8883	23.3125	69.1405	68.0421	82.0565	80.8347	1.08296	2.36779	6.26792	7.55195	21.2146	23.3133	66.0752	68.0341	79.0128	80.8286
319.58	2.47876	0.757533	3.87427	2.36757	8.57617	7.55151	23.8828	23.3107	69.1243	68.0287	82.0217	80.8068	1.06812	2.36764	6.26147	7.55146	21.2017	23.3114	66.1008	68.0207	78.9802	80.8006
320.58	2.46548	0.757487	3.86968	2.36742	8.55205	7.55102	23.8596	23.3089	69.0712	68.0153	81.9882	80.7789	1.06606	2.3675	6.24751	7.55097	21.2057	23.3096	66.1029	68.0073	78.9327	80.7727
321.58	2.44453	0.757442	3.86074	2.36728	8.52871	7.55053	23.8692	23.307	69.026	68.002	81.9737	80.751	1.04805	2.36735	6.22764	7.55048	21.1907	23.3078	66.094	67.994	78.9032	80.7449
322.58	2.42979	0.757396	3.87813	2.36713	8.50899	7.55004	23.8763	23.3052	68.9891	67.9886	81.9427	80.7232	1.03281	2.36721	6.20244	7.54999	21.162	23.306	66.077	67.9806	78.8718	80.7171
323.58	2.39219	0.757351	3.89668	2.36699	8.51582	7.54956	23.9266	23.3034	68.9759	67.9753	81.9031	80.6955	1.03135	2.36706	6.18145	7.54951	21.164	23.3041	66.0551	67.9673	78.8498	80.6894
324.58	2.43018	0.757305	3.92969	2.36684	8.56104	7.54907	23.9473	23.3016	68.9697	67.9619	81.897	80.6678	1.07129	2.36692	6.18506	7.54902	21.1567	23.3023	66.0366	67.9539	78.854	80.6617
325.58	2.44014	0.75726	3.97451	2.3667	8.59316	7.54858	23.9688	23.2997	68.9542	67.9486	81.8985	80.6402	1.07539	2.36677	6.16514	7.54853	21.137	23.3005	66.0276	67.9406	78.8573	80.6341
326.58	2.43955	0.757214	4.01777	2.36655	8.59346	7.54809	23.9725	23.2979	68.9627	67.9353	81.8685	80.6126	1.08848	2.36663	6.16045	7.54804	21.1229	23.2987	66.0126	67.9273	78.8503	80.6065
327.58	2.43706	0.757169	4.06675	2.36641	8.62217	7.5476	23.9721	23.2961	68.9528	67.922	81.8532	80.5851	1.127	2.36648	6.1852	7.54756	21.1403	23.2968	66.0234	67.914	78.827	80.579
328.58	2.45444	0.757123	4.08735	2.36626	8.6335	7.54712	23.9681	23.2943	68.9688	67.9087	81.8301	80.5576	1.15317	2.36634	6.20122	7.54707	21.1342	23.295	65.9884	67.9007	78.8081	80.5516
329.58	2.44775	0.757078	4.10645	2.36612	8.63037	7.54663	23.9414	23.2924	68.9712	67.8954	81.814	80.5302	1.17773	2.3662	6.18506	7.54658	21.1382	23.2932	65.9507	67.8874	78.7983	80.5242
330.58	2.43955	0.757032	4.06904	2.36598	8.62715	7.54614	23.8885	23.2906	68.9764	67.8821	81.7815	80.5028	1.18662	2.36605	6.19707	7.54609	21.1259	23.2914	65.891	67.8742	78.7844	80.4968
331.58	2.42783	0.756987	4.03193	2.36583	8.62129	7.54565	23.8387	23.2888	68.9651	67.8688	81.7522	80.4755	1.14951	2.36591	6.17168	7.5456	21.1503	23.2895	65.8354	67.8609	78.7355	80.4695
332.58	2.42188	0.756941	4.00342	2.36569	8.61328	7.54517	23.8311	23.287	68.9395	67.8556	81.7432	80.4483	1.12061	2.36576	6.14453	7.54512	21.1646	23.2877	65.8193	67.8476	78.707	80.4423
333.58	2.42373	0.756896	3.98613	2.36554	8.61895	7.54468	23.7941	23.2852	68.9167	67.8423	81.7126	80.4211	1.08535	2.36562	6.11885	7.54463	21.1896	23.2859	65.7804	67.8344	78.6917	80.4151
334.58	2.42158	0.75685	3.98379	2.3654	8.62637	7.54419	23.7853	23.2833	68.9273	67.8291	81.691	80.3939	1.08125	2.36547	6.13975	7.54414	21.1995	23.2841	65.7806	67.8211	78.6581	80.388
335.58	2.46768	0.756805	3.98857	2.36525	8.64287	7.5437	23.8303	23.2815	68.9406	67.8158	81.6828	80.3668	1.09658	2.36533	6.15449	7.54365	21.2354	23.2822	65.7613	67.8079	78.5945	80.3609
336.58	2.50098	0.756759	3.99658	2.36511	8.6665	7.54322	23.835	23.2797	68.9468	67.8026	81.6909	80.3398	1.11084	2.36518	6.17383	7.54317	21.231	23.2804	65.7666	67.7947	78.5518	80.3338
337.58	2.52578	0.756714	3.96758	2.36496	8.67607	7.54273	23.8269	23.2779	68.9636	67.7894	81.6696	80.3128	1.12441	2.36504	6.1999	7.54268	21.2481	23.2786	65.7403	67.7815	78.5101	80.3068
338.58	2.53955	0.756668	3.97266	2.36482	8.66162	7.54224	23.8291	23.276	68.9849	67.7762	81.6519	80.2858	1.15039	2.36489	6.19678	7.54219	21.228	23.2768	65.7397	67.7682	78.5073	80.2799
339.58	2.52978	0.756623	3.9751	2.36467	8.6333	7.54175	23.8682	23.2742	69.0054	67.763	81.6313	80.259	1.15918	2.36475	6.18799	7.5417	21.2065	23.2749	65.7388	67.755	78.4868	80.253
340.58	2.51909	0.756577	3.97788	2.36453	8.63828	7.54127	23.852	23.2724	68.9962	67.7498	81.6291	80.2321	1.14946	2.36461	6.19058	7.54122	21.1794	23.2731	65.727	67.7419	78.472	80.2262
341.58	2.48188	0.756532	4.00747	2.36439	8.62686	7.54078	23.8321	23.2706	68.9647	67.7366	81.5931	80.2053	1.13667	2.36446	6.19077	7.54073	21.16	23.2713	65.71	67.7287	78.4503	80.1994
342.58	2.46802	0.756486	4.04224	2.36424	8.63281	7.54029	23.8281	23.2688	68.9539	67.7234	81.5652	80.1786	1.12476	2.36432	6.18726	7.54024	21.1597	23.2695	65.6995	67.7155	78.4246	80.1727
343.58	2.47476	0.756441	4.06108	2.3641	8.63994	7.5398	23.8386	23.2669	68.9506	67.7102	81.5283	80.1519	1.14907	2.36417	6.21724	7.53975	21.1598	23.2677	65.7025	67.7023	78.4043	80.146
344.58	2.48975	0.756395	4.08301	2.36395	8.64014	7.53932	23.8228	23.2651	68.9463	67.6971	81.5029	80.1252	1.1416	2.36403	6.25342	7.53927	21.1851	23.2658	65.6987	67.6892	78.3745	80.1194
345.58	2.49453	0.75635	4.08623	2.36381	8.62334	7.53883	23.8229	23.2633	68.9411	67.6839	81.4919	80.0986	1.15713	2.36388	6.29902	7.53878	21.1983	23.264	65.6891	67.676	78.3279	80.0928
346.58	2.45029	0.756304	4.08223	2.36366	8.62031	7.53834	23.8343	23.2615	68.9368	67.6708	81.4778	80.0721	1.11875	2.36374	6.30352	7.53829	21.1991	23.2622	65.6889	67.6629	78.2932	80.0663
347.58	2.4791	0.756259	4.07392	2.36352	8.62666	7.53785	23.8577	23.2596	68.9148	67.6576	81.4871	80.0456	1.13291	2.36359	6.33574	7.53781	21.202	23.2604	65.7562	67.6497	78.2707	80.0398
348.58	2.49062	0.756214	4.07744	2.36337	8.65508	7.53737	23.8713	23.2578	68.9001	67.6445	81.5188	80.0191	1.16201	2.36345	6.35859	7.53732	21.2208	23.2586	65.7896	67.6366	78.2723	80.0133
349.58	2.5022	0.756168	4.07739	2.36323	8.69043	7.53688	23.8882	23.256	68.8997	67.6314	81.5007	79.9927	1.17895	2.36331	6.40405	7.53683	21.2173	23.2567	65.7913	67.6235	78.2615	79.9869
350.58	2.53887	0.756123	4.07285	2.36309	8.69492	7.53639	23.892	23.2542	68.8861	67.6182	81.4662	79.9664	1.19561	2.36316	6.40225	7.53634	21.2248	23.2549	65.7741	67.6104	78.2501	79.9606
351.58	2.57383	0.756077	4.04658	2.36294	8.66231	7.53591	23.8846	23.2524	68.8401	67.6051	81.3934	79.9401	1.22568	2.36302	6.38555	7.53586	21.2367	23.2531	65.7045	67.5973	78.2414	79.9343
352.58	2.53379	0.756032	4.01924	2.3628	8.6335	7.53542	23.8909	23.2505	68.7977	67.592	81.3333	79.9138	1.19492	2.36287	6.33232	7.53537	21.2152	23.2513	65.6532	67.5842	78.2194	79.9081
353.58	2.52075	0.755986	3.98316	2.36265	8.6211	7.53493	23.8657	23.2487	68.7463	67.579	81.2742	79.8876	1.17456	2.36273	6.29956	7.53488	21.2002	23.2495	65.6038	67.5711	78.1667	79.8819
354.58	2.52334	0.755941	3.96904	2.36251	8.61602	7.53445	23.8449	23.2469	68.715	67.5659	81.2297	79.8615	1.12637	2.36258	6.25508	7.5344	21.1749	23.2476	65.5719	67.558	78.1033	79.8557
355.58	2.49683	0.755895	3.96802	2.36236	8.63135	7.53396	23.835	23.2451	68.7004	67.5528	81.197	79.8354	1.12427	2.36244	6.23364	7.53391	21.1548	23.2458	65.575	67.545	78.0676	79.8296
356.58	2.50586	0.75585	4.02099	2.36222	8.68945	7.53347	23.8511	23.2433	68.7314	67.5397	81.2075	79.8093	1.09277	2.36229	6.23975	7.53342	21.1572	23.244	65.5952	67.5319	78.0737	79.8035
357.58	2.57734	0.755805	4.08437	2.36207	8.74746	7.53298	23.8561	23.2414	68.7691	67.5267	81.2423	79.7833	1.13594	2.36215	6.28428	7.53294	21.1658	23.2422	65.6028	67.5188	78.0888	79.7775
358.58	2.59355	0.755759	4.12217	2.36193	8.74228	7.5325	23.8646	23.2396	68.7836	67.5136	81.2616	79.7573	1.15459	2.36201	6.3002	7.53245	21.1809	23.2404	65.6398	67.5058	78.066	79.7516
359.58	2.59478	0.755714	4.13071	2.36179	8.72373	7.53201	23.8822	23.2378	68.7926	67.5006	81.2594	79.7314	1.18315	2.36186	6.33901	7.53196	21.1887	23.2385	65.645	67.4928	78.0394	79.7257
360.58	2.62607	0.755668	4.08857	2.36164	8.70674	7.53152	23.8841	23.236	68.7645	67.4876	81.243	79.7055	1.1915	2.36172	6.33428	7.53148	21.1835	23.2367	65.6249	67.4797	78.0105	79.6998
361.58	2.5832	0.755623	4.06777	2.3615	8.68154	7.53104	23.8692	23.2342	68.7223	67.4745	81.2208	79.6796	1.18525	2.36157	6.33213	7.53099	21.1741	23.2349	65.5882	67.4667	77.9657	79.674
362.58	2.52676	0.755577	4.07158	2.36135	8.67656	7.53055	23.9021	23.2324	68.6872	67.4615	81.1916	79.6538	1.18008	2.36143	6.30928	7.5305	21.1534	23.2331	65.5606	67.4537	77.9339	79.6482
363.58	2.52119	0.755532	4.08437	2.36121	8.70498	7.53006	23.9249	23.2305	68.6866	67.4485	81.2022	79.6281	1.21699	2.36128	6.31504	7.53002	21.1517	23.2313	65.5428	67.4407	77.8959	79.6224
364.58	2.48359	0.755487	4.08828	2.36106	8.73965	7.52958	23.9439	23.2287	68.6871	67.4355	81.2115	79.6024	1.21846	2.36114	6.31162	7.52953	21.1409	23.2294	65.5374	67.4277	77.8847	79.5967
365.58	2.4291	0.755441	4.0999	2.36092	8.75029	7.52909	23.9206	23.2269	68.6477	67.4225	81.2141	79.5767	1.21279	2.361	6.31367	7.52904	21.1397	23.2276	65.5045	67.4147	77.8748	79.5711
366.58	2.38979	0.755396	4.11724	2.36078	8.75566	7.52861	23.885	23.2251	68.6425	67.4095	81.2094	79.5511	1.24233	2.36085	6.30024	7.52856	21.1329	23.2258	65.5287	67.4017	77.8819	79.5455
367.58	2.37383	0.75535	4.09971	2.36063	8.75547	7.52812	23.8495	23.2233	68.641	67.3966	81.185	79.5256	1.2752	2.36071	6.33731	7.52807	21.1564	23.224	65.5354	67.3888	77.8561	79.5199
368.58	2.34092	0.755305	4.10322	2.36049	8.74385	7.52763	23.8045	23.2214	68.6038	67.3836	81.1272	79.5	1.28525	2.36056	6.33037	7.52758	21.1215	23.2222	65.5312	67.3758	77.8356	79.4944
369.58	2.30586	0.75526	4.06289	2.36034	8.74502	7.52715	23.7979	23.2196	68.5626	67.3706	81.0929	79.4746	1.28389	2.36042	6.29648	7.5271	21.076	23.2204	65.5164	67.3629	77.8305	79.4689
370.58	2.29922	0.755214	4.04277	2.3602	8.74053	7.52666	23.8029	23.2178	68.548	67.3577	81.0739	79.4491	1.29727	2.36027	6.29072	7.52661	21.0328	23.2185	65.5001	67.3499	77.805	79.4435
371.58	2.31616	0.755169	4.05103	2.36005	8.75684	7.52617	23.7881	23.216	68.5354	67.3447	81.0261	79.4237	1.26343	2.36013	6.28979	7.52612	20.9961	23.2167	65.4807	67.337	77.7654	79.4181
372.58	2.32285	0.755124	4.08955	2.35991	8.77803	7.52569	23.8094	23.2142	68.5281	67.3318	81.0159	79.3984	1.2335	2.35999	6.28496	7.52564	20.9882	23.2149	65.476	67.324	77.7424	79.3928
373.58	2.36509	0.755078	4.10835	2.35977	8.82832	7.5252	23.8396	23.2124	68.5484	67.3189	81.0303	79.3731	1.2562	2.35984	6.31645	7.52515	20.9921	23.2131	65.4699	67.3111	77.7329	79.3675
374.58	2.41152	0.755033	4.12871	2.35962	8.83672	7.52471	23.8337	23.2106	68.5681	67.3059	81.0397	79.3478	1.29092	2.3597	6.3415	7.52467	21.0025	23.2113	65.461	67.2982	77.68	79.3422
375.58	2.45908	0.754987	4.12129	2.35948	8.81172	7.52423	23.8362	23.2087	68.5716	67.293	81.0281	79.3226	1.30088	2.35955	6.33721	7.52418	21.0111	23.2095	65.4589	67.2853	77.6257	79.317
376.58	2.45005	0.754942	4.11665	2.35933	8.81318	7.52374	23.8392	23.2069	68.5728	67.2801	81.0376	79.2974	1.31235	2.35941	6.34819	7.52369	21.0277	23.2076	65.4694	67.2724	77.5839	79.2919
377.58	2.45737	0.754897	4.08296	2.35919	8.80586	7.52326	23.8611	23.2051	68.5835	67.2672	81.0284	79.2723	1.33677	2.35926	6.36821	7.52321	21.0282	23.2058	65.4484	67.2595	77.5483	79.2667
378.58	2.46001	0.754851	4.03843	2.35905	8.74717	7.52277	23.8241	23.2033	68.5661	67.2544	81.0001	79.2472	1.31401	2.35912	6.35952	7.52272	20.9953	23.204	65.3999	67.2466	77.4378	79.2417
379.58	2.41343	0.754806	4.02827	2.3589	8.68721	7.52228	23.7996	23.2015	68.5123	67.2415	80.9527	79.2221	1.26548	2.35898	6.3272	7.52224	20.9774	23.2022	65.3761	67.2337	77.351	79.2166
380.58	2.3939	0.754761	4.02534	2.35876	8.67256	7.5218	23.7674	23.1997	68.4732	67.2286	80.9375	79.1971	1.2313	2.35883	6.30669	7.52175	20.9574	23.2004	65.3107	67.2209	77.312	79.1916
381.58	2.36943	0.754715	4.03184	2.35861	8.65977	7.52131	23.7621	23.1978	68.4379	67.2157	80.8925	79.1722	1.20049	2.35869	6.29873	7.52126	20.9587	23.1986	65.2487	67.208	77.2716	79.1667
382.58	2.36929	0.75467	4.06401	2.35847	8.65117	7.52083	23.7692	23.196	68.4082	67.2029	80.8789	79.1472	1.19888	2.35854	6.26216	7.52078	20.9532	23.1968	65.224	67.1952	77.253	79.1417
383.58	2.37529	0.754624	4.09922	2.35832	8.65537	7.52034	23.7724	23.1942	68.4027	67.19	80.8578	79.1223	1.19609	2.3584	6.25674	7.52029	20.9484	23.1949	65.2019	67.1823	77.2413	79.1169
384.58	2.37085	0.754579	4.15063	2.35818	8.65967	7.51985	23.7813	23.1924	68.3909	67.1772	80.8459	79.0975	1.19116	2.35826	6.23706	7.51981	20.9492	23.1931	65.1897	67.1695	77.2449	79.092
385.58	2.41265	0.754534	4.17368	2.35804	8.6793	7.51937	23.7885	23.1906	68.3791	67.1644	80.8556	79.0727	1.2022	2.35811	6.25112	7.51932	20.9665	23.1913	65.1801	67.1567	77.223	79.0672
386.58	2.4356	0.754488	4.17124	2.35789	8.66123	7.51888	23.7992	23.1888	68.3917	67.1515	80.8185	79.0479	1.18462	2.35797	6.21646	7.51883	20.9465	23.1895	65.1738	67.1438	77.204	79.0425
387.58	2.49063	0.754443	4.17119	2.35775	8.64092	7.5184	23.8068	23.187	68.3601	67.1387	80.8161	79.0232	1.17129	2.35782	6.17988	7.51835	20.9337	23.1877	65.1822	67.131	77.1746	79.0178
388.58	2.49385	0.754398	4.17959	2.3576	8.6415	7.51791	23.8224	23.1851	68.3619	67.1259	80.817	78.9985	1.17353	2.35768	6.15684	7.51786	20.931	23.1859	65.1795	67.1182	77.1645	78.9931
389.58	2.52002	0.754352	4.18164	2.35746	8.65967	7.51742	23.8506	23.1833	68.3813	67.1131	80.813	78.9739	1.18213	2.35753	6.19482	7.51738	20.9683	23.1841	65.2144	67.1054	77.1714	78.9685
390.58	2.51504	0.754307	4.16973	2.35732	8.66338	7.51694	23.8356	23.1815	68.3913	67.1003	80.798	78.9493	1.18887	2.35739	6.20723	7.51689	20.9474	23.1822	65.1891	67.0926	77.1316	78.9439
391.58	2.49043	0.754262	4.18496	2.35717	8.6581	7.51645	23.8463	23.1797	68.3536	67.0875	80.7589	78.9247	1.17158	2.35725	6.18857	7.51641	20.9397	23.1804	65.1858	67.0799	77.1513	78.9193
392.58	2.49936	0.754216	4.1855	2.35703	8.67012	7.51597	23.868	23.1779	68.3912	67.0747	80.7491	78.9002	1.19272	2.3571	6.21001	7.51592	20.9608	23.1786	65.1749	67.0671	77.1508	78.8948
393.58	2.49536	0.754171	4.18237	2.35688	8.6626	7.51548	23.8428	23.1761	68.3923	67.062	80.738	78.8757	1.19653	2.35696	6.22974	7.51543	20.9658	23.1768	65.1726	67.0543	77.1487	78.8704
394.58	2.48926	0.754126	4.14746	2.35674	8.6294	7.515	23.8013	23.1743	68.3525	67.0492	80.6885	78.8513	1.18555	2.35681	6.18066	7.51495	20.937	23.175	65.123	67.0416	77.1201	78.8459
395.58	2.44839	0.75408	4.13628	2.3566	8.60576	7.51451	23.759	23.1725	68.2675	67.0365	80.6381	78.8269	1.16812	2.35667	6.1313	7.51446	20.8888	23.1732	65.0902	67.0288	77.0919	78.8215
396.58	2.44424	0.754035	4.10723	2.35645	8.59453	7.51403	23.7546	23.1706	68.1994	67.0237	80.5944	78.8025	1.18301	2.35653	6.12471	7.51398	20.8785	23.1714	65.0519	67.0161	77.0511	78.7972
397.58	2.42168	0.75399	4.05332	2.35631	8.57236	7.51354	23.7138	23.1688	68.1386	67.011	80.5424	78.7782	1.20147	2.35638	6.12246	7.51349	20.8605	23.1696	65.0119	67.0033	76.9615	78.7729
398.58	2.38438	0.753944	4.0251	2.35616	8.55879	7.51306	23.6688	23.167	68.0862	66.9982	80.4603	78.7539	1.21152	2.35624	6.12041	7.51301	20.8285	23.1678	64.9511	66.9906	76.8884	78.7486
399.58	2.33755	0.753899	4.00835	2.35602	8.54424	7.51257	23.6364	23.1652	68.0317	66.9855	80.3784	78.7297	1.19399	2.35609	6.11274	7.51252	20.8053	23.1659	64.8988	66.9779	76.836	78.7243
400.58	2.33154	0.753854	3.99023	2.35588	8.5415	7.51208	23.6504	23.1634	68.0337	66.9728	80.3379	78.7055	1.17969	2.35595	6.11768	7.51204	20.7915	23.1641	64.8687	66.9652	76.8062	78.7001
401.58	2.31733	0.753809	3.97817	2.35573	8.52676	7.5116	23.65	23.1616	68.056	66.9601	80.3099	78.6813	1.17671	2.35581	6.12046	7.51155	20.8108	23.1623	64.8584	66.9525	76.7707	78.676
402.58	2.31616	0.753763	3.96265	2.35559	8.50977	7.51111	23.6362	23.1598	68.0486	66.9474	80.2732	78.6572	1.1604	2.35566	6.10034	7.51107	20.7939	23.1605	64.8508	66.9398	76.7527	78.6519
403.58	2.32119	0.753718	3.97051	2.35544	8.51592	7.51063	23.6154	23.158	68.073	66.9347	80.2492	78.6331	1.16445	2.35552	6.09932	7.51058	20.7892	23.1587	64.8458	66.9271	76.7405	78.6278
404.58	2.34751	0.753673	3.98579	2.3553	8.53926	7.51014	23.6639	23.1562	68.0723	66.922	80.2476	78.609	1.14878	2.35537	6.11479	7.51009	20.788	23.1569	64.8551	66.9144	76.7499	78.6037
405.58	2.36538	0.753627	4.00835	2.35516	8.58281	7.50966	23.6628	23.1544	68.0639	66.9093	80.2475	78.585	1.15981	2.35523	6.15278	7.50961	20.8014	23.1551	64.847	66.9017	76.7354	78.5797
406.58	2.38135	0.753582	4.04395	2.35501	8.61328	7.50917	23.6626	23.1525	68.0791	66.8967	80.2544	78.561	1.16602	2.35509	6.1499	7.50912	20.8013	23.1533	64.8218	66.8891	76.728	78.5558
407.58	2.4	0.753537	4.06318	2.35487	8.66133	7.50869	23.6761	23.1507	68.0706	66.884	80.2557	78.5371	1.1793	2.35494	6.11504	7.50864	20.8017	23.1515	64.7904	66.8764	76.7199	78.5318
408.58	2.41934	0.753491	4.05693	2.35472	8.67119	7.5082	23.7209	23.1489	68.0485	66.8714	80.2487	78.5132	1.15029	2.3548	6.12031	7.50815	20.8028	23.1496	64.7516	66.8638	76.6766	78.5079
409.58	2.4169	0.753446	4.03594	2.35458	8.66778	7.50772	23.7204	23.1471	68.0417	66.8587	80.2463	78.4893	1.14834	2.35466	6.11738	7.50767	20.7755	23.1478	64.693	66.8511	76.617	78.4841
410.58	2.37949	0.753401	4.03535	2.35444	8.63203	7.50723	23.7342	23.1453	67.9983	66.8461	80.2352	78.4655	1.13975	2.35451	6.09746	7.50718	20.7353	23.146	64.6879	66.8385	76.5998	78.4602
411.58	2.39248	0.753356	4.04912	2.35429	8.63213	7.50675	23.7312	23.1435	67.9963	66.8334	80.2072	78.4417	1.15469	2.35437	6.0998	7.5067	20.712	23.1442	64.6969	66.8259	76.6004	78.4364
412.58	2.39912	0.75331	4.07168	2.35415	8.65322	7.50626	23.7496	23.1417	67.9923	66.8208	80.1891	78.4179	1.17793	2.35422	6.11826	7.50621	20.7005	23.1424	64.7083	66.8132	76.5937	78.4127
413.58	2.39512	0.753265	4.071	2.354	8.66572	7.50578	23.7498	23.1399	68.0096	66.8082	80.1687	78.3942	1.22471	2.35408	6.13164	7.50573	20.705	23.1406	64.7084	66.8006	76.5744	78.389
414.58	2.43315	0.75322	4.08188	2.35386	8.69492	7.50529	23.747	23.1381	68.0392	66.7956	80.1466	78.3705	1.25542	2.35394	6.15347	7.50524	20.7292	23.1388	64.7221	66.788	76.5677	78.3653
415.58	2.46348	0.753175	4.06563	2.35372	8.72578	7.50481	23.7327	23.1363	68.0467	66.783	80.1492	78.3469	1.26328	2.35379	6.16924	7.50476	20.7465	23.137	64.6981	66.7754	76.5495	78.3417
416.58	2.48574	0.753129	4.05596	2.35357	8.72588	7.50432	23.7331	23.1345	68.0744	66.7704	80.1315	78.3233	1.26602	2.35365	6.17744	7.50427	20.7594	23.1352	64.6974	66.7628	76.5276	78.3181
417.58	2.49248	0.753084	4.03037	2.35343	8.74424	7.50384	23.706	23.1326	68.0727	66.7578	80.1195	78.2997	1.25518	2.3535	6.15518	7.50379	20.7658	23.1334	64.653	66.7503	76.4747	78.2945
418.58	2.48301	0.753039	4.00606	2.35329	8.72969	7.50335	23.6683	23.1308	68.054	66.7452	80.1243	78.2761	1.25547	2.35336	6.14043	7.50331	20.7689	23.1316	64.6156	66.7377	76.4328	78.271
419.58	2.44185	0.752994	3.97769	2.35314	8.69131	7.50287	23.5958	23.129	67.9896	66.7327	80.079	78.2526	1.22066	2.35322	6.08482	7.50282	20.7127	23.1298	64.566	66.7251	76.3717	78.2475
420.58	2.37461	0.752948	3.95039	2.353	8.67354	7.50238	23.5462	23.1272	67.9202	66.7201	80.0359	78.2292	1.19785	2.35307	6.05547	7.50234	20.6835	23.1279	64.5404	66.7126	76.3234	78.224
421.58	2.36504	0.752903	3.95908	2.35285	8.66709	7.5019	23.5443	23.1254	67.8749	66.7075	79.9853	78.2057	1.17949	2.35293	6.05215	7.50185	20.6804	23.1261	64.5627	66.7	76.2838	78.2006
422.58	2.36709	0.752858	4.0081	2.35271	8.64971	7.50142	23.5583	23.1236	67.8596	66.695	79.9963	78.1823	1.17666	2.35279	6.04512	7.50137	20.7071	23.1243	64.5865	66.6875	76.284	78.1772
423.58	2.40347	0.752813	4.07964	2.35257	8.67754	7.50093	23.6125	23.1218	67.8906	66.6824	80.0283	78.159	1.21792	2.35264	6.06294	7.50088	20.7257	23.1225	64.6097	66.6749	76.2862	78.1538
424.58	2.44116	0.752767	4.11157	2.35242	8.70947	7.50045	23.6289	23.12	67.9226	66.6699	80.0481	78.1356	1.25171	2.3525	6.06323	7.5004	20.7432	23.1207	64.5999	66.6624	76.283	78.1305
425.58	2.45889	0.752722	4.12529	2.35228	8.71416	7.49996	23.6535	23.1182	67.9172	66.6574	80.0622	78.1123	1.28848	2.35235	6.0793	7.49991	20.7169	23.1189	64.61	66.6499	76.2684	78.1072
426.58	2.4477	0.752677	4.13149	2.35214	8.72207	7.49948	23.692	23.1164	67.9481	66.6449	80.0912	78.0891	1.29341	2.35221	6.06968	7.49943	20.7347	23.1171	64.6153	66.6373	76.2804	78.084
427.58	2.4627	0.752632	4.12363	2.35199	8.7291	7.49899	23.6659	23.1146	67.9467	66.6323	80.0707	78.0659	1.33623	2.35207	6.14004	7.49894	20.7277	23.1153	64.5783	66.6248	76.2457	78.0607
428.58	2.42642	0.752586	4.09771	2.35185	8.73418	7.49851	23.6325	23.1128	67.9169	66.6198	80.0112	78.0427	1.33413	2.35192	6.14302	7.49846	20.6939	23.1135	64.5384	66.6123	76.211	78.0376
429.58	2.43125	0.752541	4.09395	2.3517	8.73604	7.49802	23.618	23.111	67.9002	66.6073	79.9803	78.0195	1.33848	2.35178	6.14922	7.49798	20.6913	23.1117	64.5248	66.5998	76.1984	78.0144
430.58	2.48086	0.752496	4.11894	2.35156	8.75127	7.49754	23.633	23.1092	67.9045	66.5949	79.9694	77.9964	1.33584	2.35164	6.15254	7.49749	20.7032	23.1099	64.5143	66.5874	76.1912	77.9913
431.58	2.4873	0.752451	4.11768	2.35142	8.75488	7.49706	23.604	23.1074	67.9063	66.5824	79.9673	77.9733	1.32666	2.35149	6.15674	7.49701	20.6978	23.1081	64.4663	66.5749	76.1597	77.9682
432.58	2.51211	0.752405	4.14482	2.35127	8.76396	7.49657	23.6281	23.1055	67.8986	66.5699	79.9523	77.9502	1.32656	2.35135	6.16084	7.49652	20.6856	23.1063	64.4884	66.5624	76.1702	77.9452
433.58	2.55889	0.75236	4.15977	2.35113	8.79355	7.49609	23.6415	23.1037	67.9242	66.5574	79.9691	77.9272	1.34941	2.3512	6.21279	7.49604	20.6979	23.1045	64.4978	66.5499	76.1798	77.9222
434.58	2.5353	0.752315	4.16655	2.35099	8.81182	7.4956	23.6569	23.1019	67.9306	66.545	79.9643	77.9042	1.35708	2.35106	6.20454	7.49555	20.6974	23.1027	64.4964	66.5375	76.168	77.8992
435.58	2.51348	0.75227	4.17441	2.35084	8.82432	7.49512	23.6449	23.1001	67.9413	66.5325	79.9472	77.8813	1.37188	2.35092	6.19619	7.49507	20.6867	23.1009	64.4792	66.525	76.169	77.8762
436.58	2.52573	0.752225	4.17134	2.3507	8.83662	7.49463	23.6727	23.0983	67.9375	66.5201	79.9322	77.8584	1.37534	2.35077	6.19194	7.49459	20.682	23.0991	64.4635	66.5126	76.1552	77.8533
437.58	2.53506	0.752179	4.15752	2.35056	8.83574	7.49415	23.6735	23.0965	67.9104	66.5076	79.8938	77.8355	1.36416	2.35063	6.18574	7.4941	20.673	23.0972	64.3971	66.5002	76.1189	77.8304
438.58	2.52173	0.752134	4.14478	2.35041	8.82129	7.49367	23.6694	23.0947	67.8835	66.4952	79.8411	77.8126	1.34985	2.35049	6.18677	7.49362	20.6421	23.0954	64.3396	66.4877	76.0862	77.8076
439.58	2.51821	0.752089	4.11773	2.35027	8.78399	7.49318	23.6652	23.0929	67.8422	66.4828	79.7959	77.7898	1.30483	2.35034	6.1689	7.49313	20.6129	23.0936	64.2801	66.4753	76.0425	77.7848
440.58	2.50737	0.752044	4.10337	2.35012	8.77842	7.4927	23.6879	23.0911	67.8161	66.4704	79.7521	77.767	1.2647	2.3502	6.18032	7.49265	20.6091	23.0918	64.2793	66.4629	76.0077	77.762
441.58	2.5022	0.751999	4.07202	2.34998	8.76758	7.49221	23.6538	23.0893	67.78	66.4579	79.7463	77.7442	1.25171	2.35006	6.20581	7.49217	20.5869	23.09	64.2356	66.4505	75.9568	77.7392
442.58	2.44556	0.751953	4.03345	2.34984	8.71533	7.49173	23.6025	23.0875	67.7073	66.4455	79.6965	77.7215	1.16431	2.34991	6.19263	7.49168	20.519	23.0882	64.198	66.4381	75.884	77.7165
443.58	2.4312	0.751908	4.01938	2.34969	8.68418	7.49125	23.5844	23.0857	67.6803	66.4331	79.6735	77.6988	1.10503	2.34977	6.16665	7.4912	20.4768	23.0864	64.208	66.4257	75.8094	77.6938
444.58	2.45107	0.751863	4.03594	2.34955	8.68926	7.49076	23.5822	23.0839	67.6799	66.4208	79.6242	77.6762	1.10098	2.34962	6.1623	7.49071	20.461	23.0846	64.1744	66.4133	75.7859	77.6712
445.58	2.47778	0.751818	4.06665	2.34941	8.71289	7.49028	23.5776	23.0821	67.6799	66.4084	79.5964	77.6536	1.10181	2.34948	6.13647	7.49023	20.4419	23.0828	64.1819	66.401	75.783	77.6486
446.58	2.49824	0.751773	4.08047	2.34926	8.72598	7.48979	23.5973	23.0803	67.6573	66.396	79.587	77.631	1.10029	2.34934	6.12461	7.48975	20.4559	23.081	64.1668	66.3886	75.7914	77.626
447.58	2.48647	0.751727	4.0811	2.34912	8.7581	7.48931	23.6267	23.0785	67.6792	66.3836	79.5996	77.6084	1.12905	2.34919	6.12446	7.48926	20.4762	23.0792	64.1439	66.3762	75.794	77.6034
448.58	2.47739	0.751682	4.1147	2.34898	8.73652	7.48883	23.6082	23.0767	67.7027	66.3713	79.6226	77.5859	1.15855	2.34905	6.12017	7.48878	20.5077	23.0774	64.0978	66.3639	75.7788	77.5809
449.58	2.4856	0.751637	4.11743	2.34883	8.7085	7.48834	23.603	23.0749	67.6848	66.3589	79.6375	77.5634	1.14771	2.34891	6.09839	7.4883	20.5176	23.0756	64.0706	66.3515	75.741	77.5584
450.58	2.45767	0.751592	4.08648	2.34869	8.72588	7.48786	23.5705	23.0731	67.6733	66.3466	79.6362	77.5409	1.13784	2.34876	6.09224	7.48781	20.506	23.0738	64.0492	66.3392	75.6905	77.536
451.58	2.44565	0.751547	4.08296	2.34854	8.73066	7.48738	23.5569	23.0713	67.6724	66.3342	79.5894	77.5185	1.11704	2.34862	6.06938	7.48733	20.4945	23.072	64.0412	66.3268	75.6479	77.5135
452.58	2.48477	0.751502	4.08428	2.3484	8.7586	7.48689	23.5168	23.0695	67.6384	66.3219	79.5354	77.4961	1.11611	2.34848	6.04609	7.48684	20.4835	23.0702	64.0143	66.3145	75.5887	77.4911
453.58	2.44854	0.751456	4.02988	2.34826	8.7877	7.48641	23.4936	23.0677	67.5854	66.3096	79.5004	77.4737	1.07647	2.34833	6.01748	7.48636	20.4392	23.0684	63.9909	66.3022	75.5421	77.4688
454.58	2.41065	0.751411	4.00293	2.34811	8.81397	7.48593	23.4595	23.0659	67.5425	66.2973	79.4653	77.4513	1.09277	2.34819	6.00147	7.48588	20.4028	23.0666	63.9741	66.2899	75.4868	77.4464
455.58	2.37842	0.751366	3.97461	2.34797	8.7959	7.48544	23.4536	23.0641	67.4995	66.285	79.4355	77.429	1.08789	2.34805	5.97998	7.48539	20.396	23.0648	63.9487	66.2776	75.4302	77.4241
456.58	2.38975	0.751321	3.95772	2.34783	8.76924	7.48496	23.4583	23.0623	67.4905	66.2727	79.3992	77.4068	1.06943	2.3479	5.97832	7.48491	20.4022	23.063	63.9408	66.2653	75.4309	77.4019
457.58	2.40044	0.751276	3.94419	2.34768	8.76816	7.48448	23.4521	23.0605	67.4899	66.2604	79.4064	77.3845	1.0606	2.34776	5.9894	7.48443	20.3933	23.0612	63.9252	66.253	75.4183	77.3796
458.58	2.39736	0.751231	3.94463	2.34754	8.76445	7.48399	23.4621	23.0587	67.5002	66.2481	79.3923	77.3623	1.05361	2.34762	5.99141	7.48394	20.4049	23.0594	63.8893	66.2407	75.4314	77.3574
459.58	2.42817	0.751185	3.95327	2.3474	8.75674	7.48351	23.4796	23.0569	67.5008	66.2358	79.3934	77.3401	1.06147	2.34747	5.97446	7.48346	20.4373	23.0576	63.8453	66.2284	75.4293	77.3352
460.58	2.44717	0.75114	3.95732	2.34725	8.75615	7.48303	23.4655	23.0551	67.4968	66.2235	79.361	77.318	1.06729	2.34733	5.97969	7.48298	20.4405	23.0558	63.7877	66.2162	75.4197	77.3131
461.58	2.45625	0.751095	3.97158	2.34711	8.77627	7.48254	23.4859	23.0533	67.4864	66.2113	79.3351	77.2958	1.07686	2.34718	5.96152	7.48249	20.4632	23.054	63.7664	66.2039	75.4047	77.291
462.58	2.47793	0.75105	3.99785	2.34697	8.78154	7.48206	23.4768	23.0515	67.4768	66.199	79.3459	77.2737	1.08633	2.34704	5.95478	7.48201	20.4747	23.0522	63.7813	66.1916	75.3841	77.2689
463.58	2.50068	0.751005	4.03262	2.34682	8.78896	7.48158	23.4947	23.0497	67.4815	66.1867	79.3556	77.2517	1.12031	2.3469	5.96494	7.48153	20.5101	23.0504	63.8157	66.1794	75.4188	77.2468
464.58	2.52153	0.75096	4.07407	2.34668	8.83359	7.48109	23.5229	23.0479	67.526	66.1745	79.3659	77.2296	1.15972	2.34675	6.0021	7.48104	20.5437	23.0486	63.8422	66.1672	75.4242	77.2248
465.58	2.53237	0.750915	4.08452	2.34654	8.83232	7.48061	23.5397	23.0461	67.5327	66.1623	79.3574	77.2076	1.16274	2.34661	6.01704	7.48056	20.5357	23.0468	63.849	66.1549	75.3858	77.2028
466.58	2.49375	0.75087	4.07734	2.34639	8.79268	7.48013	23.5013	23.0443	67.5242	66.15	79.3348	77.1857	1.16807	2.34647	6.01348	7.48008	20.5038	23.045	63.8705	66.1427	75.3488	77.1808
467.58	2.47398	0.750824	4.05171	2.34625	8.7502	7.47964	23.4798	23.0425	67.5035	66.1378	79.2881	77.1637	1.16343	2.34632	6.00689	7.47959	20.4452	23.0432	63.8224	66.1305	75.2924	77.1589
468.58	2.38052	0.750779	4.00542	2.34611	8.69268	7.47916	23.4172	23.0407	67.4541	66.1256	79.2006	77.1418	1.12417	2.34618	5.97749	7.47911	20.3522	23.0414	63.7362	66.1183	75.2232	77.137
469.58	2.30322	0.750734	3.94776	2.34596	8.60742	7.47868	23.3726	23.0389	67.3906	66.1134	79.0771	77.1199	1.06397	2.34604	5.89404	7.47863	20.272	23.0396	63.6841	66.1061	75.1528	77.1151
470.58	2.28096	0.750689	3.97891	2.34582	8.57168	7.47819	23.3727	23.0371	67.36	66.1012	79.0377	77.098	1.02803	2.34589	5.85557	7.47815	20.2464	23.0378	63.6819	66.0939	75.1239	77.0932
471.58	2.3229	0.750644	3.99858	2.34568	8.59258	7.47771	23.4069	23.0353	67.3627	66.089	79.0405	77.0762	1.03872	2.34575	5.82954	7.47766	20.2374	23.036	63.6566	66.0817	75.1436	77.0714
472.58	2.35635	0.750599	4.02861	2.34553	8.60088	7.47723	23.4309	23.0335	67.3674	66.0768	79.0446	77.0544	1.02676	2.34561	5.85469	7.47718	20.2467	23.0342	63.65	66.0695	75.1541	77.0496
473.58	2.38052	0.750554	4.05327	2.34539	8.64092	7.47675	23.4621	23.0317	67.3808	66.0646	79.0761	77.0327	1.0397	2.34546	5.85786	7.4767	20.277	23.0324	63.6576	66.0573	75.1475	77.0279
474.58	2.4165	0.750509	4.04688	2.34525	8.64404	7.47626	23.4697	23.0299	67.3726	66.0524	79.0669	77.0109	1.02637	2.34532	5.86475	7.47621	20.3013	23.0306	63.6431	66.0451	75.1226	77.0061
475.58	2.37734	0.750464	4.03252	2.3451	8.63213	7.47578	23.4797	23.0281	67.3654	66.0403	79.0471	76.9892	0.970605	2.34518	5.86152	7.47573	20.2677	23.0288	63.6363	66.033	75.1053	76.9844
476.58	2.36675	0.750418	4.02476	2.34496	8.64609	7.4753	23.5048	23.0263	67.3795	66.0281	79.0285	76.9675	0.940967	2.34503	5.87466	7.47525	20.2731	23.027	63.6367	66.0208	75.1102	76.9628
477.58	2.36597	0.750373	4.06567	2.34482	8.65576	7.47481	23.5464	23.0245	67.3738	66.0159	79.0491	76.9459	0.957274	2.34489	5.90405	7.47477	20.2734	23.0252	63.6565	66.0087	75.1287	76.9411
478.58	2.42505	0.750328	4.10327	2.34467	8.69043	7.47433	23.6025	23.0227	67.4216	66.0038	79.0779	76.9242	1.0061	2.34475	5.92554	7.47428	20.3013	23.0234	63.6799	65.9965	75.158	76.9195
479.58	2.44834	0.750283	4.11934	2.34453	8.74092	7.47385	23.6185	23.0209	67.4715	65.9917	79.0979	76.9027	1.05088	2.3446	5.94756	7.4738	20.3197	23.0216	63.7196	65.9844	75.1638	76.8979
480.58	2.45737	0.750238	4.13765	2.34439	8.76729	7.47337	23.6155	23.0191	67.4512	65.9795	79.0938	76.8811	1.06089	2.34446	5.95854	7.47332	20.3041	23.0198	63.7096	65.9722	75.121	76.8763
481.58	2.46494	0.750193	4.12568	2.34424	8.77315	7.47288	23.5818	23.0173	67.4305	65.9674	79.0603	76.8595	1.08799	2.34432	5.93877	7.47284	20.2948	23.018	63.6884	65.9601	75.0886	76.8548
482.58	2.46436	0.750148	4.12061	2.3441	8.76367	7.4724	23.5439	23.0155	67.4077	65.9553	78.9961	76.838	1.0957	2.34417	5.92578	7.47235	20.2827	23.0162	63.6914	65.948	75.0449	76.8333
483.58	2.44653	0.750103	4.10718	2.34396	8.75684	7.47192	23.5249	23.0137	67.3831	65.9432	78.9607	76.8166	1.0813	2.34403	5.92065	7.47187	20.271	23.0145	63.6506	65.9359	75.0203	76.8118
484.58	2.44678	0.750058	4.11572	2.34381	8.72559	7.47144	23.5234	23.0119	67.3564	65.9311	78.9277	76.7951	1.08008	2.34389	5.91895	7.47139	20.249	23.0127	63.6289	65.9238	75.0098	76.7904
485.58	2.45474	0.750013	4.10747	2.34367	8.70586	7.47095	23.5251	23.0101	67.3276	65.919	78.9179	76.7737	1.09585	2.34375	5.9062	7.47091	20.2154	23.0109	63.576	65.9117	74.9712	76.769
486.58	2.41978	0.749968	4.07759	2.34353	8.67256	7.47047	23.5057	23.0083	67.2979	65.9069	78.899	76.7523	1.08579	2.3436	5.89507	7.47042	20.206	23.0091	63.529	65.8996	74.9599	76.7476
487.58	2.38442	0.749922	4.05864	2.34338	8.66338	7.46999	23.5227	23.0066	67.2612	65.8948	78.8867	76.7309	1.07632	2.34346	5.87495	7.46994	20.1686	23.0073	63.4901	65.8875	74.9097	76.7262
488.58	2.3417	0.749877	4.04375	2.34324	8.64434	7.46951	23.5202	23.0048	67.2297	65.8827	78.862	76.7096	1.06484	2.34332	5.85615	7.46946	20.1515	23.0055	63.4415	65.8754	74.8792	76.7049
489.58	2.32251	0.749832	4.03052	2.3431	8.65576	7.46902	23.5522	23.003	67.1833	65.8706	78.8284	76.6882	1.05395	2.34317	5.85913	7.46898	20.1606	23.0037	63.425	65.8634	74.8542	76.6836
490.58	2.30654	0.749787	4.02373	2.34295	8.66924	7.46854	23.591	23.0012	67.1955	65.8586	78.8103	76.667	1.05605	2.34303	5.86494	7.46849	20.2145	23.0019	63.3976	65.8513	74.8372	76.6623
491.58	2.3354	0.749742	4.03579	2.34281	8.66787	7.46806	23.6173	22.9994	67.1859	65.8465	78.7928	76.6457	1.04683	2.34289	5.87046	7.46801	20.2293	23.0001	63.3545	65.8393	74.8039	76.641
492.58	2.32153	0.749697	4.05591	2.34267	8.6665	7.46758	23.6187	22.9976	67.2053	65.8344	78.8035	76.6245	1.0437	2.34274	5.89429	7.46753	20.2524	22.9983	63.3362	65.8272	74.7917	76.6198
493.58	2.36528	0.749652	4.05064	2.34253	8.67735	7.4671	23.6186	22.9958	67.2008	65.8224	78.7799	76.6033	1.05718	2.3426	5.91714	7.46705	20.2463	22.9965	63.3325	65.8152	74.764	76.5986
494.58	2.34683	0.749607	3.99859	2.34238	8.65654	7.46661	23.6037	22.994	67.1728	65.8104	78.7373	76.5821	1.03677	2.34246	5.87446	7.46656	20.1974	22.9947	63.3285	65.8031	74.7422	76.5774
495.58	2.33579	0.749562	3.96187	2.34224	8.63301	7.46613	23.5647	22.9922	67.148	65.7983	78.7046	76.5609	0.996436	2.34231	5.85356	7.46608	20.1635	22.9929	63.3234	65.7911	74.6967	76.5563
496.58	2.32183	0.749517	3.93735	2.3421	8.60215	7.46565	23.518	22.9904	67.1037	65.7863	78.6876	76.5398	0.982471	2.34217	5.81362	7.4656	20.1384	22.9911	63.3374	65.7791	74.6605	76.5352
497.58	2.36343	0.749472	3.90386	2.34195	8.60918	7.46517	23.4953	22.9886	67.1152	65.7743	78.6699	76.5187	1.00503	2.34203	5.7895	7.46512	20.1197	22.9893	63.3402	65.7671	74.6495	76.5141
498.58	2.36597	0.749427	3.87769	2.34181	8.60791	7.46468	23.4868	22.9868	67.1155	65.7623	78.6521	76.4976	0.986084	2.34188	5.77368	7.46464	20.0806	22.9875	63.3113	65.7551	74.6174	76.493
499.58	2.35957	0.749382	3.8666	2.34167	8.58877	7.4642	23.4752	22.985	67.1363	65.7503	78.6539	76.4766	0.971387	2.34174	5.75596	7.46415	20.0711	22.9857	63.2981	65.7431	74.5614	76.472
500.58	2.35073	0.749337	3.86187	2.34152	8.58379	7.46372	23.4274	22.9832	67.1079	65.7383	78.6357	76.4556	0.948878	2.3416	5.75532	7.46367	20.0436	22.984	63.2445	65.7311	74.5206	76.451
501.58	2.30918	0.749292	3.8542	2.34138	8.57051	7.46324	23.4271	22.9814	67.0765	65.7263	78.5877	76.4346	0.93125	2.34146	5.71562	7.46319	20.0058	22.9822	63.2602	65.7191	74.5051	76.43
502.58	2.30415	0.749247	3.88833	2.34124	8.58779	7.46276	23.4859	22.9796	67.077	65.7143	78.597	76.4136	0.927197	2.34131	5.75425	7.46271	20.0286	22.9804	63.293	65.7071	74.5207	76.409
503.58	2.34458	0.749202	3.92768	2.34109	8.63643	7.46227	23.5325	22.9779	67.086	65.7023	78.6241	76.3927	0.943212	2.34117	5.76421	7.46223	20.0648	22.9786	63.3131	65.6951	74.5419	76.3881
504.58	2.38813	0.749157	3.96401	2.34095	8.68008	7.46179	23.5396	22.9761	67.078	65.6903	78.6346	76.3718	0.956006	2.34103	5.80405	7.46174	20.1048	22.9768	63.2774	65.6832	74.5558	76.3672
505.58	2.40879	0.749112	3.9831	2.34081	8.67109	7.46131	23.5784	22.9743	67.0433	65.6784	78.6268	76.3509	0.98789	2.34088	5.80303	7.46126	20.1166	22.975	63.2685	65.6712	74.5417	76.3463
506.58	2.4334	0.749067	3.9918	2.34067	8.6583	7.46083	23.5497	22.9725	67.0365	65.6664	78.62	76.33	0.996875	2.34074	5.79629	7.46078	20.1379	22.9732	63.2277	65.6592	74.5172	76.3254
507.58	2.43164	0.749022	4.00244	2.34052	8.646	7.46035	23.5229	22.9707	67.0215	65.6545	78.6392	76.3092	0.976075	2.3406	5.77344	7.4603	20.1338	22.9714	63.1787	65.6473	74.457	76.3046
508.58	2.41484	0.748977	4.03672	2.34038	8.63486	7.45987	23.4901	22.9689	66.9921	65.6425	78.6176	76.2884	0.944629	2.34045	5.75625	7.45982	20.1262	22.9696	63.1467	65.6354	74.3961	76.2838
509.58	2.42407	0.748932	4.03296	2.34024	8.62158	7.45938	23.4497	22.9671	66.9724	65.6306	78.6072	76.2676	0.913819	2.34031	5.70581	7.45934	20.1357	22.9678	63.1008	65.6234	74.3308	76.263
510.58	2.41074	0.748887	4.04365	2.34009	8.61006	7.4589	23.4676	22.9653	66.97	65.6186	78.5867	76.2469	0.9	2.34017	5.70977	7.45885	20.1386	22.966	63.1205	65.6115	74.3137	76.2423
511.58	2.41904	0.748842	4.06221	2.33995	8.64522	7.45842	23.4559	22.9635	66.9715	65.6067	78.5662	76.2261	0.926856	2.34002	5.70781	7.45837	20.1571	22.9642	63.0941	65.5996	74.2541	76.2216
512.58	2.39883	0.748797	4.05889	2.33981	8.63213	7.45794	23.4895	22.9617	66.9431	65.5948	78.548	76.2054	0.930566	2.33988	5.71602	7.45789	20.1427	22.9625	63.0992	65.5877	74.2244	76.2009
513.58	2.4292	0.748752	4.05615	2.33966	8.62744	7.45746	23.4912	22.9599	66.9595	65.5829	78.5454	76.1848	0.981934	2.33974	5.73486	7.45741	20.144	22.9607	63.0991	65.5757	74.2192	76.1802
514.58	2.42119	0.748707	4.09092	2.33952	8.6124	7.45698	23.517	22.9582	66.9745	65.571	78.5233	76.1641	1.0125	2.3396	5.79141	7.45693	20.1579	22.9589	63.1311	65.5638	74.2271	76.1596
515.58	2.4501	0.748662	4.10137	2.33938	8.63213	7.4565	23.4973	22.9564	66.9948	65.5591	78.5456	76.1435	1.03213	2.33945	5.8332	7.45645	20.1729	22.9571	63.1236	65.552	74.2244	76.1389
516.58	2.4833	0.748617	4.11894	2.33924	8.60527	7.45601	23.488	22.9546	67.0163	65.5472	78.5207	76.1229	1.04287	2.33931	5.83125	7.45597	20.1856	22.9553	63.1402	65.5401	74.2312	76.1183
517.58	2.51997	0.748572	4.15151	2.33909	8.62148	7.45553	23.4908	22.9528	67.0418	65.5353	78.5355	76.1023	1.05366	2.33917	5.85386	7.45548	20.2151	22.9535	63.17	65.5282	74.2345	76.0978
518.58	2.51895	0.748527	4.14483	2.33895	8.62188	7.45505	23.4387	22.951	67.0178	65.5234	78.5026	76.0818	1.0585	2.33902	5.84248	7.455	20.2389	22.9517	63.1505	65.5163	74.1741	76.0772
519.58	2.49653	0.748482	4.12026	2.33881	8.61318	7.45457	23.4273	22.9492	66.9735	65.5116	78.4559	76.0612	1.00972	2.33888	5.79771	7.45452	20.2313	22.9499	63.1304	65.5044	74.1442	76.0567
520.58	2.49644	0.748437	4.10542	2.33866	8.5959	7.45409	23.3934	22.9474	66.9659	65.4997	78.4307	76.0407	0.9896	2.33874	5.7813	7.45404	20.2187	22.9481	63.1369	65.4926	74.1401	76.0362
521.58	2.4978	0.748392	4.07886	2.33852	8.60693	7.45361	23.415	22.9456	66.9451	65.4878	78.4119	76.0202	0.954834	2.3386	5.77124	7.45356	20.1973	22.9463	63.0784	65.4807	74.1121	76.0157
522.58	2.51816	0.748347	4.08369	2.33838	8.63203	7.45313	23.4275	22.9438	66.9314	65.476	78.3836	75.9998	0.928809	2.33845	5.7625	7.45308	20.1747	22.9446	63.0277	65.4689	74.0988	75.9953
523.58	2.5708	0.748302	4.09863	2.33824	8.64551	7.45264	23.4917	22.9421	66.9282	65.4641	78.3706	75.9794	0.93457	2.33831	5.75342	7.4526	20.1753	22.9428	63.0161	65.457	74.1021	75.9749
524.58	2.60298	0.748257	4.14223	2.33809	8.68984	7.45216	23.527	22.9403	66.9476	65.4523	78.391	75.959	0.944286	2.33817	5.76401	7.45212	20.179	22.941	63.043	65.4452	74.1203	75.9545
525.58	2.63652	0.748212	4.16709	2.33795	8.71787	7.45168	23.5453	22.9385	66.953	65.4405	78.391	75.9386	0.979785	2.33802	5.76113	7.45163	20.1691	22.9392	63.01	65.4334	74.0982	75.9341
526.58	2.63848	0.748167	4.15244	2.33781	8.70518	7.4512	23.5292	22.9367	66.9218	65.4286	78.3871	75.9182	0.968067	2.33788	5.76016	7.45115	20.1564	22.9374	63.0061	65.4215	74.0602	75.9138
527.58	2.63384	0.748122	4.16489	2.33766	8.70029	7.45072	23.5233	22.9349	66.8927	65.4168	78.3805	75.8979	0.964405	2.33774	5.73843	7.45067	20.1545	22.9356	63.0053	65.4097	74.0482	75.8934
528.58	2.63472	0.748077	4.14273	2.33752	8.69082	7.45024	23.4937	22.9331	66.888	65.405	78.3919	75.8776	0.942335	2.3376	5.723	7.45019	20.1487	22.9338	63	65.3979	73.9953	75.8731
529.58	2.62646	0.748032	4.14893	2.33738	8.66943	7.44976	23.4878	22.9313	66.8667	65.3932	78.3716	75.8573	0.914551	2.33745	5.71094	7.44971	20.1426	22.932	63.0166	65.3861	73.9893	75.8529
530.58	2.63804	0.747987	4.14155	2.33724	8.70332	7.44928	23.4759	22.9295	66.8814	65.3814	78.3965	75.8371	0.923682	2.33731	5.74712	7.44923	20.1361	22.9303	62.9943	65.3743	73.977	75.8326
531.58	2.65791	0.747942	4.14394	2.33709	8.7333	7.4488	23.4937	22.9278	66.8922	65.3696	78.3692	75.8168	0.911816	2.33717	5.74033	7.44875	20.139	22.9285	62.9915	65.3625	73.9872	75.8124
532.58	2.68174	0.747897	4.15156	2.33695	8.78633	7.44832	23.4886	22.926	66.9139	65.3578	78.3587	75.7966	0.919531	2.33702	5.74932	7.44827	20.1483	22.9267	62.9862	65.3507	74.0017	75.7922
533.58	2.69048	0.747852	4.14194	2.33681	8.81846	7.44783	23.4799	22.9242	66.8869	65.346	78.3327	75.7765	0.948291	2.33688	5.74282	7.44779	20.1521	22.9249	62.9785	65.339	73.995	75.772
534.58	2.68892	0.747807	4.12905	2.33666	8.82119	7.44735	23.4674	22.9224	66.8392	65.3342	78.3075	75.7563	0.946729	2.33674	5.74692	7.44731	20.1443	22.9231	62.9205	65.3272	73.9489	75.7519
535.58	2.66548	0.747762	4.13345	2.33652	8.80898	7.44687	23.4718	22.9206	66.7982	65.3225	78.2621	75.7362	0.92915	2.3366	5.71226	7.44683	20.1331	22.9213	62.9092	65.3154	73.9074	75.7317
536.58	2.65732	0.747717	4.12422	2.33638	8.78828	7.44639	23.4754	22.9188	66.7542	65.3107	78.2513	75.7161	0.928809	2.33645	5.70049	7.44634	20.1322	22.9195	62.8944	65.3037	73.8825	75.7116
537.58	2.6561	0.747672	4.13618	2.33624	8.7707	7.44591	23.4627	22.917	66.7481	65.299	78.2486	75.696	0.939307	2.33631	5.69878	7.44586	20.1508	22.9177	62.8903	65.2919	73.8623	75.6915
538.58	2.65723	0.747628	4.12695	2.33609	8.74561	7.44543	23.4946	22.9152	66.7446	65.2872	78.2505	75.6759	0.938965	2.33617	5.70068	7.44538	20.1587	22.916	62.8882	65.2802	73.8638	75.6715
539.58	2.63726	0.747583	4.13267	2.33595	8.7501	7.44495	23.5116	22.9135	66.7589	65.2755	78.2477	75.6559	0.938525	2.33602	5.6979	7.4449	20.1677	22.9142	62.9003	65.2684	73.8954	75.6514
540.58	2.65649	0.747538	4.1687	2.33581	8.7583	7.44447	23.5166	22.9117	66.7678	65.2637	78.24	75.6358	0.927979	2.33588	5.72144	7.44442	20.1807	22.9124	62.9006	65.2567	73.9021	75.6314
541.58	2.63711	0.747493	4.179	2.33567	8.74346	7.44399	23.507	22.9099	66.778	65.252	78.2248	75.6159	0.939356	2.33574	5.7209	7.44394	20.1905	22.9106	62.8707	65.245	73.8738	75.6114
542.58	2.60898	0.747448	4.17598	2.33552	8.75361	7.44351	23.5022	22.9081	66.7796	65.2403	78.2078	75.5959	0.948339	2.3356	5.72051	7.44346	20.1991	22.9088	62.8676	65.2332	73.8664	75.5915
543.58	2.5917	0.747403	4.1917	2.33538	8.8001	7.44303	23.5173	22.9063	66.7663	65.2286	78.1755	75.5759	0.962305	2.33545	5.74336	7.44298	20.1827	22.907	62.8395	65.2215	73.8445	75.5715
544.58	2.58926	0.747358	4.21904	2.33524	8.7918	7.44255	23.5026	22.9045	66.7478	65.2168	78.1667	75.556	0.968652	2.33531	5.77363	7.4425	20.1729	22.9053	62.859	65.2098	73.8103	75.5516
545.58	2.5916	0.747313	4.2374	2.33509	8.77109	7.44207	23.4994	22.9028	66.7372	65.2051	78.1449	75.5361	0.996875	2.33517	5.77529	7.44202	20.1735	22.9035	62.8308	65.1981	73.7901	75.5317
546.58	2.58799	0.747268	4.22871	2.33495	8.77461	7.44159	23.4979	22.901	66.7234	65.1934	78.1307	75.5162	0.991309	2.33503	5.77227	7.44154	20.1776	22.9017	62.8012	65.1864	73.7619	75.5119
547.58	2.59961	0.747223	4.22217	2.33481	8.74463	7.44111	23.4956	22.8992	66.6973	65.1817	78.1001	75.4964	0.947754	2.33488	5.74268	7.44106	20.1772	22.8999	62.7603	65.1747	73.7231	75.492
548.58	2.60664	0.747178	4.24746	2.33467	8.7167	7.44063	23.4615	22.8974	66.6681	65.1701	78.0831	75.4766	0.947949	2.33474	5.69785	7.44058	20.1604	22.8981	62.7068	65.163	73.6967	75.4722
549.58	2.59629	0.747133	4.23408	2.33452	8.67793	7.44015	23.472	22.8956	66.6551	65.1584	78.1023	75.4567	0.917578	2.3346	5.65898	7.4401	20.1522	22.8963	62.6791	65.1514	73.674	75.4524
550.58	2.59824	0.747089	4.23262	2.33438	8.6999	7.43967	23.4881	22.8938	66.6497	65.1467	78.1072	75.437	0.9083	2.33446	5.65312	7.43962	20.1562	22.8945	62.6781	65.1397	73.6662	75.4326
551.58	2.59058	0.747044	4.21899	2.33424	8.71045	7.43919	23.4961	22.8921	66.6296	65.135	78.114	75.4172	0.9104	2.33431	5.64136	7.43914	20.1636	22.8928	62.6965	65.128	73.6736	75.4128
552.58	2.57803	0.746999	4.22832	2.3341	8.72978	7.4387	23.4934	22.8903	66.6267	65.1234	78.092	75.3975	0.924707	2.33417	5.62227	7.43866	20.15	22.891	62.691	65.1164	73.6795	75.3931
553.58	2.58267	0.746954	4.24565	2.33395	8.7625	7.43822	23.5212	22.8885	66.6245	65.1117	78.0898	75.3777	0.933252	2.33403	5.63716	7.43818	20.1275	22.8892	62.7201	65.1047	73.6954	75.3734
554.58	2.58379	0.746909	4.25645	2.33381	8.79941	7.43774	23.4994	22.8867	66.6054	65.1001	78.0712	75.358	0.960742	2.33389	5.64297	7.4377	20.1374	22.8874	62.7053	65.0931	73.6881	75.3537
555.58	2.5644	0.746864	4.25405	2.33367	8.79385	7.43726	23.4767	22.8849	66.6004	65.0884	78.0355	75.3384	0.960401	2.33374	5.63462	7.43722	20.0823	22.8856	62.69	65.0814	73.6803	75.334
556.58	2.5605	0.746819	4.2687	2.33353	8.79775	7.43678	23.4562	22.8831	66.6048	65.0768	78.0335	75.3187	0.96919	2.3336	5.62876	7.43674	20.0311	22.8839	62.6685	65.0698	73.6579	75.3144
557.58	2.57744	0.746774	4.29111	2.33338	8.78037	7.4363	23.4677	22.8814	66.6088	65.0652	78.0351	75.2991	0.971484	2.33346	5.64834	7.43626	19.9792	22.8821	62.6657	65.0582	73.6202	75.2948
558.58	2.58501	0.746729	4.3231	2.33324	8.78477	7.43582	23.4823	22.8796	66.6261	65.0535	78.0216	75.2795	0.974658	2.33331	5.69204	7.43578	19.9841	22.8803	62.666	65.0466	73.5838	75.2752
559.58	2.60483	0.746685	4.33833	2.3331	8.76436	7.43534	23.4778	22.8778	66.6353	65.0419	78.0196	75.2599	0.954932	2.33317	5.70903	7.4353	19.9701	22.8785	62.631	65.035	73.5376	75.2556
560.58	2.61211	0.74664	4.34824	2.33296	8.75205	7.43486	23.5082	22.876	66.6259	65.0303	78.0399	75.2404	0.922168	2.33303	5.73037	7.43482	19.9743	22.8767	62.6481	65.0233	73.4923	75.236
561.58	2.6582	0.746595	4.34668	2.33281	8.76807	7.43438	23.5166	22.8742	66.644	65.0187	78.043	75.2208	0.935547	2.33289	5.73877	7.43434	20.0015	22.8749	62.6079	65.0117	73.4595	75.2165
562.58	2.66025	0.74655	4.36787	2.33267	8.77217	7.4339	23.5682	22.8724	66.6434	65.0071	78.053	75.2013	0.929296	2.33274	5.71953	7.43386	20.0419	22.8732	62.5932	65.0001	73.4514	75.197
563.58	2.69922	0.746505	4.34326	2.33253	8.81152	7.43342	23.5908	22.8707	66.6841	64.9955	78.0781	75.1818	0.941406	2.3326	5.72412	7.43338	20.0825	22.8714	62.5864	64.9886	73.4565	75.1775
564.58	2.73267	0.74646	4.33618	2.33239	8.8418	7.43294	23.6162	22.8689	66.7209	64.9839	78.0974	75.1623	0.963134	2.33246	5.71851	7.4329	20.1021	22.8696	62.5715	64.977	73.4607	75.158
565.58	2.75928	0.746415	4.35254	2.33224	8.86719	7.43247	23.6147	22.8671	66.7339	64.9723	78.0898	75.1429	1.00537	2.33232	5.7334	7.43242	20.125	22.8678	62.5469	64.9654	73.4775	75.1386
566.58	2.76475	0.746371	4.33809	2.3321	8.84541	7.43199	23.5696	22.8653	66.7391	64.9608	78.0755	75.1235	1.004	2.33217	5.72393	7.43194	20.1273	22.866	62.5087	64.9538	73.4919	75.1192
567.58	2.76548	0.746326	4.3144	2.33196	8.84248	7.43151	23.5511	22.8635	66.7139	64.9492	78.0308	75.1041	0.987158	2.33203	5.73003	7.43146	20.1566	22.8643	62.4977	64.9423	73.4443	75.0998
568.58	2.76421	0.746281	4.31773	2.33182	8.8502	7.43103	23.5258	22.8618	66.7179	64.9376	77.9943	75.0847	0.99126	2.33189	5.73501	7.43098	20.156	22.8625	62.4687	64.9307	73.3924	75.0804
569.58	2.75684	0.746236	4.3042	2.33167	8.80078	7.43055	23.5244	22.86	66.688	64.9261	77.9561	75.0653	0.964356	2.33175	5.72363	7.4305	20.166	22.8607	62.4326	64.9192	73.3623	75.061
570.58	2.7397	0.746191	4.27896	2.33153	8.78848	7.43007	23.5025	22.8582	66.6532	64.9145	77.9203	75.046	0.93794	2.3316	5.73032	7.43002	20.1775	22.8589	62.4175	64.9076	73.3375	75.0417
571.58	2.74912	0.746146	4.25068	2.33139	8.80537	7.42959	23.5433	22.8564	66.6458	64.903	77.9056	75.0266	0.926856	2.33146	5.72246	7.42954	20.1923	22.8571	62.4379	64.8961	73.2873	75.0224
572.58	2.74092	0.746101	4.24453	2.33125	8.80947	7.42911	23.5714	22.8546	66.6314	64.8915	77.8922	75.0073	0.91914	2.33132	5.70811	7.42906	20.2063	22.8554	62.4593	64.8845	73.286	75.0031
573.58	2.75996	0.746057	4.246	2.3311	8.81484	7.42863	23.5895	22.8529	66.6529	64.8799	77.9215	74.9881	0.942578	2.33118	5.70811	7.42858	20.2063	22.8536	62.4798	64.873	73.3085	74.9838
574.58	2.78179	0.746012	4.26694	2.33096	8.85459	7.42815	23.599	22.8511	66.63	64.8684	77.9166	74.9688	0.940967	2.33103	5.70425	7.4281	20.1853	22.8518	62.4809	64.8615	73.3158	74.9646
575.58	2.80728	0.745967	4.26812	2.33082	8.86699	7.42767	23.571	22.8493	66.6127	64.8569	77.9111	74.9496	0.935694	2.33089	5.69185	7.42762	20.149	22.85	62.473	64.85	73.3028	74.9453
576.58	2.79531	0.745922	4.27715	2.33068	8.84795	7.42719	23.5227	22.8475	66.6149	64.8454	77.8947	74.9304	0.93545	2.33075	5.69063	7.42714	20.1192	22.8482	62.4586	64.8385	73.3016	74.9261
577.58	2.80205	0.745877	4.31357	2.33053	8.8209	7.42671	23.4853	22.8457	66.6083	64.8339	77.9047	74.9112	0.917285	2.33061	5.69668	7.42666	20.0827	22.8465	62.4455	64.827	73.3102	74.9069
578.58	2.821	0.745832	4.30313	2.33039	8.82949	7.42623	23.4356	22.844	66.6026	64.8224	77.8766	74.892	0.905958	2.33047	5.72129	7.42618	20.0569	22.8447	62.4207	64.8155	73.2768	74.8878
579.58	2.78979	0.745788	4.30347	2.33025	8.81104	7.42575	23.4443	22.8422	66.5676	64.8109	77.8333	74.8729	0.869873	2.33032	5.72437	7.4257	20.0415	22.8429	62.3889	64.804	73.2673	74.8686
580.58	2.79648	0.745743	4.30928	2.33011	8.79414	7.42527	23.4261	22.8404	66.5408	64.7994	77.8265	74.8537	0.872657	2.33018	5.73467	7.42522	20.0199	22.8411	62.3603	64.7925	73.2351	74.8495
581.58	2.78608	0.745698	4.32095	2.32996	8.7875	7.42479	23.4181	22.8386	66.513	64.7879	77.7948	74.8346	0.831495	2.33004	5.71665	7.42475	19.9949	22.8393	62.3384	64.781	73.2135	74.8304
582.58	2.77808	0.745653	4.33765	2.32982	8.78125	7.42431	23.4131	22.8369	66.467	64.7764	77.7585	74.8155	0.798096	2.3299	5.67847	7.42427	19.9985	22.8376	62.3127	64.7695	73.199	74.8113
583.58	2.78418	0.745608	4.35449	2.32968	8.79541	7.42383	23.4316	22.8351	66.4717	64.7649	77.728	74.7965	0.786133	2.32975	5.65527	7.42379	20.0186	22.8358	62.2568	64.7581	73.1797	74.7923
584.58	2.7772	0.745564	4.38276	2.32954	8.79707	7.42336	23.4432	22.8333	66.481	64.7535	77.7305	74.7774	0.778662	2.32961	5.64165	7.42331	20.0346	22.834	62.255	64.7466	73.1479	74.7732
585.58	2.81885	0.745519	4.37305	2.32939	8.7998	7.42288	23.4502	22.8315	66.4897	64.742	77.7354	74.7584	0.789551	2.32947	5.63232	7.42283	20.0679	22.8322	62.2593	64.7351	73.1255	74.7542
586.58	2.82778	0.745474	4.37017	2.32925	8.80352	7.4224	23.466	22.8298	66.4794	64.7306	77.7143	74.7394	0.802392	2.32933	5.63521	7.42235	20.0968	22.8305	62.2347	64.7237	73.1036	74.7352
587.58	2.85352	0.745429	4.35205	2.32911	8.84961	7.42192	23.48	22.828	66.4712	64.7191	77.7109	74.7204	0.825684	2.32918	5.64063	7.42187	20.0928	22.8287	62.2363	64.7123	73.0879	74.7162
588.58	2.87759	0.745384	4.34087	2.32897	8.87773	7.42144	23.4958	22.8262	66.4472	64.7077	77.6757	74.7014	0.826806	2.32904	5.66646	7.42139	20.0875	22.8269	62.2562	64.7008	73.1026	74.6973
589.58	2.90669	0.74534	4.34097	2.32883	8.91738	7.42096	23.4991	22.8244	66.4291	64.6962	77.661	74.6825	0.83833	2.3289	5.70249	7.42091	20.0804	22.8251	62.2266	64.6894	73.0978	74.6783
590.58	2.90605	0.745295	4.34971	2.32868	8.93516	7.42048	23.495	22.8226	66.4047	64.6848	77.6601	74.6636	0.855762	2.32876	5.73184	7.42043	20.0695	22.8234	62.218	64.678	73.1178	74.6594
591.58	2.90488	0.74525	4.35664	2.32854	8.97236	7.42	23.5076	22.8209	66.389	64.6734	77.6736	74.6447	0.885351	2.32862	5.7415	7.41995	20.0551	22.8216	62.2157	64.6665	73.1726	74.6405
592.58	2.92295	0.745205	4.37178	2.3284	8.9748	7.41952	23.5096	22.8191	66.409	64.662	77.6805	74.6258	0.896582	2.32847	5.75811	7.41948	20.0609	22.8198	62.2167	64.6551	73.1628	74.6216
593.58	2.92407	0.74516	4.40063	2.32826	8.96826	7.41904	23.5391	22.8173	66.4421	64.6506	77.7039	74.6069	0.925537	2.32833	5.77319	7.419	20.0537	22.818	62.217	64.6437	73.1345	74.6028
594.58	2.94565	0.745116	4.4228	2.32811	8.97676	7.41857	23.5594	22.8155	66.4473	64.6392	77.7032	74.5881	0.947119	2.32819	5.77446	7.41852	20.0429	22.8163	62.2287	64.6323	73.1088	74.5839
595.58	2.94146	0.745071	4.41392	2.32797	8.95908	7.41809	23.5546	22.8138	66.4484	64.6278	77.6632	74.5693	0.941944	2.32805	5.75308	7.41804	20.0217	22.8145	62.2055	64.6209	73.096	74.5651
596.58	2.91733	0.745026	4.42866	2.32783	8.93184	7.41761	23.5496	22.812	66.4541	64.6164	77.629	74.5505	0.900732	2.3279	5.73735	7.41756	19.9989	22.8127	62.2384	64.6095	73.0395	74.5463
597.58	2.93384	0.744981	4.42603	2.32769	8.93701	7.41713	23.522	22.8102	66.4724	64.605	77.6321	74.5317	0.925049	2.32776	5.7478	7.41708	19.9766	22.8109	62.2629	64.5981	73.033	74.5275
598.58	2.93384	0.744937	4.42651	2.32755	8.91748	7.41665	23.4839	22.8084	66.4675	64.5936	77.6101	74.5129	0.939698	2.32762	5.72827	7.4166	19.98	22.8092	62.2698	64.5868	73.0466	74.5088
599.58	2.91235	0.744892	4.3938	2.3274	8.90235	7.41617	23.437	22.8067	66.4392	64.5822	77.5613	74.4942	0.921632	2.32748	5.7146	7.41612	19.9717	22.8074	62.2639	64.5754	73.0154	74.4901
600.58	2.88701	0.744847	4.38926	2.32726	8.86631	7.41569	23.4149	22.8049	66.4174	64.5709	77.5141	74.4755	0.900196	2.32734	5.67959	7.41565	19.9792	22.8056	62.28	64.564	72.9874	74.4713
601.58	2.87847	0.744802	4.40854	2.32712	8.83945	7.41522	23.4188	22.8031	66.4196	64.5595	77.4958	74.4568	0.898974	2.32719	5.6647	7.41517	19.9958	22.8038	62.2939	64.5527	72.9901	74.4526
602.58	2.87798	0.744758	4.39829	2.32698	8.83555	7.41474	23.4247	22.8013	66.4181	64.5481	77.4547	74.4381	0.916065	2.32705	5.69595	7.41469	20.0236	22.8021	62.2285	64.5413	72.9491	74.434
603.58	2.84971	0.744713	4.39033	2.32683	8.84053	7.41426	23.429	22.7996	66.3885	64.5368	77.4192	74.4194	0.883399	2.32691	5.70635	7.41421	20.0224	22.8003	62.1825	64.53	72.8708	74.4153
604.58	2.8022	0.744668	4.4064	2.32669	8.85391	7.41378	23.4757	22.7978	66.3646	64.5254	77.4105	74.4008	0.88374	2.32677	5.73228	7.41373	20.012	22.7985	62.1714	64.5186	72.819	74.3967
605.58	2.81655	0.744623	4.40532	2.32655	8.87432	7.4133	23.5114	22.796	66.375	64.5141	77.4321	74.3821	0.896631	2.32662	5.7436	7.41325	19.9986	22.7967	62.1556	64.5073	72.7832	74.378
606.58	2.81846	0.744579	4.42158	2.32641	8.91133	7.41282	23.5594	22.7942	66.3772	64.5028	77.4373	74.3635	0.888281	2.32648	5.74492	7.41278	19.996	22.795	62.1459	64.496	72.7746	74.3594
607.58	2.83711	0.744534	4.42764	2.32627	8.95645	7.41234	23.6017	22.7925	66.3648	64.4914	77.4737	74.345	0.908887	2.32634	5.76084	7.4123	19.972	22.7932	62.1233	64.4846	72.7489	74.3409
608.58	2.8186	0.744489	4.43189	2.32612	8.9585	7.41187	23.623	22.7907	66.3333	64.4801	77.4788	74.3264	0.899659	2.3262	5.74097	7.41182	19.9546	22.7914	62.0793	64.4733	72.7234	74.3223
609.58	2.84546	0.744444	4.42944	2.32598	8.94434	7.41139	23.5977	22.7889	66.3015	64.4688	77.4475	74.3078	0.88501	2.32606	5.70776	7.41134	19.9258	22.7896	62.0149	64.462	72.7068	74.3038
610.58	2.84897	0.7444	4.42769	2.32584	8.9294	7.41091	23.574	22.7872	66.2862	64.4575	77.4439	74.2893	0.886573	2.32591	5.69243	7.41086	19.8935	22.7879	61.9513	64.4507	72.7231	74.2852
611.58	2.86602	0.744355	4.41904	2.3257	8.91514	7.41043	23.5355	22.7854	66.2533	64.4462	77.4477	74.2708	0.87627	2.32577	5.69668	7.41038	19.885	22.7861	61.8918	64.4394	72.6939	74.2667
612.58	2.84404	0.74431	4.38487	2.32556	8.89512	7.40995	23.4989	22.7836	66.227	64.4349	77.3895	74.2523	0.863087	2.32563	5.66836	7.40991	19.8674	22.7843	61.8117	64.4281	72.6402	74.2483
613.58	2.81274	0.744265	4.36646	2.32541	8.84424	7.40948	23.4663	22.7818	66.2239	64.4236	77.3401	74.2339	0.83374	2.32549	5.62671	7.40943	19.8477	22.7825	61.7922	64.4168	72.6296	74.2298
614.58	2.79917	0.744221	4.35542	2.32527	8.82539	7.409	23.4563	22.7801	66.2037	64.4123	77.3121	74.2154	0.837744	2.32535	5.61138	7.40895	19.8388	22.7808	61.7775	64.4055	72.6186	74.2113
615.58	2.79946	0.744176	4.33647	2.32513	8.81572	7.40852	23.4577	22.7783	66.1933	64.401	77.3007	74.197	0.839014	2.3252	5.59126	7.40847	19.8375	22.779	61.7728	64.3943	72.5831	74.1929
616.58	2.78027	0.744131	4.34473	2.32499	8.81982	7.40804	23.4717	22.7765	66.1758	64.3897	77.2749	74.1786	0.848145	2.32506	5.59521	7.40799	19.7935	22.7772	61.769	64.383	72.5796	74.1745
617.58	2.76846	0.744087	4.3333	2.32485	8.81865	7.40756	23.4855	22.7748	66.1701	64.3785	77.2522	74.1602	0.870508	2.32492	5.59199	7.40751	19.7403	22.7755	61.7623	64.3717	72.5525	74.1561
618.58	2.77725	0.744042	4.32695	2.3247	8.79326	7.40708	23.5119	22.773	66.1071	64.3672	77.2443	74.1418	0.880273	2.32478	5.57637	7.40704	19.7228	22.7737	61.7682	64.3605	72.5369	74.1378
619.58	2.77603	0.743997	4.32866	2.32456	8.81524	7.40661	23.5192	22.7712	66.0849	64.3559	77.2324	74.1235	0.890283	2.32464	5.5605	7.40656	19.7325	22.7719	61.7606	64.3492	72.5123	74.1194
620.58	2.76851	0.743952	4.30093	2.32442	8.78604	7.40613	23.4864	22.7694	66.0531	64.3447	77.2098	74.1051	0.890088	2.32449	5.54966	7.40608	19.7527	22.7701	61.7115	64.3379	72.4967	74.1011
621.58	2.72661	0.743908	4.28892	2.32428	8.75547	7.40565	23.4315	22.7677	65.9987	64.3334	77.1828	74.0868	0.889209	2.32435	5.53823	7.4056	19.7819	22.7684	61.6879	64.3267	72.5072	74.0828
622.58	2.72749	0.743863	4.29849	2.32414	8.73965	7.40517	23.4386	22.7659	65.9818	64.3222	77.1551	74.0685	0.878369	2.32421	5.53452	7.40513	19.8211	22.7666	61.6885	64.3155	72.5226	74.0645
623.58	2.74282	0.743818	4.30962	2.32399	8.75615	7.4047	23.425	22.7641	66.0039	64.311	77.1684	74.0502	0.884423	2.32407	5.53657	7.40465	19.8663	22.7648	61.7044	64.3042	72.5196	74.0462
624.58	2.7667	0.743774	4.31123	2.32385	8.78779	7.40422	23.4285	22.7624	66.0179	64.2997	77.1829	74.032	0.9083	2.32393	5.5335	7.40417	19.8949	22.7631	61.6962	64.293	72.5241	74.0279
625.58	2.81323	0.743729	4.31372	2.32371	8.7959	7.40374	23.4209	22.7606	66.0315	64.2885	77.177	74.0137	0.918701	2.32378	5.54419	7.40369	19.8945	22.7613	61.6804	64.2818	72.5051	74.0097
626.58	2.79356	0.743684	4.33076	2.32357	8.79072	7.40326	23.4148	22.7588	66.0306	64.2773	77.1873	73.9955	0.901953	2.32364	5.55498	7.40321	19.8446	22.7595	61.6884	64.2706	72.4616	73.9915
627.58	2.79272	0.743639	4.35132	2.32343	8.77393	7.40278	23.4116	22.757	66.0491	64.2661	77.1799	73.9773	0.881592	2.3235	5.53882	7.40274	19.8501	22.7578	61.6497	64.2594	72.4441	73.9733
628.58	2.8146	0.743595	4.36235	2.32328	8.77471	7.40231	23.4079	22.7553	66.0395	64.2549	77.1738	73.9591	0.874659	2.32336	5.56587	7.40226	19.8316	22.756	61.6048	64.2482	72.4073	73.9551
629.58	2.79326	0.74355	4.38731	2.32314	8.74522	7.40183	23.372	22.7535	66.0077	64.2437	77.1537	73.9409	0.83672	2.32322	5.56143	7.40178	19.8181	22.7542	61.5368	64.237	72.3595	73.9369
630.58	2.76787	0.743505	4.39756	2.323	8.72178	7.40135	23.3612	22.7517	65.9774	64.2325	77.1215	73.9228	0.780078	2.32307	5.50967	7.4013	19.8005	22.7524	61.5476	64.2258	72.3224	73.9188
631.58	2.77607	0.743461	4.40762	2.32286	8.71963	7.40087	23.3458	22.75	65.9664	64.2213	77.1109	73.9047	0.767774	2.32293	5.48936	7.40083	19.7903	22.7507	61.5208	64.2146	72.2714	73.9007
632.58	2.78086	0.743416	4.41328	2.32272	8.73799	7.4004	23.3528	22.7482	65.9725	64.2101	77.1087	73.8865	0.743261	2.32279	5.48516	7.40035	19.8095	22.7489	61.5287	64.2034	72.2678	73.8826
633.58	2.79053	0.743371	4.41748	2.32257	8.77295	7.39992	23.3735	22.7464	65.9907	64.1989	77.1152	73.8685	0.752441	2.32265	5.48584	7.39987	19.8276	22.7471	61.521	64.1922	72.2397	73.8645
634.58	2.78032	0.743327	4.41538	2.32243	8.79404	7.39944	23.3681	22.7447	66.006	64.1878	77.1081	73.8504	0.750537	2.32251	5.48452	7.39939	19.8591	22.7454	61.5561	64.1811	72.2386	73.8464
635.58	2.78691	0.743282	4.43662	2.32229	8.81894	7.39896	23.4003	22.7429	66.0233	64.1766	77.1181	73.8323	0.777148	2.32236	5.53896	7.39892	19.8703	22.7436	61.5866	64.1699	72.2276	73.8283
636.58	2.8064	0.743237	4.44067	2.32215	8.85254	7.39849	23.4175	22.7411	66.0281	64.1654	77.1355	73.8143	0.787353	2.32222	5.57251	7.39844	19.9023	22.7418	61.6013	64.1587	72.2122	73.8103
637.58	2.80713	0.743193	4.43506	2.32201	8.86475	7.39801	23.4331	22.7394	66.0347	64.1543	77.1416	73.7963	0.794434	2.32208	5.5957	7.39796	19.9009	22.7401	61.6328	64.1476	72.2051	73.7923
638.58	2.8311	0.743148	4.44761	2.32186	8.88779	7.39753	23.4428	22.7376	66.0416	64.1431	77.1305	73.7783	0.791552	2.32194	5.63003	7.39748	19.8835	22.7383	61.6635	64.1364	72.18	73.7743
639.58	2.85703	0.743103	4.46406	2.32172	8.91865	7.39705	23.4388	22.7358	66.034	64.132	77.1297	73.7603	0.789649	2.3218	5.64775	7.39701	19.8813	22.7365	61.6552	64.1253	72.1647	73.7563
640.58	2.89473	0.743059	4.45547	2.32158	8.93691	7.39658	23.4229	22.7341	66.0323	64.1208	77.1275	73.7423	0.826367	2.32165	5.65684	7.39653	19.8592	22.7348	61.6502	64.1142	72.1479	73.7383
641.58	2.89077	0.743014	4.45366	2.32144	8.95195	7.3961	23.4069	22.7323	66.0302	64.1097	77.1176	73.7243	0.810693	2.32151	5.62837	7.39605	19.8492	22.733	61.6253	64.103	72.1456	73.7204
642.58	2.88203	0.742969	4.48428	2.3213	8.98916	7.39562	23.3971	22.7305	66.0221	64.0986	77.108	73.7064	0.862011	2.32137	5.64609	7.39557	19.8685	22.7312	61.6219	64.0919	72.1156	73.7025
643.58	2.87598	0.742925	4.48682	2.32116	9.00244	7.39515	23.3833	22.7288	66.0234	64.0875	77.0918	73.6885	0.866699	2.32123	5.64893	7.3951	19.8765	22.7295	61.5845	64.0808	72.0981	73.6846
644.58	2.852	0.74288	4.46597	2.32101	8.98867	7.39467	23.3619	22.727	65.9872	64.0763	77.0736	73.6706	0.89839	2.32109	5.66099	7.39462	19.8304	22.7277	61.5484	64.0697	72.0622	73.6667
645.58	2.79849	0.742836	4.44048	2.32087	8.94463	7.39419	23.3439	22.7252	65.9433	64.0652	77.0488	73.6527	0.840967	2.32095	5.62642	7.39414	19.8111	22.7259	61.5082	64.0586	72.0098	73.6488
646.58	2.78047	0.742791	4.40322	2.32073	8.90713	7.39371	23.2994	22.7235	65.9044	64.0541	77.0069	73.6349	0.800489	2.3208	5.62607	7.39367	19.7864	22.7242	61.4583	64.0475	71.9667	73.6309
647.58	2.77251	0.742746	4.37534	2.32059	8.85899	7.39324	23.3026	22.7217	65.8561	64.043	76.9625	73.617	0.753468	2.32066	5.58755	7.39319	19.7487	22.7224	61.4228	64.0364	71.9178	73.6131
648.58	2.75908	0.742702	4.32969	2.32045	8.83066	7.39276	23.2938	22.7199	65.8354	64.0319	76.932	73.5992	0.709278	2.32052	5.53848	7.39271	19.7209	22.7206	61.3898	64.0253	71.8873	73.5953
649.58	2.7398	0.742657	4.30845	2.32031	8.81699	7.39228	23.3134	22.7182	65.819	64.0209	76.9201	73.5814	0.688037	2.32038	5.50112	7.39224	19.7209	22.7189	61.3686	64.0142	71.8607	73.5775
650.58	2.74209	0.742612	4.33037	2.32016	8.82549	7.39181	23.32	22.7164	65.7941	64.0098	76.9016	73.5636	0.691796	2.32024	5.48896	7.39176	19.7374	22.7171	61.381	64.0031	71.8509	73.5597
651.58	2.77295	0.742568	4.37256	2.32002	8.85547	7.39133	23.333	22.7146	65.8169	63.9987	76.9033	73.5458	0.703613	2.3201	5.4917	7.39128	19.7397	22.7153	61.3882	63.9921	71.853	73.5419
652.58	2.80039	0.742523	4.4084	2.31988	8.89668	7.39085	23.3865	22.7129	65.8406	63.9876	76.9075	73.5281	0.735448	2.31995	5.50273	7.3908	19.7235	22.7136	61.4096	63.981	71.8596	73.5241
653.58	2.82852	0.742479	4.42998	2.31974	8.90947	7.39038	23.3776	22.7111	65.8679	63.9766	76.9255	73.5103	0.780664	2.31981	5.51289	7.39033	19.7003	22.7118	61.3922	63.9699	71.8553	73.5064
654.58	2.8085	0.742434	4.46465	2.3196	8.9124	7.3899	23.3737	22.7093	65.8913	63.9655	76.9167	73.4926	0.788965	2.31967	5.5207	7.38985	19.6651	22.71	61.3883	63.9589	71.8611	73.4887
655.58	2.8083	0.742389	4.48086	2.31945	8.91934	7.38942	23.3683	22.7076	65.9288	63.9544	76.8858	73.4749	0.788281	2.31953	5.54355	7.38937	19.6673	22.7083	61.3748	63.9478	71.8373	73.471
656.58	2.81431	0.742345	4.47847	2.31931	8.92891	7.38895	23.3851	22.7058	65.9371	63.9434	76.8663	73.4572	0.794288	2.31939	5.55376	7.3889	19.6571	22.7065	61.3273	63.9368	71.8149	73.4533
657.58	2.80503	0.7423	4.4648	2.31917	8.90303	7.38847	23.3787	22.704	65.9351	63.9323	76.8374	73.4395	0.793311	2.31925	5.53667	7.38842	19.6254	22.7048	61.3073	63.9257	71.8105	73.4356
658.58	2.81279	0.742255	4.46934	2.31903	8.91074	7.38799	23.3827	22.7023	65.9403	63.9213	76.8236	73.4219	0.784961	2.3191	5.49356	7.38794	19.6237	22.703	61.302	63.9147	71.8121	73.418
659.58	2.79624	0.742211	4.45796	2.31889	8.89082	7.38752	23.3968	22.7005	65.9253	63.9103	76.7945	73.4042	0.765479	2.31896	5.45513	7.38747	19.6073	22.7012	61.2697	63.9037	71.7553	73.4004
660.58	2.78696	0.742166	4.45308	2.31875	8.8459	7.38704	23.3978	22.6988	65.8926	63.8993	76.7579	73.3866	0.766455	2.31882	5.41948	7.38699	19.5355	22.6995	61.2672	63.8926	71.7382	73.3827
661.58	2.82446	0.742122	4.46265	2.3186	8.83447	7.38656	23.3853	22.697	65.8611	63.8882	76.7551	73.369	0.756104	2.31868	5.42114	7.38651	19.5112	22.6977	61.2273	63.8816	71.7278	73.3651
662.58	2.81963	0.742077	4.46885	2.31846	8.81309	7.38609	23.3861	22.6952	65.8075	63.8772	76.7641	73.3514	0.759082	2.31854	5.4252	7.38604	19.5158	22.6959	61.2229	63.8706	71.7115	73.3476
663.58	2.83716	0.742032	4.47046	2.31832	8.82422	7.38561	23.3784	22.6935	65.7722	63.8662	76.739	73.3339	0.775147	2.3184	5.43091	7.38556	19.4854	22.6942	61.2048	63.8596	71.6926	73.33
664.58	2.83281	0.741988	4.47959	2.31818	8.80576	7.38513	23.3686	22.6917	65.7348	63.8552	76.7309	73.3163	0.764453	2.31825	5.43691	7.38508	19.4431	22.6924	61.2062	63.8486	71.6842	73.3125
665.58	2.86265	0.741943	4.45503	2.31804	8.80488	7.38466	23.3406	22.6899	65.711	63.8442	76.7183	73.2988	0.757666	2.31811	5.42485	7.38461	19.4657	22.6906	61.1857	63.8376	71.6977	73.2949
666.58	2.81919	0.741899	4.41939	2.3179	8.75947	7.38418	23.2835	22.6882	65.6875	63.8332	76.7007	73.2813	0.725929	2.31797	5.37847	7.38413	19.4701	22.6889	61.1803	63.8266	71.6845	73.2774
667.58	2.779	0.741854	4.40176	2.31776	8.73184	7.3837	23.2672	22.6864	65.6769	63.8222	76.6529	73.2638	0.713087	2.31783	5.34873	7.38366	19.4612	22.6871	61.1634	63.8156	71.6835	73.2599
668.58	2.7397	0.74181	4.34341	2.31761	8.68789	7.38323	23.2291	22.6846	65.6688	63.8112	76.6209	73.2463	0.684034	2.31769	5.30601	7.38318	19.4603	22.6854	61.1211	63.8046	71.6476	73.2424
669.58	2.65142	0.741765	4.29185	2.31747	8.6544	7.38275	23.1991	22.6829	65.6588	63.8003	76.6037	73.2288	0.653858	2.31755	5.27065	7.3827	19.4631	22.6836	61.0825	63.7937	71.6166	73.225
670.58	2.60146	0.74172	4.29228	2.31733	8.66191	7.38227	23.2019	22.6811	65.6628	63.7893	76.5788	73.2114	0.638574	2.3174	5.26484	7.38223	19.4679	22.6818	61.0768	63.7827	71.6238	73.2075
671.58	2.60259	0.741676	4.2938	2.31719	8.71689	7.3818	23.2577	22.6794	65.6544	63.7783	76.6022	73.1939	0.636767	2.31726	5.27993	7.38175	19.4851	22.6801	61.0849	63.7717	71.6239	73.1901
672.58	2.65815	0.741631	4.31021	2.31705	8.74746	7.38132	23.2789	22.6776	65.6659	63.7674	76.6131	73.1765	0.625928	2.31712	5.31089	7.38127	19.4891	22.6783	61.0528	63.7608	71.6017	73.1727
673.58	2.63701	0.741587	4.30967	2.31691	8.77695	7.38085	23.288	22.6758	65.6547	63.7564	76.622	73.1591	0.607226	2.31698	5.31338	7.3808	19.4733	22.6765	61.071	63.7498	71.5733	73.1553
674.58	2.67949	0.741542	4.32188	2.31676	8.7916	7.38037	23.2895	22.6741	65.64	63.7454	76.6059	73.1417	0.647754	2.31684	5.33193	7.38032	19.4558	22.6748	61.0603	63.7389	71.5558	73.1379
675.58	2.68975	0.741498	4.32676	2.31662	8.80283	7.37989	23.2719	22.6723	65.6161	63.7345	76.5644	73.1244	0.648242	2.3167	5.33437	7.37985	19.4167	22.673	61.05	63.7279	71.5406	73.1205
676.58	2.71021	0.741453	4.31665	2.31648	8.81836	7.37942	23.2383	22.6706	65.5935	63.7236	76.5613	73.107	0.690186	2.31655	5.31763	7.37937	19.3901	22.6713	61.0164	63.717	71.4875	73.1032
677.58	2.70737	0.741408	4.34272	2.31634	8.85713	7.37894	23.2205	22.6688	65.5777	63.7126	76.5547	73.0897	0.704931	2.31641	5.32573	7.37889	19.3871	22.6695	61.0377	63.7061	71.4687	73.0858
678.58	2.74141	0.741364	4.36758	2.3162	8.8998	7.37847	23.2569	22.667	65.6109	63.7017	76.586	73.0723	0.733105	2.31627	5.35508	7.37842	19.4192	22.6677	61.0545	63.6951	71.4691	73.0685
679.58	2.79648	0.741319	4.39082	2.31606	8.94893	7.37799	23.2918	22.6653	65.6517	63.6908	76.5965	73.055	0.758886	2.31613	5.39531	7.37794	19.4696	22.666	61.0355	63.6842	71.4563	73.0512
680.58	2.82563	0.741275	4.41616	2.31592	8.97598	7.37751	23.3248	22.6635	65.6781	63.6799	76.6151	73.0378	0.750439	2.31599	5.40464	7.37747	19.5149	22.6642	60.9981	63.6733	71.4396	73.0339
681.58	2.84687	0.74123	4.42959	2.31577	8.97988	7.37704	23.3614	22.6618	65.6788	63.6689	76.6163	73.0205	0.762402	2.31585	5.41318	7.37699	19.5389	22.6625	61.0042	63.6624	71.412	73.0167
682.58	2.85283	0.741186	4.45664	2.31563	8.94102	7.37656	23.3837	22.66	65.682	63.658	76.619	73.0032	0.767871	2.31571	5.43838	7.37651	19.5578	22.6607	61.0007	63.6515	71.3888	72.9994
683.58	2.83306	0.741141	4.44956	2.31549	8.87412	7.37609	23.3856	22.6582	65.6813	63.6471	76.5822	72.986	0.760303	2.31556	5.42397	7.37604	19.5549	22.6589	61.0141	63.6406	71.3431	72.9822
684.58	2.80103	0.741097	4.47778	2.31535	8.82227	7.37561	23.3989	22.6565	65.6521	63.6362	76.5671	72.9688	0.759033	2.31542	5.40503	7.37556	19.5581	22.6572	61.0461	63.6297	71.3328	72.965
685.58	2.81953	0.741052	4.45596	2.31521	8.80703	7.37513	23.3819	22.6547	65.6437	63.6253	76.5616	72.9516	0.776563	2.31528	5.3873	7.37509	19.5594	22.6554	61.0936	63.6188	71.3109	72.9478
686.58	2.83394	0.741008	4.43374	2.31507	8.78652	7.37466	23.3595	22.653	65.6312	63.6145	76.5453	72.9344	0.781201	2.31514	5.36313	7.37461	19.5643	22.6537	61.1119	63.6079	71.279	72.9306
687.58	2.8542	0.740963	4.40225	2.31493	8.77236	7.37418	23.3224	22.6512	65.6227	63.6036	76.5304	72.9172	0.770214	2.315	5.33799	7.37414	19.5481	22.6519	61.1048	63.5971	71.2841	72.9134
688.58	2.84961	0.740919	4.36133	2.31478	8.74512	7.37371	23.2524	22.6494	65.6177	63.5927	76.4863	72.9	0.739745	2.31486	5.30566	7.37366	19.4985	22.6501	61.0762	63.5862	71.2402	72.8963
689.58	2.84018	0.740874	4.36469	2.31464	8.76337	7.37323	23.2454	22.6477	65.6197	63.5818	76.48	72.8829	0.706393	2.31472	5.30229	7.37318	19.4423	22.6484	61.0651	63.5753	71.2333	72.8791

## Sheet: Method and Curves
										Sensorgram overlays for the binding kinetics of different concentrations of FITC-MLL4-43 peptide to surface-immobilized wt-Menin at either 580 or 1250 resonance units (RU). Each curve represents binding kinetics of 1 nM, 3.16 nM, 10 nM 31.6 nM and 100 nM FITC-MLL peptide.
