# Supplementary material for: CRISPR base editor screening identifies spectrum of MEN1 mutations impacting menin inhibitors in clinical trials
Source: Nat Commun. 2026 May 9;17:6265. doi: 10.1038/s41467-026-72685-1 (PMC13377036; doi:10.1038/s41467-026-72685-1)
Supplement: Supplementary file 7 — Supplementary Data 5 [file 41467_2026_72685_MOESM7_ESM.xlsx]

## Sheet: %BoundCalculations
		% Bound															Ratio															520															620
Time	RW	WT	WT	WT	M327I = Syn006	M327I = Syn006	M327I = Syn006	G331R	G331R	G331R	S160C	S160C	S160C	T349M	T349M	T349M	WT	WT	WT	M327I = Syn006	M327I = Syn006	M327I = Syn006	G331R	G331R	G331R	S160C	S160C	S160C	T349M	T349M	T349M	1	2	3	4	5	6	7	8	9	10	11	12	13	14	15	1	2	3
0	OR	96.9048	103.887	102.607	105.761	104.596	105.656	109.844	119.824	119.659	101.167	106.361	100.913	105.918	95.8595	92.0199	5174.65	5364.02	5329.32	5118.78	5089.28	5116.12	3855.87	3985.06	3982.91	4645.08	4759.45	4639.49	4610.61	4409.4	4332.59	34444	34746	34219	33463	31209	32206	24312	25443	25127	31214	29243	29734	25984	29233	26882	66563	64776	64209
0	OR	101.759	105.003	107.219	105.807	105.51	103.705	98.1324	97.8947	102.256	116.511	92.6104	101.853	100.389	81.2234	102.579	5306.31	5394.29	5454.41	5119.93	5112.43	5066.76	3704.27	3701.19	3757.65	4982.94	4456.67	4660.18	4500.01	4116.62	4543.81	34101	33744	35344	33042	33149	32521	24503	24721	23999	29495	31604	30163	27572	26327	28965	64265	62555	64799
0	OR	94.8466	99.6317	101.535	100.676	102.865	99.9643	106.353	100.908	102.191	98.6673	111.333	89.8468	84.486	70.3185	117.969	5118.82	5248.61	5300.22	4990.1	5045.5	4972.1	3810.67	3740.19	3756.8	4590.04	4868.93	4395.81	4181.88	3898.47	4851.68	33516	34307	34770	33763	33047	33145	24785	24030	24361	30840	29105	28764	27623	25834	32384	65476	65364	65601
0	OR	100.728	102.091	102.034	105.331	103.925	106.521	99.6676	111.613	107.657	112.238	97.5904	90.4592	75.15	81.2527	92.0404	5278.36	5315.3	5313.77	5107.89	5072.3	5138	3724.14	3878.76	3827.56	4888.86	4566.32	4409.3	3995.12	4117.2	4333	32663	33227	32177	31816	32621	32895	24573	24942	23768	30924	29598	28242	24572	25546	27018	61881	62512	60554
0	DMSO	5258.6			4973			3728.44			4619.38			4492.23			5239.27	5243.22	5242.9	5083.14	4725.36	5028.86	3818.93	3616.99	3565.73	4751.54	4641.11	4466.37	4615.15	4549.34	4206.81	32309	32907	34093	33228	32974	31890	24731	25209	24779	30283	29711	29679	29333	29623	29165	61667	62761	65027
0	DMSO																5194.98	5256.45	5374.77	5015.13	4948.65	5036.87	3941.53	3629.81	3797.67	4707.72	4635.63	4513.93	3948.99	4419.91	5213.17	31706	34169	33143	33811	32332	32783	26022	23254	24539	31054	29859	29833	26598	29300	34176	61032	65004	61664
0	10 uM SNDX	2546.3			2442.73			2434			2417.43			2491.8			2491.88	2324.91	2251.42	2317.81	2436.06	2439.85	2366.78	2464.56	2467.18	2380.99	2381.61	2395.77	2416.51	2536.89	2473.03	16038	16870	17039	16974	15840	15962	15949	16742	16106	16015	15399	15342	15522	16073	15930	64361	72562	75681
0	10 uM SNDX																2504.43	2784.29	2920.85	2564.28	2509.87	2388.53	2421.94	2448.05	2435.51	2447.23	2452.09	2446.91	2514.93	2456.15	2553.3	15544	14316	14705	16465	15956	16065	15591	15552	15560	15456	15891	15130	16429	15976	16298	62066	51417	50345
0.5	OR	92.8012	96.4529	99.6893	102.025	104.732	103.468	105.052	113.662	110.974	97.0722	103.83	103.516	100.299	82.2335	84.1587	4901.76	4995.66	5078.88	4838.1	4902.67	4872.52	3718.39	3820.57	3788.68	4424.33	4564.98	4558.44	4545.47	4170.15	4210.14	32408	32818	32740	31228	29517	30158	22967	24112	23619	29278	27840	28823	24991	27357	26105	66115	65693	64463
0.5	OR	89.6586	98.7362	97.154	104.164	101.709	104.812	97.3784	98.781	102.719	106.366	84.2632	96.5989	109.464	80.6252	101.674	4820.95	5054.38	5013.69	4889.13	4830.56	4904.58	3627.31	3643.96	3690.7	4617.76	4157.73	4414.48	4735.87	4136.74	4574.03	31059	31046	32046	31023	30918	31173	23283	23024	23278	26928	29085	28842	28733	26248	29030	64425	61424	63917
0.5	OR	90.6059	89.7549	93.6651	99.7761	102.1	103.099	102.559	97.3863	94.5722	87.401	102.359	93.962	89.6759	75.0183	111.192	4845.31	4823.43	4923.98	4784.45	4839.87	4863.71	3688.79	3627.41	3594.01	4223.04	4534.37	4359.6	4324.77	4020.25	4771.77	31229	31579	31931	31219	31389	32100	23723	23231	23126	27905	27194	28602	28351	26364	31874	64452	65470	64848
0.5	OR	96.3447	97.1991	101.275	104.147	106.127	98.1694	100.314	110.192	104.959	97.3914	94.7031	98.2689	77.4197	85.9385	99.9047	4992.88	5014.85	5119.66	4888.72	4935.94	4746.12	3662.16	3779.4	3717.28	4430.97	4375.02	4449.24	4070.14	4247.12	4537.27	30509	31408	30505	30445	31014	30556	23815	23834	22355	27811	27917	28161	24604	26254	28073	61105	62630	59584
0.5	DMSO	5086.87			4789.79			3658.43			4485.27			4539.25			5029.23	5106.13	5188.03	4929.07	4507.94	4850.54	3679.65	3559.96	3642.06	4514.33	4538.71	4416.82	4713.81	4776.17	4187.15	30969	31657	33358	31548	33118	30993	23595	24573	23661	28494	28676	29102	29961	30845	28226	61578	61998	64298
0.5	DMSO																5033.66	5002.46	5161.72	4598.73	4963.2	4889.27	3887.81	3560.19	3620.9	4465.39	4558.24	4418.11	4106.49	4381.49	5070.39	30434	32495	31535	32072	31961	31879	25324	22703	23370	29117	29232	29175	27626	29859	33101	60461	64958	61094
0.5	10 uM SNDX	2515.47			2404.33			2471.58			2403.94			2461.73			2321.46	2278.12	2196.3	2230	2335.91	2345.56	2451.96	2399.75	2459.3	2344.63	2342.84	2397.27	2410.75	2455.36	2517.4	15310	16420	16805	16240	15172	15237	16066	16374	15952	15611	15138	15215	15694	15389	15983	65950	72077	76515
0.5	10 uM SNDX																2501.72	2834.64	2960.59	2685.68	2399.03	2429.81	2522.56	2540.08	2455.8	2388.63	2468.12	2482.14	2386.15	2523.62	2477.08	15598	14489	14784	15874	15170	15717	16188	15686	15531	15019	15832	15220	16201	16051	15777	62349	51114	49936
2	OR	84.6782	87.9559	85.2109	97.0064	100.79	96.3808	92.5015	88.1248	86.4599	86.2662	96.7539	87.4111	92.4642	82.301	79.0727	4536.29	4614.58	4549.01	4646.27	4733.65	4631.82	3558.42	3503.74	3482.94	4159.68	4371.64	4182.82	4406.33	4190.6	4122.07	29460	29597	29887	29869	28356	28897	21959	22041	21790	27503	26399	26517	23955	27303	25373	64943	64138	65700
2	OR	80.9144	87.0399	91.345	98.3189	98.7219	97.0413	79.315	81.1839	77.5075	98.8053	77.5267	87.4083	102.609	76.9008	94.3767	4446.38	4592.7	4695.54	4676.58	4685.88	4647.07	3393.69	3417.04	3371.11	4413.09	3983.06	4182.77	4621.67	4075.97	4446.92	28379	28376	29804	29505	29440	29409	21479	21582	21298	25791	27703	27367	28133	25871	28089	63825	61785	63473
2	OR	83.9106	82.3168	83.1297	95.7948	92.7869	94.1231	76.542	79.5639	71.0124	81.0487	86.6956	85.4726	80.6647	66.8577	104.299	4517.95	4479.88	4499.29	4618.29	4548.82	4579.68	3359.05	3396.8	3289.97	4054.24	4168.36	4143.65	4155.86	3862.79	4657.54	28834	29431	28993	30241	29223	30094	21858	21480	21219	26535	25194	26729	27218	25489	30920	63821	65696	64439
2	OR	87.1797	87.028	93.3403	94.2755	95.3088	94.1722	79.5724	81.571	86.2602	85.668	86.8989	87.9555	71.3585	82.9524	80.6462	4596.04	4592.42	4743.2	4583.2	4607.06	4580.81	3396.9	3421.87	3480.45	4147.6	4172.47	4193.82	3958.33	4204.42	4155.47	28199	28501	28103	28700	28749	28948	22300	21643	20866	26224	26365	26549	25361	26075	26017	61355	62061	59249
2	DMSO	4902.29			4715.4			3652.09			4437.24			4566.29			4877.75	4908.76	4868.79	4781.9	4462.83	4815.53	3579.57	3769.91	3781.28	4394.46	4462.23	4439.99	4765.76	4882.3	4144.77	29585	30478	31188	30422	32443	30686	22881	24420	24024	27958	28245	29240	30111	31462	27673	60653	62089	64057
2	DMSO																4899.47	4863.57	4995.39	4747.56	4752.05	4732.52	3821.44	3563.91	3396.43	4449.68	4496.42	4380.66	4072.8	4418.09	5114.01	29608	31352	30334	31473	30761	30494	24881	22680	22931	28906	28666	29194	27256	28889	32745	60431	64463	60724
2	10 uM SNDX	2513.52			2406.03			2402.87			2416.28			2443.63			2448.57	2200.58	2191.18	2247.68	2393.5	2427.42	2383.04	2266.86	2419.55	2356.19	2382.46	2384.49	2431.9	2474.79	2350.43	15700	15816	16523	16351	15400	15802	15581	15552	15715	15651	15349	15074	15695	15608	15090	64119	71872	75407
2	10 uM SNDX																2504.51	2884.14	2852.15	2649.44	2369.48	2348.69	2432.25	2477.19	2438.32	2455.67	2422.69	2496.2	2460.63	2514.99	2429.03	15414	14622	14376	15584	15013	15293	15474	15392	15525	15426	15527	15274	15905	15855	15555	61545	50698	50404
3.5	OR	75.1771	80.3436	79.4045	92.5359	94.0715	94.7115	75.5726	72.2926	71.9072	74.9932	86.1459	82.5795	92.408	79.2162	68.9741	4253.39	4375.21	4353.06	4380.24	4413.43	4427.26	3295.06	3256.93	3252.46	3930.99	4158.48	4085.73	4363.78	4088.82	3875.34	27422	27951	28227	27942	26312	27144	20290	20477	20402	26022	24975	25734	23756	26563	24272	64471	63885	64844
3.5	OR	73.6221	79.3742	77.8819	100.494	93.6583	97.8307	65.2507	65.939	69.056	87.4315	68.1052	77.3021	95.4504	77.4994	89.7835	4216.72	4352.35	4317.16	4552.23	4404.5	4494.68	3175.08	3183.08	3219.31	4184.7	3790.5	3978.09	4427.2	4053.03	4309.08	26839	26659	27436	28456	27947	28205	20204	20133	20216	24573	26361	25891	26611	25526	27242	63649	61252	63551
3.5	OR	70.7894	74.5063	79.6369	88.151	93.2059	88.8464	65.1015	62.355	62.4021	73.2716	86.5493	81.9058	82.6537	70.0475	99.6859	4149.93	4237.57	4358.54	4285.47	4394.72	4300.5	3173.35	3141.42	3141.97	3895.88	4166.71	4071.99	4160.47	3897.71	4515.48	26838	27373	27692	27922	28019	28207	20331	19905	20239	25525	24734	26244	26964	25583	29748	64671	64596	63535
3.5	OR	73.7075	78.4299	80.2146	93.1118	90.6826	91.0018	64.3105	71.5942	66.822	78.5656	82.8605	83.8279	79.5714	77.7026	86.041	4218.73	4330.08	4372.16	4392.69	4340.19	4347.09	3164.15	3248.82	3193.35	4003.86	4091.47	4111.2	4096.22	4057.27	4231.07	25887	26727	26010	27066	27147	27108	20623	20463	19063	25300	25649	25843	24853	25037	25763	61362	61724	59490
3.5	DMSO	4838.68			4541.56			3579			4441.07			4522.03			4792.34	4838.38	4873.5	4624.23	4249.39	4749.1	3638.51	3660.18	3589.42	4463.03	4421.39	4328.72	4763.44	4748.15	4136.82	29044	29742	31032	29584	30831	29945	23269	23416	22875	28122	27765	28283	29802	30598	28070	60605	61471	63675
3.5	DMSO																4833.84	4807.99	4886.03	4391.46	4592.19	4643	3732.08	3439.64	3414.17	4458.2	4479.91	4495.17	4012.33	4321.09	5150.35	29092	30938	29775	30215	29627	29776	24294	21927	22583	28841	28477	29647	26820	28129	33143	60184	64347	60939
3.5	10 uM SNDX	2480.79			2380.28			2416.62			2401.32			2437.66			2372.54	2203.45	2192.32	2232.02	2346.69	2369.33	2431.87	2346.68	2385.1	2319.84	2338.73	2417.86	2414.96	2462.15	2406.28	15729	15730	16417	16217	15119	15245	15903	15930	15475	15436	14948	15270	15548	15369	15302	66296	71388	74884
3.5	10 uM SNDX																2455.68	2729.13	2931.62	2641.08	2424.91	2267.67	2418.18	2449.79	2468.12	2450.98	2418	2462.48	2430.74	2473.23	2438.59	15044	13864	14367	15529	15332	15278	15391	15149	15598	15225	15451	14981	15864	15661	15734	61262	50800	49007
5	OR	66.8213	70.0145	74.2169	81.9145	90.2357	83.8473	63.7361	62.1319	55.1241	67.9648	82.3386	78.7685	84.3747	72.1392	71.4702	3991.78	4063.55	4158.01	4159.84	4338.97	4201.45	3151.61	3132.37	3048.36	3758.68	4051.44	3978.73	4200.21	3938.88	3924.59	26016	25806	26388	26660	25711	25770	19204	19645	18962	24790	24493	24840	22968	25559	24086	65174	63506	63463
5	OR	71.3768	68.7226	71.4956	84.0002	83.1379	84.1443	56.4348	50.7822	54.1354	79.9576	63.7614	74.9037	93.2364	67.6435	78.9231	4094.17	4034.51	4096.84	4204.74	4186.18	4207.84	3064.07	2996.3	3036.5	4002.95	3673.07	3900.01	4389.48	3842.86	4083.77	25824	24945	25915	26341	26429	26963	19330	18800	19082	23623	25555	24838	26397	24323	25798	63075	61829	63256
5	OR	67.3728	66.9473	71.8802	77.3164	82.9638	83.4651	51.828	49.926	52.1084	70.4414	81.4438	73.3456	75.0629	63.9818	93.6	4004.17	3994.61	4105.49	4060.86	4182.43	4193.22	3008.84	2986.04	3012.2	3809.12	4033.22	3868.28	4001.32	3764.65	4397.24	25716	26078	26200	26558	26737	27201	19126	18927	19279	24893	23894	24762	25987	24663	28838	64223	65283	63817
5	OR	69.8702	70.9126	79.4703	88.6981	87.9339	82.8442	52.718	61.7185	58.4422	75.3628	79.4848	80.118	67.7902	69.4627	77.0364	4060.31	4083.74	4276.1	4305.87	4289.42	4179.85	3019.51	3127.42	3088.14	3909.36	3993.32	4006.21	3845.99	3881.72	4043.48	24681	25349	25220	26460	26624	26257	19686	19567	18300	24559	25102	25012	23949	24022	24516	60786	62073	58979
5	DMSO	4737.56			4549.17			3586.37			4411.17			4533.93			4655.17	4725.32	4788.95	4633.41	4272.07	4705.33	3592.86	3698.39	3524.39	4432.28	4506.39	4357.81	4748.76	4764.98	4182.31	28201	28970	30349	29089	30996	29413	22824	23686	22345	27981	28338	28514	30062	30737	28221	60580	61308	63373
5	DMSO																4684.49	4688.36	4883.08	4443.85	4563.42	4676.93	3640.82	3421.09	3640.69	4402.99	4397.11	4370.42	3954.84	4512.61	5040.11	28232	29953	29591	29968	29445	29742	23594	21922	22881	28468	28178	28725	26238	29262	32359	60267	63888	60599
5	10 uM SNDX	2489.78			2396.46			2387.47			2374.39			2398.12			2390.33	2168.67	2154.54	2194.88	2360.6	2413.31	2366.85	2316.36	2439.59	2310.34	2397.19	2369.68	2383.67	2435.27	2386.05	15143	15439	16055	15833	15130	15430	15447	15783	15578	15437	15354	15102	15481	15219	15244	63351	71191	74517
5	10 uM SNDX																2504.97	2814.06	2906.1	2654.24	2319.47	2436.27	2379.09	2385.08	2437.87	2362.95	2387.57	2418.6	2390.47	2400.83	2392.43	15237	14184	14239	15535	14685	16026	15112	14741	15362	14806	15353	14685	15610	15167	15191	60827	50404	48997
6.5	OR	59.5191	66.0888	65.0212	83.0679	85.4042	85.9727	52.4983	57.4503	54.4132	61.8189	75.2894	75.7401	89.8485	75.5207	66.1985	3780.44	3927.87	3903.91	4070.65	4118.29	4129.89	2990.89	3046.56	3012.42	3621.24	3893.73	3902.85	4218.16	3929.17	3741.14	24357	25039	24597	25834	24370	25151	18283	18981	18705	23722	23413	24449	22962	25540	22803	64429	63747	63006
6.5	OR	64.4137	67.5061	66.0391	88.294	77.5444	83.5128	46.403	49.3376	46.7108	74.4927	61.3126	74.4797	93.0397	65.778	78.4091	3890.28	3959.68	3926.76	4177.22	3958.02	4079.73	2922.36	2955.35	2925.82	3877.61	3611	3877.35	4282.53	3732.66	3987.43	24699	24217	24973	26126	25063	25668	18417	18653	18222	22641	25065	24570	25765	23409	25000	63489	61159	63597
6.5	OR	61.0702	65.6114	65.229	76.6966	79.4482	81.9075	41.2374	44.8402	37.2693	66.3007	83.3073	69.4051	76.3561	66.2857	92.9566	3815.25	3917.16	3908.58	3940.74	3996.84	4046.99	2864.28	2904.79	2819.67	3711.9	4055.92	3774.7	3946.02	3742.9	4280.86	24339	25250	25113	25960	25328	26405	18399	18299	17994	24356	23629	24109	25367	24382	28198	63794	64460	64251
6.5	OR	62.6283	68.5332	69.1708	80.1486	82.7708	89.2263	46.8578	49.5694	45.9781	72.3217	73.4905	75.7444	77.5129	73.0378	76.6732	3850.21	3982.73	3997.04	4011.13	4064.6	4196.23	2927.47	2957.96	2917.58	3833.7	3857.34	3902.93	3969.35	3879.09	3952.42	23340	24579	23461	24658	25270	25858	18987	18455	17268	24122	24162	24222	23884	23709	24205	60620	61714	58696
6.5	DMSO	4688.88			4415.91			3524.95			4393.6			4422.92			4668.82	4716.6	4665.16	4486.78	4114.29	4561.01	3467.9	3541.36	3444.47	4418.53	4437.19	4340.61	4685.51	4666.27	4107.56	28195	29083	29502	28487	29699	28572	22094	22670	22036	27751	27913	28342	29269	29908	27510	60390	61661	63239
6.5	DMSO																4665.59	4639.77	4777.32	4320.93	4453	4559.48	3718.81	3438.09	3539.06	4331.86	4414.55	4418.84	3939.66	4234.57	4903.95	28043	29824	28813	28974	28570	29198	23906	22011	22375	28012	27979	28654	26118	27736	31553	60106	64279	60312
6.5	10 uM SNDX	2444.77			2376.82			2400.65			2370.71			2405.91			2318.8	2194.41	2188.53	2208.14	2360.43	2326.57	2332.55	2273.46	2423.57	2312.4	2316.86	2359.61	2472.29	2378.86	2416.28	15129	15550	16238	15964	15111	14968	15145	15510	15475	15349	14789	14925	15700	14787	15296	65245	70862	74196
6.5	10 uM SNDX																2442.41	2701.53	2822.92	2623.75	2398.02	2344.01	2444.26	2489.85	2440.22	2447.18	2336.23	2452	2322.39	2438.49	2407.15	14695	13633	13836	15276	15049	15293	15380	15205	15389	15207	14975	14865	15596	15491	15412	60166	50464	49013
8	OR	54.396	60.2398	61.1676	74.4448	80.1449	81.586	48.3264	45.8328	38.949	63.7025	77.7445	65.5958	77.0279	63.334	67.2424	3637.06	3764.41	3784.62	3923.91	4044.21	4074.62	2933.5	2905.08	2826.63	3627.36	3909.55	3665.41	3962.94	3687.62	3766.2	23602	23942	23870	24825	23930	24680	17990	18101	17617	23736	23322	22922	22026	23992	22964	64893	63601	63071
8	OR	62.7179	61.2293	65.3153	71.5053	75.5131	75.5861	41.61	40.373	44.3157	72.0262	55.9069	65.7371	91.198	62.9857	76.6351	3818.41	3785.97	3875.01	3861.87	3946.46	3948	2856.96	2842.86	2887.8	3794.63	3470.7	3668.25	4247.83	3680.61	3955.04	24135	23091	24361	24100	24942	24840	17834	17804	17900	22180	23876	23271	25391	23267	25018	63207	60991	62867
8	OR	58.5298	55.2976	59.2273	72.089	78.0967	74.7839	39.1471	39.7209	37.6347	64.8996	70.1269	66.4864	67.6157	59.9618	85.5843	3727.14	3656.71	3742.34	3874.19	4000.98	3931.07	2828.89	2835.43	2811.66	3651.42	3756.46	3683.3	3773.7	3619.82	4134.97	23604	23935	23823	25085	25249	25388	17981	17724	17917	23816	22736	23540	24440	23645	27077	63330	65455	63658
8	OR	60.4998	62.8055	64.0985	74.741	75.169	78.2401	40.4042	40.1674	46.4426	71.434	72.6538	67.9503	70.1251	65.3632	77.2643	3770.07	3820.31	3848.49	3930.16	3939.19	4004.01	2843.22	2840.52	2912.03	3782.73	3807.24	3712.72	3824.15	3728.41	3967.69	22939	23621	22688	24209	24410	25166	18552	17722	17234	23532	23777	23095	23213	22627	24143	60845	61830	58953
8	DMSO	4630.82			4463.25			3522.39			4356.79			4424.8			4623.24	4605.61	4667.73	4519.56	4138.52	4576.98	3492.36	3579.67	3555.05	4370.88	4342.86	4344.36	4753.61	4550.73	4032.01	27696	28447	29592	28240	29638	28651	22136	22824	22704	27412	27162	28426	29702	29405	27410	59906	61766	63397
8	DMSO																4650.47	4559.46	4678.38	4395.97	4503.48	4645.02	3603.8	3459.99	3443.48	4376.03	4319.54	4387.05	3946.58	4285.87	4980	27814	29181	28293	28758	28802	29383	23229	22136	21905	28288	27309	28511	25978	27955	32243	59809	64001	60476
8	10 uM SNDX	2451.73			2352.74			2382.76			2347.21			2414.26			2400.28	2193.17	2158.39	2164.95	2322.8	2299.74	2377.63	2316.99	2373.91	2280.48	2342.04	2292.94	2399.27	2490.83	2421.54	15092	15593	16205	15550	14881	14800	15554	15686	15287	15157	14986	14565	15321	15486	15346	62876	71098	75079
8	10 uM SNDX																2451.29	2710.75	2796.48	2576.32	2434.62	2318.03	2397.67	2385.07	2445.28	2346.49	2385.53	2435.76	2390.84	2373.9	2409.18	14958	13599	13613	15106	15268	15146	15077	14833	15362	14556	15296	14949	15397	15094	15326	61021	50167	48679
9.5	OR	51.6256	58.3158	61.5809	69.5894	75.3967	73.9163	43.0032	40.674	43.1123	58.8982	73.4022	65.2579	83.5349	65.0922	58.8208	3539.01	3678.6	3746.72	3767.9	3885.97	3855.87	2874.85	2847.75	2876.12	3516.26	3802.9	3641.95	4091.09	3721.43	3595.72	22816	23532	23583	23835	22996	23350	17511	17713	17884	23118	22787	22536	22222	24273	21812	64470	63970	62943
9.5	OR	53.4404	58.252	53.8005	75.2066	78.1916	75.6636	31.5264	36.6498	32.3126	67.4884	55.8845	68.5654	89.6202	61.616	69.3704	3576.88	3677.27	3584.39	3882.1	3942.79	3891.4	2741.31	2800.93	2750.46	3686.03	3456.7	3707.31	4213.07	3651.75	3807.18	22603	22360	22639	24314	24590	24408	17574	17559	17211	21435	23817	23385	25294	22853	23812	63192	60806	63160
9.5	OR	52.1578	51.4582	50.8676	72.7204	70.6691	73.3932	30.6756	31.5369	33.0163	65.2757	65.8603	64.1934	69.9019	53.112	81.4221	3550.11	3535.52	3523.2	3831.56	3789.85	3845.23	2731.41	2741.43	2758.65	3642.3	3653.85	3620.91	3817.83	3481.29	4048.74	22676	22855	22571	24858	24130	24786	17277	17211	17585	23825	22089	23109	24638	22823	26729	63874	64644	64064
9.5	OR	56.6204	56.6199	58.3139	76.9538	75.3401	73.1671	36.1983	36.789	36.561	62.0968	64.8654	65.6411	69.1758	61.1709	73.3461	3643.23	3643.21	3678.56	3917.63	3884.82	3840.64	2795.67	2802.54	2799.89	3579.47	3634.19	3649.52	3803.28	3642.83	3886.87	22059	22577	21723	24198	24169	23893	18010	17489	16530	22308	22798	22746	22817	22238	23830	60548	61970	59053
9.5	DMSO	4548.32			4386.17			3538.04			4328.56			4421.12			4531.08	4516.06	4575.19	4494.46	4095.48	4414.77	3603.37	3486.89	3607.67	4363.14	4312.49	4349.07	4622.26	4681.11	3920.87	27365	27879	29009	27867	29460	27659	22596	23366	22645	27363	26991	28449	28964	29983	26133	60394	61733	63405
9.5	DMSO																4626.9	4522.34	4518.36	4404.98	4427.44	4479.9	3619.43	3404.82	3506.05	4348.37	4320.96	4277.34	3902.01	4312.24	5088.25	27791	28933	27435	29675	28460	28545	23206	21846	22180	28167	27283	27955	25644	27964	32750	60064	63978	60719
9.5	10 uM SNDX	2461.87			2353.1			2374.48			2352.24			2416.71			2335.4	2186.94	2117.87	2214.55	2359.08	2351.21	2366.96	2245.7	2388.51	2297.19	2315.69	2331.78	2405.72	2441.88	2429.07	15203	15550	15945	15935	15058	14949	15372	15180	15195	15096	14816	14717	15438	15252	15488	65098	71104	75288
9.5	10 uM SNDX																2509.37	2769.92	2851.7	2557.67	2307.36	2328.75	2368.68	2470.56	2406.5	2377.11	2364.59	2427.09	2444.57	2397.42	2381.58	15063	13928	13934	14879	14496	15298	15043	15148	15179	14846	15101	14748	15744	15156	15199	60027	50283	48862
11	OR	47.6421	52.4018	55.1053	70.9557	75.2276	72.9903	38.4239	35.4519	32.4767	58.2986	63.6818	62.2593	76.4742	61.9945	55.2035	3451.88	3551.73	3608.45	3751.58	3836.75	3792.15	2810.07	2776.22	2742.33	3509.57	3614.62	3586.86	3958.78	3666.58	3529.54	22189	22632	22673	23719	22557	22922	17072	17197	16904	22802	21644	22443	21474	23817	21539	64281	63721	62833
11	OR	49.6237	49.8787	51.4968	74.2133	75.2542	73.8819	29.008	30.575	33.0297	62.9084	45.1811	57.9575	82.5985	63.0274	69.7167	3493.45	3498.8	3532.75	3816.53	3837.28	3809.92	2702.82	2720.67	2748.63	3599.53	3253.57	3502.91	4082.37	3687.42	3822.41	22051	21681	22245	23751	24044	23804	16944	16897	17141	20860	22447	22647	24375	23195	23853	63121	61967	62968
11	OR	51.3392	49.2373	53.3673	65.8263	72.3823	69.0871	31.0381	26.9013	29.0705	54.5246	72.2841	56.8892	68.224	53.6322	74.727	3529.44	3485.34	3571.99	3649.32	3780.02	3714.33	2725.95	2678.83	2703.54	3435.91	3782.5	3482.06	3792.29	3497.83	3923.52	22503	22516	22735	23629	23906	24106	17370	16665	17012	22397	22052	22312	24279	22795	25723	63758	64602	63648
11	OR	51.7225	54.3195	60.132	71.2426	73.5174	71.9597	26.1862	36.3442	32.863	65.8112	60.6366	62.1885	59.8328	59.5826	65.9965	3537.48	3591.97	3713.91	3757.3	3802.65	3771.6	2670.68	2786.38	2746.73	3656.18	3555.19	3585.48	3622.96	3617.91	3747.34	21608	21948	21703	23219	23562	23597	17196	17472	16170	22476	22290	22254	21912	22151	22891	61083	61103	58437
11	DMSO	4550.35			4330.61			3511.39			4323.41			4433.53			4495.91	4445.42	4627.61	4407.25	4102.48	4458.32	3437.4	3574.54	3431.18	4381.19	4392.15	4310.17	4648.18	4815.34	3972.15	26966	27402	29184	27410	29359	27749	21756	22861	21871	27322	27241	28251	29403	30888	26555	59979	61641	63065
11	DMSO																4592.6	4517.27	4623.32	4309.14	4390.95	4315.53	3720.16	3358.48	3546.6	4274.72	4364.39	4217.81	3910.37	4306.84	4948.29	27331	28939	27880	28511	28193	27836	23982	21589	22339	27663	27610	27595	25889	27836	31626	59511	64063	60303
11	10 uM SNDX	2452.33			2337.01			2372.43			2371.82			2415.53			2381.65	2190.28	2150.16	2156.08	2301.41	2313.86	2356.82	2267.28	2393.28	2353.99	2394.41	2378.98	2430.36	2423.46	2386.67	15002	15620	16057	15557	14590	14752	15456	15269	15266	15477	15170	14999	15592	15071	15099	62990	71315	74678
11	10 uM SNDX																2419.47	2679.21	2893.23	2637.73	2353.94	2259.02	2413.93	2408.08	2395.22	2372.66	2349.49	2381.38	2367.08	2410.79	2474.83	14752	13403	14167	15264	14807	15039	15159	14991	15002	14766	14958	14480	15663	15093	15734	60972	50026	48966
12.5	OR	50.2711	47.8848	52.9855	68.2675	70.5081	70.3252	38.1305	33.7968	29.5643	49.7548	62.6208	53.5478	72.7324	63.5404	52.1689	3470.43	3421.09	3526.56	3694.62	3739.5	3735.84	2796.8	2751.41	2707.09	3337.47	3590.69	3412.12	3875.39	3691.11	3463.12	22411	21896	22461	23323	22130	22619	16969	17127	16657	21774	21356	21249	20981	23887	21222	64577	64003	63691
12.5	OR	46.8218	49.958	51.2037	70.5398	70.5507	65.9808	28.2347	28.4109	23.9153	66.6073	48.0995	54.8016	77.7433	55.0689	65.1846	3399.11	3463.96	3489.72	3740.14	3740.35	3648.81	2693.17	2695.01	2647.93	3669.15	3304.89	3436.8	3975.86	3521.26	3724.07	21480	20923	21936	23319	23510	23140	16884	16829	16472	21069	22660	21934	23749	22141	23465	63193	60402	62859
12.5	OR	44.0637	47.8864	50.7479	67.7706	62.8934	64.9981	24.9939	32.8699	30.1175	51.3157	65.7122	58.3839	61.0815	50.5473	74.6448	3342.08	3421.12	3480.29	3684.66	3586.96	3629.12	2659.23	2741.71	2712.88	3368.19	3651.53	3507.3	3641.81	3430.61	3913.74	21142	21979	22080	23650	22803	23594	16947	17009	17242	21965	21203	22640	23470	22406	25552	63260	64245	63443
12.5	OR	50.4192	53.5595	52.3233	73.8915	68.45	72.1827	21.964	34.1845	29.3994	58.2418	62.0036	61.5213	57.2962	56.6676	64.3163	3473.49	3538.43	3512.87	3807.28	3698.27	3773.05	2627.5	2755.47	2705.36	3504.51	3578.54	3569.05	3565.92	3553.32	3706.66	21098	21773	20669	23363	22673	23368	16816	17206	15963	21647	22270	22207	21536	21607	22601	60740	61533	58838
12.5	DMSO	4498.68			4330.31			3444.69			4326.36			4422.08			4485.97	4386.13	4515	4484.92	4105.03	4347.27	3436.22	3295.26	3421.45	4399.95	4361.19	4274.83	4730.63	4581.99	4095.46	26949	27255	28449	27950	29431	27310	21676	22068	21551	27468	27397	27727	29592	29371	27569	60074	62139	63010
12.5	DMSO																4531.41	4519.78	4553.79	4233.32	4322.95	4488.36	3569.82	3382.58	3562.85	4302.34	4313.47	4306.4	3908.36	4303.26	4912.78	27164	28852	27269	27970	27618	28458	22894	21661	22307	27689	27199	28045	25674	27923	31402	59946	63835	59882
12.5	10 uM SNDX	2430.97			2327.02			2397.49			2358.23			2417.19			2318.44	2165.55	2130.37	2216.61	2272.53	2304.21	2320.09	2323.25	2316.6	2289.88	2381.55	2338.35	2362.31	2413.26	2406.59	14985	15328	15815	15978	14466	14746	15172	15606	14848	15222	15089	14740	15064	15073	15220	64634	70781	74236
12.5	10 uM SNDX																2488.37	2687.52	2795.58	2560.98	2310.63	2297.18	2459.98	2465.43	2499.6	2332.57	2336.03	2471.03	2431.27	2465.95	2423.77	14981	13590	13752	14919	14511	15217	15536	15066	15696	14311	14909	15054	15645	15446	15484	60204	50567	49192
14	OR	43.5118	45.2151	47.3769	65.0597	70.2372	71.7679	37.8694	32.5205	31.5651	52.0332	64.7442	55.2469	69.3974	57.2467	53.1068	3352.89	3387.58	3431.62	3615.32	3718.8	3749.4	2780.02	2720.85	2710.28	3368.09	3614.81	3430.47	3756.83	3522.62	3442.82	21319	21564	21728	22736	22022	22547	16905	16934	16730	21968	21425	21520	20282	22754	21100	63584	63656	63317
14	OR	41.6648	48.1712	47.0761	63.7221	65.2558	65.71	29.8753	26.6474	30.2529	57.6832	45.1381	54.1857	80.48	55.4414	68.7291	3315.26	3447.8	3425.49	3588.58	3619.24	3628.31	2691.58	2655.88	2695.76	3477.76	3234.25	3409.87	3970.45	3487.82	3743.95	21035	20873	21533	22537	22706	22739	16743	16672	16690	19738	22185	22039	23947	21704	23433	63449	60540	62861
14	OR	40.6936	39.4534	45.5537	59.075	65.0679	63.533	23.1867	26.1063	23.6916	48.154	64.8611	53.9189	57.5126	52.3228	70.3758	3295.48	3270.21	3394.48	3495.7	3615.48	3584.8	2617.59	2649.89	2623.18	3292.79	3617.08	3404.69	3527.74	3427.71	3775.69	21009	21035	21557	22657	22805	23303	16728	16481	16536	21441	20808	21869	22761	22168	24838	63751	64323	63506
14	OR	44.7279	44.5221	52.3848	66.1553	67.8168	71.5794	19.8778	28.85	32.8961	57.3511	53.6839	59.165	56.1382	57.8617	59.1057	3377.66	3373.47	3533.64	3637.21	3670.42	3745.63	2580.99	2680.24	2725	3471.31	3400.13	3506.52	3501.25	3534.47	3558.45	20498	20706	20570	22550	22641	23133	16627	16729	16026	21452	21346	21813	21421	21567	21935	60687	61379	58212
14	DMSO	4503.59			4313.69			3467.31			4299.15			4346.71			4526.95	4406.12	4542.41	4389.34	4112.19	4371.52	3433.44	3548.66	3501.52	4292.77	4352.01	4259.92	4583.58	4531.1	3985.76	27250	27058	28589	27461	29579	27416	21677	22688	22166	27017	27244	27744	28938	28932	26642	60195	61410	62938
14	DMSO																4473.84	4478.76	4593.48	4300.7	4330.15	4378.23	3546.56	3362.56	3411.13	4264	4323.51	4302.69	3889.14	4191.2	4899.5	26563	28411	27746	27955	27580	27860	22781	21633	21469	27406	27565	27961	25624	27234	31517	59374	63435	60403
14	10 uM SNDX	2466.52			2314.93			2361.1			2358.09			2419.15			2436.79	2214.46	2161.58	2158.72	2353.74	2326.99	2344.32	2311.02	2350.59	2260.5	2384.58	2347.34	2447.91	2418.19	2460.46	15371	15716	15992	15421	15035	14940	15469	15616	15036	15092	15072	14807	15436	15038	15619	63079	70970	73983
14	10 uM SNDX																2458.79	2704.12	2823.38	2491.92	2303.35	2254.84	2331.21	2430	2399.47	2328.77	2384.83	2442.52	2413.19	2408.44	2366.72	14842	13546	13751	14493	14571	14884	14671	15040	15031	14420	15251	14810	15540	15112	15054	60363	50094	48704
15.5	OR	44.8969	41.275	46.2295	66.1872	72.1784	65.7214	38.4025	21.3466	27.2384	52.6596	55.4023	53.4173	68.3479	55.6735	52.5404	3333.54	3258.93	3361	3605.95	3721.92	3596.94	2759.43	2579	2641.33	3357.97	3410.54	3372.49	3752.79	3499.71	3437.14	21343	20644	21141	22605	21969	22028	16840	15997	16386	21812	20467	21102	20485	22592	21003	64025	63346	62901
15.5	OR	46.6676	44.8628	43.8725	67.5299	66.8275	68.3955	26.8326	22.3775	23.054	60.1822	41.1792	53.7181	73.3511	51.4249	59.1852	3370.02	3332.84	3312.44	3631.94	3618.35	3648.7	2637.03	2589.9	2597.06	3502.17	3137.89	3378.26	3852.7	3414.87	3569.83	21127	20236	20768	22635	22568	22750	16463	16154	16108	20335	21669	21332	23090	21388	22461	62691	60717	62697
15.5	OR	45.1071	40.2179	44.2438	55.7519	64.1088	66.6329	33.5518	23.1617	20.9633	51.2392	64.9144	51.5379	60.585	46.5139	74.8014	3337.87	3237.15	3320.09	3403.97	3565.72	3614.58	2708.12	2598.2	2574.94	3330.74	3592.89	3336.46	3597.78	3316.8	3881.66	21075	20912	20890	22361	22458	23322	17004	16100	16338	21796	21110	21327	23142	21535	25591	63139	64600	62920
15.5	OR	43.5303	44.7233	48.6935	65.7682	66.9614	66.9179	17.5785	30.6271	29.6677	49.3285	53.2421	54.7939	54.2911	59.5684	59.0261	3305.39	3329.97	3411.76	3597.84	3620.94	3620.1	2539.13	2677.18	2667.03	3294.11	3369.13	3398.88	3472.1	3577.48	3566.65	20148	20436	19925	21881	22494	22517	16432	16693	15792	20519	21239	21140	20859	21745	21651	60955	61370	58401
15.5	DMSO	4468.72			4260.44			3411.09			4265.47			4384.84			4483.52	4454.22	4434.49	4349.11	3996.78	4389.52	3316.41	3591.59	3462.99	4267.07	4249.31	4336.46	4656.33	4639.31	3984.14	26889	27393	28053	27011	28820	27456	21031	22794	21955	26749	26463	28455	29164	29783	26626	59973	61499	63261
15.5	DMSO																4435.64	4453.76	4550.68	4121.37	4305.31	4400.54	3481.14	3377.85	3236.55	4182.94	4344.87	4212.16	3906.83	4192.34	4930.06	26479	28268	27300	27621	27678	27851	22610	21753	21758	27100	27178	27446	25553	27241	31510	59696	63470	59991
15.5	10 uM SNDX	2408.62			2324.83			2353.17			2348.49			2387.99			2270.54	2228.24	2143.83	2138.66	2309.25	2321.62	2352.7	2253.45	2349.52	2371.13	2327.01	2312.82	2352.58	2484.11	2392.79	14860	15808	16098	15313	14706	14801	15481	15234	15008	15492	14817	14441	14957	15321	15049	65447	70944	75090
15.5	10 uM SNDX																2414.7	2661.21	2733.24	2530.2	2356.69	2292.55	2346.2	2416.74	2400.39	2342.13	2357.94	2379.94	2325.53	2417.96	2354.99	14486	13470	13664	14786	14685	14985	14824	14833	15031	14554	14959	14401	15265	15127	14965	59991	50616	49992
17	OR	36.5664	41.5037	44.7518	62.0104	62.545	63.426	36.3535	23.3149	31.5576	45.7071	54.6274	50.5886	69.48	55.8131	50.219	3186.07	3285.96	3351.67	3555.53	3565.94	3583.1	2746.07	2605.65	2694.42	3222.85	3390.98	3314.85	3737.2	3470.99	3362.03	20316	20948	21261	22290	20987	21849	16628	16043	16523	20945	20158	20570	20552	22298	20504	63765	63750	63434
17	OR	40.2037	43.455	42.3862	59.838	63.0276	60.3883	19.3061	18.1366	21.3003	58.4938	41.104	52.1423	72.6154	52.9698	63.7078	3259.66	3325.44	3303.81	3513.24	3575.34	3523.95	2562.48	2549.89	2583.96	3463.85	3136.1	3344.14	3798.28	3415.61	3624.77	20441	20218	20780	21989	22471	22129	15954	15871	16012	20082	21550	21562	22768	21601	22624	62709	60798	62897
17	OR	36.651	39.3554	38.1947	56.3914	60.0491	60.6702	20.7511	17.6834	13.1395	47.2002	53.0532	53.1555	58.9061	42.88	68.6311	3187.78	3242.5	3219.02	3446.13	3517.35	3529.44	2578.04	2545	2496.07	3250.99	3361.31	3363.23	3531.24	3219.08	3720.67	20303	20811	20462	22160	22192	22671	16327	15933	15879	21176	20347	21596	22619	21093	24434	63690	64182	63566
17	OR	38.3088	37.9669	44.604	61.0806	58.4635	64.6528	23.2344	29.6723	29.18	54.3333	52.7788	51.2455	56.4249	57.1435	58.6225	3221.32	3214.41	3348.68	3537.43	3486.47	3606.98	2604.79	2674.12	2668.82	3385.43	3356.13	3327.24	3482.91	3496.91	3525.72	19566	19722	19635	21694	21795	22241	16624	16821	15647	21010	20901	20557	20941	21364	21216	60739	61355	58635
17	DMSO	4469.4			4295.19			3431.5			4246.13			4331.68			4398.27	4463.68	4459.76	4367.17	4030.39	4429.43	3484.02	3512.2	3397.74	4263.84	4359.34	4160.53	4618.77	4490.39	3912.27	26610	27282	28080	27166	29074	27773	21980	22463	22210	26791	27167	27224	29077	28659	26123	60501	61120	62963
17	DMSO																4453.44	4493.38	4547.87	4147.24	4282.12	4514.8	3579.98	3309.17	3305.89	4238.46	4231.56	4223.04	3851.52	4184.57	4932.59	26339	28586	27189	27570	27364	28585	23001	21274	21805	27344	26903	27462	25556	27175	31575	59143	63618	59784
17	10 uM SNDX	2446.3			2348.19			2354.57			2361.39			2383.84			2385.04	2212.17	2157.83	2209.15	2351.62	2299.42	2367.97	2244.22	2357.62	2339.71	2350.94	2358.53	2389.99	2385.22	2406.09	14989	15692	16029	15831	14977	14688	15563	15210	15081	15279	14944	14817	15268	14905	15135	62846	70935	74283
17	10 uM SNDX																2506.8	2675.37	2740.58	2540.36	2359.66	2328.93	2408.25	2378.51	2370.82	2393.22	2359.85	2366.12	2362.24	2418.42	2341.1	15107	13402	13707	14823	14805	15149	15093	14585	14880	14871	15036	14386	15698	15192	15013	60264	50094	50015
18.5	OR	37.1693	39.508	37.9941	59.7419	62.9532	61.5782	37.1745	26.9878	20.0614	42.6704	51.4405	54.1262	64.3932	52.9812	42.7184	3163.17	3209.05	3179.35	3478.98	3540.59	3514.21	2756.69	2642.98	2565.67	3155.25	3323.76	3375.36	3673.43	3447.79	3244.86	20219	20347	19994	21864	20767	21352	16775	16382	15872	20659	19902	20908	19946	22553	19769	63920	63405	62887
18.5	OR	40.8883	45.3698	43.6905	60.461	60.5399	63.0778	23.4282	21.7479	28.0165	56.8125	40.0938	51.689	67.324	43.8035	58.0405	3236.13	3324.05	3291.1	3492.78	3494.29	3542.99	2603.25	2584.49	2654.47	3426.98	3105.74	3328.53	3731.38	3266.32	3547.82	20397	20283	20626	21906	21883	22110	16357	16028	16476	19591	21420	21036	22170	20536	22253	63029	61019	62672
18.5	OR	36.0203	37.8392	40.5081	60.1402	55.2298	63.2785	18.588	22.6106	25.972	49.6147	58.7148	45.7618	51.5849	41.1877	61.7051	3140.63	3176.31	3228.67	3486.62	3392.41	3546.84	2549.22	2594.12	2631.64	3288.68	3463.53	3214.65	3420.18	3214.6	3620.28	19889	20512	20648	22374	21650	22787	16262	16185	16882	21578	20094	20621	22107	20991	23942	63328	64578	63952
18.5	OR	39.4322	38.8825	43.1276	63.0141	63.1703	62.0566	18.3178	22.1725	27.0075	47.4344	50.5736	46.8564	51.9406	48.8147	54.1233	3207.57	3196.78	3280.06	3541.76	3544.76	3523.39	2546.21	2589.23	2643.2	3246.79	3307.1	3235.68	3427.21	3365.4	3470.37	19383	19626	19189	21524	22131	21789	16256	16271	15643	20258	20760	19947	20870	20533	21256	60429	61393	58502
18.5	DMSO	4395.75			4251.4			3457.96			4256.78			4377.47			4352.7	4298.23	4403.01	4341.08	3993.56	4447.05	3435.51	3545.83	3389.87	4272.53	4375.93	4223.54	4654.81	4545.82	3988.97	26309	26539	27842	26916	28663	27895	21800	22644	21404	26720	27497	27543	29174	29176	26618	60443	61744	63234
18.5	DMSO																4442.28	4395.49	4482.79	4040.94	4310.84	4374.95	3614.29	3322.41	3439.85	4209.73	4214.81	4244.15	3894.69	4250.26	4930.29	26448	27936	27016	27758	27576	27854	23293	21391	21724	27178	26810	27598	25777	27676	31754	59537	63556	60266
18.5	10 uM SNDX	2434.01			2332.73			2341.74			2335.38			2400.21			2359.19	2213.68	2143.06	2172.97	2334.59	2292.14	2297.44	2263.32	2343.07	2275.37	2311.77	2275.22	2433.49	2414.1	2395.25	14815	15697	15900	15585	14858	14617	15119	15351	15031	15045	14756	14363	15496	15099	15092	62797	70909	74193
18.5	10 uM SNDX																2422.18	2670.11	2795.82	2548.11	2321.77	2326.77	2376.65	2395.23	2374.74	2400.8	2350.78	2398.34	2374.6	2425.63	2358.15	14567	13440	13683	14776	14600	15238	14985	14711	15010	14927	14938	14657	15353	15281	15062	60140	50335	48941
20	OR	38.3022	39.3936	39.6574	52.573	64.5323	62.466	34.4898	21.7146	28.9215	37.3839	53.2558	47.382	64.362	50.2677	43.3059	3192.15	3214.16	3219.48	3342.88	3574.73	3534.67	2718.71	2576.06	2656.54	3058.84	3359.96	3248.52	3641.97	3365.83	3229.44	20273	20308	20133	21010	21107	21383	16461	15910	16415	19917	20105	20339	19907	21990	19759	63509	63183	62535
20	OR	34.0965	40.3479	38.7627	53.0398	55.3845	58.4906	21.7833	18.7408	25.0965	57.3404	38.3695	46.3263	65.4988	46.957	56.3941	3107.32	3233.4	3201.43	3351.93	3397.38	3457.6	2576.83	2542.85	2613.82	3437.46	3077.54	3228.49	3664.24	3300.97	3485.86	19514	19705	20032	21029	21305	21684	16041	15918	16224	19643	21211	20376	22143	20639	21772	62800	60942	62572
20	OR	35.8011	32.796	34.7155	54.7776	51.9732	57.0814	21.3532	16.6033	14.4325	44.4824	50.922	46.9807	53.4995	39.4321	62.3516	3141.7	3081.1	3119.81	3385.62	3331.25	3430.28	2572.02	2518.98	2494.74	3193.51	3315.68	3240.91	3429.15	3153.54	3602.58	19914	19821	19681	21757	21332	22173	16427	15724	15898	20845	19539	20712	22153	20528	23723	63386	64331	63084
20	OR	38.2625	37.4387	40.9083	56.6887	54.6674	58.2472	17.366	23.7437	25.382	49.4328	53.1025	52.3339	49.233	47.7566	54.6939	3191.35	3174.73	3244.71	3422.67	3383.48	3452.88	2527.5	2598.72	2617.01	3287.43	3357.05	3342.47	3345.56	3316.64	3452.55	19307	19403	19074	20740	21185	21267	16199	16203	15421	20411	21040	20727	20152	20129	21102	60498	61117	58785
20	DMSO	4436.47			4262.33			3450.24			4246.8			4340.18			4441.77	4409.78	4426.45	4405.09	4018.55	4407.42	3385.48	3508.41	3466.49	4324.62	4385.9	4194.34	4591.19	4510.1	4008.43	26532	27181	27926	27460	28985	27687	21271	22337	21824	27105	27311	27254	28902	28944	26824	59733	61638	63089
20	DMSO																4397.84	4412.49	4530.47	4134.33	4232.63	4375.98	3476.92	3390.38	3473.74	4216.28	4180.79	4178.88	3843.51	4213.24	4874.64	26212	28048	27017	27762	26997	27903	22577	21812	22002	27206	26668	27408	25401	27416	31457	59602	63565	59634
20	10 uM SNDX	2419.67			2323.66			2333.58			2349.58			2380.99			2361.06	2139.81	2117.92	2204.97	2258.04	2332.32	2294.58	2272.81	2338.21	2267.38	2331.32	2317.69	2354.93	2429.49	2417.57	14954	15106	15726	15678	14421	15008	15038	15384	14972	14974	14868	14706	15044	15108	15294	63336	70595	74252
20	10 uM SNDX																2402.77	2704.97	2791.48	2553.5	2321.33	2271.8	2375.63	2357.12	2363.14	2391.38	2372.58	2417.14	2327.18	2386.93	2369.87	14419	13715	13597	14940	14464	15010	14980	14645	14932	14910	14980	14622	15570	15010	15066	60010	50703	48709
21.5	OR	32.7947	31.7043	36.706	53.3549	53.6307	58.5487	33.3241	23.4879	16.7117	42.5142	49.884	43.4552	65.4393	55.2886	41.2994	3097.39	3075.97	3174.21	3371.67	3377.07	3473.34	2708.15	2598.64	2523.2	3143.3	3283.86	3161.24	3675.72	3474.6	3197.43	19700	19617	19901	21194	19894	20988	16520	16024	15608	20284	19671	19625	19725	22571	19527	63602	63775	62696
21.5	OR	30.6114	32.7735	34.5653	50.655	55.6018	52.3417	19.2698	14.6387	21.8566	46.1774	37.9849	46.0862	68.7416	44.1459	54.5264	3054.51	3096.97	3132.16	3318.83	3415.66	3351.84	2551.68	2500.12	2580.48	3213.17	3056.91	3211.43	3741.15	3253.83	3459.5	19255	18824	19706	20895	21368	21128	16084	15857	16048	18753	21111	20372	22396	20476	21644	63038	60782	62915
21.5	OR	29.8274	26.4977	31.7509	46.703	59.2531	51.6672	18.222	20.4775	13.1144	44.2881	52.4806	49.5612	54.3842	43.5399	60.7782	3039.11	2973.71	3076.89	3241.47	3487.13	3338.64	2540.01	2565.12	2483.15	3177.13	3333.39	3277.71	3456.68	3241.82	3583.37	19326	19140	19509	20877	22198	21608	16092	15834	15840	20760	20121	20800	22195	20971	23585	63591	64364	63405
21.5	OR	34.4246	34.7141	38.6174	52.8361	55.8793	54.9162	18.6845	18.6588	18.8209	47.6345	48.4648	47.0265	52.1246	46.206	54.6014	3129.4	3135.08	3211.75	3361.52	3421.09	3402.23	2545.16	2544.88	2546.68	3240.96	3256.79	3229.36	3411.91	3294.64	3460.98	18854	19177	18834	20514	21351	21282	16357	15935	14989	20302	20396	20137	20712	20125	21076	60248	61169	58641
21.5	DMSO	4417.31			4284.71			3450.49			4239.75			4360.48			4376.8	4326.8	4455.83	4359.28	4043.79	4375.51	3483.86	3471.25	3444.98	4220.55	4330.24	4196.77	4496.14	4628.84	3982.53	26161	26686	28041	26980	28829	27336	21864	22149	21866	26492	27145	27509	28372	29744	26896	59772	61676	62931
21.5	DMSO																4390.45	4401.96	4552.02	4174.78	4321.5	4433.43	3588.43	3299.41	3414.98	4203.35	4194.94	4292.63	3925.76	4264.4	4865.21	26139	28044	27156	27655	27467	28049	23060	21172	22697	27128	27062	27945	26036	27519	31331	59536	63708	59657
21.5	10 uM SNDX	2453.29			2327.29			2337.14			2332.4			2379.15			2455.57	2218.1	2093.33	2128.96	2315.47	2329.6	2320.4	2285.19	2346.83	2262.74	2295.46	2338.13	2445.48	2353.08	2381.94	15461	15597	15552	15264	14750	14888	15249	15561	14966	14878	14570	14777	15464	14615	15177	62963	70317	74293
21.5	10 uM SNDX																2428.28	2785.62	2738.86	2518.46	2325.71	2345.57	2328.84	2368.4	2373.17	2320.56	2338.27	2439.24	2361.91	2388.21	2344.28	14558	13959	13361	14596	14418	15249	14657	14546	14927	14335	14921	14875	15312	15008	15028	59952	50111	48783
23	OR	30.4782	34.8064	39.0053	51.2571	54.5562	53.8725	34.4072	18.3117	21.8088	40.5514	44.6626	40.0656	57.9811	49.1157	36.9266	2999.5	3088.41	3174.66	3328.4	3392.78	3379.44	2703.35	2530.11	2567.75	3123.42	3201.41	3114.21	3543.43	3370.21	3132.04	19018	19570	19848	20920	20052	20524	16362	15650	15814	20202	19082	19840	19238	21814	19278	63404	63366	62520
23	OR	31.8599	39.0873	36.0612	53.7232	53.4243	53.4867	21.6345	15.9968	24.187	53.3485	32.3524	45.1229	62.8087	47.5491	50.8585	3027.88	3176.35	3114.19	3376.52	3370.69	3371.91	2565.87	2505.2	2593.35	3366.17	2967.9	3210.14	3637.76	3339.59	3404.26	19072	19161	19563	20978	21053	21037	15892	15669	16058	19101	20469	20273	21768	20801	21327	62988	60324	62819
23	OR	30.0128	34.6155	31.0651	50.1245	51.5639	53.4346	17.9358	19.6365	9.48324	42.1801	54.9539	40.2393	50.1928	41.5937	51.847	2989.94	3084.49	3011.55	3306.3	3334.39	3370.89	2526.06	2544.37	2435.09	3154.32	3396.62	3117.5	3391.25	3223.23	3423.58	19161	19861	19083	21281	21106	21719	15991	15784	15672	20657	19732	20116	21703	20902	22573	64085	64390	63366
23	OR	35.2719	39.2185	40.1724	52.0047	50.85	54.7351	14.7283	20.9405	19.7575	46.6188	42.6372	42.3484	47.7233	45.331	48.7968	3097.97	3179.04	3198.64	3342.99	3320.46	3396.27	2491.54	2558.4	2545.67	3238.52	3162.99	3157.51	3343	3296.25	3363.98	18660	19478	18800	20313	20801	21028	15983	15956	15147	20311	20029	19527	20174	20032	20566	60233	61270	58775
23	DMSO	4427.65			4279.56			3409.32			4251.1			4364.46			4460.94	4468.19	4418.84	4416.16	3996.85	4415.36	3475.42	3269.83	3385.74	4302.8	4308.94	4265.4	4547.85	4801.89	3967.22	26531	27516	27863	27499	28699	27475	21778	22072	21491	26834	27011	27836	28480	30637	26386	59474	61582	63055
23	DMSO																4369.96	4397.48	4450.49	4232.23	4254.62	4362.15	3623.27	3271.43	3430.22	4156.44	4256.45	4216.55	3768.53	4306.57	4794.74	26031	27986	26565	28138	26959	27694	23236	21085	21761	26952	26845	27279	24662	28264	30927	59568	63641	59690
23	10 uM SNDX	2373.4			2328.18			2333.02			2354.21			2410.5			2312.29	2144.74	2080.98	2224.13	2309.85	2279.67	2259.14	2251.04	2318.64	2275.99	2319.63	2355.1	2415.98	2376.08	2433.92	14554	15117	15418	15844	14686	14612	14899	15199	14795	15007	14844	14782	15248	14735	15460	62942	70484	74090
23	10 uM SNDX																2348.64	2619.95	2733.77	2521.44	2351.43	2282.54	2407.17	2392.6	2369.56	2389.67	2355.82	2429.05	2427.51	2397.42	2412.12	14450	13225	13358	14700	14763	14834	15137	14815	14950	14782	14947	14781	15648	15191	15350	61525	50478	48863
24.5	OR	32.3256	31.3959	31.9974	52.9433	53.4441	55.0291	32.2354	16.4354	14.1533	38.1786	45.9335	44.6467	55.4211	50.6687	40.3749	3053.2	3034.53	3046.61	3325.6	3335.21	3365.6	2707.23	2531.43	2506.04	3071.71	3215.12	3191.32	3463.15	3369.79	3167.59	19549	19235	19211	20936	19588	20340	16549	15886	15455	19956	19174	20225	18897	21812	19691	64028	63387	63057
24.5	OR	29.047	30.9362	30.7324	53.7683	52.7932	55.2792	16.5497	9.38741	15.9512	43.6508	31.7404	39.997	59.8919	47.7972	49.8867	2987.38	3025.31	3021.21	3341.42	3322.72	3370.4	2532.7	2453.01	2526.04	3172.91	2952.66	3105.34	3550.97	3313.39	3354.43	18897	18278	18969	20649	20881	20825	15760	15649	15737	18334	20526	19654	21347	20708	21145	63256	60417	62786
24.5	OR	31.3338	28.161	31.6131	52.2789	47.8231	51.3106	13.5178	10.0509	20.6201	36.0908	46.0247	39.0997	50.2777	40.0571	55.0506	3033.29	2969.6	3038.89	3312.86	3227.42	3294.3	2498.97	2460.4	2577.99	3033.11	3216.8	3088.75	3362.11	3161.35	3455.87	19063	19088	19314	21471	20508	21266	15753	15329	16172	19899	19388	19692	21769	20446	22713	62846	64278	63556
24.5	OR	30.079	32.7241	36.0113	54.9495	48.415	55.6034	14.4477	21.5006	26.9277	43.8228	40.264	43.5661	47.3736	48.4203	48.2703	3008.1	3061.19	3127.18	3364.07	3238.77	3376.61	2509.32	2587.79	2648.17	3176.09	3110.28	3171.34	3305.07	3325.63	3322.68	18159	18669	18486	20428	20413	20935	16028	16139	15397	19848	19805	19701	19876	20138	20275	60367	60986	59114
24.5	DMSO	4411.6			4227.95			3461.19			4214.92			4338.82			4352.21	4325.51	4434.18	4331.53	4022.43	4346.78	3382.61	3471.7	3432.13	4254.62	4232.07	4204.9	4628.94	4562.93	3972.93	26125	26707	28036	26878	28949	27060	21142	22097	21794	26605	26505	27429	28923	29331	26627	60027	61743	63227
24.5	DMSO																4394.17	4359.63	4603.9	4024.11	4258.85	4383.99	3644.33	3279.34	3557.05	4171.32	4209.41	4217.18	3785.89	4228.75	4853.5	26162	27780	27547	27339	27082	27620	23421	21036	22302	26915	26936	27577	24779	27692	31026	59538	63721	59834
24.5	10 uM SNDX	2404.34			2310.38			2348.57			2365.71			2374.49			2305.5	2106.23	2126.78	2105.1	2275.54	2299.29	2307.61	2234.03	2425.21	2311.01	2368.67	2314.9	2389.97	2375.25	2384.35	14609	14843	15779	15154	14505	14761	15098	15205	15428	15236	15078	14720	15178	14909	15118	63366	70472	74192
24.5	10 uM SNDX																2412.38	2703.92	2771.21	2547.59	2321.81	2312.95	2403.38	2359.58	2361.59	2369.91	2333.98	2495.81	2364.84	2318.7	2413.82	14482	13492	13439	14762	14561	15151	15168	14623	14840	14743	14846	15050	15524	14557	15321	60032	49898	48495
26	OR	27.6711	26.9704	28.8708	47.7734	50.8846	51.9909	33.5607	16.9894	19.591	37.0195	46.515	41.8154	54.7291	48.6387	41.1195	2954.31	2940.92	2977.25	3260.6	3320.39	3341.65	2709.89	2528.2	2556.72	3033.15	3212.86	3123.92	3448.7	3329.62	3182.61	18694	18546	18829	20487	19499	20213	16358	15602	15799	19922	19131	19467	18773	21548	19293	63277	63062	63243
26	OR	24.1247	32.7774	30.966	49.5461	46.3628	49.4115	12.0141	13.2917	16.2599	47.2485	35.4358	45.1343	63.9921	42.4133	47.5727	2886.52	3051.93	3017.3	3294.67	3233.49	3292.08	2473.64	2487.65	2520.2	3226.75	3003.17	3186.73	3629.8	3207.91	3308.78	18138	18390	18942	20337	20273	20722	15673	15511	15629	18376	20642	20281	21785	20069	20755	62837	60257	62778
26	OR	24.1941	27.6025	29.2625	46.1645	46.8919	45.7501	16.1204	14.9055	18.7025	37.3073	41.8557	40.7825	45.7889	37.2225	51.3525	2887.84	2953	2984.73	3229.68	3243.66	3221.71	2518.67	2505.35	2546.98	3038.59	3124.68	3104.37	3273.91	3106.42	3382.68	18371	18981	18828	20824	20485	20868	15786	15466	16075	20038	18844	19926	21063	20147	22300	63615	64277	63081
26	OR	30.7944	31.2655	31.2532	47.3747	52.494	50.286	17.1827	16.1517	23.7239	39.5447	41.3659	43.1255	51.5814	45.5868	43.5685	3014.02	3023.02	3022.79	3252.94	3351.32	3308.89	2530.32	2519.01	2602.04	3080.94	3115.41	3148.71	3387.16	3269.95	3230.49	18296	18513	17813	19826	20865	20755	16297	15835	15256	19181	19447	19437	20473	19898	19717	60703	61240	58929
26	DMSO	4337.02			4264.33			3438.38			4225.16			4333.81			4318.36	4259.41	4393.16	4355.2	4032.18	4416.33	3406.78	3490.07	3371.64	4260.44	4331.41	4136.05	4582.48	4632.31	3877.11	25987	26419	27709	27105	28891	27455	21322	22230	21387	26632	27012	27228	28701	29808	26267	60178	62025	63073
26	DMSO																4346.55	4352.71	4351.91	4126.43	4306.03	4349.81	3556.48	3356.08	3449.21	4206.65	4180.59	4235.84	3873.1	4241.51	4796.36	25978	27762	26165	27345	27286	27777	22919	21688	22334	27217	26344	27552	25571	27566	30973	59767	63781	60123
26	10 uM SNDX	2425.33			2342.45			2341.91			2332.49			2378.67			2349.5	2139.41	2125.35	2197.6	2304.09	2333.6	2287.05	2272.88	2338.96	2298.08	2316.36	2317.27	2347.95	2395.82	2413.51	14749	15177	15786	15750	14622	14971	15025	15379	14909	15202	14733	14729	15253	14874	15264	62775	70940	74275
26	10 uM SNDX																2423.31	2653.49	2860.9	2570.35	2361.53	2287.54	2375.06	2405.7	2371.82	2316.19	2275.67	2471.35	2366.51	2431.58	2316.62	14661	13238	13940	14824	14846	15012	14994	14892	14970	14422	14585	14988	15384	15380	14916	60500	49889	48726
27.5	OR	25.7709	28.1366	31.5035	46.1905	49.8596	52.3966	28.7248	15.6465	16.5451	34.0101	41.8611	40.5314	52.1689	44.7965	33.82	2911.5	2957.53	3023.05	3205.73	3275.69	3324.07	2642.22	2499.15	2508.98	2994.48	3144.82	3119.36	3382.9	3237.02	3019.83	18419	18741	19304	20131	19417	19855	16098	15502	15571	19695	19001	19457	18403	20973	18841	63263	63367	63856
27.5	OR	31.2143	27.7916	32.6942	45.1496	48.157	53.2494	16.2508	13.2885	14.2118	46.8199	31.888	39.569	57.6756	42.1698	47.4316	3017.42	2950.82	3046.22	3185.88	3243.23	3340.33	2505.76	2473.36	2483.46	3239.78	2953.84	3100.93	3491.87	3185.05	3289.17	19049	18054	19013	19755	20348	20841	15867	15643	15427	18515	20217	19863	21020	19904	20827	63130	61183	62415
27.5	OR	25.7618	27.887	30.3343	46.4145	48.9661	46.5527	13.7841	16.2127	14.907	35.1964	47.8182	38.2685	46.2899	33.6017	50.3212	2911.32	2952.68	3000.3	3210	3258.66	3212.63	2478.78	2505.35	2491.06	3017.2	3258.89	3076.03	3266.57	3015.51	3346.34	18378	18955	19036	20509	20698	20690	15653	15812	15750	19737	18898	19781	21024	19640	22120	63126	64196	63447
27.5	OR	33.6811	29.2953	33.2141	50.741	52.8063	50.3441	12.0835	19.0404	22.0914	38.2381	39.8147	43.3544	49.3649	43.2021	48.1125	3065.43	2980.08	3056.34	3292.5	3331.88	3284.93	2460.18	2536.28	2569.66	3075.44	3105.63	3173.41	3327.42	3205.47	3302.64	18483	18253	18173	20185	20668	20315	15815	15869	15079	19188	19304	19586	20069	19580	20085	60295	61250	59460
27.5	DMSO	4355.98			4231.81			3421.93			4258.12			4329.36			4301.37	4291.19	4411.69	4276.77	4042.9	4336.11	3389.41	3515.01	3418.3	4299.38	4278.11	4257.93	4582.74	4595.68	3940.6	25754	26399	27757	26791	28933	27151	21234	22604	21685	27105	26831	27694	28940	29257	26497	59874	61519	62917
27.5	DMSO																4313.68	4358.16	4459.81	4110.99	4278.95	4345.15	3554.77	3256.44	3397.62	4210.37	4297	4205.95	3823.74	4146.38	4887.03	25716	27836	26696	27350	27188	27573	23074	20963	22338	27175	27130	27374	25369	27041	31277	59615	63871	59859
27.5	10 uM SNDX	2410			2324.93			2327.99			2343.22			2350.61			2258.19	2179.09	2128.57	2162.33	2293.15	2247.36	2300.06	2280.62	2354.63	2300.78	2320.67	2382.48	2359.25	2437.97	2350.42	14678	15504	15754	15375	14600	14382	15145	15443	14995	15112	14778	15063	15144	15160	14951	64999	71149	74012
27.5	10 uM SNDX																2356.1	2740.05	2797.99	2624.79	2332.74	2289.2	2328.29	2366.41	2337.92	2350.23	2353.41	2351.76	2277.35	2351.66	2327.05	14306	13720	13657	15155	14648	14992	14658	14601	14836	14551	15067	14353	15128	14993	14827	60719	50072	48810
29	OR	30.3496	30.3635	33.2806	44.9089	54.2653	47.404	27.6604	16.4439	15.3796	36.1673	42.843	37.0596	57.8564	46.5856	35.1802	2991.23	2991.5	3047.6	3191.72	3372.86	3240.03	2631.88	2509.35	2497.73	3031.02	3153.92	3047.44	3486.9	3272.94	3056.42	18971	18900	19078	20082	19681	19562	15886	15426	15397	19721	18763	19077	18664	21262	18716	63422	63179	62600
29	OR	27.1685	30.5677	28.5823	46.4482	48.6347	52.2704	11.7125	12.1866	14.9212	45.8194	26.3667	30.4005	55.9709	41.6711	44.5699	2930.05	2995.43	2957.24	3221.52	3263.86	3334.24	2457.67	2462.85	2492.72	3208.72	2850.58	2924.84	3451.11	3179.64	3234.67	18326	18341	18494	20169	20294	20796	15633	15679	15581	18471	19663	19373	20795	19999	20393	62545	61230	62538
29	OR	26.9504	22.1784	24.673	45.5491	48.3902	46.4308	13.109	11.2954	15.9116	34.4934	47.0636	39.7742	44.699	34.5157	49.3998	2925.85	2834.07	2882.05	3204.12	3259.12	3221.19	2472.93	2453.12	2503.54	3000.2	3231.63	3097.42	3237.13	3043.81	3326.37	18602	18288	18180	20705	20538	20738	15619	15108	15913	19681	18800	19712	20850	19768	21959	63578	64529	63080
29	OR	30.3356	28.8469	31.1885	49.2059	47.7831	48.2656	14.0025	19.7192	23.3688	41.8098	37.7017	39.7799	39.5789	43.3504	49.2441	2990.96	2962.33	3007.37	3274.91	3247.37	3256.71	2482.69	2545.13	2585	3134.9	3059.27	3097.53	3139.93	3211.52	3323.41	18040	18072	17634	19994	20386	20203	15952	15889	15138	19416	19192	19139	19617	19686	20203	60315	61006	58636
29	DMSO	4330.82			4258.29			3422.06			4206.24			4286.95			4311.89	4290.87	4427.97	4257.86	4051.34	4468.57	3413.91	3460.71	3411.49	4293.17	4302.51	4182.63	4472.66	4501.39	3976.13	25773	26491	27894	26753	28963	27656	21607	21961	21547	26749	26898	27295	28252	28903	27114	59772	61738	62995
29	DMSO																4235.8	4274.84	4443.57	4168.03	4178.05	4425.92	3541.91	3292.19	3412.14	4141.85	4172.24	4145.04	3844.04	4143.15	4784.34	25361	27229	26629	27609	26694	28109	22947	21153	21258	26722	26374	26910	25328	27206	30870	59873	63696	59927
29	10 uM SNDX	2407.52			2322.28			2329.73			2365.14			2388.57			2343.33	2191.38	2097.51	2191.45	2323.85	2289.5	2258.77	2272.35	2347.16	2333.64	2310.77	2313.02	2392.66	2415.46	2398.06	14744	15472	15574	15613	14756	14678	14949	15457	15019	15304	14632	14563	15609	14908	15214	62919	70604	74250
29	10 uM SNDX																2393.05	2647.01	2772.82	2494.64	2329.21	2305.02	2338.88	2384.47	2376.77	2437.52	2390.69	2405.2	2352.25	2435.32	2337.64	14388	13306	13543	14658	14685	15120	14763	14664	14947	15021	15315	14665	15339	15409	14866	60124	50268	48842
[truncated: 12 more columns]

## Sheet: OffRate-CurveFit
		% Bound
Time	RW	WT	WT	WT	M327I = Syn006	M327I = Syn006	M327I = Syn006	G331R	G331R	G331R	S160C	S160C	S160C	T349M	T349M	T349M	WT			M327I = Syn006			G331R			S160C			T349M
0	I	96.9048	103.887	102.607	105.761	104.596	105.656	109.844	119.824	119.659	101.167	106.361	100.913	105.918	95.8595	92.0199	Fit	#Ok		Fit	#Ok		Fit	#Ok		Fit	#Ok		Fit	#Ok
0.5	I	92.8012	96.4529	99.6893	102.025	104.732	103.468	105.052	113.662	110.974	97.0722	103.83	103.516	100.299	82.2335	84.1587	koff, min-1	0.091864		koff, min-1	0.0542033		koff, min-1	0.16883		koff, min-1	0.0847864		koff, min-1	0.0608357
2	I	84.6782	87.9559	85.2109	97.0064	100.79	96.3808	92.5015	88.1248	86.4599	86.2662	96.7539	87.4111	92.4642	82.301	79.0727	t1/2, min	7.54376		t1/2, min	12.7852		t1/2, min	4.10472		t1/2, min	8.17348		t1/2, min	11.3913
3.5	I	75.1771	80.3436	79.4045	92.5359	94.0715	94.7115	75.5726	72.2926	71.9072	74.9932	86.1459	82.5795	92.408	79.2162	68.9741	Plateau	24.492		Plateau	34.2694		Plateau	22.1333		Plateau	33.8274		Plateau	35.8181
5	I	66.8213	70.0145	74.2169	81.9145	90.2357	83.8473	63.7361	62.1319	55.1241	67.9648	82.3386	78.7685	84.3747	72.1392	71.4702	Top	99.3465		Top	104.853		Top	116.289		Top	101.762		Top	93.0122
6.5	I	59.5191	66.0888	65.0212	83.0679	85.4042	85.9727	52.4983	57.4503	54.4132	61.8189	75.2894	75.7401	89.8485	75.5207	66.1985	Chart	#Ok		Chart	#Ok		Chart	#Ok		Chart	#Ok		Chart	#Ok
8	I	54.396	60.2398	61.1676	74.4448	80.1449	81.586	48.3264	45.8328	38.949	63.7025	77.7445	65.5958	77.0279	63.334	67.2424
9.5	I	51.6256	58.3158	61.5809	69.5894	75.3967	73.9163	43.0032	40.674	43.1123	58.8982	73.4022	65.2579	83.5349	65.0922	58.8208
11	I	47.6421	52.4018	55.1053	70.9557	75.2276	72.9903	38.4239	35.4519	32.4767	58.2986	63.6818	62.2593	76.4742	61.9945	55.2035
12.5	I	50.2711	47.8848	52.9855	68.2675	70.5081	70.3252	38.1305	33.7968	29.5643	49.7548	62.6208	53.5478	72.7324	63.5404	52.1689
14	I	43.5118	45.2151	47.3769	65.0597	70.2372	71.7679	37.8694	32.5205	31.5651	52.0332	64.7442	55.2469	69.3974	57.2467	53.1068
15.5	I	44.8969	41.275	46.2295	66.1872	72.1784	65.7214	38.4025	21.3466	27.2384	52.6596	55.4023	53.4173	68.3479	55.6735	52.5404
17	I	36.5664	41.5037	44.7518	62.0104	62.545	63.426	36.3535	23.3149	31.5576	45.7071	54.6274	50.5886	69.48	55.8131	50.219
18.5	I	37.1693	39.508	37.9941	59.7419	62.9532	61.5782	37.1745	26.9878	20.0614	42.6704	51.4405	54.1262	64.3932	52.9812	42.7184
20	I	38.3022	39.3936	39.6574	52.573	64.5323	62.466	34.4898	21.7146	28.9215	37.3839	53.2558	47.382	64.362	50.2677	43.3059
21.5	I	32.7947	31.7043	36.706	53.3549	53.6307	58.5487	33.3241	23.4879	16.7117	42.5142	49.884	43.4552	65.4393	55.2886	41.2994
23	I	30.4782	34.8064	39.0053	51.2571	54.5562	53.8725	34.4072	18.3117	21.8088	40.5514	44.6626	40.0656	57.9811	49.1157	36.9266
24.5	I	32.3256	31.3959	31.9974	52.9433	53.4441	55.0291	32.2354	16.4354	14.1533	38.1786	45.9335	44.6467	55.4211	50.6687	40.3749
26	I	27.6711	26.9704	28.8708	47.7734	50.8846	51.9909	33.5607	16.9894	19.591	37.0195	46.515	41.8154	54.7291	48.6387	41.1195
27.5	I	25.7709	28.1366	31.5035	46.1905	49.8596	52.3966	28.7248	15.6465	16.5451	34.0101	41.8611	40.5314	52.1689	44.7965	33.82
29	I	30.3496	30.3635	33.2806	44.9089	54.2653	47.404	27.6604	16.4439	15.3796	36.1673	42.843	37.0596	57.8564	46.5856	35.1802	WT			M327I = Syn006			G331R			S160C			T349M
0	J	101.759	105.003	107.219	105.807	105.51	103.705	98.1324	97.8947	102.256	116.511	92.6104	101.853	100.389	81.2234	102.579	Fit	#Ok		Fit	#Ok		Fit	#Ok		Fit	#Ok		Fit	#Ok
0.5	J	89.6586	98.7362	97.154	104.164	101.709	104.812	97.3784	98.781	102.719	106.366	84.2632	96.5989	109.464	80.6252	101.674	koff, min-1	0.0911405		koff, min-1	0.0587355		koff, min-1	0.148188		koff, min-1	0.0927919		koff, min-1	0.0454125
2	J	80.9144	87.0399	91.345	98.3189	98.7219	97.0413	79.315	81.1839	77.5075	98.8053	77.5267	87.4083	102.609	76.9008	94.3767	t1/2, min	7.60365		t1/2, min	11.7987		t1/2, min	4.67651		t1/2, min	7.46833		t1/2, min	15.2601
3.5	J	73.6221	79.3742	77.8819	100.494	93.6583	97.8307	65.2507	65.939	69.056	87.4315	68.1052	77.3021	95.4504	77.4994	89.7835	Plateau	24.4396		Plateau	35.397		Plateau	14.3988		Plateau	34.8792		Plateau	30.3026
5	J	71.3768	68.7226	71.4956	84.0002	83.1379	84.1443	56.4348	50.7822	54.1354	79.9576	63.7614	74.9037	93.2364	67.6435	78.9231	Top	100.199		Top	105.51		Top	101.965		Top	99.3684		Top	96.4744
6.5	J	64.4137	67.5061	66.0391	88.294	77.5444	83.5128	46.403	49.3376	46.7108	74.4927	61.3126	74.4797	93.0397	65.778	78.4091	Chart	#Ok		Chart	#Ok		Chart	#Ok		Chart	#Ok		Chart	#Ok
8	J	62.7179	61.2293	65.3153	71.5053	75.5131	75.5861	41.61	40.373	44.3157	72.0262	55.9069	65.7371	91.198	62.9857	76.6351
9.5	J	53.4404	58.252	53.8005	75.2066	78.1916	75.6636	31.5264	36.6498	32.3126	67.4884	55.8845	68.5654	89.6202	61.616	69.3704
11	J	49.6237	49.8787	51.4968	74.2133	75.2542	73.8819	29.008	30.575	33.0297	62.9084	45.1811	57.9575	82.5985	63.0274	69.7167
12.5	J	46.8218	49.958	51.2037	70.5398	70.5507	65.9808	28.2347	28.4109	23.9153	66.6073	48.0995	54.8016	77.7433	55.0689	65.1846
14	J	41.6648	48.1712	47.0761	63.7221	65.2558	65.71	29.8753	26.6474	30.2529	57.6832	45.1381	54.1857	80.48	55.4414	68.7291
15.5	J	46.6676	44.8628	43.8725	67.5299	66.8275	68.3955	26.8326	22.3775	23.054	60.1822	41.1792	53.7181	73.3511	51.4249	59.1852
17	J	40.2037	43.455	42.3862	59.838	63.0276	60.3883	19.3061	18.1366	21.3003	58.4938	41.104	52.1423	72.6154	52.9698	63.7078
18.5	J	40.8883	45.3698	43.6905	60.461	60.5399	63.0778	23.4282	21.7479	28.0165	56.8125	40.0938	51.689	67.324	43.8035	58.0405
20	J	34.0965	40.3479	38.7627	53.0398	55.3845	58.4906	21.7833	18.7408	25.0965	57.3404	38.3695	46.3263	65.4988	46.957	56.3941
21.5	J	30.6114	32.7735	34.5653	50.655	55.6018	52.3417	19.2698	14.6387	21.8566	46.1774	37.9849	46.0862	68.7416	44.1459	54.5264
23	J	31.8599	39.0873	36.0612	53.7232	53.4243	53.4867	21.6345	15.9968	24.187	53.3485	32.3524	45.1229	62.8087	47.5491	50.8585
24.5	J	29.047	30.9362	30.7324	53.7683	52.7932	55.2792	16.5497	9.38741	15.9512	43.6508	31.7404	39.997	59.8919	47.7972	49.8867
26	J	24.1247	32.7774	30.966	49.5461	46.3628	49.4115	12.0141	13.2917	16.2599	47.2485	35.4358	45.1343	63.9921	42.4133	47.5727
27.5	J	31.2143	27.7916	32.6942	45.1496	48.157	53.2494	16.2508	13.2885	14.2118	46.8199	31.888	39.569	57.6756	42.1698	47.4316
29	J	27.1685	30.5677	28.5823	46.4482	48.6347	52.2704	11.7125	12.1866	14.9212	45.8194	26.3667	30.4005	55.9709	41.6711	44.5699	WT			M327I = Syn006			G331R			S160C			T349M
0	K	94.8466	99.6317	101.535	100.676	102.865	99.9643	106.353	100.908	102.191	98.6673	111.333	89.8468	84.486	70.3185	117.969	Fit	#Ok		Fit	#Ok		Fit	#Ok		Fit	#Ok		Fit	#Ok
0.5	K	90.6059	89.7549	93.6651	99.7761	102.1	103.099	102.559	97.3863	94.5722	87.401	102.359	93.962	89.6759	75.0183	111.192	koff, min-1	0.0847774		koff, min-1	0.0633197		koff, min-1	0.170799		koff, min-1	0.0722586		koff, min-1	0.0422106
2	K	83.9106	82.3168	83.1297	95.7948	92.7869	94.1231	76.542	79.5639	71.0124	81.0487	86.6956	85.4726	80.6647	66.8577	104.299	t1/2, min	8.17435		t1/2, min	10.9445		t1/2, min	4.0574		t1/2, min	9.59055		t1/2, min	16.4177
3.5	K	70.7894	74.5063	79.6369	88.151	93.2059	88.8464	65.1015	62.355	62.4021	73.2716	86.5493	81.9058	82.6537	70.0475	99.6859	Plateau	20.0167		Plateau	36.0621		Plateau	15.1632		Plateau	32.493		Plateau	22.265
5	K	67.3728	66.9473	71.8802	77.3164	82.9638	83.4651	51.828	49.926	52.1084	70.4414	81.4438	73.3456	75.0629	63.9818	93.6	Top	95.7066		Top	101.952		Top	103.118		Top	96.3184		Top	91.8738
6.5	K	61.0702	65.6114	65.229	76.6966	79.4482	81.9075	41.2374	44.8402	37.2693	66.3007	83.3073	69.4051	76.3561	66.2857	92.9566	Chart	#Ok		Chart	#Ok		Chart	#Ok		Chart	#Ok		Chart	#Ok
8	K	58.5298	55.2976	59.2273	72.089	78.0967	74.7839	39.1471	39.7209	37.6347	64.8996	70.1269	66.4864	67.6157	59.9618	85.5843
9.5	K	52.1578	51.4582	50.8676	72.7204	70.6691	73.3932	30.6756	31.5369	33.0163	65.2757	65.8603	64.1934	69.9019	53.112	81.4221
11	K	51.3392	49.2373	53.3673	65.8263	72.3823	69.0871	31.0381	26.9013	29.0705	54.5246	72.2841	56.8892	68.224	53.6322	74.727
12.5	K	44.0637	47.8864	50.7479	67.7706	62.8934	64.9981	24.9939	32.8699	30.1175	51.3157	65.7122	58.3839	61.0815	50.5473	74.6448
14	K	40.6936	39.4534	45.5537	59.075	65.0679	63.533	23.1867	26.1063	23.6916	48.154	64.8611	53.9189	57.5126	52.3228	70.3758
15.5	K	45.1071	40.2179	44.2438	55.7519	64.1088	66.6329	33.5518	23.1617	20.9633	51.2392	64.9144	51.5379	60.585	46.5139	74.8014
17	K	36.651	39.3554	38.1947	56.3914	60.0491	60.6702	20.7511	17.6834	13.1395	47.2002	53.0532	53.1555	58.9061	42.88	68.6311
18.5	K	36.0203	37.8392	40.5081	60.1402	55.2298	63.2785	18.588	22.6106	25.972	49.6147	58.7148	45.7618	51.5849	41.1877	61.7051
20	K	35.8011	32.796	34.7155	54.7776	51.9732	57.0814	21.3532	16.6033	14.4325	44.4824	50.922	46.9807	53.4995	39.4321	62.3516
21.5	K	29.8274	26.4977	31.7509	46.703	59.2531	51.6672	18.222	20.4775	13.1144	44.2881	52.4806	49.5612	54.3842	43.5399	60.7782
23	K	30.0128	34.6155	31.0651	50.1245	51.5639	53.4346	17.9358	19.6365	9.48324	42.1801	54.9539	40.2393	50.1928	41.5937	51.847
24.5	K	31.3338	28.161	31.6131	52.2789	47.8231	51.3106	13.5178	10.0509	20.6201	36.0908	46.0247	39.0997	50.2777	40.0571	55.0506
26	K	24.1941	27.6025	29.2625	46.1645	46.8919	45.7501	16.1204	14.9055	18.7025	37.3073	41.8557	40.7825	45.7889	37.2225	51.3525
27.5	K	25.7618	27.887	30.3343	46.4145	48.9661	46.5527	13.7841	16.2127	14.907	35.1964	47.8182	38.2685	46.2899	33.6017	50.3212
29	K	26.9504	22.1784	24.673	45.5491	48.3902	46.4308	13.109	11.2954	15.9116	34.4934	47.0636	39.7742	44.699	34.5157	49.3998
0	L	100.728	102.091	102.034	105.331	103.925	106.521	99.6676	111.613	107.657	112.238	97.5904	90.4592	75.15	81.2527	92.0404	WT			M327I = Syn006			G331R			S160C			T349M
0.5	L	96.3447	97.1991	101.275	104.147	106.127	98.1694	100.314	110.192	104.959	97.3914	94.7031	98.2689	77.4197	85.9385	99.9047	Fit	#Ok		Fit	#Ok		Fit	#Ok		Fit	#Ok		Fit	#Ok
2	L	87.1797	87.028	93.3403	94.2755	95.3088	94.1722	79.5724	81.571	86.2602	85.668	86.8989	87.9555	71.3585	82.9524	80.6462	koff, min-1	0.0945296		koff, min-1	0.0548378		koff, min-1	0.199361		koff, min-1	0.0699644		koff, min-1	0.0558132
3.5	L	73.7075	78.4299	80.2146	93.1118	90.6826	91.0018	64.3105	71.5942	66.822	78.5656	82.8605	83.8279	79.5714	77.7026	86.041	t1/2, min	7.33104		t1/2, min	12.6373		t1/2, min	3.47611		t1/2, min	9.90504		t1/2, min	12.4164
5	L	69.8702	70.9126	79.4703	88.6981	87.9339	82.8442	52.718	61.7185	58.4422	75.3628	79.4848	80.118	67.7902	69.4627	77.0364	Plateau	26.374		Plateau	34.4389		Plateau	19.5793		Plateau	31.1846		Plateau	33.526
6.5	L	62.6283	68.5332	69.1708	80.1486	82.7708	89.2263	46.8578	49.5694	45.9781	72.3217	73.4905	75.7444	77.5129	73.0378	76.6732	Top	93.3623		Top	98.8068		Top	96.8658		Top	91.9782		Top	84.5478
8	L	60.4998	62.8055	64.0985	74.741	75.169	78.2401	40.4042	40.1674	46.4426	71.434	72.6538	67.9503	70.1251	65.3632	77.2643	Chart	#Ok		Chart	#Ok		Chart	#Ok		Chart	#Ok		Chart	#Ok
9.5	L	56.6204	56.6199	58.3139	76.9538	75.3401	73.1671	36.1983	36.789	36.561	62.0968	64.8654	65.6411	69.1758	61.1709	73.3461
11	L	51.7225	54.3195	60.132	71.2426	73.5174	71.9597	26.1862	36.3442	32.863	65.8112	60.6366	62.1885	59.8328	59.5826	65.9965
12.5	L	50.4192	53.5595	52.3233	73.8915	68.45	72.1827	21.964	34.1845	29.3994	58.2418	62.0036	61.5213	57.2962	56.6676	64.3163
14	L	44.7279	44.5221	52.3848	66.1553	67.8168	71.5794	19.8778	28.85	32.8961	57.3511	53.6839	59.165	56.1382	57.8617	59.1057
15.5	L	43.5303	44.7233	48.6935	65.7682	66.9614	66.9179	17.5785	30.6271	29.6677	49.3285	53.2421	54.7939	54.2911	59.5684	59.0261
17	L	38.3088	37.9669	44.604	61.0806	58.4635	64.6528	23.2344	29.6723	29.18	54.3333	52.7788	51.2455	56.4249	57.1435	58.6225
18.5	L	39.4322	38.8825	43.1276	63.0141	63.1703	62.0566	18.3178	22.1725	27.0075	47.4344	50.5736	46.8564	51.9406	48.8147	54.1233
20	L	38.2625	37.4387	40.9083	56.6887	54.6674	58.2472	17.366	23.7437	25.382	49.4328	53.1025	52.3339	49.233	47.7566	54.6939
21.5	L	34.4246	34.7141	38.6174	52.8361	55.8793	54.9162	18.6845	18.6588	18.8209	47.6345	48.4648	47.0265	52.1246	46.206	54.6014
23	L	35.2719	39.2185	40.1724	52.0047	50.85	54.7351	14.7283	20.9405	19.7575	46.6188	42.6372	42.3484	47.7233	45.331	48.7968
24.5	L	30.079	32.7241	36.0113	54.9495	48.415	55.6034	14.4477	21.5006	26.9277	43.8228	40.264	43.5661	47.3736	48.4203	48.2703
26	L	30.7944	31.2655	31.2532	47.3747	52.494	50.286	17.1827	16.1517	23.7239	39.5447	41.3659	43.1255	51.5814	45.5868	43.5685
27.5	L	33.6811	29.2953	33.2141	50.741	52.8063	50.3441	12.0835	19.0404	22.0914	38.2381	39.8147	43.3544	49.3649	43.2021	48.1125
29	L	30.3356	28.8469	31.1885	49.2059	47.7831	48.2656	14.0025	19.7192	23.3688	41.8098	37.7017	39.7799	39.5789	43.3504	49.2441

## Sheet: Summary and Method
WT			Syn006			G331R			S160C			T349M
	koff, min-1	t1/2, min		koff, min-1	t1/2, min		koff, min-1	t1/2, min		koff, min-1	t1/2, min		koff, min-1	t1/2, min
	0.091864	7.54376		0.0542033	12.7852		0.16883	4.10472		0.0847864	8.17348		0.0608357	11.3913
	0.0911405	7.60365		0.0587355	11.7987		0.148188	4.67651		0.0927919	7.46833		0.0454125	15.2601
	0.0847774	8.17435		0.0633197	10.9445		0.170799	4.0574		0.0722586	9.59055		0.0422106	16.4177
	0.0945296	7.33104		0.0548378	12.6373		0.199361	3.47611		0.0699644	9.90504		0.0558132	12.4164
Mean	0.0905779	7.6632	Mean	0.0577741	12.0414	Mean	0.171794	4.07869	Mean	0.0799503	8.78435	Mean	0.051068	13.8714
SD	0.00413247	0.360284	SD	0.00420519	0.85059	SD	0.0210315	0.490449	SD	0.0107576	1.15629	SD	0.00872473	2.35794
Assay Buffer: 50 mM Tris, pH 7.4, 50 mM NaCl, 0.01% TX100, 0.02% FA-free BSA, 5 mM DTT
2 nM HIS-Menin was pre-incubated with 1 nM anti-HIS-Tb for 30 min at room temperature, 5 uL dispensed into each well, final concentration 1 nM and 0.5 nM, respectively
0% bound control received 2.5 nL of 40 mM SNDX-5613 (10 uM final concentration), while the 100% bound control received 2.5 nL of DMSO, using the Echo 650 acoustic liquid handler
5 uL of FITC-MLL-4-43 was dispensed into each well according to the following final concentrations for each mutant
	WT - 2 nM
	Syn006/M327I - 2 nM
	G331R - 10 nM
	S160C - 2 nM
	T349M - 10 nM
The HTRF signal at 520/620 was measured periodically until the reaction reached equilibrium (approximately 45 min)
To initate dissociation, 2.5 nL of 40 mM SNDX-65133 (10 uM final) was added using the Echo
HTRF signal was measured every 90s for 20 reads
% Bound was calculated based on the 0% and 100% bound controls for each time point, and then the %bound values were plotted versus time and fit to a one-site exponential decay model
