# Supplementary material for: CRISPR base editor screening identifies spectrum of MEN1 mutations impacting menin inhibitors in clinical trials
Source: Nat Commun. 2026 May 9;17:6265. doi: 10.1038/s41467-026-72685-1 (PMC13377036; doi:10.1038/s41467-026-72685-1)
Supplement: Supplementary file 9 — Supplementary Data 7 [file 41467_2026_72685_MOESM9_ESM.zip]

Archive with 16 entries (16 files):
- WT-KO539_omit.map
- __MACOSX/._WT-KO539_omit.map
- WT-DS1594_omit.map
- __MACOSX/._WT-DS1594_omit.map
- WT-DSP5336_omit.map
- __MACOSX/._WT-DSP5336_omit.map
- WT-JNJ6617_omit.map
- __MACOSX/._WT-JNJ6617_omit.map
- Mut-JNJ6617_omit.map
- __MACOSX/._Mut-JNJ6617_omit.map
- Mut-KO539_omit.map
- __MACOSX/._Mut-KO539_omit.map
- Mut-DSP5336_omit.map
- __MACOSX/._Mut-DSP5336_omit.map
- Mut-DS1594_omit.map
- __MACOSX/._Mut-DS1594_omit.map
