# Supplementary material for: CRISPR base editor screening identifies spectrum of MEN1 mutations impacting menin inhibitors in clinical trials
Source: Nat Commun. 2026 May 9;17:6265. doi: 10.1038/s41467-026-72685-1 (PMC13377036; doi:10.1038/s41467-026-72685-1)
Supplement: Supplementary file 12 — Source Data [file 41467_2026_72685_MOESM12_ESM.xlsx]

## Sheet: Figure 1C
ANOVA summary
F	16.7
P value	<0.0001
P value summary	****
Significant diff. among means (P < 0.05)?	Yes
R squared	0.2622
Tukey's multiple comparisons test	Mean diff.	95.00% CI of diff.	Summary	Adjusted P Value	Test details	Mean 1	Mean 2	Mean diff.	SE of diff.	n1	n2	q	DF
DS-1594 vs. JNJ-6617	1.276	-3.175 to 5.728	ns	0.9334	DS-1594 vs. JNJ-6617	1.732	0.4559	1.276	1.616	8	10	1.117	188
DS-1594 vs. KO-539	0.1378	-4.223 to 4.499	ns	>0.9999	DS-1594 vs. KO-539	1.732	1.594	0.1378	1.583	8	11	0.1231	188
DS-1594 vs. SNDX-5613	-5.001	-8.404 to -1.598	***	0.0007	DS-1594 vs. SNDX-5613	1.732	6.733	-5.001	1.235	8	155	5.725	188
DS-1594 vs. DSP-5336	-5.969	-10.53 to -1.409	**	0.0036	DS-1594 vs. DSP-5336	1.732	7.701	-5.969	1.656	8	9	5.099	188
JNJ-6617 vs. KO-539	-1.138	-5.239 to 2.962	ns	0.9403	JNJ-6617 vs. KO-539	0.4559	1.594	-1.138	1.489	10	11	1.081	188
JNJ-6617 vs. SNDX-5613	-6.277	-9.339 to -3.215	****	<0.0001	JNJ-6617 vs. SNDX-5613	0.4559	6.733	-6.277	1.112	10	155	7.986	188
JNJ-6617 vs. DSP-5336	-7.245	-11.56 to -2.933	****	<0.0001	JNJ-6617 vs. DSP-5336	0.4559	7.701	-7.245	1.565	10	9	6.545	188
KO-539 vs. SNDX-5613	-5.139	-8.067 to -2.210	****	<0.0001	KO-539 vs. SNDX-5613	1.594	6.733	-5.139	1.063	11	155	6.836	188
KO-539 vs. DSP-5336	-6.107	-10.32 to -1.889	***	0.0009	KO-539 vs. DSP-5336	1.594	7.701	-6.107	1.531	11	9	5.639	188
SNDX-5613 vs. DSP-5336	-0.9679	-4.186 to 2.250	ns	0.9215	SNDX-5613 vs. DSP-5336	6.733	7.701	-0.9679	1.168	155	9	1.172	188
Data below show all data from indepenent experiments. Each point in the dot plot is an individual IC50 calculation based on an 8-point dose response curve in duplicate.
	DS-1594								JNJ-6617								DSP-5336								KO-539								SNDX-5613
Molecule Name	Menin-KMT2A-(4-43) Ki HTRF Assay: Run Date	Menin-KMT2A-(4-43) Ki HTRF Assay: Concentration (nM)	Menin-KMT2A-(4-43) Ki HTRF Assay: % inhibition (%)	Menin-KMT2A-(4-43) Ki HTRF Assay: IC50 (nM)	Experimental replicate #	Average IC50 (nM)			Molecule Name	Menin-KMT2A-(4-43) Ki HTRF Assay: Run Date	Menin-KMT2A-(4-43) Ki HTRF Assay: Concentration (nM)	Menin-KMT2A-(4-43) Ki HTRF Assay: % inhibition (%)	Menin-KMT2A-(4-43) Ki HTRF Assay: IC50 (nM)	Experimental replicate #	Average IC50 (nM)		Molecule Name	Menin-KMT2A-(4-43) Ki HTRF Assay: Run Date	Menin-KMT2A-(4-43) Ki HTRF Assay: Concentration (nM)	Menin-KMT2A-(4-43) Ki HTRF Assay: % inhibition (%)	Menin-KMT2A-(4-43) Ki HTRF Assay: IC50 (nM)	Experimental replicate #	Average IC50 (nM)		Molecule Name	Menin-KMT2A-(4-43) Ki HTRF Assay: Run Date	Menin-KMT2A-(4-43) Ki HTRF Assay: Concentration (nM)	Menin-KMT2A-(4-43) Ki HTRF Assay: % inhibition (%)	Menin-KMT2A-(4-43) Ki HTRF Assay: IC50 (nM)	Experimental replicate #	Average IC50 (nM)		Molecule Name	Menin-KMT2A-(4-43) Ki HTRF Assay: Run Date	Menin-KMT2A-(4-43) Ki HTRF Assay: Concentration (nM)	Menin-KMT2A-(4-43) Ki HTRF Assay: % inhibition (%)	Menin-KMT2A-(4-43) Ki HTRF Assay: IC50 (nM)	Experimental replicate #	Average IC50 (nM)
DS-1594	2023-02-07	320	98.5	2.74	8	1.73212			JNJ-6617	2023-11-27	320	100	0.479	10	0.4559		DSP-5336	2023-02-07	320	97.3	12.1	9	7.70111		KO-539	2023-11-27	320	99	2.13	11	1.59436		SNDX-5613	2023-11-27	320	97.7	9.19	155	6.73
DS-1594	2023-02-07	101.266	95.9	2.74	8				JNJ-6617	2023-11-27	101.266	99.9	0.479	10			DSP-5336	2023-02-07	101.266	79.8	12.1	9			KO-539	2023-11-27	101.266	94.8	2.13	11			SNDX-5613	2023-11-27	101.266	88.4	9.19	155
DS-1594	2023-02-07	32.0461	94.1	2.74	8				JNJ-6617	2023-11-27	32.0461	99.1	0.479	10			DSP-5336	2023-02-07	32.0461	62.9	12.1	9			KO-539	2023-11-27	32.0461	94.8	2.13	11			SNDX-5613	2023-11-27	32.0461	66.2	9.19	155
DS-1594	2023-02-07	10.1412	76.5	2.74	8				JNJ-6617	2023-11-27	10.1412	94.5	0.479	10			DSP-5336	2023-02-07	10.1412	34.5	12.1	9			KO-539	2023-11-27	10.1412	84.7	2.13	11			SNDX-5613	2023-11-27	10.1412	49.6	9.19	155
DS-1594	2023-02-07	3.20924	51.2	2.74	8				JNJ-6617	2023-11-27	3.20924	85	0.479	10			DSP-5336	2023-02-07	3.20924	23.4	12.1	9			KO-539	2023-11-27	3.20924	55.2	2.13	11			SNDX-5613	2023-11-27	3.20924	26	9.19	155
DS-1594	2023-02-07	1.01558	29.4	2.74	8				JNJ-6617	2023-11-27	1.01558	70.5	0.479	10			DSP-5336	2023-02-07	1.01558	20.5	12.1	9			KO-539	2023-11-27	1.01558	41.7	2.13	11			SNDX-5613	2023-11-27	1.01558	9.46	9.19	155
DS-1594	2023-02-07	0.321386	13.2	2.74	8				JNJ-6617	2023-11-27	0.321386	38.9	0.479	10			DSP-5336	2023-02-07	0.321386	-11.1	12.1	9			KO-539	2023-11-27	0.321386	2.97	2.13	11			SNDX-5613	2023-11-27	0.321386	-5.55	9.19	155
DS-1594	2023-02-07	0.101705	5.79	2.74	8				JNJ-6617	2023-11-27	0.101705	19.7	0.479	10			DSP-5336	2023-02-07	0.101705	-0.764	12.1	9			KO-539	2023-11-27	0.101705	5.2	2.13	11			SNDX-5613	2023-11-27	0.101705	4.41	9.19	155
DS-1594	2023-02-07	320	95.2	2.74	8				JNJ-6617	2023-11-27	320	99.8	0.479	10			DSP-5336	2023-02-07	320	101	12.1	9			KO-539	2023-11-27	320	96.9	2.13	11			SNDX-5613	2023-11-27	320	95.3	9.19	155
DS-1594	2023-02-07	101.266	100	2.74	8				JNJ-6617	2023-11-27	101.266	102	0.479	10			DSP-5336	2023-02-07	101.266	90.7	12.1	9			KO-539	2023-11-27	101.266	97.9	2.13	11			SNDX-5613	2023-11-27	101.266	87.3	9.19	155
DS-1594	2023-02-07	32.0461	99	2.74	8				JNJ-6617	2023-11-27	32.0461	98.4	0.479	10			DSP-5336	2023-02-07	32.0461	73	12.1	9			KO-539	2023-11-27	32.0461	95.8	2.13	11			SNDX-5613	2023-11-27	32.0461	71.6	9.19	155
DS-1594	2023-02-07	10.1412	76.1	2.74	8				JNJ-6617	2023-11-27	10.1412	93.3	0.479	10			DSP-5336	2023-02-07	10.1412	47.2	12.1	9			KO-539	2023-11-27	10.1412	80.9	2.13	11			SNDX-5613	2023-11-27	10.1412	55.8	9.19	155
DS-1594	2023-02-07	3.20924	59.3	2.74	8				JNJ-6617	2023-11-27	3.20924	84	0.479	10			DSP-5336	2023-02-07	3.20924	18.1	12.1	9			KO-539	2023-11-27	3.20924	62	2.13	11			SNDX-5613	2023-11-27	3.20924	30.4	9.19	155
DS-1594	2023-02-07	1.01558	20.2	2.74	8				JNJ-6617	2023-11-27	1.01558	72.6	0.479	10			DSP-5336	2023-02-07	1.01558	0.454	12.1	9			KO-539	2023-11-27	1.01558	32.3	2.13	11			SNDX-5613	2023-11-27	1.01558	14.3	9.19	155
DS-1594	2023-02-07	0.321386	-9.53	2.74	8				JNJ-6617	2023-11-27	0.321386	39	0.479	10			DSP-5336	2023-02-07	0.321386	-2.43	12.1	9			KO-539	2023-11-27	0.321386	14.5	2.13	11			SNDX-5613	2023-11-27	0.321386	2.61	9.19	155
DS-1594	2023-02-07	0.101705	1.45	2.74	8				JNJ-6617	2023-11-27	0.101705	20.5	0.479	10			DSP-5336	2023-02-07	0.101705	-4.67	12.1	9			KO-539	2023-11-27	0.101705	10.8	2.13	11			SNDX-5613	2023-11-27	0.101705	1.37	9.19	155
DS-1594	2022-10-11	320	103	2.14	7				JNJ-6617	2023-02-07	320	100	0.771	9			DSP-5336	2022-10-11	320	97	9.48	8			KO-539	2023-02-07	320	110	1.47	10			SNDX-5613	2023-10-20	320	97.5	8.99	154
DS-1594	2022-10-11	101.266	99.6	2.14	7				JNJ-6617	2023-02-07	101.266	106	0.771	9			DSP-5336	2022-10-11	101.266	93.4	9.48	8			KO-539	2023-02-07	101.266	107	1.47	10			SNDX-5613	2023-10-20	101.266	95.1	8.99	154
DS-1594	2022-10-11	32.0461	94.2	2.14	7				JNJ-6617	2023-02-07	32.0461	102	0.771	9			DSP-5336	2022-10-11	32.0461	87.4	9.48	8			KO-539	2023-02-07	32.0461	101	1.47	10			SNDX-5613	2023-10-20	32.0461	80.9	8.99	154
DS-1594	2022-10-11	10.1412	87.4	2.14	7				JNJ-6617	2023-02-07	10.1412	97.9	0.771	9			DSP-5336	2022-10-11	10.1412	60.2	9.48	8			KO-539	2023-02-07	10.1412	92.4	1.47	10			SNDX-5613	2023-10-20	10.1412	60.8	8.99	154
DS-1594	2022-10-11	3.20924	70.7	2.14	7				JNJ-6617	2023-02-07	3.20924	84.7	0.771	9			DSP-5336	2022-10-11	3.20924	24.5	9.48	8			KO-539	2023-02-07	3.20924	68.5	1.47	10			SNDX-5613	2023-10-20	3.20924	22.7	8.99	154
DS-1594	2022-10-11	1.01558	42.3	2.14	7				JNJ-6617	2023-02-07	1.01558	55.7	0.771	9			DSP-5336	2022-10-11	1.01558	22.2	9.48	8			KO-539	2023-02-07	1.01558	43.4	1.47	10			SNDX-5613	2023-10-20	1.01558	13.9	8.99	154
DS-1594	2022-10-11	0.321386	28	2.14	7				JNJ-6617	2023-02-07	0.321386	27.4	0.771	9			DSP-5336	2022-10-11	0.321386	16.5	9.48	8			KO-539	2023-02-07	0.321386	9.87	1.47	10			SNDX-5613	2023-10-20	0.321386	-3.81	8.99	154
DS-1594	2022-10-11	0.101705	20.4	2.14	7				JNJ-6617	2023-02-07	0.101705	4.4	0.771	9			DSP-5336	2022-10-11	0.101705	23.9	9.48	8			KO-539	2023-02-07	0.101705	-8.24	1.47	10			SNDX-5613	2023-10-20	0.101705	3.08	8.99	154
DS-1594	2022-10-11	320	102	2.14	7				JNJ-6617	2023-02-07	320	100	0.771	9			DSP-5336	2022-10-11	320	99.6	9.48	8			KO-539	2023-02-07	320	97.4	1.47	10			SNDX-5613	2023-10-20	320	96.6	8.99	154
DS-1594	2022-10-11	101.266	0.911	2.14	7				JNJ-6617	2023-02-07	101.266	105	0.771	9			DSP-5336	2022-10-11	101.266	93.3	9.48	8			KO-539	2023-02-07	101.266	100	1.47	10			SNDX-5613	2023-10-20	101.266	91.9	8.99	154
DS-1594	2022-10-11	32.0461	97.1	2.14	7				JNJ-6617	2023-02-07	32.0461	103	0.771	9			DSP-5336	2022-10-11	32.0461	78.2	9.48	8			KO-539	2023-02-07	32.0461	101	1.47	10			SNDX-5613	2023-10-20	32.0461	77.2	8.99	154
DS-1594	2022-10-11	10.1412	-23.6	2.14	7				JNJ-6617	2023-02-07	10.1412	103	0.771	9			DSP-5336	2022-10-11	10.1412	60	9.48	8			KO-539	2023-02-07	10.1412	98	1.47	10			SNDX-5613	2023-10-20	10.1412	54.1	8.99	154
DS-1594	2022-10-11	3.20924	57.5	2.14	7				JNJ-6617	2023-02-07	3.20924	85	0.771	9			DSP-5336	2022-10-11	3.20924	31	9.48	8			KO-539	2023-02-07	3.20924	61.5	1.47	10			SNDX-5613	2023-10-20	3.20924	21.2	8.99	154
DS-1594	2022-10-11	1.01558	46.5	2.14	7				JNJ-6617	2023-02-07	1.01558	64.3	0.771	9			DSP-5336	2022-10-11	1.01558	23.1	9.48	8			KO-539	2023-02-07	1.01558	34.2	1.47	10			SNDX-5613	2023-10-20	1.01558	4.29	8.99	154
DS-1594	2022-10-11	0.321386	20.8	2.14	7				JNJ-6617	2023-02-07	0.321386	31.6	0.771	9			DSP-5336	2022-10-11	0.321386	8.11	9.48	8			KO-539	2023-02-07	0.321386	16	1.47	10			SNDX-5613	2023-10-20	0.321386	9.6	8.99	154
DS-1594	2022-10-11	0.101705	17.4	2.14	7				JNJ-6617	2023-02-07	0.101705	16.6	0.771	9			DSP-5336	2022-10-11	0.101705	1.12	9.48	8			KO-539	2023-02-07	0.101705	5.72	1.47	10			SNDX-5613	2023-10-20	0.101705	3.31	8.99	154
DS-1594	2022-09-20	320	100	1.78	6				JNJ-6617	2022-10-11	320	105	0.576	8			DSP-5336	2022-09-20	320	99.3	5.54	7			KO-539	2022-10-11	320	105	1.92	9			SNDX-5613	2023-10-16	320	96.1	9.86	153
DS-1594	2022-09-20	101.266	97.3	1.78	6				JNJ-6617	2022-10-11	101.266	106	0.576	8			DSP-5336	2022-09-20	101.266	94.8	5.54	7			KO-539	2022-10-11	101.266	103	1.92	9			SNDX-5613	2023-10-16	101.266	93.1	9.86	153
DS-1594	2022-09-20	32.0461	102	1.78	6				JNJ-6617	2022-10-11	32.0461	102	0.576	8			DSP-5336	2022-09-20	32.0461	82	5.54	7			KO-539	2022-10-11	32.0461	101	1.92	9			SNDX-5613	2023-10-16	32.0461	70.1	9.86	153
DS-1594	2022-09-20	10.1412	91.9	1.78	6				JNJ-6617	2022-10-11	10.1412	100	0.576	8			DSP-5336	2022-09-20	10.1412	63.1	5.54	7			KO-539	2022-10-11	10.1412	90	1.92	9			SNDX-5613	2023-10-16	10.1412	46.9	9.86	153
DS-1594	2022-09-20	3.20924	75.9	1.78	6				JNJ-6617	2022-10-11	3.20924	90.1	0.576	8			DSP-5336	2022-09-20	3.20924	29.4	5.54	7			KO-539	2022-10-11	3.20924	68.7	1.92	9			SNDX-5613	2023-10-16	3.20924	23.8	9.86	153
DS-1594	2022-09-20	1.01558	43.3	1.78	6				JNJ-6617	2022-10-11	1.01558	69.6	0.576	8			DSP-5336	2022-09-20	1.01558	16.1	5.54	7			KO-539	2022-10-11	1.01558	41.5	1.92	9			SNDX-5613	2023-10-16	1.01558	13.3	9.86	153
DS-1594	2022-09-20	0.321386	29.6	1.78	6				JNJ-6617	2022-10-11	0.321386	42.8	0.576	8			DSP-5336	2022-09-20	0.321386	10.7	5.54	7			KO-539	2022-10-11	0.321386	15.4	1.92	9			SNDX-5613	2023-10-16	0.321386	5.64	9.86	153
DS-1594	2022-09-20	0.101705	17.7	1.78	6				JNJ-6617	2022-10-11	0.101705	26.8	0.576	8			DSP-5336	2022-09-20	0.101705	-19.2	5.54	7			KO-539	2022-10-11	0.101705	4.63	1.92	9			SNDX-5613	2023-10-16	0.101705	-12.4	9.86	153
DS-1594	2022-09-20	320	103	1.78	6				JNJ-6617	2022-10-11	320	106	0.576	8			DSP-5336	2022-09-20	320	97.2	5.54	7			KO-539	2022-10-11	320	104	1.92	9			SNDX-5613	2023-10-16	320	96.3	9.86	153
DS-1594	2022-09-20	101.266	103	1.78	6				JNJ-6617	2022-10-11	101.266	107	0.576	8			DSP-5336	2022-09-20	101.266	94.5	5.54	7			KO-539	2022-10-11	101.266	103	1.92	9			SNDX-5613	2023-10-16	101.266	89.8	9.86	153
DS-1594	2022-09-20	32.0461	100	1.78	6				JNJ-6617	2022-10-11	32.0461	102	0.576	8			DSP-5336	2022-09-20	32.0461	67.4	5.54	7			KO-539	2022-10-11	32.0461	99.7	1.92	9			SNDX-5613	2023-10-16	32.0461	78.6	9.86	153
DS-1594	2022-09-20	10.1412	92.2	1.78	6				JNJ-6617	2022-10-11	10.1412	99.2	0.576	8			DSP-5336	2022-09-20	10.1412	44.7	5.54	7			KO-539	2022-10-11	10.1412	89.2	1.92	9			SNDX-5613	2023-10-16	10.1412	43.8	9.86	153
DS-1594	2022-09-20	3.20924	76.8	1.78	6				JNJ-6617	2022-10-11	3.20924	86.7	0.576	8			DSP-5336	2022-09-20	3.20924	35.9	5.54	7			KO-539	2022-10-11	3.20924	67	1.92	9			SNDX-5613	2023-10-16	3.20924	27.4	9.86	153
DS-1594	2022-09-20	1.01558	43.6	1.78	6				JNJ-6617	2022-10-11	1.01558	68.1	0.576	8			DSP-5336	2022-09-20	1.01558	20.5	5.54	7			KO-539	2022-10-11	1.01558	34.2	1.92	9			SNDX-5613	2023-10-16	1.01558	7.77	9.86	153
DS-1594	2022-09-20	0.321386	15.4	1.78	6				JNJ-6617	2022-10-11	0.321386	42	0.576	8			DSP-5336	2022-09-20	0.321386	2.39	5.54	7			KO-539	2022-10-11	0.321386	16.8	1.92	9			SNDX-5613	2023-10-16	0.321386	-18.2	9.86	153
DS-1594	2022-09-20	0.101705	23.5	1.78	6				JNJ-6617	2022-10-11	0.101705	15	0.576	8			DSP-5336	2022-09-20	0.101705	0.23	5.54	7			KO-539	2022-10-11	0.101705	16.8	1.92	9			SNDX-5613	2023-10-16	0.101705	13.7	9.86	153
DS-1594	2022-09-13	320	103	1.84	5				JNJ-6617	2022-09-20	320	105	0.294	7			DSP-5336	2022-09-13	320	103	3.69	6			KO-539	2022-09-20	320	105	1.34	8			SNDX-5613	2023-10-09	320	102	3.93	152
DS-1594	2022-09-13	101.266	102	1.84	5				JNJ-6617	2022-09-20	101.266	104	0.294	7			DSP-5336	2022-09-13	101.266	97.1	3.69	6			KO-539	2022-09-20	101.266	101	1.34	8			SNDX-5613	2023-10-09	101.266	92.8	3.93	152
DS-1594	2022-09-13	32.0461	97.7	1.84	5				JNJ-6617	2022-09-20	32.0461	108	0.294	7			DSP-5336	2022-09-13	32.0461	85.9	3.69	6			KO-539	2022-09-20	32.0461	100	1.34	8			SNDX-5613	2023-10-09	32.0461	74.4	3.93	152
DS-1594	2022-09-13	10.1412	86.4	1.84	5				JNJ-6617	2022-09-20	10.1412	105	0.294	7			DSP-5336	2022-09-13	10.1412	62.3	3.69	6			KO-539	2022-09-20	10.1412	96.4	1.34	8			SNDX-5613	2023-10-09	10.1412	58	3.93	152
DS-1594	2022-09-13	3.20924	67.4	1.84	5				JNJ-6617	2022-09-20	3.20924	91.9	0.294	7			DSP-5336	2022-09-13	3.20924	52.6	3.69	6			KO-539	2022-09-20	3.20924	74.2	1.34	8			SNDX-5613	2023-10-09	3.20924	32	3.93	152
DS-1594	2022-09-13	1.01558	35.9	1.84	5				JNJ-6617	2022-09-20	1.01558	75.3	0.294	7			DSP-5336	2022-09-13	1.01558	19.2	3.69	6			KO-539	2022-09-20	1.01558	44.7	1.34	8			SNDX-5613	2023-10-09	1.01558	29	3.93	152
DS-1594	2022-09-13	0.321386	4.6	1.84	5				JNJ-6617	2022-09-20	0.321386	56.6	0.294	7			DSP-5336	2022-09-13	0.321386	1.89	3.69	6			KO-539	2022-09-20	0.321386	12.9	1.34	8			SNDX-5613	2023-10-09	0.321386	16.6	3.93	152
DS-1594	2022-09-13	0.101705	-7.88	1.84	5				JNJ-6617	2022-09-20	0.101705	19.7	0.294	7			DSP-5336	2022-09-13	0.101705	8.03	3.69	6			KO-539	2022-09-20	0.101705	3.72	1.34	8			SNDX-5613	2023-10-09	0.101705	0.261	3.93	152
DS-1594	2022-09-13	320	103	1.84	5				JNJ-6617	2022-09-20	320	103	0.294	7			DSP-5336	2022-09-13	320	101	3.69	6			KO-539	2022-09-20	320	104	1.34	8			SNDX-5613	2023-10-09	320	101	3.93	152
DS-1594	2022-09-13	101.266	99.4	1.84	5				JNJ-6617	2022-09-20	101.266	105	0.294	7			DSP-5336	2022-09-13	101.266	97.1	3.69	6			KO-539	2022-09-20	101.266	103	1.34	8			SNDX-5613	2023-10-09	101.266	90.8	3.93	152
DS-1594	2022-09-13	32.0461	96.8	1.84	5				JNJ-6617	2022-09-20	32.0461	107	0.294	7			DSP-5336	2022-09-13	32.0461	81.1	3.69	6			KO-539	2022-09-20	32.0461	108	1.34	8			SNDX-5613	2023-10-09	32.0461	77.7	3.93	152
DS-1594	2022-09-13	10.1412	81.2	1.84	5				JNJ-6617	2022-09-20	10.1412	98.8	0.294	7			DSP-5336	2022-09-13	10.1412	66.2	3.69	6			KO-539	2022-09-20	10.1412	97.7	1.34	8			SNDX-5613	2023-10-09	10.1412	46.7	3.93	152
DS-1594	2022-09-13	3.20924	46	1.84	5				JNJ-6617	2022-09-20	3.20924	89.4	0.294	7			DSP-5336	2022-09-13	3.20924	51.7	3.69	6			KO-539	2022-09-20	3.20924	83.6	1.34	8			SNDX-5613	2023-10-09	3.20924	49.1	3.93	152
DS-1594	2022-09-13	1.01558	29.7	1.84	5				JNJ-6617	2022-09-20	1.01558	72.6	0.294	7			DSP-5336	2022-09-13	1.01558	25.8	3.69	6			KO-539	2022-09-20	1.01558	42.1	1.34	8			SNDX-5613	2023-10-09	1.01558	28.5	3.93	152
DS-1594	2022-09-13	0.321386	11.6	1.84	5				JNJ-6617	2022-09-20	0.321386	52.6	0.294	7			DSP-5336	2022-09-13	0.321386	16.5	3.69	6			KO-539	2022-09-20	0.321386	34.7	1.34	8			SNDX-5613	2023-10-09	0.321386	0.0203	3.93	152
DS-1594	2022-09-13	0.101705	-0.0588	1.84	5				JNJ-6617	2022-09-20	0.101705	27.6	0.294	7			DSP-5336	2022-09-13	0.101705	1.17	3.69	6			KO-539	2022-09-20	0.101705	12.2	1.34	8			SNDX-5613	2023-10-09	0.101705	-9.65	3.93	152
DS-1594	2022-09-06	320	101	1.35	4				JNJ-6617	2022-09-13	320	107	0.499	6			DSP-5336	2022-09-06	320	98	5.57	5			KO-539	2022-09-13	320	105	1.29	7			SNDX-5613	2023-10-09	320	99.1	3.93	152
DS-1594	2022-09-06	101.266	98.1	1.35	4				JNJ-6617	2022-09-13	101.266	107	0.499	6			DSP-5336	2022-09-06	101.266	92.3	5.57	5			KO-539	2022-09-13	101.266	105	1.29	7			SNDX-5613	2023-10-09	101.266	89.9	3.93	152
DS-1594	2022-09-06	32.0461	94	1.35	4				JNJ-6617	2022-09-13	32.0461	105	0.499	6			DSP-5336	2022-09-06	32.0461	82.1	5.57	5			KO-539	2022-09-13	32.0461	103	1.29	7			SNDX-5613	2023-10-09	32.0461	78.1	3.93	152
DS-1594	2022-09-06	10.1412	88.2	1.35	4				JNJ-6617	2022-09-13	10.1412	102	0.499	6			DSP-5336	2022-09-06	10.1412	57.5	5.57	5			KO-539	2022-09-13	10.1412	97.8	1.29	7			SNDX-5613	2023-10-09	10.1412	62.4	3.93	152
DS-1594	2022-09-06	3.20924	75.9	1.35	4				JNJ-6617	2022-09-13	3.20924	92.4	0.499	6			DSP-5336	2022-09-06	3.20924	37.8	5.57	5			KO-539	2022-09-13	3.20924	82.7	1.29	7			SNDX-5613	2023-10-09	3.20924	41.9	3.93	152
DS-1594	2022-09-06	1.01558	51.9	1.35	4				JNJ-6617	2022-09-13	1.01558	74.7	0.499	6			DSP-5336	2022-09-06	1.01558	28.2	5.57	5			KO-539	2022-09-13	1.01558	44	1.29	7			SNDX-5613	2023-10-09	1.01558	18.7	3.93	152
DS-1594	2022-09-06	0.321386	19.3	1.35	4				JNJ-6617	2022-09-13	0.321386	40.6	0.499	6			DSP-5336	2022-09-06	0.321386	10.5	5.57	5			KO-539	2022-09-13	0.321386	14.4	1.29	7			SNDX-5613	2023-10-09	0.321386	1.29	3.93	152
DS-1594	2022-09-06	0.101705	18.7	1.35	4				JNJ-6617	2022-09-13	0.101705	8.59	0.499	6			DSP-5336	2022-09-06	0.101705	-3.49	5.57	5			KO-539	2022-09-13	0.101705	11.1	1.29	7			SNDX-5613	2023-10-09	0.101705	-0.148	3.93	152
DS-1594	2022-09-06	320	101	1.35	4				JNJ-6617	2022-09-13	320	106	0.499	6			DSP-5336	2022-09-06	320	99.8	5.57	5			KO-539	2022-09-13	320	106	1.29	7			SNDX-5613	2023-10-09	320	98.4	3.93	152
DS-1594	2022-09-06	101.266	101	1.35	4				JNJ-6617	2022-09-13	101.266	107	0.499	6			DSP-5336	2022-09-06	101.266	94.6	5.57	5			KO-539	2022-09-13	101.266	105	1.29	7			SNDX-5613	2023-10-09	101.266	91.1	3.93	152
DS-1594	2022-09-06	32.0461	72.3	1.35	4				JNJ-6617	2022-09-13	32.0461	105	0.499	6			DSP-5336	2022-09-06	32.0461	83.3	5.57	5			KO-539	2022-09-13	32.0461	102	1.29	7			SNDX-5613	2023-10-09	32.0461	80.3	3.93	152
DS-1594	2022-09-06	10.1412	91.3	1.35	4				JNJ-6617	2022-09-13	10.1412	102	0.499	6			DSP-5336	2022-09-06	10.1412	62.2	5.57	5			KO-539	2022-09-13	10.1412	95.9	1.29	7			SNDX-5613	2023-10-09	10.1412	65.5	3.93	152
DS-1594	2022-09-06	3.20924	73.7	1.35	4				JNJ-6617	2022-09-13	3.20924	93.8	0.499	6			DSP-5336	2022-09-06	3.20924	32.9	5.57	5			KO-539	2022-09-13	3.20924	86.2	1.29	7			SNDX-5613	2023-10-09	3.20924	44.1	3.93	152
DS-1594	2022-09-06	1.01558	53.1	1.35	4				JNJ-6617	2022-09-13	1.01558	77	0.499	6			DSP-5336	2022-09-06	1.01558	20.3	5.57	5			KO-539	2022-09-13	1.01558	46.7	1.29	7			SNDX-5613	2023-10-09	1.01558	23.6	3.93	152
DS-1594	2022-09-06	0.321386	22.6	1.35	4				JNJ-6617	2022-09-13	0.321386	38.8	0.499	6			DSP-5336	2022-09-06	0.321386	1	5.57	5			KO-539	2022-09-13	0.321386	10.2	1.29	7			SNDX-5613	2023-10-09	0.321386	3.62	3.93	152
DS-1594	2022-09-06	0.101705	19.6	1.35	4				JNJ-6617	2022-09-13	0.101705	22.7	0.499	6			DSP-5336	2022-09-06	0.101705	5.73	5.57	5			KO-539	2022-09-13	0.101705	10.9	1.29	7			SNDX-5613	2023-10-09	0.101705	0.661	3.93	152
DS-1594	2022-05-24	320	102	2.76	3				JNJ-6617	2022-09-06	320	105	0.613	5			DSP-5336	2022-05-24	320	96.3	19.5	4			KO-539	2022-09-06	320	103	0.972	6			SNDX-5613	2023-10-04	320	99.3	8.8	151
DS-1594	2022-05-24	101.266	99.1	2.76	3				JNJ-6617	2022-09-06	101.266	103	0.613	5			DSP-5336	2022-05-24	101.266	84.7	19.5	4			KO-539	2022-09-06	101.266	102	0.972	6			SNDX-5613	2023-10-04	101.266	96	8.8	151
DS-1594	2022-05-24	32.0461	93.9	2.76	3				JNJ-6617	2022-09-06	32.0461	103	0.613	5			DSP-5336	2022-05-24	32.0461	63.4	19.5	4			KO-539	2022-09-06	32.0461	103	0.972	6			SNDX-5613	2023-10-04	32.0461	75.6	8.8	151
DS-1594	2022-05-24	10.1412	75.7	2.76	3				JNJ-6617	2022-09-06	10.1412	99	0.613	5			DSP-5336	2022-05-24	10.1412	38.8	19.5	4			KO-539	2022-09-06	10.1412	97.5	0.972	6			SNDX-5613	2023-10-04	10.1412	50.7	8.8	151
DS-1594	2022-05-24	3.20924	60.6	2.76	3				JNJ-6617	2022-09-06	3.20924	88	0.613	5			DSP-5336	2022-05-24	3.20924	12.7	19.5	4			KO-539	2022-09-06	3.20924	87.4	0.972	6			SNDX-5613	2023-10-04	3.20924	27.8	8.8	151
DS-1594	2022-05-24	1.01558	25.2	2.76	3				JNJ-6617	2022-09-06	1.01558	71.8	0.613	5			DSP-5336	2022-05-24	1.01558	-8.05	19.5	4			KO-539	2022-09-06	1.01558	59	0.972	6			SNDX-5613	2023-10-04	1.01558	26.4	8.8	151
DS-1594	2022-05-24	0.321386	20	2.76	3				JNJ-6617	2022-09-06	0.321386	42.6	0.613	5			DSP-5336	2022-05-24	0.321386	5.25	19.5	4			KO-539	2022-09-06	0.321386	35.9	0.972	6			SNDX-5613	2023-10-04	0.321386	14.9	8.8	151
DS-1594	2022-05-24	0.101705	14.7	2.76	3				JNJ-6617	2022-09-06	0.101705	27	0.613	5			DSP-5336	2022-05-24	0.101705	7.33	19.5	4			KO-539	2022-09-06	0.101705	18.6	0.972	6			SNDX-5613	2023-10-04	0.101705	7.82	8.8	151
DS-1594	2022-05-24	320	102	2.76	3				JNJ-6617	2022-09-06	320	103	0.613	5			DSP-5336	2022-05-24	320	97.5	19.5	4			KO-539	2022-09-06	320	102	0.972	6			SNDX-5613	2023-10-04	320	96.5	8.8	151
DS-1594	2022-05-24	101.266	98.1	2.76	3				JNJ-6617	2022-09-06	101.266	104	0.613	5			DSP-5336	2022-05-24	101.266	86.8	19.5	4			KO-539	2022-09-06	101.266	103	0.972	6			SNDX-5613	2023-10-04	101.266	99	8.8	151
DS-1594	2022-05-24	32.0461	93.4	2.76	3				JNJ-6617	2022-09-06	32.0461	102	0.613	5			DSP-5336	2022-05-24	32.0461	60.9	19.5	4			KO-539	2022-09-06	32.0461	102	0.972	6			SNDX-5613	2023-10-04	32.0461	76.7	8.8	151
DS-1594	2022-05-24	10.1412	85.6	2.76	3				JNJ-6617	2022-09-06	10.1412	98.6	0.613	5			DSP-5336	2022-05-24	10.1412	34.6	19.5	4			KO-539	2022-09-06	10.1412	99	0.972	6			SNDX-5613	2023-10-04	10.1412	56.3	8.8	151
DS-1594	2022-05-24	3.20924	62.1	2.76	3				JNJ-6617	2022-09-06	3.20924	89.9	0.613	5			DSP-5336	2022-05-24	3.20924	20	19.5	4			KO-539	2022-09-06	3.20924	91.5	0.972	6			SNDX-5613	2023-10-04	3.20924	33.9	8.8	151
DS-1594	2022-05-24	1.01558	35.4	2.76	3				JNJ-6617	2022-09-06	1.01558	76.5	0.613	5			DSP-5336	2022-05-24	1.01558	12.8	19.5	4			KO-539	2022-09-06	1.01558	47.5	0.972	6			SNDX-5613	2023-10-04	1.01558	24.9	8.8	151
DS-1594	2022-05-24	0.321386	7.21	2.76	3				JNJ-6617	2022-09-06	0.321386	43.3	0.613	5			DSP-5336	2022-05-24	0.321386	-2.61	19.5	4			KO-539	2022-09-06	0.321386	46.6	0.972	6			SNDX-5613	2023-10-04	0.321386	0.222	8.8	151
DS-1594	2022-05-24	0.101705	12.7	2.76	3				JNJ-6617	2022-09-06	0.101705	26.9	0.613	5			DSP-5336	2022-05-24	0.101705	8.1	19.5	4			KO-539	2022-09-06	0.101705	16.6	0.972	6			SNDX-5613	2023-10-04	0.101705	1.91	8.8	151
DS-1594	2022-03-14	32	96.5	0.541	2				JNJ-6617	2022-05-24	320	103	0.38	4			DSP-5336	2022-03-14	32	88.5	2.44	3			KO-539	2022-05-24	320	104	2.61	5			SNDX-5613	2023-09-25	320	98.6	10.5	150
DS-1594	2022-03-14	10.1266	92.7	0.541	2				JNJ-6617	2022-05-24	101.266	106	0.38	4			DSP-5336	2022-03-14	10.1266	72.6	2.44	3			KO-539	2022-05-24	101.266	100	2.61	5			SNDX-5613	2023-09-25	101.266	95.6	10.5	150
DS-1594	2022-03-14	3.20461	78.1	0.541	2				JNJ-6617	2022-05-24	32.0461	105	0.38	4			DSP-5336	2022-03-14	3.20461	58.2	2.44	3			KO-539	2022-05-24	32.0461	97.7	2.61	5			SNDX-5613	2023-09-25	32.0461	71.7	10.5	150
DS-1594	2022-03-14	1.01412	61.2	0.541	2				JNJ-6617	2022-05-24	10.1412	103	0.38	4			DSP-5336	2022-03-14	1.01412	45.3	2.44	3			KO-539	2022-05-24	10.1412	82.7	2.61	5			SNDX-5613	2023-09-25	10.1412	55.8	10.5	150
DS-1594	2022-03-14	0.320924	26.4	0.541	2				JNJ-6617	2022-05-24	3.20924	95.3	0.38	4			DSP-5336	2022-03-14	0.320924	16.3	2.44	3			KO-539	2022-05-24	3.20924	54.5	2.61	5			SNDX-5613	2023-09-25	3.20924	26.3	10.5	150
DS-1594	2022-03-14	0.101558	-9.33	0.541	2				JNJ-6617	2022-05-24	1.01558	79	0.38	4			DSP-5336	2022-03-14	0.101558	8.4	2.44	3			KO-539	2022-05-24	1.01558	25.4	2.61	5			SNDX-5613	2023-09-25	1.01558	17.4	10.5	150
DS-1594	2022-03-14	0.0321	-13.3	0.541	2				JNJ-6617	2022-05-24	0.321386	53.5	0.38	4			DSP-5336	2022-03-14	0.0321	2.69	2.44	3			KO-539	2022-05-24	0.321386	6.83	2.61	5			SNDX-5613	2023-09-25	0.321386	12	10.5	150
DS-1594	2022-03-14	0.0102	-21.3	0.541	2				JNJ-6617	2022-05-24	0.101705	23.9	0.38	4			DSP-5336	2022-03-14	0.0102	4.86	2.44	3			KO-539	2022-05-24	0.101705	4.13	2.61	5			SNDX-5613	2023-09-25	0.101705	0.65	10.5	150
DS-1594	2022-03-14	32	96	0.541	2				JNJ-6617	2022-05-24	320	107	0.38	4			DSP-5336	2022-03-14	32	89.4	2.44	3			KO-539	2022-05-24	320	105	2.61	5			SNDX-5613	2023-09-25	320	99.9	10.5	150
DS-1594	2022-03-14	10.1266	90.7	0.541	2				JNJ-6617	2022-05-24	101.266	105	0.38	4			DSP-5336	2022-03-14	10.1266	73.7	2.44	3			KO-539	2022-05-24	101.266	105	2.61	5			SNDX-5613	2023-09-25	101.266	93.4	10.5	150
DS-1594	2022-03-14	3.20461	79.6	0.541	2				JNJ-6617	2022-05-24	32.0461	104	0.38	4			DSP-5336	2022-03-14	3.20461	50.9	2.44	3			KO-539	2022-05-24	32.0461	97.2	2.61	5			SNDX-5613	2023-09-25	32.0461	77.1	10.5	150
DS-1594	2022-03-14	1.01412	48.8	0.541	2				JNJ-6617	2022-05-24	10.1412	103	0.38	4			DSP-5336	2022-03-14	1.01412	23.2	2.44	3			KO-539	2022-05-24	10.1412	84	2.61	5			SNDX-5613	2023-09-25	10.1412	47.3	10.5	150
DS-1594	2022-03-14	0.320924	34.2	0.541	2				JNJ-6617	2022-05-24	3.20924	97.4	0.38	4			DSP-5336	2022-03-14	0.320924	8.43	2.44	3			KO-539	2022-05-24	3.20924	61.5	2.61	5			SNDX-5613	2023-09-25	3.20924	30.8	10.5	150
DS-1594	2022-03-14	0.101558	-3.74	0.541	2				JNJ-6617	2022-05-24	1.01558	83.1	0.38	4			DSP-5336	2022-03-14	0.101558	2.95	2.44	3			KO-539	2022-05-24	1.01558	32.1	2.61	5			SNDX-5613	2023-09-25	1.01558	16.3	10.5	150
DS-1594	2022-03-14	0.0321	-3.53	0.541	2				JNJ-6617	2022-05-24	0.321386	51.6	0.38	4			DSP-5336	2022-03-14	0.0321	-9.63	2.44	3			KO-539	2022-05-24	0.321386	10.7	2.61	5			SNDX-5613	2023-09-25	0.321386	-2.52	10.5	150
DS-1594	2022-03-14	0.0102	-15.7	0.541	2				JNJ-6617	2022-05-24	0.101705	26.3	0.38	4			DSP-5336	2022-03-14	0.0102	1.16	2.44	3			KO-539	2022-05-24	0.101705	10.2	2.61	5			SNDX-5613	2023-09-25	0.101705	14.8	10.5	150
DS-1594	2022-03-07	32	100	0.706	1				JNJ-6617	2022-03-14	32	98.8	0.327	3			DSP-5336	2022-03-07	32	91.8	2.45	2			KO-539	2022-04-05	320	101	0.707	4			SNDX-5613	2023-09-17	320	101	6.24	149
DS-1594	2022-03-07	10.1266	90	0.706	1				JNJ-6617	2022-03-14	10.1266	98.8	0.327	3			DSP-5336	2022-03-07	10.1266	81.3	2.45	2			KO-539	2022-04-05	101.266	101	0.707	4			SNDX-5613	2023-09-17	101.266	96.5	6.24	149
DS-1594	2022-03-07	3.2046	82.6	0.706	1				JNJ-6617	2022-03-14	3.20461	91.7	0.327	3			DSP-5336	2022-03-07	3.2046	50.2	2.45	2			KO-539	2022-04-05	32.0461	97.8	0.707	4			SNDX-5613	2023-09-17	32.0461	82.9	6.24	149
DS-1594	2022-03-07	1.0141	65.5	0.706	1				JNJ-6617	2022-03-14	1.01412	78.2	0.327	3			DSP-5336	2022-03-07	1.0141	34.9	2.45	2			KO-539	2022-04-05	10.1412	97.4	0.707	4			SNDX-5613	2023-09-17	10.1412	59.5	6.24	149
DS-1594	2022-03-07	0.3209	33.9	0.706	1				JNJ-6617	2022-03-14	0.320924	50.1	0.327	3			DSP-5336	2022-03-07	0.3209	13.5	2.45	2			KO-539	2022-04-05	3.20924	85.5	0.707	4			SNDX-5613	2023-09-17	3.20924	32.5	6.24	149
DS-1594	2022-03-07	0.1016	11.9	0.706	1				JNJ-6617	2022-03-14	0.101558	23.6	0.327	3			DSP-5336	2022-03-07	0.1016	-0.12	2.45	2			KO-539	2022-04-05	1.01558	56	0.707	4			SNDX-5613	2023-09-17	1.01558	18.7	6.24	149
DS-1594	2022-03-07	0.0321	15	0.706	1				JNJ-6617	2022-03-14	0.0321	15	0.327	3			DSP-5336	2022-03-07	0.0321	-2.77	2.45	2			KO-539	2022-04-05	0.321386	26	0.707	4			SNDX-5613	2023-09-17	0.321386	3.16	6.24	149
DS-1594	2022-03-07	0.0102	-1.71	0.706	1				JNJ-6617	2022-03-14	0.0102	18.9	0.327	3			DSP-5336	2022-03-07	0.0102	2.33	2.45	2			KO-539	2022-04-05	0.101705	-3.2	0.707	4			SNDX-5613	2023-09-17	0.101705	0.959	6.24	149
DS-1594	2022-03-07	32	98	0.706	1				JNJ-6617	2022-03-14	32	100	0.327	3			DSP-5336	2022-03-07	32	95.3	2.45	2			KO-539	2022-04-05	320	101	0.707	4			SNDX-5613	2023-09-17	320	99.4	6.24	149
DS-1594	2022-03-07	10.1266	93.4	0.706	1				JNJ-6617	2022-03-14	10.1266	96.8	0.327	3			DSP-5336	2022-03-07	10.1266	70.8	2.45	2			KO-539	2022-04-05	101.266	101	0.707	4			SNDX-5613	2023-09-17	101.266	93.2	6.24	149
DS-1594	2022-03-07	3.2046	82	0.706	1				JNJ-6617	2022-03-14	3.20461	88.7	0.327	3			DSP-5336	2022-03-07	3.2046	51.3	2.45	2			KO-539	2022-04-05	32.0461	99	0.707	4			SNDX-5613	2023-09-17	32.0461	83.4	6.24	149
DS-1594	2022-03-07	1.0141	67.7	0.706	1				JNJ-6617	2022-03-14	1.01412	80.4	0.327	3			DSP-5336	2022-03-07	1.0141	32	2.45	2			KO-539	2022-04-05	10.1412	94.6	0.707	4			SNDX-5613	2023-09-17	10.1412	64	6.24	149
DS-1594	2022-03-07	0.3209	24.9	0.706	1				JNJ-6617	2022-03-14	0.320924	56.8	0.327	3			DSP-5336	2022-03-07	0.3209	17.5	2.45	2			KO-539	2022-04-05	3.20924	83	0.707	4			SNDX-5613	2023-09-17	3.20924	30.6	6.24	149
DS-1594	2022-03-07	0.1016	5.06	0.706	1				JNJ-6617	2022-03-14	0.101558	28.2	0.327	3			DSP-5336	2022-03-07	0.1016	15.1	2.45	2			KO-539	2022-04-05	1.01558	62.5	0.707	4			SNDX-5613	2023-09-17	1.01558	12.1	6.24	149
DS-1594	2022-03-07	0.0321	-1.6	0.706	1				JNJ-6617	2022-03-14	0.0321	10.9	0.327	3			DSP-5336	2022-03-07	0.0321	4.68	2.45	2			KO-539	2022-04-05	0.321386	29.7	0.707	4			SNDX-5613	2023-09-17	0.321386	6.58	6.24	149
DS-1594	2022-03-07	0.0102	14	0.706	1				JNJ-6617	2022-03-14	0.0102	-0.763	0.327	3			DSP-5336	2022-03-07	0.0102	-6.65	2.45	2			KO-539	2022-04-05	0.101705	19.2	0.707	4			SNDX-5613	2023-09-17	0.101705	-3.43	6.24	149
									JNJ-6617	2022-03-07	32	102	0.472	2			DSP-5336	2021-03-12	320	101	8.54	1			KO-539	2022-03-14	32	99.7	0.529	3			SNDX-5613	2023-09-11	320	99	12.5	148
									JNJ-6617	2022-03-07	10.1266	98.9	0.472	2			DSP-5336	2021-03-12	101.266	89.7	8.54	1			KO-539	2022-03-14	10.1266	97.3	0.529	3			SNDX-5613	2023-09-11	101.266	91.6	12.5	148
									JNJ-6617	2022-03-07	3.2046	85.9	0.472	2			DSP-5336	2021-03-12	32.0461	81.3	8.54	1			KO-539	2022-03-14	3.20461	89	0.529	3			SNDX-5613	2023-09-11	32.0461	78.5	12.5	148
									JNJ-6617	2022-03-07	1.0141	71.8	0.472	2			DSP-5336	2021-03-12	10.1412	63.1	8.54	1			KO-539	2022-03-14	1.01412	66.9	0.529	3			SNDX-5613	2023-09-11	10.1412	54.1	12.5	148
									JNJ-6617	2022-03-07	0.3209	41.6	0.472	2			DSP-5336	2021-03-12	3.20924	30.7	8.54	1			KO-539	2022-03-14	0.320924	34.8	0.529	3			SNDX-5613	2023-09-11	3.20924	36.2	12.5	148
									JNJ-6617	2022-03-07	0.1016	22.4	0.472	2			DSP-5336	2021-03-12	1.01558	22.5	8.54	1			KO-539	2022-03-14	0.101558	17.9	0.529	3			SNDX-5613	2023-09-11	1.01558	24.1	12.5	148
									JNJ-6617	2022-03-07	0.0321	2.14	0.472	2			DSP-5336	2021-03-12	0.321386	-1.7	8.54	1			KO-539	2022-03-14	0.0321	2.77	0.529	3			SNDX-5613	2023-09-11	0.321386	11.4	12.5	148
									JNJ-6617	2022-03-07	0.0102	-5.2	0.472	2			DSP-5336	2021-03-12	0.101705	12.7	8.54	1			KO-539	2022-03-14	0.0102	6.64	0.529	3			SNDX-5613	2023-09-11	0.101705	10.4	12.5	148
									JNJ-6617	2022-03-07	32	101	0.472	2			DSP-5336	2021-03-12	320	99.3	8.54	1			KO-539	2022-03-14	32	97.1	0.529	3			SNDX-5613	2023-09-11	320	97.4	12.5	148
									JNJ-6617	2022-03-07	10.1266	99.6	0.472	2			DSP-5336	2021-03-12	101.266	94.9	8.54	1			KO-539	2022-03-14	10.1266	97.1	0.529	3			SNDX-5613	2023-09-11	101.266	91.4	12.5	148
									JNJ-6617	2022-03-07	3.2046	89.2	0.472	2			DSP-5336	2021-03-12	32.0461	84.1	8.54	1			KO-539	2022-03-14	3.20461	89.1	0.529	3			SNDX-5613	2023-09-11	32.0461	70.5	12.5	148
									JNJ-6617	2022-03-07	1.0141	70.8	0.472	2			DSP-5336	2021-03-12	10.1412	59.4	8.54	1			KO-539	2022-03-14	1.01412	72.5	0.529	3			SNDX-5613	2023-09-11	10.1412	44.8	12.5	148
									JNJ-6617	2022-03-07	0.3209	38.6	0.472	2			DSP-5336	2021-03-12	3.20924	28.6	8.54	1			KO-539	2022-03-14	0.320924	37.5	0.529	3			SNDX-5613	2023-09-11	3.20924	26.8	12.5	148
									JNJ-6617	2022-03-07	0.1016	11.2	0.472	2			DSP-5336	2021-03-12	1.01558	28.8	8.54	1			KO-539	2022-03-14	0.101558	32.9	0.529	3			SNDX-5613	2023-09-11	1.01558	27.7	12.5	148
									JNJ-6617	2022-03-07	0.0321	4.38	0.472	2			DSP-5336	2021-03-12	0.321386	16.9	8.54	1			KO-539	2022-03-14	0.0321	1.81	0.529	3			SNDX-5613	2023-09-11	0.321386	8.11	12.5	148
									JNJ-6617	2022-03-07	0.0102	13.8	0.472	2			DSP-5336	2021-03-12	0.101705	13.9	8.54	1			KO-539	2022-03-14	0.0102	11.3	0.529	3			SNDX-5613	2023-09-11	0.101705	0.523	12.5	148
									JNJ-6617	2021-12-07	320	101	0.148	1											KO-539	2022-03-07	32	96.6	0.58	2			SNDX-5613	2023-09-11	320	96.3	12.5	148
									JNJ-6617	2021-12-07	101.266	102	0.148	1											KO-539	2022-03-07	10.1266	100	0.58	2			SNDX-5613	2023-09-11	101.266	89.4	12.5	148
									JNJ-6617	2021-12-07	32.0461	99.5	0.148	1											KO-539	2022-03-07	3.2046	86	0.58	2			SNDX-5613	2023-09-11	32.0461	70.5	12.5	148
									JNJ-6617	2021-12-07	10.1412	100	0.148	1											KO-539	2022-03-07	1.0141	53.2	0.58	2			SNDX-5613	2023-09-11	10.1412	35.7	12.5	148
									JNJ-6617	2021-12-07	3.20924	97.9	0.148	1											KO-539	2022-03-07	0.3209	36.5	0.58	2			SNDX-5613	2023-09-11	3.20924	21.1	12.5	148
									JNJ-6617	2021-12-07	1.01558	92.6	0.148	1											KO-539	2022-03-07	0.1016	17.4	0.58	2			SNDX-5613	2023-09-11	1.01558	17.7	12.5	148
									JNJ-6617	2021-12-07	0.321386	68.1	0.148	1											KO-539	2022-03-07	0.0321	-7.47	0.58	2			SNDX-5613	2023-09-11	0.321386	-1.12	12.5	148
									JNJ-6617	2021-12-07	0.101705	38.1	0.148	1											KO-539	2022-03-07	0.0102	-6.84	0.58	2			SNDX-5613	2023-09-11	0.101705	11.7	12.5	148
									JNJ-6617	2021-12-07	320	99.9	0.148	1											KO-539	2022-03-07	32	98.6	0.58	2			SNDX-5613	2023-09-11	320	99.2	12.5	148
									JNJ-6617	2021-12-07	101.266	100	0.148	1											KO-539	2022-03-07	10.1266	98.8	0.58	2			SNDX-5613	2023-09-11	101.266	90.6	12.5	148
									JNJ-6617	2021-12-07	32.0461	100	0.148	1											KO-539	2022-03-07	3.2046	84.9	0.58	2			SNDX-5613	2023-09-11	32.0461	71.5	12.5	148
									JNJ-6617	2021-12-07	10.1412	98.9	0.148	1											KO-539	2022-03-07	1.0141	63.3	0.58	2			SNDX-5613	2023-09-11	10.1412	51.1	12.5	148
									JNJ-6617	2021-12-07	3.20924	98.1	0.148	1											KO-539	2022-03-07	0.3209	25.1	0.58	2			SNDX-5613	2023-09-11	3.20924	25.9	12.5	148
									JNJ-6617	2021-12-07	1.01558	92.8	0.148	1											KO-539	2022-03-07	0.1016	9.96	0.58	2			SNDX-5613	2023-09-11	1.01558	14	12.5	148
									JNJ-6617	2021-12-07	0.321386	74.2	0.148	1											KO-539	2022-03-07	0.0321	-1.59	0.58	2			SNDX-5613	2023-09-11	0.321386	3.86	12.5	148
									JNJ-6617	2021-12-07	0.101705	40.1	0.148	1											KO-539	2022-03-07	0.0102	-2.61	0.58	2			SNDX-5613	2023-09-11	0.101705	8	12.5	148
																									KO-539	2021-02-17	320	101	3.99	1			SNDX-5613	2023-09-04	320	95.9	9.36	147
																									KO-539	2021-02-17	101.266	96.8	3.99	1			SNDX-5613	2023-09-04	101.266	95.8	9.36	147
																									KO-539	2021-02-17	32.0461	86.3	3.99	1			SNDX-5613	2023-09-04	32.0461	73.8	9.36	147
																									KO-539	2021-02-17	10.1412	73.3	3.99	1			SNDX-5613	2023-09-04	10.1412	49.8	9.36	147
																									KO-539	2021-02-17	3.20924	47	3.99	1			SNDX-5613	2023-09-04	3.20924	27.5	9.36	147
																									KO-539	2021-02-17	1.01558	15.3	3.99	1			SNDX-5613	2023-09-04	1.01558	-0.145	9.36	147
																									KO-539	2021-02-17	0.321386	9.13	3.99	1			SNDX-5613	2023-09-04	0.321386	-3.96	9.36	147
																									KO-539	2021-02-17	0.101705	6.17	3.99	1			SNDX-5613	2023-09-04	0.101705	-4.92	9.36	147
																									KO-539	2021-02-17	320	99.5	3.99	1			SNDX-5613	2023-09-04	320	102	9.36	147
																									KO-539	2021-02-17	101.266	97.2	3.99	1			SNDX-5613	2023-09-04	101.266	96.5	9.36	147
																									KO-539	2021-02-17	32.0461	87.6	3.99	1			SNDX-5613	2023-09-04	32.0461	77.7	9.36	147
																									KO-539	2021-02-17	10.1412	69.4	3.99	1			SNDX-5613	2023-09-04	10.1412	42.9	9.36	147
																									KO-539	2021-02-17	3.20924	42.2	3.99	1			SNDX-5613	2023-09-04	3.20924	28.8	9.36	147
																									KO-539	2021-02-17	1.01558	16.7	3.99	1			SNDX-5613	2023-09-04	1.01558	3.02	9.36	147
																									KO-539	2021-02-17	0.321386	-9.01	3.99	1			SNDX-5613	2023-09-04	0.321386	-9.01	9.36	147
																									KO-539	2021-02-17	0.101705	-1.92	3.99	1			SNDX-5613	2023-09-04	0.101705	8.03	9.36	147
																																	SNDX-5613	2023-08-28	320	99.3	5.86	146
																																	SNDX-5613	2023-08-28	101.266	91.9	5.86	146
																																	SNDX-5613	2023-08-28	32.0461	77.7	5.86	146
																																	SNDX-5613	2023-08-28	10.1412	61.3	5.86	146
																																	SNDX-5613	2023-08-28	3.20924	35.8	5.86	146
																																	SNDX-5613	2023-08-28	1.01558	13.4	5.86	146
																																	SNDX-5613	2023-08-28	0.321386	1.35	5.86	146
																																	SNDX-5613	2023-08-28	0.101705	3.73	5.86	146
																																	SNDX-5613	2023-08-28	320	98.8	5.86	146
																																	SNDX-5613	2023-08-28	101.266	92.4	5.86	146
																																	SNDX-5613	2023-08-28	32.0461	76.4	5.86	146
																																	SNDX-5613	2023-08-28	10.1412	60.1	5.86	146
																																	SNDX-5613	2023-08-28	3.20924	32.6	5.86	146
																																	SNDX-5613	2023-08-28	1.01558	17.5	5.86	146
																																	SNDX-5613	2023-08-28	0.321386	-3.53	5.86	146
																																	SNDX-5613	2023-08-28	0.101705	10.7	5.86	146
																																	SNDX-5613	2023-08-28	320	99.6	5.86	146
																																	SNDX-5613	2023-08-28	101.266	89.1	5.86	146
																																	SNDX-5613	2023-08-28	32.0461	78.3	5.86	146
																																	SNDX-5613	2023-08-28	10.1412	57.4	5.86	146
																																	SNDX-5613	2023-08-28	3.20924	37.1	5.86	146
																																	SNDX-5613	2023-08-28	1.01558	15.9	5.86	146
																																	SNDX-5613	2023-08-28	0.321386	-7.48	5.86	146
																																	SNDX-5613	2023-08-28	0.101705	-7.58	5.86	146
																																	SNDX-5613	2023-08-28	320	99.9	5.86	146
																																	SNDX-5613	2023-08-28	101.266	93.9	5.86	146
																																	SNDX-5613	2023-08-28	32.0461	81.4	5.86	146
																																	SNDX-5613	2023-08-28	10.1412	59.1	5.86	146
																																	SNDX-5613	2023-08-28	3.20924	33.5	5.86	146
																																	SNDX-5613	2023-08-28	1.01558	14.5	5.86	146
																																	SNDX-5613	2023-08-28	0.321386	2.86	5.86	146
																																	SNDX-5613	2023-08-28	0.101705	-5.18	5.86	146
																																	SNDX-5613	2023-08-22	320	99.1	9.22	145
																																	SNDX-5613	2023-08-22	101.266	92.1	9.22	145
																																	SNDX-5613	2023-08-22	32.0461	80.7	9.22	145
																																	SNDX-5613	2023-08-22	10.1412	48.3	9.22	145
																																	SNDX-5613	2023-08-22	3.20924	20.4	9.22	145
																																	SNDX-5613	2023-08-22	1.01558	20.1	9.22	145
																																	SNDX-5613	2023-08-22	0.321386	11.1	9.22	145
																																	SNDX-5613	2023-08-22	0.101705	-5.96	9.22	145
																																	SNDX-5613	2023-08-22	320	101	9.22	145
																																	SNDX-5613	2023-08-22	101.266	94	9.22	145
																																	SNDX-5613	2023-08-22	32.0461	73.2	9.22	145
																																	SNDX-5613	2023-08-22	10.1412	56.1	9.22	145
																																	SNDX-5613	2023-08-22	3.20924	33.4	9.22	145
																																	SNDX-5613	2023-08-22	1.01558	18	9.22	145
																																	SNDX-5613	2023-08-22	0.321386	2.01	9.22	145
																																	SNDX-5613	2023-08-22	0.101705	-2.79	9.22	145
																																	SNDX-5613	2023-08-22	320	97.5	9.22	145
																																	SNDX-5613	2023-08-22	101.266	95.7	9.22	145
																																	SNDX-5613	2023-08-22	32.0461	81.5	9.22	145
																																	SNDX-5613	2023-08-22	10.1412	61.9	9.22	145
																																	SNDX-5613	2023-08-22	3.20924	21.6	9.22	145
																																	SNDX-5613	2023-08-22	1.01558	17.3	9.22	145
																																	SNDX-5613	2023-08-22	0.321386	18.5	9.22	145
																																	SNDX-5613	2023-08-22	0.101705	11.1	9.22	145
																																	SNDX-5613	2023-08-22	320	99.8	9.22	145
																																	SNDX-5613	2023-08-22	101.266	91.6	9.22	145
																																	SNDX-5613	2023-08-22	32.0461	77.2	9.22	145
																																	SNDX-5613	2023-08-22	10.1412	56.5	9.22	145
																																	SNDX-5613	2023-08-22	3.20924	30	9.22	145
																																	SNDX-5613	2023-08-22	1.01558	16.8	9.22	145
																																	SNDX-5613	2023-08-22	0.321386	6.76	9.22	145
																																	SNDX-5613	2023-08-22	0.101705	8.53	9.22	145
																																	SNDX-5613	2023-08-14	320	102	8.96	144
																																	SNDX-5613	2023-08-14	101.266	90.4	8.96	144
																																	SNDX-5613	2023-08-14	32.0461	76.7	8.96	144
																																	SNDX-5613	2023-08-14	10.1412	62.1	8.96	144
																																	SNDX-5613	2023-08-14	3.20924	31.4	8.96	144
																																	SNDX-5613	2023-08-14	1.01558	9.85	8.96	144
																																	SNDX-5613	2023-08-14	0.321386	1.02	8.96	144
																																	SNDX-5613	2023-08-14	0.101705	4.81	8.96	144
																																	SNDX-5613	2023-08-14	320	98.1	8.96	144
																																	SNDX-5613	2023-08-14	101.266	91.4	8.96	144
																																	SNDX-5613	2023-08-14	32.0461	82.2	8.96	144
																																	SNDX-5613	2023-08-14	10.1412	52.2	8.96	144
																																	SNDX-5613	2023-08-14	3.20924	25.9	8.96	144
																																	SNDX-5613	2023-08-14	1.01558	7.72	8.96	144
																																	SNDX-5613	2023-08-14	0.321386	2.49	8.96	144
																																	SNDX-5613	2023-08-14	0.101705	9.31	8.96	144
																																	SNDX-5613	2023-08-14	320	98.8	8.96	144
																																	SNDX-5613	2023-08-14	101.266	90.5	8.96	144
																																	SNDX-5613	2023-08-14	32.0461	65	8.96	144
																																	SNDX-5613	2023-08-14	10.1412	50.9	8.96	144
																																	SNDX-5613	2023-08-14	3.20924	23.8	8.96	144
																																	SNDX-5613	2023-08-14	1.01558	6.31	8.96	144
																																	SNDX-5613	2023-08-14	0.321386	-3.98	8.96	144
																																	SNDX-5613	2023-08-14	0.101705	-0.153	8.96	144
																																	SNDX-5613	2023-08-14	320	100	8.96	144
																																	SNDX-5613	2023-08-14	101.266	92	8.96	144
																																	SNDX-5613	2023-08-14	32.0461	68.8	8.96	144
																																	SNDX-5613	2023-08-14	10.1412	57.5	8.96	144
																																	SNDX-5613	2023-08-14	3.20924	20.7	8.96	144
																																	SNDX-5613	2023-08-14	1.01558	3.17	8.96	144
																																	SNDX-5613	2023-08-14	0.321386	-1.95	8.96	144
																																	SNDX-5613	2023-08-14	0.101705	-2.38	8.96	144
																																	SNDX-5613	2023-08-08	320	99.6	8.62	143
																																	SNDX-5613	2023-08-08	101.266	92.6	8.62	143
																																	SNDX-5613	2023-08-08	32.0461	76.6	8.62	143
																																	SNDX-5613	2023-08-08	10.1412	50.9	8.62	143
																																	SNDX-5613	2023-08-08	3.20924	26.2	8.62	143
																																	SNDX-5613	2023-08-08	1.01558	18.5	8.62	143
																																	SNDX-5613	2023-08-08	0.321386	4.34	8.62	143
																																	SNDX-5613	2023-08-08	0.101705	-5.32	8.62	143
																																	SNDX-5613	2023-08-08	320	101	8.62	143
																																	SNDX-5613	2023-08-08	101.266	92.9	8.62	143
																																	SNDX-5613	2023-08-08	32.0461	76.2	8.62	143
																																	SNDX-5613	2023-08-08	10.1412	53.8	8.62	143
																																	SNDX-5613	2023-08-08	3.20924	25.3	8.62	143
																																	SNDX-5613	2023-08-08	1.01558	12.1	8.62	143
																																	SNDX-5613	2023-08-08	0.321386	2.71	8.62	143
																																	SNDX-5613	2023-08-08	0.101705	0.0853	8.62	143
																																	SNDX-5613	2023-08-01	320	97.1	7.6	142
																																	SNDX-5613	2023-08-01	101.266	91.9	7.6	142
																																	SNDX-5613	2023-08-01	32.0461	71.4	7.6	142
																																	SNDX-5613	2023-08-01	10.1412	52.9	7.6	142
																																	SNDX-5613	2023-08-01	3.20924	31.8	7.6	142
																																	SNDX-5613	2023-08-01	1.01558	11.3	7.6	142
																																	SNDX-5613	2023-08-01	0.321386	-0.143	7.6	142
																																	SNDX-5613	2023-08-01	0.101705	-0.309	7.6	142
																																	SNDX-5613	2023-08-01	320	98.9	7.6	142
																																	SNDX-5613	2023-08-01	101.266	90.9	7.6	142
																																	SNDX-5613	2023-08-01	32.0461	65.8	7.6	142
																																	SNDX-5613	2023-08-01	10.1412	49.9	7.6	142
																																	SNDX-5613	2023-08-01	3.20924	32.4	7.6	142
																																	SNDX-5613	2023-08-01	1.01558	11.7	7.6	142
																																	SNDX-5613	2023-08-01	0.321386	10.2	7.6	142
																																	SNDX-5613	2023-08-01	0.101705	-10.6	7.6	142
																																	SNDX-5613	2023-07-24	320	101	8.28	141
																																	SNDX-5613	2023-07-24	101.266	93.8	8.28	141
																																	SNDX-5613	2023-07-24	32.0461	74.7	8.28	141
																																	SNDX-5613	2023-07-24	10.1412	55.3	8.28	141
																																	SNDX-5613	2023-07-24	3.20924	33.8	8.28	141
																																	SNDX-5613	2023-07-24	1.01558	34.6	8.28	141
																																	SNDX-5613	2023-07-24	0.321386	8.85	8.28	141
																																	SNDX-5613	2023-07-24	0.101705	5.41	8.28	141
																																	SNDX-5613	2023-07-24	320	97.3	8.28	141
																																	SNDX-5613	2023-07-24	101.266	97.3	8.28	141
																																	SNDX-5613	2023-07-24	32.0461	75.8	8.28	141
																																	SNDX-5613	2023-07-24	10.1412	53.4	8.28	141
																																	SNDX-5613	2023-07-24	3.20924	26.5	8.28	141
																																	SNDX-5613	2023-07-24	1.01558	16.2	8.28	141
																																	SNDX-5613	2023-07-24	0.321386	10.2	8.28	141
																																	SNDX-5613	2023-07-24	0.101705	-2.23	8.28	141
																																	SNDX-5613	2023-07-17	320	98	8.26	140
																																	SNDX-5613	2023-07-17	101.266	90.3	8.26	140
																																	SNDX-5613	2023-07-17	32.0461	82.4	8.26	140
																																	SNDX-5613	2023-07-17	10.1412	54.5	8.26	140
																																	SNDX-5613	2023-07-17	3.2092	37.5	8.26	140
																																	SNDX-5613	2023-07-17	1.0156	18.9	8.26	140
																																	SNDX-5613	2023-07-17	0.3214	13.7	8.26	140
																																	SNDX-5613	2023-07-17	0.1017	0.155	8.26	140
																																	SNDX-5613	2023-07-17	320	103	8.26	140
																																	SNDX-5613	2023-07-17	101.266	99.9	8.26	140
																																	SNDX-5613	2023-07-17	32.0461	85	8.26	140
																																	SNDX-5613	2023-07-17	10.1412	61.2	8.26	140
																																	SNDX-5613	2023-07-17	3.2092	33.9	8.26	140
																																	SNDX-5613	2023-07-17	1.0156	22.1	8.26	140
																																	SNDX-5613	2023-07-17	0.3214	14.6	8.26	140
																																	SNDX-5613	2023-07-17	0.1017	15.6	8.26	140
																																	SNDX-5613	2023-07-17	320	99.4	8.26	140
																																	SNDX-5613	2023-07-17	101.266	93.8	8.26	140
																																	SNDX-5613	2023-07-17	32.0461	76.8	8.26	140
																																	SNDX-5613	2023-07-17	10.1412	62.9	8.26	140
																																	SNDX-5613	2023-07-17	3.2092	34.4	8.26	140
																																	SNDX-5613	2023-07-17	1.0156	13.3	8.26	140
																																	SNDX-5613	2023-07-17	0.3214	2.13	8.26	140
																																	SNDX-5613	2023-07-17	0.1017	14.1	8.26	140
																																	SNDX-5613	2023-07-17	320	95.3	8.26	140
																																	SNDX-5613	2023-07-17	101.266	91.7	8.26	140
																																	SNDX-5613	2023-07-17	32.0461	75.5	8.26	140
																																	SNDX-5613	2023-07-17	10.1412	59.9	8.26	140
																																	SNDX-5613	2023-07-17	3.2092	23.5	8.26	140
																																	SNDX-5613	2023-07-17	1.0156	4.03	8.26	140
																																	SNDX-5613	2023-07-17	0.3214	2.31	8.26	140
																																	SNDX-5613	2023-07-17	0.1017	8.47	8.26	140
																																	SNDX-5613	2023-07-11	320	98.9	10.1	139
																																	SNDX-5613	2023-07-11	101.266	89.2	10.1	139
																																	SNDX-5613	2023-07-11	32.0461	77.9	10.1	139
																																	SNDX-5613	2023-07-11	10.1412	55.9	10.1	139
																																	SNDX-5613	2023-07-11	3.20924	16.7	10.1	139
																																	SNDX-5613	2023-07-11	1.01558	27.1	10.1	139
																																	SNDX-5613	2023-07-11	0.321386	8.49	10.1	139
																																	SNDX-5613	2023-07-11	0.101705	20.8	10.1	139
																																	SNDX-5613	2023-07-11	320	102	10.1	139
																																	SNDX-5613	2023-07-11	101.266	94.1	10.1	139
																																	SNDX-5613	2023-07-11	32.0461	77.9	10.1	139
																																	SNDX-5613	2023-07-11	10.1412	56.6	10.1	139
																																	SNDX-5613	2023-07-11	3.20924	39	10.1	139
																																	SNDX-5613	2023-07-11	1.01558	14.8	10.1	139
																																	SNDX-5613	2023-07-11	0.321386	8.56	10.1	139
																																	SNDX-5613	2023-07-11	0.101705	1.41	10.1	139
																																	SNDX-5613	2023-07-04	320	99.4	8.32	138
																																	SNDX-5613	2023-07-04	101.266	91.4	8.32	138
																																	SNDX-5613	2023-07-04	32.0461	73.9	8.32	138
																																	SNDX-5613	2023-07-04	10.1412	50.7	8.32	138
																																	SNDX-5613	2023-07-04	3.20924	35.6	8.32	138
																																	SNDX-5613	2023-07-04	1.01558	9.06	8.32	138
																																	SNDX-5613	2023-07-04	0.321386	6.96	8.32	138
																																	SNDX-5613	2023-07-04	0.101705	-0.47	8.32	138
																																	SNDX-5613	2023-07-04	320	101	8.32	138
																																	SNDX-5613	2023-07-04	101.266	94.4	8.32	138
																																	SNDX-5613	2023-07-04	32.0461	75.7	8.32	138
																																	SNDX-5613	2023-07-04	10.1412	52.5	8.32	138
																																	SNDX-5613	2023-07-04	3.20924	32	8.32	138
																																	SNDX-5613	2023-07-04	1.01558	25	8.32	138
																																	SNDX-5613	2023-07-04	0.321386	12.6	8.32	138
																																	SNDX-5613	2023-07-04	0.101705	0.963	8.32	138
																																	SNDX-5613	2023-06-30	320	99.5	8.73	137
																																	SNDX-5613	2023-06-30	101.266	95.3	8.73	137
																																	SNDX-5613	2023-06-30	32.0461	79.3	8.73	137
																																	SNDX-5613	2023-06-30	10.1412	65	8.73	137
																																	SNDX-5613	2023-06-30	3.20924	24.9	8.73	137
																																	SNDX-5613	2023-06-30	1.01558	13	8.73	137
																																	SNDX-5613	2023-06-30	0.321386	11.7	8.73	137
																																	SNDX-5613	2023-06-30	0.101705	12.3	8.73	137
																																	SNDX-5613	2023-06-30	320	103	8.73	137
																																	SNDX-5613	2023-06-30	101.266	95.4	8.73	137
																																	SNDX-5613	2023-06-30	32.0461	82.9	8.73	137
																																	SNDX-5613	2023-06-30	10.1412	58.2	8.73	137
																																	SNDX-5613	2023-06-30	3.20924	30.4	8.73	137
																																	SNDX-5613	2023-06-30	1.01558	16.4	8.73	137
																																	SNDX-5613	2023-06-30	0.321386	7.56	8.73	137
																																	SNDX-5613	2023-06-30	0.101705	8.49	8.73	137
																																	SNDX-5613	2023-06-28	320	101	11.6	136
																																	SNDX-5613	2023-06-28	101.266	92	11.6	136
																																	SNDX-5613	2023-06-28	32.0461	74.4	11.6	136
																																	SNDX-5613	2023-06-28	10.1412	41.7	11.6	136
																																	SNDX-5613	2023-06-28	3.20924	13.7	11.6	136
																																	SNDX-5613	2023-06-28	1.01558	13.9	11.6	136
																																	SNDX-5613	2023-06-28	0.321386	5.48	11.6	136
																																	SNDX-5613	2023-06-28	0.101705	-5.57	11.6	136
																																	SNDX-5613	2023-06-28	320	95.9	11.6	136
																																	SNDX-5613	2023-06-28	101.266	93.5	11.6	136
																																	SNDX-5613	2023-06-28	32.0461	70.2	11.6	136
																																	SNDX-5613	2023-06-28	10.1412	46.5	11.6	136
																																	SNDX-5613	2023-06-28	3.20924	18.8	11.6	136
																																	SNDX-5613	2023-06-28	1.01558	13.5	11.6	136
																																	SNDX-5613	2023-06-28	0.321386	6.59	11.6	136
																																	SNDX-5613	2023-06-28	0.101705	-17.5	11.6	136
																																	SNDX-5613	2023-06-27	320	99.5	7.14	135
																																	SNDX-5613	2023-06-27	101.266	97.4	7.14	135
																																	SNDX-5613	2023-06-27	32.0461	78.7	7.14	135
																																	SNDX-5613	2023-06-27	10.1412	61.4	7.14	135
																																	SNDX-5613	2023-06-27	3.20924	23.6	7.14	135
																																	SNDX-5613	2023-06-27	1.01558	10.7	7.14	135
																																	SNDX-5613	2023-06-27	0.321386	14.3	7.14	135
																																	SNDX-5613	2023-06-27	0.101705	-1.19	7.14	135
																																	SNDX-5613	2023-06-27	320	102	7.14	135
																																	SNDX-5613	2023-06-27	101.266	95.9	7.14	135
																																	SNDX-5613	2023-06-27	32.0461	81.3	7.14	135
																																	SNDX-5613	2023-06-27	10.1412	69.6	7.14	135
																																	SNDX-5613	2023-06-27	3.20924	43.1	7.14	135
																																	SNDX-5613	2023-06-27	1.01558	19.1	7.14	135
																																	SNDX-5613	2023-06-27	0.321386	12	7.14	135
																																	SNDX-5613	2023-06-27	0.101705	13.7	7.14	135
																																	SNDX-5613	2023-06-19	320	100	7.72	134
																																	SNDX-5613	2023-06-19	101.266	95.9	7.72	134
																																	SNDX-5613	2023-06-19	32.0461	76.1	7.72	134
																																	SNDX-5613	2023-06-19	10.1412	57.4	7.72	134
																																	SNDX-5613	2023-06-19	3.20924	29.2	7.72	134
																																	SNDX-5613	2023-06-19	1.01558	14.2	7.72	134
																																	SNDX-5613	2023-06-19	0.321386	0.0616	7.72	134
																																	SNDX-5613	2023-06-19	0.101705	0.0726	7.72	134
																																	SNDX-5613	2023-06-19	320	100	7.72	134
																																	SNDX-5613	2023-06-19	101.266	94.8	7.72	134
																																	SNDX-5613	2023-06-19	32.0461	79.7	7.72	134
																																	SNDX-5613	2023-06-19	10.1412	46.9	7.72	134
																																	SNDX-5613	2023-06-19	3.20924	31.1	7.72	134
																																	SNDX-5613	2023-06-19	1.01558	22.3	7.72	134
																																	SNDX-5613	2023-06-19	0.321386	7.32	7.72	134
																																	SNDX-5613	2023-06-19	0.101705	-3.89	7.72	134
																																	SNDX-5613	2023-06-13	320	99.8	5.07	133
																																	SNDX-5613	2023-06-13	101.266	91.8	5.07	133
																																	SNDX-5613	2023-06-13	32.046	77.8	5.07	133
																																	SNDX-5613	2023-06-13	10.141	63.8	5.07	133
																																	SNDX-5613	2023-06-13	3.209	45.3	5.07	133
																																	SNDX-5613	2023-06-13	1.016	22.4	5.07	133
																																	SNDX-5613	2023-06-13	0.321	1.17	5.07	133
																																	SNDX-5613	2023-06-13	0.102	-0.897	5.07	133
																																	SNDX-5613	2023-06-13	320	97.4	5.07	133
																																	SNDX-5613	2023-06-13	101.266	91.6	5.07	133
																																	SNDX-5613	2023-06-13	32.046	78.2	5.07	133
																																	SNDX-5613	2023-06-13	10.141	59.6	5.07	133
																																	SNDX-5613	2023-06-13	3.209	36.3	5.07	133
																																	SNDX-5613	2023-06-13	1.016	20	5.07	133
																																	SNDX-5613	2023-06-13	0.321	2.75	5.07	133
																																	SNDX-5613	2023-06-13	0.102	9.94	5.07	133
																																	SNDX-5613	2023-06-05	320	66.1	10.9	132
																																	SNDX-5613	2023-06-05	101.266	87.6	10.9	132
																																	SNDX-5613	2023-06-05	32.0461	68.2	10.9	132
																																	SNDX-5613	2023-06-05	10.1412	55.7	10.9	132
																																	SNDX-5613	2023-06-05	3.20924	34.6	10.9	132
																																	SNDX-5613	2023-06-05	1.01558	7.93	10.9	132
																																	SNDX-5613	2023-06-05	0.321386	11.8	10.9	132
																																	SNDX-5613	2023-06-05	0.101705	-0.829	10.9	132
																																	SNDX-5613	2023-06-05	320	101	10.9	132
																																	SNDX-5613	2023-06-05	101.266	92	10.9	132
																																	SNDX-5613	2023-06-05	32.0461	70.5	10.9	132
																																	SNDX-5613	2023-06-05	10.1412	44.1	10.9	132
																																	SNDX-5613	2023-06-05	3.20924	15.9	10.9	132
																																	SNDX-5613	2023-06-05	1.01558	32.5	10.9	132
																																	SNDX-5613	2023-06-05	0.321386	-0.768	10.9	132
																																	SNDX-5613	2023-06-05	0.101705	4.53	10.9	132
																																	SNDX-5613	2023-06-02	320	96	5.11	131
																																	SNDX-5613	2023-06-02	101.266	92.2	5.11	131
																																	SNDX-5613	2023-06-02	32.0461	77.1	5.11	131
																																	SNDX-5613	2023-06-02	10.1412	60.7	5.11	131
																																	SNDX-5613	2023-06-02	3.20924	26.1	5.11	131
																																	SNDX-5613	2023-06-02	1.01558	0.939	5.11	131
																																	SNDX-5613	2023-06-02	0.321386	-17.6	5.11	131
																																	SNDX-5613	2023-06-02	0.101705	-31.2	5.11	131
																																	SNDX-5613	2023-06-02	320	101	5.11	131
																																	SNDX-5613	2023-06-02	101.266	93	5.11	131
																																	SNDX-5613	2023-06-02	32.0461	80.2	5.11	131
																																	SNDX-5613	2023-06-02	10.1412	52	5.11	131
																																	SNDX-5613	2023-06-02	3.20924	23.9	5.11	131
																																	SNDX-5613	2023-06-02	1.01558	3.72	5.11	131
																																	SNDX-5613	2023-06-02	0.321386	-0.54	5.11	131
																																	SNDX-5613	2023-06-02	0.101705	-11.9	5.11	131
																																	SNDX-5613	2023-05-29	320	102	6.57	130
																																	SNDX-5613	2023-05-29	101.266	94.8	6.57	130
																																	SNDX-5613	2023-05-29	32.0461	80	6.57	130
																																	SNDX-5613	2023-05-29	10.1412	52.2	6.57	130
																																	SNDX-5613	2023-05-29	3.20924	26.2	6.57	130
																																	SNDX-5613	2023-05-29	1.01558	22.7	6.57	130
																																	SNDX-5613	2023-05-29	0.321386	14.8	6.57	130
																																	SNDX-5613	2023-05-29	0.101705	-8.53	6.57	130
																																	SNDX-5613	2023-05-29	320	100	6.57	130
																																	SNDX-5613	2023-05-29	101.266	92.9	6.57	130
																																	SNDX-5613	2023-05-29	32.0461	76.6	6.57	130
																																	SNDX-5613	2023-05-29	10.1412	54.9	6.57	130
																																	SNDX-5613	2023-05-29	3.20924	40.7	6.57	130
																																	SNDX-5613	2023-05-29	1.01558	15.1	6.57	130
																																	SNDX-5613	2023-05-29	0.321386	-4.83	6.57	130
																																	SNDX-5613	2023-05-29	0.101705	2.35	6.57	130
																																	SNDX-5613	2023-05-23	320	100	9.82	129
																																	SNDX-5613	2023-05-23	101.266	94.1	9.82	129
																																	SNDX-5613	2023-05-23	32.0461	82.7	9.82	129
																																	SNDX-5613	2023-05-23	10.1412	55	9.82	129
																																	SNDX-5613	2023-05-23	3.20924	22	9.82	129
																																	SNDX-5613	2023-05-23	1.01558	11.1	9.82	129
																																	SNDX-5613	2023-05-23	0.321386	7.24	9.82	129
																																	SNDX-5613	2023-05-23	0.101705	-2.76	9.82	129
																																	SNDX-5613	2023-05-23	320	98.2	9.82	129
																																	SNDX-5613	2023-05-23	101.266	91.6	9.82	129
																																	SNDX-5613	2023-05-23	32.0461	80.9	9.82	129
																																	SNDX-5613	2023-05-23	10.1412	52.9	9.82	129
																																	SNDX-5613	2023-05-23	3.20924	27.7	9.82	129
																																	SNDX-5613	2023-05-23	1.01558	11.5	9.82	129
																																	SNDX-5613	2023-05-23	0.321386	11.6	9.82	129
																																	SNDX-5613	2023-05-23	0.101705	11.6	9.82	129
																																	SNDX-5613	2023-05-15	320	106	7.78	128
																																	SNDX-5613	2023-05-15	101.266	100	7.78	128
																																	SNDX-5613	2023-05-15	32.0461	74.7	7.78	128
																																	SNDX-5613	2023-05-15	10.1412	56.3	7.78	128
																																	SNDX-5613	2023-05-15	3.20924	27.7	7.78	128
																																	SNDX-5613	2023-05-15	1.01558	9.7	7.78	128
																																	SNDX-5613	2023-05-15	0.321386	4.29	7.78	128
																																	SNDX-5613	2023-05-15	0.101705	2.63	7.78	128
																																	SNDX-5613	2023-05-15	320	93.9	7.78	128
																																	SNDX-5613	2023-05-15	101.266	99.4	7.78	128
																																	SNDX-5613	2023-05-15	32.0461	76.9	7.78	128
																																	SNDX-5613	2023-05-15	10.1412	51.3	7.78	128
																																	SNDX-5613	2023-05-15	3.20924	38.7	7.78	128
																																	SNDX-5613	2023-05-15	1.01558	-0.265	7.78	128
																																	SNDX-5613	2023-05-15	0.321386	4.41	7.78	128
																																	SNDX-5613	2023-05-15	0.101705	-4.51	7.78	128
																																	SNDX-5613	2023-05-08	320	102	8.8	127
																																	SNDX-5613	2023-05-08	101.266	97.2	8.8	127
																																	SNDX-5613	2023-05-08	32.0461	81.2	8.8	127
																																	SNDX-5613	2023-05-08	10.1412	49.9	8.8	127
																																	SNDX-5613	2023-05-08	3.20924	40	8.8	127
																																	SNDX-5613	2023-05-08	1.01558	-3.37	8.8	127
																																	SNDX-5613	2023-05-08	0.321386	21.5	8.8	127
																																	SNDX-5613	2023-05-08	0.101705	2.31	8.8	127
																																	SNDX-5613	2023-05-08	320	94.7	8.8	127
																																	SNDX-5613	2023-05-08	101.266	91.5	8.8	127
																																	SNDX-5613	2023-05-08	32.0461	74	8.8	127
																																	SNDX-5613	2023-05-08	10.1412	50.3	8.8	127
																																	SNDX-5613	2023-05-08	3.20924	32.9	8.8	127
																																	SNDX-5613	2023-05-08	1.01558	17.3	8.8	127
																																	SNDX-5613	2023-05-08	0.321386	-4.1	8.8	127
																																	SNDX-5613	2023-05-08	0.101705	4.6	8.8	127
																																	SNDX-5613	2023-05-01	320	97.8	8.45	126
																																	SNDX-5613	2023-05-01	101.266	100	8.45	126
																																	SNDX-5613	2023-05-01	32.0461	79.6	8.45	126
																																	SNDX-5613	2023-05-01	10.1412	55.5	8.45	126
																																	SNDX-5613	2023-05-01	3.20924	45.2	8.45	126
																																	SNDX-5613	2023-05-01	1.01558	26.2	8.45	126
																																	SNDX-5613	2023-05-01	0.321386	10.3	8.45	126
																																	SNDX-5613	2023-05-01	0.101705	19.8	8.45	126
																																	SNDX-5613	2023-05-01	320	109	8.45	126
																																	SNDX-5613	2023-05-01	101.266	99.9	8.45	126
																																	SNDX-5613	2023-05-01	32.0461	82.2	8.45	126
																																	SNDX-5613	2023-05-01	10.1412	52.9	8.45	126
																																	SNDX-5613	2023-05-01	3.20924	37.4	8.45	126
																																	SNDX-5613	2023-05-01	1.01558	2.69	8.45	126
																																	SNDX-5613	2023-05-01	0.321386	8.78	8.45	126
																																	SNDX-5613	2023-05-01	0.101705	7.52	8.45	126
																																	SNDX-5613	2023-04-24	320	96.9	12.8	125
																																	SNDX-5613	2023-04-24	101.266	95.7	12.8	125
																																	SNDX-5613	2023-04-24	32.0461	78.3	12.8	125
																																	SNDX-5613	2023-04-24	10.1412	49.9	12.8	125
																																	SNDX-5613	2023-04-24	3.20924	30.8	12.8	125
																																	SNDX-5613	2023-04-24	1.01558	9.75	12.8	125
																																	SNDX-5613	2023-04-24	0.321386	15	12.8	125
																																	SNDX-5613	2023-04-24	0.101705	9.03	12.8	125
																																	SNDX-5613	2023-04-24	320	101	12.8	125
																																	SNDX-5613	2023-04-24	101.266	94.8	12.8	125
																																	SNDX-5613	2023-04-24	32.0461	76.7	12.8	125
																																	SNDX-5613	2023-04-24	10.1412	41	12.8	125
																																	SNDX-5613	2023-04-24	3.20924	23	12.8	125
																																	SNDX-5613	2023-04-24	1.01558	21	12.8	125
																																	SNDX-5613	2023-04-24	0.321386	10.5	12.8	125
																																	SNDX-5613	2023-04-24	0.101705	0.616	12.8	125
																																	SNDX-5613	2023-04-17	320	99.6	8.23	124
																																	SNDX-5613	2023-04-17	101.266	92.8	8.23	124
																																	SNDX-5613	2023-04-17	32.0461	80.2	8.23	124
																																	SNDX-5613	2023-04-17	10.1412	56.3	8.23	124
																																	SNDX-5613	2023-04-17	3.20924	23.3	8.23	124
																																	SNDX-5613	2023-04-17	1.01558	19.9	8.23	124
																																	SNDX-5613	2023-04-17	0.321386	21.9	8.23	124
																																	SNDX-5613	2023-04-17	0.101705	1.43	8.23	124
																																	SNDX-5613	2023-04-17	320	101	8.23	124
																																	SNDX-5613	2023-04-17	101.266	95.7	8.23	124
																																	SNDX-5613	2023-04-17	32.0461	78.9	8.23	124
																																	SNDX-5613	2023-04-17	10.1412	64.3	8.23	124
																																	SNDX-5613	2023-04-17	3.20924	35.6	8.23	124
																																	SNDX-5613	2023-04-17	1.01558	21.9	8.23	124
																																	SNDX-5613	2023-04-17	0.321386	7.63	8.23	124
																																	SNDX-5613	2023-04-17	0.101705	5.49	8.23	124
																																	SNDX-5613	2023-04-11	320	102	9.68	123
																																	SNDX-5613	2023-04-11	101.266	97.3	9.68	123
																																	SNDX-5613	2023-04-11	32.0461	77.6	9.68	123
																																	SNDX-5613	2023-04-11	10.1412	54.3	9.68	123
																																	SNDX-5613	2023-04-11	3.20924	30.5	9.68	123
																																	SNDX-5613	2023-04-11	1.01558	16	9.68	123
																																	SNDX-5613	2023-04-11	0.321386	5.36	9.68	123
																																	SNDX-5613	2023-04-11	0.101705	4.32	9.68	123
																																	SNDX-5613	2023-04-11	320	102	9.68	123
																																	SNDX-5613	2023-04-11	101.266	96.9	9.68	123
																																	SNDX-5613	2023-04-11	32.0461	73.9	9.68	123
																																	SNDX-5613	2023-04-11	10.1412	51	9.68	123
																																	SNDX-5613	2023-04-11	3.20924	26.8	9.68	123
																																	SNDX-5613	2023-04-11	1.01558	-1.36	9.68	123
																																	SNDX-5613	2023-04-11	0.321386	14.6	9.68	123
																																	SNDX-5613	2023-04-11	0.101705	-0.733	9.68	123
																																	SNDX-5613	2023-04-07	320	103	9.51	122
																																	SNDX-5613	2023-04-07	101.266	92	9.51	122
																																	SNDX-5613	2023-04-07	32.0461	77.3	9.51	122
																																	SNDX-5613	2023-04-07	10.1412	57.2	9.51	122
																																	SNDX-5613	2023-04-07	3.20924	29.1	9.51	122
																																	SNDX-5613	2023-04-07	1.01558	13.3	9.51	122
																																	SNDX-5613	2023-04-07	0.321386	14.5	9.51	122
																																	SNDX-5613	2023-04-07	0.101705	9.65	9.51	122
																																	SNDX-5613	2023-04-07	320	97.1	9.51	122
																																	SNDX-5613	2023-04-07	101.266	94.8	9.51	122
																																	SNDX-5613	2023-04-07	32.0461	74.3	9.51	122
																																	SNDX-5613	2023-04-07	10.1412	56	9.51	122
																																	SNDX-5613	2023-04-07	3.20924	36.3	9.51	122
																																	SNDX-5613	2023-04-07	1.01558	12.2	9.51	122
																																	SNDX-5613	2023-04-07	0.321386	12.7	9.51	122
																																	SNDX-5613	2023-04-07	0.101705	6.68	9.51	122
																																	SNDX-5613	2023-04-03	320	99.8	9.33	121
																																	SNDX-5613	2023-04-03	101.266	89.9	9.33	121
																																	SNDX-5613	2023-04-03	32.0461	76.7	9.33	121
																																	SNDX-5613	2023-04-03	10.1412	53.8	9.33	121
																																	SNDX-5613	2023-04-03	3.20924	27.7	9.33	121
																																	SNDX-5613	2023-04-03	1.01558	11.3	9.33	121
																																	SNDX-5613	2023-04-03	0.321386	4.91	9.33	121
																																	SNDX-5613	2023-04-03	0.101705	3.38	9.33	121
																																	SNDX-5613	2023-04-03	320	95.1	9.33	121
																																	SNDX-5613	2023-04-03	101.266	87.1	9.33	121
																																	SNDX-5613	2023-04-03	32.0461	76.1	9.33	121
																																	SNDX-5613	2023-04-03	10.1412	53.8	9.33	121
																																	SNDX-5613	2023-04-03	3.20924	28.3	9.33	121
																																	SNDX-5613	2023-04-03	1.01558	18.5	9.33	121
																																	SNDX-5613	2023-04-03	0.321386	5.85	9.33	121
																																	SNDX-5613	2023-04-03	0.101705	5.8	9.33	121
																																	SNDX-5613	2023-03-28	320	105	11	120
																																	SNDX-5613	2023-03-28	101.266	92.9	11	120
																																	SNDX-5613	2023-03-28	32.046	77.7	11	120
																																	SNDX-5613	2023-03-28	10.141	47.6	11	120
																																	SNDX-5613	2023-03-28	3.209	14.5	11	120
																																	SNDX-5613	2023-03-28	1.016	3	11	120
																																	SNDX-5613	2023-03-28	0.321	1.07	11	120
																																	SNDX-5613	2023-03-28	0.102	-11	11	120
																																	SNDX-5613	2023-03-28	320	105	11	120
																																	SNDX-5613	2023-03-28	101.266	97.2	11	120
																																	SNDX-5613	2023-03-28	32.046	75.1	11	120
																																	SNDX-5613	2023-03-28	10.141	50.3	11	120
																																	SNDX-5613	2023-03-28	3.209	39.4	11	120
																																	SNDX-5613	2023-03-28	1.016	16.3	11	120
																																	SNDX-5613	2023-03-28	0.321	15.5	11	120
																																	SNDX-5613	2023-03-28	0.102	18.4	11	120
																																	SNDX-5613	2023-03-20	320	101	5.83	119
																																	SNDX-5613	2023-03-20	101.266	91	5.83	119
																																	SNDX-5613	2023-03-20	32.0461	77.5	5.83	119
																																	SNDX-5613	2023-03-20	10.1412	55.4	5.83	119
																																	SNDX-5613	2023-03-20	3.20924	34.2	5.83	119
																																	SNDX-5613	2023-03-20	1.01558	22.3	5.83	119
																																	SNDX-5613	2023-03-20	0.321386	7.45	5.83	119
																																	SNDX-5613	2023-03-20	0.101705	-14.2	5.83	119
																																	SNDX-5613	2023-03-20	320	100	5.83	119
																																	SNDX-5613	2023-03-20	101.266	91.6	5.83	119
																																	SNDX-5613	2023-03-20	32.0461	83	5.83	119
																																	SNDX-5613	2023-03-20	10.1412	53.7	5.83	119
																																	SNDX-5613	2023-03-20	3.20924	28.4	5.83	119
																																	SNDX-5613	2023-03-20	1.01558	20.3	5.83	119
																																	SNDX-5613	2023-03-20	0.321386	5.74	5.83	119
																																	SNDX-5613	2023-03-20	0.101705	0.241	5.83	119
																																	SNDX-5613	2023-03-14	320	100	10.5	118
																																	SNDX-5613	2023-03-14	101.266	88.1	10.5	118
																																	SNDX-5613	2023-03-14	32.0461	79.7	10.5	118
																																	SNDX-5613	2023-03-14	10.1412	57.5	10.5	118
																																	SNDX-5613	2023-03-14	3.20924	27.6	10.5	118
																																	SNDX-5613	2023-03-14	1.01558	13.8	10.5	118
																																	SNDX-5613	2023-03-14	0.321386	7.15	10.5	118
																																	SNDX-5613	2023-03-14	0.101705	8.5	10.5	118
																																	SNDX-5613	2023-03-14	320	99.6	10.5	118
																																	SNDX-5613	2023-03-14	101.266	92.9	10.5	118
																																	SNDX-5613	2023-03-14	32.0461	77.5	10.5	118
																																	SNDX-5613	2023-03-14	10.1412	51.2	10.5	118
																																	SNDX-5613	2023-03-14	3.20924	30.8	10.5	118
																																	SNDX-5613	2023-03-14	1.01558	24.3	10.5	118
																																	SNDX-5613	2023-03-14	0.321386	14.8	10.5	118
																																	SNDX-5613	2023-03-14	0.101705	13.1	10.5	118
																																	SNDX-5613	2023-03-06	320	98.2	7.59	117
																																	SNDX-5613	2023-03-06	101.266	90.8	7.59	117
																																	SNDX-5613	2023-03-06	32.0461	84.7	7.59	117
																																	SNDX-5613	2023-03-06	10.1412	47.9	7.59	117
																																	SNDX-5613	2023-03-06	3.20924	33.1	7.59	117
																																	SNDX-5613	2023-03-06	1.01558	6.25	7.59	117
																																	SNDX-5613	2023-03-06	0.321386	-2.68	7.59	117
																																	SNDX-5613	2023-03-06	0.101705	6.27	7.59	117
																																	SNDX-5613	2023-03-06	320	99.7	7.59	117
																																	SNDX-5613	2023-03-06	101.266	93.8	7.59	117
																																	SNDX-5613	2023-03-06	32.0461	78.7	7.59	117
																																	SNDX-5613	2023-03-06	10.1412	54.2	7.59	117
																																	SNDX-5613	2023-03-06	3.20924	29.3	7.59	117
																																	SNDX-5613	2023-03-06	1.01558	13.1	7.59	117
																																	SNDX-5613	2023-03-06	0.321386	-4.39	7.59	117
																																	SNDX-5613	2023-03-06	0.101705	-5.38	7.59	117
																																	SNDX-5613	2023-02-28	320	102	12.6	116
																																	SNDX-5613	2023-02-28	101.266	88.4	12.6	116
																																	SNDX-5613	2023-02-28	32.0461	68.7	12.6	116
																																	SNDX-5613	2023-02-28	10.1412	37.1	12.6	116
																																	SNDX-5613	2023-02-28	3.20924	29.2	12.6	116
																																	SNDX-5613	2023-02-28	1.01558	3.99	12.6	116
																																	SNDX-5613	2023-02-28	0.321386	1.84	12.6	116
																																	SNDX-5613	2023-02-28	0.101705	-1.39	12.6	116
																																	SNDX-5613	2023-02-28	320	99.4	12.6	116
																																	SNDX-5613	2023-02-28	101.266	88.4	12.6	116
																																	SNDX-5613	2023-02-28	32.0461	72	12.6	116
																																	SNDX-5613	2023-02-28	10.1412	48.8	12.6	116
																																	SNDX-5613	2023-02-28	3.20924	21.4	12.6	116
																																	SNDX-5613	2023-02-28	1.01558	10.1	12.6	116
																																	SNDX-5613	2023-02-28	0.321386	1.78	12.6	116
																																	SNDX-5613	2023-02-28	0.101705	5.53	12.6	116
																																	SNDX-5613	2023-02-20	320	102	14.1	115
																																	SNDX-5613	2023-02-20	101.266	89.8	14.1	115
																																	SNDX-5613	2023-02-20	32.0461	65.5	14.1	115
																																	SNDX-5613	2023-02-20	10.1412	52.6	14.1	115
																																	SNDX-5613	2023-02-20	3.20924	4.79	14.1	115
																																	SNDX-5613	2023-02-20	1.01558	8.99	14.1	115
																																	SNDX-5613	2023-02-20	0.321386	10.1	14.1	115
																																	SNDX-5613	2023-02-20	0.101705	4.34	14.1	115
																																	SNDX-5613	2023-02-20	320	96.6	14.1	115
																																	SNDX-5613	2023-02-20	101.266	88.8	14.1	115
																																	SNDX-5613	2023-02-20	32.0461	77.2	14.1	115
																																	SNDX-5613	2023-02-20	10.1412	40.7	14.1	115
																																	SNDX-5613	2023-02-20	3.20924	22.1	14.1	115
																																	SNDX-5613	2023-02-20	1.01558	2.14	14.1	115
																																	SNDX-5613	2023-02-20	0.321386	4.22	14.1	115
																																	SNDX-5613	2023-02-20	0.101705	2.32	14.1	115
																																	SNDX-5613	2023-02-13	320	104	12.5	114
																																	SNDX-5613	2023-02-13	101.266	95.8	12.5	114
																																	SNDX-5613	2023-02-13	32.0461	71	12.5	114
																																	SNDX-5613	2023-02-13	10.1412	32.3	12.5	114
																																	SNDX-5613	2023-02-13	3.20924	28.4	12.5	114
																																	SNDX-5613	2023-02-13	1.01558	14.9	12.5	114
																																	SNDX-5613	2023-02-13	0.321386	-4.5	12.5	114
																																	SNDX-5613	2023-02-13	0.101705	-11	12.5	114
																																	SNDX-5613	2023-02-13	320	99.5	12.5	114
																																	SNDX-5613	2023-02-13	101.266	93.7	12.5	114
																																	SNDX-5613	2023-02-13	32.0461	72.7	12.5	114
																																	SNDX-5613	2023-02-13	10.1412	39.3	12.5	114
																																	SNDX-5613	2023-02-13	3.20924	18.9	12.5	114
																																	SNDX-5613	2023-02-13	1.01558	7.81	12.5	114
																																	SNDX-5613	2023-02-13	0.321386	9.99	12.5	114
																																	SNDX-5613	2023-02-13	0.101705	-8.96	12.5	114
																																	SNDX-5613	2023-02-07	320	102	12.8	113
																																	SNDX-5613	2023-02-07	101.266	93.9	12.8	113
																																	SNDX-5613	2023-02-07	32.0461	67.6	12.8	113
																																	SNDX-5613	2023-02-07	10.1412	36	12.8	113
																																	SNDX-5613	2023-02-07	3.20924	13.6	12.8	113
																																	SNDX-5613	2023-02-07	1.01558	11.9	12.8	113
																																	SNDX-5613	2023-02-07	0.321386	-5.98	12.8	113
																																	SNDX-5613	2023-02-07	0.101705	-10.6	12.8	113
																																	SNDX-5613	2023-02-07	320	101	12.8	113
																																	SNDX-5613	2023-02-07	101.266	96.4	12.8	113
																																	SNDX-5613	2023-02-07	32.0461	79.7	12.8	113
																																	SNDX-5613	2023-02-07	10.1412	40.7	12.8	113
																																	SNDX-5613	2023-02-07	3.20924	27.9	12.8	113
																																	SNDX-5613	2023-02-07	1.01558	1.61	12.8	113
																																	SNDX-5613	2023-02-07	0.321386	-7.28	12.8	113
																																	SNDX-5613	2023-02-07	0.101705	12.9	12.8	113
																																	SNDX-5613	2023-01-31	320	98.9	10.1	112
																																	SNDX-5613	2023-01-31	101.266	91.2	10.1	112
																																	SNDX-5613	2023-01-31	32.0461	78.9	10.1	112
																																	SNDX-5613	2023-01-31	10.1412	38.7	10.1	112
																																	SNDX-5613	2023-01-31	3.20924	19.4	10.1	112
																																	SNDX-5613	2023-01-31	1.01558	6.65	10.1	112
																																	SNDX-5613	2023-01-31	0.321386	-8.45	10.1	112
																																	SNDX-5613	2023-01-31	0.101705	3.11	10.1	112
																																	SNDX-5613	2023-01-31	320	103	10.1	112
																																	SNDX-5613	2023-01-31	101.266	92.9	10.1	112
																																	SNDX-5613	2023-01-31	32.0461	65.6	10.1	112
																																	SNDX-5613	2023-01-31	10.1412	55.6	10.1	112
																																	SNDX-5613	2023-01-31	3.20924	28.5	10.1	112
																																	SNDX-5613	2023-01-31	1.01558	19.3	10.1	112
																																	SNDX-5613	2023-01-31	0.321386	6.21	10.1	112
																																	SNDX-5613	2023-01-31	0.101705	-7.88	10.1	112
																																	SNDX-5613	2023-01-23	320	101	7.53	111
																																	SNDX-5613	2023-01-23	101.266	93.2	7.53	111
																																	SNDX-5613	2023-01-23	32.0461	78.4	7.53	111
																																	SNDX-5613	2023-01-23	10.1412	59.2	7.53	111
																																	SNDX-5613	2023-01-23	3.20924	25.5	7.53	111
																																	SNDX-5613	2023-01-23	1.01558	11.3	7.53	111
																																	SNDX-5613	2023-01-23	0.321386	-1.79	7.53	111
																																	SNDX-5613	2023-01-23	0.101705	8.68	7.53	111
																																	SNDX-5613	2023-01-23	320	100	7.53	111
																																	SNDX-5613	2023-01-23	101.266	94.1	7.53	111
																																	SNDX-5613	2023-01-23	32.0461	82.3	7.53	111
																																	SNDX-5613	2023-01-23	10.1412	56	7.53	111
																																	SNDX-5613	2023-01-23	3.20924	39.9	7.53	111
																																	SNDX-5613	2023-01-23	1.01558	12	7.53	111
																																	SNDX-5613	2023-01-23	0.321386	3.62	7.53	111
																																	SNDX-5613	2023-01-23	0.101705	3.99	7.53	111
																																	SNDX-5613	2023-01-16	320	102	11.4	110
																																	SNDX-5613	2023-01-16	101.266	94	11.4	110
																																	SNDX-5613	2023-01-16	32.0461	73.9	11.4	110
																																	SNDX-5613	2023-01-16	10.1412	48.8	11.4	110
																																	SNDX-5613	2023-01-16	3.20924	22.7	11.4	110
																																	SNDX-5613	2023-01-16	1.01558	15.9	11.4	110
																																	SNDX-5613	2023-01-16	0.321386	-1.78	11.4	110
																																	SNDX-5613	2023-01-16	0.101705	11.3	11.4	110
																																	SNDX-5613	2023-01-16	320	101	11.4	110
																																	SNDX-5613	2023-01-16	101.266	89.4	11.4	110
																																	SNDX-5613	2023-01-16	32.0461	71.3	11.4	110
																																	SNDX-5613	2023-01-16	10.1412	45.4	11.4	110
																																	SNDX-5613	2023-01-16	3.20924	27.1	11.4	110
																																	SNDX-5613	2023-01-16	1.01558	2.11	11.4	110
																																	SNDX-5613	2023-01-16	0.321386	4.16	11.4	110
																																	SNDX-5613	2023-01-16	0.101705	-4.12	11.4	110
																																	SNDX-5613	2023-01-09	320	98.6	9.83	109
																																	SNDX-5613	2023-01-09	101.266	91	9.83	109
																																	SNDX-5613	2023-01-09	32.0461	71.6	9.83	109
																																	SNDX-5613	2023-01-09	10.1412	55.5	9.83	109
																																	SNDX-5613	2023-01-09	3.20924	29.6	9.83	109
																																	SNDX-5613	2023-01-09	1.01558	14.2	9.83	109
																																	SNDX-5613	2023-01-09	0.321386	8.24	9.83	109
																																	SNDX-5613	2023-01-09	0.101705	-2.31	9.83	109
																																	SNDX-5613	2023-01-09	320	97.8	9.83	109
																																	SNDX-5613	2023-01-09	101.266	94.7	9.83	109
																																	SNDX-5613	2023-01-09	32.0461	67.9	9.83	109
																																	SNDX-5613	2023-01-09	10.1412	52.5	9.83	109
																																	SNDX-5613	2023-01-09	3.20924	19.7	9.83	109
																																	SNDX-5613	2023-01-09	1.01558	24.2	9.83	109
																																	SNDX-5613	2023-01-09	0.321386	13.1	9.83	109
																																	SNDX-5613	2023-01-09	0.101705	-0.858	9.83	109
																																	SNDX-5613	2023-01-02	320	101	8.8	108
																																	SNDX-5613	2023-01-02	101.266	87.4	8.8	108
																																	SNDX-5613	2023-01-02	32.0461	74.3	8.8	108
																																	SNDX-5613	2023-01-02	10.1412	50.2	8.8	108
																																	SNDX-5613	2023-01-02	3.20924	27.1	8.8	108
																																	SNDX-5613	2023-01-02	1.01558	2.1	8.8	108
																																	SNDX-5613	2023-01-02	0.321386	3.01	8.8	108
																																	SNDX-5613	2023-01-02	0.101705	1.52	8.8	108
																																	SNDX-5613	2023-01-02	320	101	8.8	108
																																	SNDX-5613	2023-01-02	101.266	92	8.8	108
																																	SNDX-5613	2023-01-02	32.0461	101	8.8	108
																																	SNDX-5613	2023-01-02	10.1412	44.8	8.8	108
																																	SNDX-5613	2023-01-02	3.20924	26.3	8.8	108
																																	SNDX-5613	2023-01-02	1.01558	14.9	8.8	108
																																	SNDX-5613	2023-01-02	0.321386	-0.78	8.8	108
																																	SNDX-5613	2023-01-02	0.101705	-5.34	8.8	108
																																	SNDX-5613	2022-12-28	320	98.9	9.06	107
																																	SNDX-5613	2022-12-28	101.266	92.7	9.06	107
																																	SNDX-5613	2022-12-28	32.0461	81.6	9.06	107
																																	SNDX-5613	2022-12-28	10.1412	57	9.06	107
																																	SNDX-5613	2022-12-28	3.20924	27.7	9.06	107
																																	SNDX-5613	2022-12-28	1.01558	9.88	9.06	107
																																	SNDX-5613	2022-12-28	0.321386	14.3	9.06	107
																																	SNDX-5613	2022-12-28	0.101705	0.102	9.06	107
																																	SNDX-5613	2022-12-28	320	98.5	9.06	107
																																	SNDX-5613	2022-12-28	101.266	93	9.06	107
																																	SNDX-5613	2022-12-28	32.0461	76.1	9.06	107
																																	SNDX-5613	2022-12-28	10.1412	52	9.06	107
																																	SNDX-5613	2022-12-28	3.20924	25	9.06	107
																																	SNDX-5613	2022-12-28	1.01558	14.4	9.06	107
																																	SNDX-5613	2022-12-28	0.321386	0.69	9.06	107
																																	SNDX-5613	2022-12-28	0.101705	2.56	9.06	107
																																	SNDX-5613	2022-12-19	320	99.6	1.74	106
																																	SNDX-5613	2022-12-19	101.266	98.8	1.74	106
																																	SNDX-5613	2022-12-19	32.0461	92	1.74	106
																																	SNDX-5613	2022-12-19	10.1412	83.6	1.74	106
																																	SNDX-5613	2022-12-19	3.20924	60.9	1.74	106
																																	SNDX-5613	2022-12-19	1.01558	40.1	1.74	106
																																	SNDX-5613	2022-12-19	0.321386	4.23	1.74	106
																																	SNDX-5613	2022-12-19	0.101705	7.44	1.74	106
																																	SNDX-5613	2022-12-19	320	103	1.74	106
																																	SNDX-5613	2022-12-19	101.266	97.3	1.74	106
																																	SNDX-5613	2022-12-19	32.0461	93.5	1.74	106
																																	SNDX-5613	2022-12-19	10.1412	81.3	1.74	106
																																	SNDX-5613	2022-12-19	3.20924	65.1	1.74	106
																																	SNDX-5613	2022-12-19	1.01558	34	1.74	106
																																	SNDX-5613	2022-12-19	0.321386	12.2	1.74	106
																																	SNDX-5613	2022-12-19	0.101705	0.979	1.74	106
																																	SNDX-5613	2022-12-12	320	100	5.88	105
																																	SNDX-5613	2022-12-12	101.266	93.4	5.88	105
																																	SNDX-5613	2022-12-12	32.0461	78.2	5.88	105
																																	SNDX-5613	2022-12-12	10.1412	55.6	5.88	105
																																	SNDX-5613	2022-12-12	3.20924	31.9	5.88	105
																																	SNDX-5613	2022-12-12	1.01558	17.9	5.88	105
																																	SNDX-5613	2022-12-12	0.321386	7.08	5.88	105
																																	SNDX-5613	2022-12-12	0.101705	-2.79	5.88	105
																																	SNDX-5613	2022-12-12	320	99.9	5.88	105
																																	SNDX-5613	2022-12-12	101.266	93.7	5.88	105
																																	SNDX-5613	2022-12-12	32.0461	84.7	5.88	105
																																	SNDX-5613	2022-12-12	10.1412	57.5	5.88	105
																																	SNDX-5613	2022-12-12	3.20924	36.8	5.88	105
																																	SNDX-5613	2022-12-12	1.01558	32.5	5.88	105
																																	SNDX-5613	2022-12-12	0.321386	8.05	5.88	105
																																	SNDX-5613	2022-12-12	0.101705	1	5.88	105
																																	SNDX-5613	2022-12-06	320	105	15.1	104
																																	SNDX-5613	2022-12-06	101.266	96.4	15.1	104
																																	SNDX-5613	2022-12-06	32.0461	75.5	15.1	104
																																	SNDX-5613	2022-12-06	10.1412	45.9	15.1	104
																																	SNDX-5613	2022-12-06	3.20924	19.2	15.1	104
																																	SNDX-5613	2022-12-06	1.01558	12.5	15.1	104
																																	SNDX-5613	2022-12-06	0.321386	8.35	15.1	104
																																	SNDX-5613	2022-12-06	0.101705	9.47	15.1	104
																																	SNDX-5613	2022-12-06	320	109	15.1	104
																																	SNDX-5613	2022-12-06	101.266	91.3	15.1	104
																																	SNDX-5613	2022-12-06	32.0461	64.6	15.1	104
																																	SNDX-5613	2022-12-06	10.1412	43.1	15.1	104
																																	SNDX-5613	2022-12-06	3.20924	19.8	15.1	104
																																	SNDX-5613	2022-12-06	1.01558	10.3	15.1	104
																																	SNDX-5613	2022-12-06	0.321386	0.503	15.1	104
																																	SNDX-5613	2022-12-06	0.101705	11.4	15.1	104
																																	SNDX-5613	2022-11-29	320	104	14.1	103
																																	SNDX-5613	2022-11-29	101.266	91.4	14.1	103
																																	SNDX-5613	2022-11-29	32.0461	70.5	14.1	103
																																	SNDX-5613	2022-11-29	10.1412	42.9	14.1	103
																																	SNDX-5613	2022-11-29	3.20924	12.8	14.1	103
																																	SNDX-5613	2022-11-29	1.01558	19.8	14.1	103
																																	SNDX-5613	2022-11-29	0.321386	-1.55	14.1	103
																																	SNDX-5613	2022-11-29	0.101705	0.476	14.1	103
																																	SNDX-5613	2022-11-29	320	103	14.1	103
																																	SNDX-5613	2022-11-29	101.266	94.1	14.1	103
																																	SNDX-5613	2022-11-29	32.0461	72.5	14.1	103
																																	SNDX-5613	2022-11-29	10.1412	43.3	14.1	103
																																	SNDX-5613	2022-11-29	3.20924	22.5	14.1	103
																																	SNDX-5613	2022-11-29	1.01558	7.49	14.1	103
																																	SNDX-5613	2022-11-29	0.321386	10.6	14.1	103
																																	SNDX-5613	2022-11-29	0.101705	1.08	14.1	103
																																	SNDX-5613	2022-11-21	320	99.4	7.75	102
																																	SNDX-5613	2022-11-21	101.266	91.4	7.75	102
																																	SNDX-5613	2022-11-21	32.0461	75.9	7.75	102
																																	SNDX-5613	2022-11-21	10.1412	60.4	7.75	102
																																	SNDX-5613	2022-11-21	3.20924	24.9	7.75	102
																																	SNDX-5613	2022-11-21	1.01558	15	7.75	102
																																	SNDX-5613	2022-11-21	0.321386	10.2	7.75	102
																																	SNDX-5613	2022-11-21	0.101705	-5.35	7.75	102
																																	SNDX-5613	2022-11-21	320	98.8	7.75	102
																																	SNDX-5613	2022-11-21	101.266	91.7	7.75	102
																																	SNDX-5613	2022-11-21	32.0461	72.2	7.75	102
																																	SNDX-5613	2022-11-21	10.1412	57.8	7.75	102
																																	SNDX-5613	2022-11-21	3.20924	30.8	7.75	102
																																	SNDX-5613	2022-11-21	1.01558	12.3	7.75	102
																																	SNDX-5613	2022-11-21	0.321386	5.98	7.75	102
																																	SNDX-5613	2022-11-21	0.101705	2.31	7.75	102
																																	SNDX-5613	2022-11-14	320	101	13.2	101
																																	SNDX-5613	2022-11-14	101.266	89.9	13.2	101
																																	SNDX-5613	2022-11-14	32.0461	67.9	13.2	101
																																	SNDX-5613	2022-11-14	10.1412	47.8	13.2	101
																																	SNDX-5613	2022-11-14	3.20924	20.8	13.2	101
																																	SNDX-5613	2022-11-14	1.01558	5.58	13.2	101
																																	SNDX-5613	2022-11-14	0.321386	1.83	13.2	101
																																	SNDX-5613	2022-11-14	0.101705	-0.81	13.2	101
																																	SNDX-5613	2022-11-14	320	102	13.2	101
																																	SNDX-5613	2022-11-14	101.266	91.5	13.2	101
																																	SNDX-5613	2022-11-14	32.0461	67	13.2	101
																																	SNDX-5613	2022-11-14	10.1412	45.2	13.2	101
																																	SNDX-5613	2022-11-14	3.20924	23.9	13.2	101
																																	SNDX-5613	2022-11-14	1.01558	8.22	13.2	101
																																	SNDX-5613	2022-11-14	0.321386	17.2	13.2	101
																																	SNDX-5613	2022-11-14	0.101705	-0.000367	13.2	101
																																	SNDX-5613	2022-11-07	320	101	10.9	100
																																	SNDX-5613	2022-11-07	101.266	92.7	10.9	100
																																	SNDX-5613	2022-11-07	32.0461	76.2	10.9	100
																																	SNDX-5613	2022-11-07	10.1412	52	10.9	100
																																	SNDX-5613	2022-11-07	3.20924	28.1	10.9	100
																																	SNDX-5613	2022-11-07	1.01558	17.6	10.9	100
																																	SNDX-5613	2022-11-07	0.321386	11.2	10.9	100
																																	SNDX-5613	2022-11-07	0.101705	14	10.9	100
																																	SNDX-5613	2022-11-07	320	99.9	10.9	100
																																	SNDX-5613	2022-11-07	101.266	91	10.9	100
																																	SNDX-5613	2022-11-07	32.0461	74.4	10.9	100
																																	SNDX-5613	2022-11-07	10.1412	54.8	10.9	100
																																	SNDX-5613	2022-11-07	3.20924	30.1	10.9	100
																																	SNDX-5613	2022-11-07	1.01558	17.2	10.9	100
																																	SNDX-5613	2022-11-07	0.321386	7.27	10.9	100
																																	SNDX-5613	2022-11-07	0.101705	7.14	10.9	100
																																	SNDX-5613	2022-10-31	320	101	14	99
																																	SNDX-5613	2022-10-31	101.266	91.5	14	99
																																	SNDX-5613	2022-10-31	32.0461	74.2	14	99
																																	SNDX-5613	2022-10-31	10.1412	39.8	14	99
																																	SNDX-5613	2022-10-31	3.20924	10.6	14	99
																																	SNDX-5613	2022-10-31	1.01558	7.45	14	99
																																	SNDX-5613	2022-10-31	0.321386	5.21	14	99
																																	SNDX-5613	2022-10-31	0.101705	2.59	14	99
																																	SNDX-5613	2022-10-31	320	102	14	99
																																	SNDX-5613	2022-10-31	101.266	94.6	14	99
																																	SNDX-5613	2022-10-31	32.0461	75.5	14	99
																																	SNDX-5613	2022-10-31	10.1412	51.7	14	99
																																	SNDX-5613	2022-10-31	3.20924	20.5	14	99
																																	SNDX-5613	2022-10-31	1.01558	18.1	14	99
																																	SNDX-5613	2022-10-31	0.321386	9.15	14	99
																																	SNDX-5613	2022-10-31	0.101705	8.37	14	99
																																	SNDX-5613	2022-10-31	320	101	14	98
																																	SNDX-5613	2022-10-31	101.266	91.5	14	98
																																	SNDX-5613	2022-10-31	32.0461	74.2	14	98
																																	SNDX-5613	2022-10-31	10.1412	39.8	14	98
																																	SNDX-5613	2022-10-31	3.20924	10.6	14	98
																																	SNDX-5613	2022-10-31	1.01558	7.45	14	98
																																	SNDX-5613	2022-10-31	0.321386	5.21	14	98
																																	SNDX-5613	2022-10-31	0.101705	2.59	14	98
																																	SNDX-5613	2022-10-31	320	102	14	98
																																	SNDX-5613	2022-10-31	101.266	94.6	14	98
																																	SNDX-5613	2022-10-31	32.0461	75.5	14	98
																																	SNDX-5613	2022-10-31	10.1412	51.7	14	98
																																	SNDX-5613	2022-10-31	3.20924	20.5	14	98
																																	SNDX-5613	2022-10-31	1.01558	18.1	14	98
																																	SNDX-5613	2022-10-31	0.321386	9.15	14	98
																																	SNDX-5613	2022-10-31	0.101705	8.37	14	98
																																	SNDX-5613	2022-10-30	320	101	11.9	97
																																	SNDX-5613	2022-10-30	101.266	92.3	11.9	97
																																	SNDX-5613	2022-10-30	32.0461	76.9	11.9	97
																																	SNDX-5613	2022-10-30	10.1412	42.9	11.9	97
																																	SNDX-5613	2022-10-30	3.20924	18.7	11.9	97
																																	SNDX-5613	2022-10-30	1.01558	13.8	11.9	97
																																	SNDX-5613	2022-10-30	0.321386	0.947	11.9	97
																																	SNDX-5613	2022-10-30	0.101705	3.86	11.9	97
																																	SNDX-5613	2022-10-30	320	101	11.9	97
																																	SNDX-5613	2022-10-30	101.266	91.5	11.9	97
																																	SNDX-5613	2022-10-30	32.0461	64.7	11.9	97
																																	SNDX-5613	2022-10-30	10.1412	46.8	11.9	97
																																	SNDX-5613	2022-10-30	3.20924	21	11.9	97
																																	SNDX-5613	2022-10-30	1.01558	2.32	11.9	97
																																	SNDX-5613	2022-10-30	0.321386	-5.47	11.9	97
																																	SNDX-5613	2022-10-30	0.101705	-5	11.9	97
																																	SNDX-5613	2022-10-21	320	99.7	6.61	96
																																	SNDX-5613	2022-10-21	101.266	93.6	6.61	96
																																	SNDX-5613	2022-10-21	32.0461	78.8	6.61	96
																																	SNDX-5613	2022-10-21	10.1412	53.4	6.61	96
																																	SNDX-5613	2022-10-21	3.20924	36.5	6.61	96
																																	SNDX-5613	2022-10-21	1.01558	15.5	6.61	96
																																	SNDX-5613	2022-10-21	0.321386	1.38	6.61	96
																																	SNDX-5613	2022-10-21	0.101705	-1.15	6.61	96
																																	SNDX-5613	2022-10-21	320	101	6.61	96
																																	SNDX-5613	2022-10-21	101.266	91.4	6.61	96
																																	SNDX-5613	2022-10-21	32.0461	81.5	6.61	96
																																	SNDX-5613	2022-10-21	10.1412	63.7	6.61	96
																																	SNDX-5613	2022-10-21	3.20924	40.9	6.61	96
																																	SNDX-5613	2022-10-21	1.01558	16.2	6.61	96
																																	SNDX-5613	2022-10-21	0.321386	18.1	6.61	96
																																	SNDX-5613	2022-10-21	0.101705	9.36	6.61	96
																																	SNDX-5613	2022-10-21	320	99.7	12.6	95
																																	SNDX-5613	2022-10-21	101.266	86.7	12.6	95
																																	SNDX-5613	2022-10-21	32.0461	60.7	12.6	95
																																	SNDX-5613	2022-10-21	10.1412	45.9	12.6	95
																																	SNDX-5613	2022-10-21	3.20924	21.3	12.6	95
																																	SNDX-5613	2022-10-21	1.01558	5.77	12.6	95
																																	SNDX-5613	2022-10-21	0.321386	-5.46	12.6	95
																																	SNDX-5613	2022-10-21	0.101705	-7.93	12.6	95
																																	SNDX-5613	2022-10-21	320	101	12.6	95
																																	SNDX-5613	2022-10-21	101.266	93.4	12.6	95
																																	SNDX-5613	2022-10-21	32.0461	56.3	12.6	95
																																	SNDX-5613	2022-10-21	10.1412	43.4	12.6	95
																																	SNDX-5613	2022-10-21	3.20924	14.5	12.6	95
																																	SNDX-5613	2022-10-21	1.01558	9.22	12.6	95
																																	SNDX-5613	2022-10-21	0.321386	-1.98	12.6	95
																																	SNDX-5613	2022-10-21	0.101705	-5.42	12.6	95
																																	SNDX-5613	2022-10-18	320	100	4.73	94
																																	SNDX-5613	2022-10-18	101.266	99.5	4.73	94
																																	SNDX-5613	2022-10-18	32.0461	86.1	4.73	94
																																	SNDX-5613	2022-10-18	10.1412	74.6	4.73	94
																																	SNDX-5613	2022-10-18	3.20924	45.5	4.73	94
																																	SNDX-5613	2022-10-18	1.01558	15.8	4.73	94
																																	SNDX-5613	2022-10-18	0.321386	4.68	4.73	94
																																	SNDX-5613	2022-10-18	0.101705	-10.6	4.73	94
																																	SNDX-5613	2022-10-18	320	102	4.73	94
																																	SNDX-5613	2022-10-18	101.266	96.6	4.73	94
																																	SNDX-5613	2022-10-18	32.0461	83.7	4.73	94
																																	SNDX-5613	2022-10-18	10.1412	66.4	4.73	94
																																	SNDX-5613	2022-10-18	3.20924	28.5	4.73	94
																																	SNDX-5613	2022-10-18	1.01558	19.2	4.73	94
																																	SNDX-5613	2022-10-18	0.321386	10.9	4.73	94
																																	SNDX-5613	2022-10-18	0.101705	6.97	4.73	94
																																	SNDX-5613	2022-10-11	320	97.3	7.64	93
																																	SNDX-5613	2022-10-11	101.266	91.6	7.64	93
																																	SNDX-5613	2022-10-11	32.0461	81.9	7.64	93
																																	SNDX-5613	2022-10-11	10.1412	55.1	7.64	93
																																	SNDX-5613	2022-10-11	3.20924	30.5	7.64	93
																																	SNDX-5613	2022-10-11	1.01558	7.15	7.64	93
																																	SNDX-5613	2022-10-11	0.321386	4.38	7.64	93
																																	SNDX-5613	2022-10-11	0.101705	6.5	7.64	93
																																	SNDX-5613	2022-10-11	320	103	7.64	93
																																	SNDX-5613	2022-10-11	101.266	88	7.64	93
																																	SNDX-5613	2022-10-11	32.0461	79.2	7.64	93
																																	SNDX-5613	2022-10-11	10.1412	56.5	7.64	93
																																	SNDX-5613	2022-10-11	3.20924	42.2	7.64	93
																																	SNDX-5613	2022-10-11	1.01558	4.7	7.64	93
																																	SNDX-5613	2022-10-11	0.321386	4.6	7.64	93
																																	SNDX-5613	2022-10-11	0.101705	5.41	7.64	93
																																	SNDX-5613	2022-10-03	320	97.7	8.51	92
																																	SNDX-5613	2022-10-03	101.266	91.9	8.51	92
																																	SNDX-5613	2022-10-03	32.0461	78.8	8.51	92
																																	SNDX-5613	2022-10-03	10.1412	57.9	8.51	92
																																	SNDX-5613	2022-10-03	3.20924	22.8	8.51	92
																																	SNDX-5613	2022-10-03	1.01558	21.3	8.51	92
																																	SNDX-5613	2022-10-03	0.321386	5.84	8.51	92
																																	SNDX-5613	2022-10-03	0.101705	-8.81	8.51	92
																																	SNDX-5613	2022-10-03	320	103	8.51	92
																																	SNDX-5613	2022-10-03	101.266	93	8.51	92
																																	SNDX-5613	2022-10-03	32.0461	74.2	8.51	92
																																	SNDX-5613	2022-10-03	10.1412	45.7	8.51	92
																																	SNDX-5613	2022-10-03	3.20924	30.1	8.51	92
																																	SNDX-5613	2022-10-03	1.01558	0.634	8.51	92
																																	SNDX-5613	2022-10-03	0.321386	4.29	8.51	92
																																	SNDX-5613	2022-10-03	0.101705	-0.87	8.51	92
																																	SNDX-5613	2022-09-26	320	98.2	6.45	91
																																	SNDX-5613	2022-09-26	101.266	93.7	6.45	91
																																	SNDX-5613	2022-09-26	32.0461	75.5	6.45	91
																																	SNDX-5613	2022-09-26	10.1412	58.6	6.45	91
																																	SNDX-5613	2022-09-26	3.20924	39.7	6.45	91
																																	SNDX-5613	2022-09-26	1.01558	20.6	6.45	91
																																	SNDX-5613	2022-09-26	0.321386	-1.17	6.45	91
																																	SNDX-5613	2022-09-26	0.101705	-0.807	6.45	91
																																	SNDX-5613	2022-09-26	320	96.4	6.45	91
																																	SNDX-5613	2022-09-26	101.266	94.1	6.45	91
																																	SNDX-5613	2022-09-26	32.0461	78.7	6.45	91
																																	SNDX-5613	2022-09-26	10.1412	48.3	6.45	91
																																	SNDX-5613	2022-09-26	3.20924	35.1	6.45	91
																																	SNDX-5613	2022-09-26	1.01558	22.1	6.45	91
																																	SNDX-5613	2022-09-26	0.321386	8.68	6.45	91
																																	SNDX-5613	2022-09-26	0.101705	5.25	6.45	91
																																	SNDX-5613	2022-09-20	320	105	4.68	90
																																	SNDX-5613	2022-09-20	101.266	99.2	4.68	90
																																	SNDX-5613	2022-09-20	32.0461	76.1	4.68	90
																																	SNDX-5613	2022-09-20	10.1412	54.1	4.68	90
																																	SNDX-5613	2022-09-20	3.20924	33.6	4.68	90
																																	SNDX-5613	2022-09-20	1.01558	19.6	4.68	90
																																	SNDX-5613	2022-09-20	0.321386	18	4.68	90
																																	SNDX-5613	2022-09-20	0.101705	0.936	4.68	90
																																	SNDX-5613	2022-09-20	320	105	4.68	90
																																	SNDX-5613	2022-09-20	101.266	97.8	4.68	90
																																	SNDX-5613	2022-09-20	32.0461	88.2	4.68	90
																																	SNDX-5613	2022-09-20	10.1412	63.8	4.68	90
																																	SNDX-5613	2022-09-20	3.20924	36.8	4.68	90
																																	SNDX-5613	2022-09-20	1.01558	20.4	4.68	90
																																	SNDX-5613	2022-09-20	0.321386	-15.5	4.68	90
																																	SNDX-5613	2022-09-20	0.101705	-16.8	4.68	90
																																	SNDX-5613	2022-09-14	320	101	4.33	89
																																	SNDX-5613	2022-09-14	101.266	96.8	4.33	89
																																	SNDX-5613	2022-09-14	32.0461	78.5	4.33	89
																																	SNDX-5613	2022-09-14	10.1412	81.7	4.33	89
																																	SNDX-5613	2022-09-14	3.20924	41	4.33	89
																																	SNDX-5613	2022-09-14	1.01558	23.1	4.33	89
																																	SNDX-5613	2022-09-14	0.321386	18.7	4.33	89
																																	SNDX-5613	2022-09-14	0.101705	6.55	4.33	89
																																	SNDX-5613	2022-09-14	320	98.2	4.33	89
																																	SNDX-5613	2022-09-14	101.266	92.2	4.33	89
																																	SNDX-5613	2022-09-14	32.0461	89.2	4.33	89
																																	SNDX-5613	2022-09-14	10.1412	65.1	4.33	89
																																	SNDX-5613	2022-09-14	3.20924	43.2	4.33	89
																																	SNDX-5613	2022-09-14	1.01558	0.966	4.33	89
																																	SNDX-5613	2022-09-14	0.321386	-17.6	4.33	89
																																	SNDX-5613	2022-09-14	0.101705	-1.68	4.33	89
																																	SNDX-5613	2022-09-13	320	102	6.2	88
																																	SNDX-5613	2022-09-13	101.266	95.6	6.2	88
																																	SNDX-5613	2022-09-13	32.0461	79.5	6.2	88
																																	SNDX-5613	2022-09-13	10.1412	68.3	6.2	88
																																	SNDX-5613	2022-09-13	3.20924	43	6.2	88
																																	SNDX-5613	2022-09-13	1.01558	27.3	6.2	88
																																	SNDX-5613	2022-09-13	0.321386	17.3	6.2	88
																																	SNDX-5613	2022-09-13	0.101705	-0.229	6.2	88
																																	SNDX-5613	2022-09-13	320	101	6.2	88
																																	SNDX-5613	2022-09-13	101.266	95	6.2	88
																																	SNDX-5613	2022-09-13	32.0461	82.5	6.2	88
																																	SNDX-5613	2022-09-13	10.1412	60.3	6.2	88
																																	SNDX-5613	2022-09-13	3.20924	38.2	6.2	88
																																	SNDX-5613	2022-09-13	1.01558	13.1	6.2	88
																																	SNDX-5613	2022-09-13	0.321386	6.63	6.2	88
																																	SNDX-5613	2022-09-13	0.101705	18.2	6.2	88
																																	SNDX-5613	2022-09-06	320	99.9	6.08	87
																																	SNDX-5613	2022-09-06	101.266	93.7	6.08	87
																																	SNDX-5613	2022-09-06	32.0461	85.6	6.08	87
																																	SNDX-5613	2022-09-06	10.1412	65.2	6.08	87
																																	SNDX-5613	2022-09-06	3.20924	36.7	6.08	87
																																	SNDX-5613	2022-09-06	1.01558	27.5	6.08	87
																																	SNDX-5613	2022-09-06	0.321386	5.1	6.08	87
																																	SNDX-5613	2022-09-06	0.101705	12.9	6.08	87
																																	SNDX-5613	2022-09-06	320	100	6.08	87
																																	SNDX-5613	2022-09-06	101.266	96.9	6.08	87
																																	SNDX-5613	2022-09-06	32.0461	88.2	6.08	87
																																	SNDX-5613	2022-09-06	10.1412	61.3	6.08	87
																																	SNDX-5613	2022-09-06	3.20924	29.5	6.08	87
																																	SNDX-5613	2022-09-06	1.01558	18.4	6.08	87
																																	SNDX-5613	2022-09-06	0.321386	18.7	6.08	87
																																	SNDX-5613	2022-09-06	0.101705	-12	6.08	87
																																	SNDX-5613	2022-08-30	320	97.4	6.78	86
																																	SNDX-5613	2022-08-30	101.266	92.2	6.78	86
																																	SNDX-5613	2022-08-30	32.0461	77.8	6.78	86
																																	SNDX-5613	2022-08-30	10.1412	57.9	6.78	86
																																	SNDX-5613	2022-08-30	3.20924	31.4	6.78	86
																																	SNDX-5613	2022-08-30	1.01558	7.8	6.78	86
																																	SNDX-5613	2022-08-30	0.321386	5.8	6.78	86
																																	SNDX-5613	2022-08-30	0.101705	-2.99	6.78	86
																																	SNDX-5613	2022-08-30	320	99	6.78	86
																																	SNDX-5613	2022-08-30	101.266	102	6.78	86
																																	SNDX-5613	2022-08-30	32.0461	78.1	6.78	86
																																	SNDX-5613	2022-08-30	10.1412	55.3	6.78	86
																																	SNDX-5613	2022-08-30	3.20924	34	6.78	86
																																	SNDX-5613	2022-08-30	1.01558	13.7	6.78	86
																																	SNDX-5613	2022-08-30	0.321386	5.62	6.78	86
																																	SNDX-5613	2022-08-30	0.101705	-4.51	6.78	86
																																	SNDX-5613	2022-08-23	320	100	5.22	85
																																	SNDX-5613	2022-08-23	101.266	93.8	5.22	85
																																	SNDX-5613	2022-08-23	32.046	85.5	5.22	85
																																	SNDX-5613	2022-08-23	10.141	69.6	5.22	85
																																	SNDX-5613	2022-08-23	3.209	41.7	5.22	85
																																	SNDX-5613	2022-08-23	1.016	18.8	5.22	85
																																	SNDX-5613	2022-08-23	0.321	6.62	5.22	85
																																	SNDX-5613	2022-08-23	0.102	8.13	5.22	85
																																	SNDX-5613	2022-08-23	320	100	5.22	85
																																	SNDX-5613	2022-08-23	101.266	96.5	5.22	85
																																	SNDX-5613	2022-08-23	32.046	86.8	5.22	85
																																	SNDX-5613	2022-08-23	10.141	66.4	5.22	85
																																	SNDX-5613	2022-08-23	3.209	40.2	5.22	85
																																	SNDX-5613	2022-08-23	1.016	19.7	5.22	85
																																	SNDX-5613	2022-08-23	0.321	4.33	5.22	85
																																	SNDX-5613	2022-08-23	0.102	8.78	5.22	85
																																	SNDX-5613	2022-08-17	320	102	13.5	84
																																	SNDX-5613	2022-08-17	101.266	90.7	13.5	84
																																	SNDX-5613	2022-08-17	32.0461	76.4	13.5	84
																																	SNDX-5613	2022-08-17	10.1412	44.3	13.5	84
																																	SNDX-5613	2022-08-17	3.20924	20.2	13.5	84
																																	SNDX-5613	2022-08-17	1.01558	1.15	13.5	84
																																	SNDX-5613	2022-08-17	0.321386	-7.56	13.5	84
																																	SNDX-5613	2022-08-17	0.101705	6.5	13.5	84
																																	SNDX-5613	2022-08-17	320	100	13.5	84
																																	SNDX-5613	2022-08-17	101.266	96.7	13.5	84
																																	SNDX-5613	2022-08-17	32.0461	72	13.5	84
																																	SNDX-5613	2022-08-17	10.1412	39.3	13.5	84
																																	SNDX-5613	2022-08-17	3.20924	24.5	13.5	84
																																	SNDX-5613	2022-08-17	1.01558	23.1	13.5	84
																																	SNDX-5613	2022-08-17	0.321386	-1.07	13.5	84
																																	SNDX-5613	2022-08-17	0.101705	13.1	13.5	84
																																	SNDX-5613	2022-08-09	320	101	10.5	83
																																	SNDX-5613	2022-08-09	101.266	96.9	10.5	83
																																	SNDX-5613	2022-08-09	32.0461	71.4	10.5	83
																																	SNDX-5613	2022-08-09	10.1412	52.3	10.5	83
																																	SNDX-5613	2022-08-09	3.20924	19.6	10.5	83
																																	SNDX-5613	2022-08-09	1.01558	6.52	10.5	83
																																	SNDX-5613	2022-08-09	0.321386	3.71	10.5	83
																																	SNDX-5613	2022-08-09	0.101705	12.8	10.5	83
																																	SNDX-5613	2022-08-09	320	102	10.5	83
																																	SNDX-5613	2022-08-09	101.266	93.5	10.5	83
																																	SNDX-5613	2022-08-09	32.0461	74.3	10.5	83
																																	SNDX-5613	2022-08-09	10.1412	47	10.5	83
																																	SNDX-5613	2022-08-09	3.20924	23.7	10.5	83
																																	SNDX-5613	2022-08-09	1.01558	7.01	10.5	83
																																	SNDX-5613	2022-08-09	0.321386	-6.85	10.5	83
																																	SNDX-5613	2022-08-09	0.101705	-10.1	10.5	83
																																	SNDX-5613	2022-08-01	320	100	9.92	82
																																	SNDX-5613	2022-08-01	101.266	97.2	9.92	82
																																	SNDX-5613	2022-08-01	32.0461	79.3	9.92	82
																																	SNDX-5613	2022-08-01	10.1412	48.4	9.92	82
																																	SNDX-5613	2022-08-01	3.20924	26.3	9.92	82
																																	SNDX-5613	2022-08-01	1.01558	13	9.92	82
																																	SNDX-5613	2022-08-01	0.321386	8.98	9.92	82
																																	SNDX-5613	2022-08-01	0.101705	7.26	9.92	82
																																	SNDX-5613	2022-08-01	320	98.7	9.92	82
																																	SNDX-5613	2022-08-01	101.266	95.1	9.92	82
																																	SNDX-5613	2022-08-01	32.0461	81.5	9.92	82
																																	SNDX-5613	2022-08-01	10.1412	54.7	9.92	82
																																	SNDX-5613	2022-08-01	3.20924	31.2	9.92	82
																																	SNDX-5613	2022-08-01	1.01558	14.1	9.92	82
																																	SNDX-5613	2022-08-01	0.321386	4.64	9.92	82
																																	SNDX-5613	2022-08-01	0.101705	6.13	9.92	82
																																	SNDX-5613	2022-07-25	320	103	8.02	81
																																	SNDX-5613	2022-07-25	101.266	95.9	8.02	81
																																	SNDX-5613	2022-07-25	32.0461	83.8	8.02	81
																																	SNDX-5613	2022-07-25	10.1412	60.1	8.02	81
																																	SNDX-5613	2022-07-25	3.20924	28.4	8.02	81
																																	SNDX-5613	2022-07-25	1.01558	21.2	8.02	81
																																	SNDX-5613	2022-07-25	0.321386	-0.973	8.02	81
																																	SNDX-5613	2022-07-25	0.101705	24.5	8.02	81
																																	SNDX-5613	2022-07-25	320	101	8.02	81
																																	SNDX-5613	2022-07-25	101.266	95.8	8.02	81
																																	SNDX-5613	2022-07-25	32.0461	83.6	8.02	81
																																	SNDX-5613	2022-07-25	10.1412	58	8.02	81
																																	SNDX-5613	2022-07-25	3.20924	44.3	8.02	81
																																	SNDX-5613	2022-07-25	1.01558	9.52	8.02	81
																																	SNDX-5613	2022-07-25	0.321386	17.7	8.02	81
																																	SNDX-5613	2022-07-25	0.101705	2.61	8.02	81
																																	SNDX-5613	2022-07-18	320	98.2	6.14	80
																																	SNDX-5613	2022-07-18	101.266	93	6.14	80
																																	SNDX-5613	2022-07-18	32.0461	81.1	6.14	80
																																	SNDX-5613	2022-07-18	10.1412	58.7	6.14	80
																																	SNDX-5613	2022-07-18	3.20924	35.1	6.14	80
																																	SNDX-5613	2022-07-18	1.01558	26.2	6.14	80
																																	SNDX-5613	2022-07-18	0.321386	16.8	6.14	80
																																	SNDX-5613	2022-07-18	0.101705	0.137	6.14	80
																																	SNDX-5613	2022-07-18	320	99.1	6.14	80
																																	SNDX-5613	2022-07-18	101.266	94.7	6.14	80
																																	SNDX-5613	2022-07-18	32.0461	83.7	6.14	80
																																	SNDX-5613	2022-07-18	10.1412	67.8	6.14	80
																																	SNDX-5613	2022-07-18	3.20924	34.5	6.14	80
																																	SNDX-5613	2022-07-18	1.01558	16.2	6.14	80
																																	SNDX-5613	2022-07-18	0.321386	24.3	6.14	80
																																	SNDX-5613	2022-07-18	0.101705	-2.66	6.14	80
																																	SNDX-5613	2022-07-11	320	100	13.5	79
																																	SNDX-5613	2022-07-11	101.266	89.9	13.5	79
																																	SNDX-5613	2022-07-11	32.0461	74.2	13.5	79
																																	SNDX-5613	2022-07-11	10.1412	46.2	13.5	79
																																	SNDX-5613	2022-07-11	3.20924	19.9	13.5	79
																																	SNDX-5613	2022-07-11	1.01558	6.44	13.5	79
																																	SNDX-5613	2022-07-11	0.321386	6.04	13.5	79
																																	SNDX-5613	2022-07-11	0.101705	0.858	13.5	79
																																	SNDX-5613	2022-07-11	320	98.5	13.5	79
																																	SNDX-5613	2022-07-11	101.266	91.1	13.5	79
																																	SNDX-5613	2022-07-11	32.0461	70.4	13.5	79
																																	SNDX-5613	2022-07-11	10.1412	49.4	13.5	79
																																	SNDX-5613	2022-07-11	3.20924	12.4	13.5	79
																																	SNDX-5613	2022-07-11	1.01558	13.5	13.5	79
																																	SNDX-5613	2022-07-11	0.321386	11.7	13.5	79
																																	SNDX-5613	2022-07-11	0.101705	4.52	13.5	79
																																	SNDX-5613	2022-06-28	320	101	8.79	78
																																	SNDX-5613	2022-06-28	101.266	93.4	8.79	78
																																	SNDX-5613	2022-06-28	32.0461	84.3	8.79	78
																																	SNDX-5613	2022-06-28	10.1412	55.5	8.79	78
																																	SNDX-5613	2022-06-28	3.20924	29.2	8.79	78
																																	SNDX-5613	2022-06-28	1.01558	-2.2	8.79	78
																																	SNDX-5613	2022-06-28	0.321386	3.96	8.79	78
																																	SNDX-5613	2022-06-28	0.101705	3.52	8.79	78
																																	SNDX-5613	2022-06-28	320	101	8.79	78
																																	SNDX-5613	2022-06-28	101.266	97.6	8.79	78
																																	SNDX-5613	2022-06-28	32.0461	76.3	8.79	78
																																	SNDX-5613	2022-06-28	10.1412	58.7	8.79	78
																																	SNDX-5613	2022-06-28	3.20924	29	8.79	78
																																	SNDX-5613	2022-06-28	1.01558	20.1	8.79	78
																																	SNDX-5613	2022-06-28	0.321386	8.42	8.79	78
																																	SNDX-5613	2022-06-28	0.101705	12	8.79	78
																																	SNDX-5613	2022-06-20	320	101	5.18	77
																																	SNDX-5613	2022-06-20	101.266	97.3	5.18	77
																																	SNDX-5613	2022-06-20	32.0461	83.7	5.18	77
																																	SNDX-5613	2022-06-20	10.1412	52.9	5.18	77
																																	SNDX-5613	2022-06-20	3.20924	33.1	5.18	77
																																	SNDX-5613	2022-06-20	1.01558	28.2	5.18	77
																																	SNDX-5613	2022-06-20	0.321386	6.67	5.18	77
																																	SNDX-5613	2022-06-20	0.101705	4.53	5.18	77
																																	SNDX-5613	2022-06-20	320	98.5	5.18	77
																																	SNDX-5613	2022-06-20	101.266	94.4	5.18	77
																																	SNDX-5613	2022-06-20	32.0461	79.1	5.18	77
																																	SNDX-5613	2022-06-20	10.1412	60	5.18	77
																																	SNDX-5613	2022-06-20	3.20924	52.3	5.18	77
																																	SNDX-5613	2022-06-20	1.01558	17.8	5.18	77
																																	SNDX-5613	2022-06-20	0.321386	13.1	5.18	77
																																	SNDX-5613	2022-06-20	0.101705	-1.51	5.18	77
																																	SNDX-5613	2022-06-14	320	100	8.95	76
																																	SNDX-5613	2022-06-14	101.266	94	8.95	76
																																	SNDX-5613	2022-06-14	32.0461	81.8	8.95	76
																																	SNDX-5613	2022-06-14	10.1412	55.2	8.95	76
																																	SNDX-5613	2022-06-14	3.20924	29.7	8.95	76
																																	SNDX-5613	2022-06-14	1.01558	19.2	8.95	76
																																	SNDX-5613	2022-06-14	0.321386	13.7	8.95	76
																																	SNDX-5613	2022-06-14	0.101705	12.2	8.95	76
																																	SNDX-5613	2022-06-14	320	97.9	8.95	76
																																	SNDX-5613	2022-06-14	101.266	93	8.95	76
																																	SNDX-5613	2022-06-14	32.0461	74.9	8.95	76
																																	SNDX-5613	2022-06-14	10.1412	58.6	8.95	76
																																	SNDX-5613	2022-06-14	3.20924	39.4	8.95	76
																																	SNDX-5613	2022-06-14	1.01558	14.6	8.95	76
																																	SNDX-5613	2022-06-14	0.321386	17.2	8.95	76
																																	SNDX-5613	2022-06-14	0.101705	3.7	8.95	76
																																	SNDX-5613	2022-06-06	320	101	16.7	75
																																	SNDX-5613	2022-06-06	101.266	87.1	16.7	75
																																	SNDX-5613	2022-06-06	32.0461	58.4	16.7	75
																																	SNDX-5613	2022-06-06	10.1412	30.6	16.7	75
																																	SNDX-5613	2022-06-06	3.20924	1.93	16.7	75
																																	SNDX-5613	2022-06-06	1.01558	5.71	16.7	75
																																	SNDX-5613	2022-06-06	0.321386	1.63	16.7	75
																																	SNDX-5613	2022-06-06	0.101705	0.421	16.7	75
																																	SNDX-5613	2022-06-06	320	96.9	16.7	75
																																	SNDX-5613	2022-06-06	101.266	89.5	16.7	75
																																	SNDX-5613	2022-06-06	32.0461	61.5	16.7	75
																																	SNDX-5613	2022-06-06	10.1412	45.9	16.7	75
																																	SNDX-5613	2022-06-06	3.20924	9.13	16.7	75
																																	SNDX-5613	2022-06-06	1.01558	-1.09	16.7	75
																																	SNDX-5613	2022-06-06	0.321386	2.02	16.7	75
																																	SNDX-5613	2022-06-06	0.101705	-23	16.7	75
																																	SNDX-5613	2022-05-31	320	99.9	6.73	74
																																	SNDX-5613	2022-05-31	101.266	91.3	6.73	74
																																	SNDX-5613	2022-05-31	32.0461	84.9	6.73	74
																																	SNDX-5613	2022-05-31	10.1412	50.7	6.73	74
																																	SNDX-5613	2022-05-31	3.20924	37.2	6.73	74
																																	SNDX-5613	2022-05-31	1.01558	19.9	6.73	74
																																	SNDX-5613	2022-05-31	0.321386	-8.19	6.73	74
																																	SNDX-5613	2022-05-31	0.101705	23.3	6.73	74
																																	SNDX-5613	2022-05-31	320	100	6.73	74
																																	SNDX-5613	2022-05-31	101.266	95.6	6.73	74
																																	SNDX-5613	2022-05-31	32.0461	77.5	6.73	74
																																	SNDX-5613	2022-05-31	10.1412	52.4	6.73	74
																																	SNDX-5613	2022-05-31	3.20924	32.1	6.73	74
																																	SNDX-5613	2022-05-31	1.01558	11.5	6.73	74
																																	SNDX-5613	2022-05-31	0.321386	9.39	6.73	74
																																	SNDX-5613	2022-05-31	0.101705	-1.59	6.73	74
																																	SNDX-5613	2022-05-24	320	98.9	13.7	73
																																	SNDX-5613	2022-05-24	101.266	91.9	13.7	73
																																	SNDX-5613	2022-05-24	32.0461	68	13.7	73
																																	SNDX-5613	2022-05-24	10.1412	44.6	13.7	73
																																	SNDX-5613	2022-05-24	3.20924	15.2	13.7	73
																																	SNDX-5613	2022-05-24	1.01558	6.92	13.7	73
																																	SNDX-5613	2022-05-24	0.321386	-7.09	13.7	73
																																	SNDX-5613	2022-05-24	0.101705	2.2	13.7	73
																																	SNDX-5613	2022-05-24	320	98.3	13.7	73
																																	SNDX-5613	2022-05-24	101.266	90.6	13.7	73
																																	SNDX-5613	2022-05-24	32.0461	57.3	13.7	73
																																	SNDX-5613	2022-05-24	10.1412	41.7	13.7	73
																																	SNDX-5613	2022-05-24	3.20924	16.1	13.7	73
																																	SNDX-5613	2022-05-24	1.01558	-5.2	13.7	73
																																	SNDX-5613	2022-05-24	0.321386	-4.67	13.7	73
																																	SNDX-5613	2022-05-24	0.101705	-3.3	13.7	73
																																	SNDX-5613	2022-05-24	320	95.2	13.7	73
																																	SNDX-5613	2022-05-24	101.266	93	13.7	73
																																	SNDX-5613	2022-05-24	32.0461	76.2	13.7	73
																																	SNDX-5613	2022-05-24	10.1412	49.9	13.7	73
																																	SNDX-5613	2022-05-24	3.20924	14.6	13.7	73
																																	SNDX-5613	2022-05-24	1.01558	12.8	13.7	73
																																	SNDX-5613	2022-05-24	0.321386	7.04	13.7	73
																																	SNDX-5613	2022-05-24	0.101705	13.9	13.7	73
																																	SNDX-5613	2022-05-24	320	99.5	13.7	73
																																	SNDX-5613	2022-05-24	101.266	91.7	13.7	73
																																	SNDX-5613	2022-05-24	32.0461	71.8	13.7	73
																																	SNDX-5613	2022-05-24	10.1412	50.4	13.7	73
																																	SNDX-5613	2022-05-24	3.20924	17.5	13.7	73
																																	SNDX-5613	2022-05-24	1.01558	2.91	13.7	73
																																	SNDX-5613	2022-05-24	0.321386	15.6	13.7	73
																																	SNDX-5613	2022-05-24	0.101705	4.47	13.7	73
																																	SNDX-5613	2022-05-20	320	100	5.49	72
																																	SNDX-5613	2022-05-20	101.266	94.3	5.49	72
																																	SNDX-5613	2022-05-20	32.0461	81.4	5.49	72
																																	SNDX-5613	2022-05-20	10.1412	66.7	5.49	72
																																	SNDX-5613	2022-05-20	3.20924	26.7	5.49	72
																																	SNDX-5613	2022-05-20	1.01558	12.5	5.49	72
																																	SNDX-5613	2022-05-20	0.321386	-10.6	5.49	72
																																	SNDX-5613	2022-05-20	0.101705	5.15	5.49	72
																																	SNDX-5613	2022-05-20	320	102	5.49	72
																																	SNDX-5613	2022-05-20	101.266	99	5.49	72
																																	SNDX-5613	2022-05-20	32.0461	83.8	5.49	72
																																	SNDX-5613	2022-05-20	10.1412	64.5	5.49	72
																																	SNDX-5613	2022-05-20	3.20924	30.8	5.49	72
																																	SNDX-5613	2022-05-20	1.01558	12.2	5.49	72
																																	SNDX-5613	2022-05-20	0.321386	-4.59	5.49	72
																																	SNDX-5613	2022-05-20	0.101705	-11.8	5.49	72
																																	SNDX-5613	2022-05-10	320	98.9	4.02	71
																																	SNDX-5613	2022-05-10	101.266	97.5	4.02	71
																																	SNDX-5613	2022-05-10	32.0461	89	4.02	71
																																	SNDX-5613	2022-05-10	10.1412	71.7	4.02	71
																																	SNDX-5613	2022-05-10	3.20924	45.3	4.02	71
																																	SNDX-5613	2022-05-10	1.01558	29.4	4.02	71
																																	SNDX-5613	2022-05-10	0.321386	14.4	4.02	71
																																	SNDX-5613	2022-05-10	0.101705	7.38	4.02	71
																																	SNDX-5613	2022-05-10	320	97.6	4.02	71
																																	SNDX-5613	2022-05-10	101.266	97.2	4.02	71
																																	SNDX-5613	2022-05-10	32.0461	88.3	4.02	71
																																	SNDX-5613	2022-05-10	10.1412	68	4.02	71
																																	SNDX-5613	2022-05-10	3.20924	52.2	4.02	71
																																	SNDX-5613	2022-05-10	1.01558	33.4	4.02	71
																																	SNDX-5613	2022-05-10	0.321386	23.7	4.02	71
																																	SNDX-5613	2022-05-10	0.101705	13.1	4.02	71
																																	SNDX-5613	2022-05-03	320	98.9	4.65	70
																																	SNDX-5613	2022-05-03	101.266	98.2	4.65	70
																																	SNDX-5613	2022-05-03	32.0461	88	4.65	70
																																	SNDX-5613	2022-05-03	10.1412	66.6	4.65	70
																																	SNDX-5613	2022-05-03	3.20924	45.3	4.65	70
																																	SNDX-5613	2022-05-03	1.01558	25.8	4.65	70
																																	SNDX-5613	2022-05-03	0.321386	6.85	4.65	70
																																	SNDX-5613	2022-05-03	0.101705	0.71	4.65	70
																																	SNDX-5613	2022-05-03	320	100	4.65	70
																																	SNDX-5613	2022-05-03	101.266	96.9	4.65	70
																																	SNDX-5613	2022-05-03	32.0461	89.8	4.65	70
																																	SNDX-5613	2022-05-03	10.1412	71.8	4.65	70
																																	SNDX-5613	2022-05-03	3.20924	36.4	4.65	70
																																	SNDX-5613	2022-05-03	1.01558	26.1	4.65	70
																																	SNDX-5613	2022-05-03	0.321386	9.61	4.65	70
																																	SNDX-5613	2022-05-03	0.101705	11.4	4.65	70
																																	SNDX-5613	2022-04-25	320	101	5.18	69
																																	SNDX-5613	2022-04-25	101.266	94.3	5.18	69
																																	SNDX-5613	2022-04-25	32.0461	85.5	5.18	69
																																	SNDX-5613	2022-04-25	10.1412	64.6	5.18	69
																																	SNDX-5613	2022-04-25	3.20924	36.1	5.18	69
																																	SNDX-5613	2022-04-25	1.01558	6.97	5.18	69
																																	SNDX-5613	2022-04-25	0.321386	9.33	5.18	69
																																	SNDX-5613	2022-04-25	0.101705	-5.3	5.18	69
																																	SNDX-5613	2022-04-25	320	99.6	5.18	69
																																	SNDX-5613	2022-04-25	101.266	95.4	5.18	69
																																	SNDX-5613	2022-04-25	32.0461	85.5	5.18	69
																																	SNDX-5613	2022-04-25	10.1412	68.3	5.18	69
																																	SNDX-5613	2022-04-25	3.20924	31.9	5.18	69
																																	SNDX-5613	2022-04-25	1.01558	20	5.18	69
																																	SNDX-5613	2022-04-25	0.321386	11.3	5.18	69
																																	SNDX-5613	2022-04-25	0.101705	-7.73	5.18	69
																																	SNDX-5613	2022-04-19	320	95.4	6.45	68
																																	SNDX-5613	2022-04-19	101.266	93.4	6.45	68
																																	SNDX-5613	2022-04-19	32.0461	79.3	6.45	68
																																	SNDX-5613	2022-04-19	10.1412	59.9	6.45	68
																																	SNDX-5613	2022-04-19	3.20924	32	6.45	68
																																	SNDX-5613	2022-04-19	1.01558	14.1	6.45	68
																																	SNDX-5613	2022-04-19	0.321386	2.98	6.45	68
																																	SNDX-5613	2022-04-19	0.101705	-2.58	6.45	68
																																	SNDX-5613	2022-04-19	320	93.8	6.45	68
																																	SNDX-5613	2022-04-19	101.266	90.2	6.45	68
																																	SNDX-5613	2022-04-19	32.0461	76.8	6.45	68
																																	SNDX-5613	2022-04-19	10.1412	61.6	6.45	68
																																	SNDX-5613	2022-04-19	3.20924	29.7	6.45	68
																																	SNDX-5613	2022-04-19	1.01558	0.697	6.45	68
																																	SNDX-5613	2022-04-19	0.321386	3.33	6.45	68
																																	SNDX-5613	2022-04-19	0.101705	-4.26	6.45	68
																																	SNDX-5613	2022-04-12	320	99.3	4.57	67
																																	SNDX-5613	2022-04-12	101.266	95.1	4.57	67
																																	SNDX-5613	2022-04-12	32.0461	90.5	4.57	67
																																	SNDX-5613	2022-04-12	10.1412	67	4.57	67
																																	SNDX-5613	2022-04-12	3.20924	30.2	4.57	67
																																	SNDX-5613	2022-04-12	1.01558	25.9	4.57	67
																																	SNDX-5613	2022-04-12	0.321386	10.8	4.57	67
																																	SNDX-5613	2022-04-12	0.101705	1.67	4.57	67
																																	SNDX-5613	2022-04-12	320	95.2	4.57	67
																																	SNDX-5613	2022-04-12	101.266	98.4	4.57	67
																																	SNDX-5613	2022-04-12	32.0461	87.6	4.57	67
																																	SNDX-5613	2022-04-12	10.1412	69.4	4.57	67
																																	SNDX-5613	2022-04-12	3.20924	59.7	4.57	67
																																	SNDX-5613	2022-04-12	1.01558	22.3	4.57	67
																																	SNDX-5613	2022-04-12	0.321386	26.3	4.57	67
																																	SNDX-5613	2022-04-12	0.101705	8.34	4.57	67
																																	SNDX-5613	2022-04-05	320	100	2.39	66
																																	SNDX-5613	2022-04-05	101.266	99.7	2.39	66
																																	SNDX-5613	2022-04-05	32.0461	91	2.39	66
																																	SNDX-5613	2022-04-05	10.1412	80.3	2.39	66
																																	SNDX-5613	2022-04-05	3.20924	61.2	2.39	66
																																	SNDX-5613	2022-04-05	1.01558	37	2.39	66
																																	SNDX-5613	2022-04-05	0.321386	18.1	2.39	66
																																	SNDX-5613	2022-04-05	0.101705	5.5	2.39	66
																																	SNDX-5613	2022-04-05	320	101	2.39	66
																																	SNDX-5613	2022-04-05	101.266	100	2.39	66
																																	SNDX-5613	2022-04-05	32.0461	90.7	2.39	66
																																	SNDX-5613	2022-04-05	10.1412	81.1	2.39	66
																																	SNDX-5613	2022-04-05	3.20924	56.5	2.39	66
																																	SNDX-5613	2022-04-05	1.01558	39	2.39	66
																																	SNDX-5613	2022-04-05	0.321386	23.4	2.39	66
																																	SNDX-5613	2022-04-05	0.101705	15.4	2.39	66
																																	SNDX-5613	2022-04-05	320	98	2.39	66
																																	SNDX-5613	2022-04-05	101.266	98.8	2.39	66
																																	SNDX-5613	2022-04-05	32.0461	91.2	2.39	66
																																	SNDX-5613	2022-04-05	10.1412	78.1	2.39	66
																																	SNDX-5613	2022-04-05	3.20924	47.6	2.39	66
																																	SNDX-5613	2022-04-05	1.01558	26.5	2.39	66
																																	SNDX-5613	2022-04-05	0.321386	9.69	2.39	66
																																	SNDX-5613	2022-04-05	0.101705	-10.6	2.39	66
																																	SNDX-5613	2022-04-05	320	97.7	2.39	66
																																	SNDX-5613	2022-04-05	101.266	97.8	2.39	66
																																	SNDX-5613	2022-04-05	32.0461	82	2.39	66
																																	SNDX-5613	2022-04-05	10.1412	75.8	2.39	66
																																	SNDX-5613	2022-04-05	3.20924	53.7	2.39	66
																																	SNDX-5613	2022-04-05	1.01558	20.5	2.39	66
																																	SNDX-5613	2022-04-05	0.321386	1.79	2.39	66
																																	SNDX-5613	2022-04-05	0.101705	2.69	2.39	66
																																	SNDX-5613	2022-03-29	320	101	2.48	65
																																	SNDX-5613	2022-03-29	101.266	95.3	2.48	65
																																	SNDX-5613	2022-03-29	32.0461	87.7	2.48	65
																																	SNDX-5613	2022-03-29	10.1412	82.8	2.48	65
																																	SNDX-5613	2022-03-29	3.20924	53.4	2.48	65
																																	SNDX-5613	2022-03-29	1.01558	34.5	2.48	65
																																	SNDX-5613	2022-03-29	0.321386	5.38	2.48	65
																																	SNDX-5613	2022-03-29	0.101705	15.6	2.48	65
																																	SNDX-5613	2022-03-29	320	98.2	2.48	65
																																	SNDX-5613	2022-03-29	101.266	96.2	2.48	65
																																	SNDX-5613	2022-03-29	32.0461	90	2.48	65
																																	SNDX-5613	2022-03-29	10.1412	80	2.48	65
																																	SNDX-5613	2022-03-29	3.20924	53.6	2.48	65
																																	SNDX-5613	2022-03-29	1.01558	27.4	2.48	65
																																	SNDX-5613	2022-03-29	0.321386	1.38	2.48	65
																																	SNDX-5613	2022-03-29	0.101705	-5.72	2.48	65
																																	SNDX-5613	2022-03-22	320	98.4	2.43	64
																																	SNDX-5613	2022-03-22	101.266	97.2	2.43	64
																																	SNDX-5613	2022-03-22	32.0461	92.4	2.43	64
																																	SNDX-5613	2022-03-22	10.1412	81.3	2.43	64
																																	SNDX-5613	2022-03-22	3.20924	54.3	2.43	64
																																	SNDX-5613	2022-03-22	1.01558	29.4	2.43	64
																																	SNDX-5613	2022-03-22	0.321386	23.6	2.43	64
																																	SNDX-5613	2022-03-22	0.101705	11.9	2.43	64
																																	SNDX-5613	2022-03-22	320	99	2.43	64
																																	SNDX-5613	2022-03-22	101.266	97.9	2.43	64
																																	SNDX-5613	2022-03-22	32.0461	94.5	2.43	64
																																	SNDX-5613	2022-03-22	10.1412	78.3	2.43	64
																																	SNDX-5613	2022-03-22	3.20924	66.2	2.43	64
																																	SNDX-5613	2022-03-22	1.01558	25.2	2.43	64
																																	SNDX-5613	2022-03-22	0.321386	17.3	2.43	64
																																	SNDX-5613	2022-03-22	0.101705	-3.53	2.43	64
																																	SNDX-5613	2022-03-14	320	99.3	3.41	63
																																	SNDX-5613	2022-03-14	101.266	97.2	3.41	63
																																	SNDX-5613	2022-03-14	32.0461	91.2	3.41	63
																																	SNDX-5613	2022-03-14	10.1412	80.3	3.41	63
																																	SNDX-5613	2022-03-14	3.20924	54.2	3.41	63
																																	SNDX-5613	2022-03-14	1.01558	19.5	3.41	63
																																	SNDX-5613	2022-03-14	0.321386	9.23	3.41	63
																																	SNDX-5613	2022-03-14	0.101705	12	3.41	63
																																	SNDX-5613	2022-03-14	320	99	3.41	63
																																	SNDX-5613	2022-03-14	101.266	97.9	3.41	63
																																	SNDX-5613	2022-03-14	32.0461	90.3	3.41	63
																																	SNDX-5613	2022-03-14	10.1412	74.6	3.41	63
																																	SNDX-5613	2022-03-14	3.20924	50.2	3.41	63
																																	SNDX-5613	2022-03-14	1.01558	30.7	3.41	63
																																	SNDX-5613	2022-03-14	0.321386	13.4	3.41	63
																																	SNDX-5613	2022-03-14	0.101705	5.48	3.41	63
																																	SNDX-5613	2022-03-07	320	104	5.1	62
																																	SNDX-5613	2022-03-07	101.266	97.8	5.1	62
																																	SNDX-5613	2022-03-07	32.0461	92.6	5.1	62
																																	SNDX-5613	2022-03-07	10.1412	76.7	5.1	62
																																	SNDX-5613	2022-03-07	3.20924	41.5	5.1	62
																																	SNDX-5613	2022-03-07	1.01558	26.8	5.1	62
																																	SNDX-5613	2022-03-07	0.321386	32.7	5.1	62
																																	SNDX-5613	2022-03-07	0.101705	6.79	5.1	62
																																	SNDX-5613	2022-03-07	320	100	5.1	62
																																	SNDX-5613	2022-03-07	101.266	98.4	5.1	62
																																	SNDX-5613	2022-03-07	32.0461	93	5.1	62
																																	SNDX-5613	2022-03-07	10.1412	74.4	5.1	62
																																	SNDX-5613	2022-03-07	3.20924	49.6	5.1	62
																																	SNDX-5613	2022-03-07	1.01558	40.9	5.1	62
																																	SNDX-5613	2022-03-07	0.321386	20.2	5.1	62
																																	SNDX-5613	2022-03-07	0.101705	23.5	5.1	62
																																	SNDX-5613	2022-03-03	320	99	3.03	61
																																	SNDX-5613	2022-03-03	101.266	97.1	3.03	61
																																	SNDX-5613	2022-03-03	32.0461	88.4	3.03	61
																																	SNDX-5613	2022-03-03	10.1412	76	3.03	61
																																	SNDX-5613	2022-03-03	3.20924	49.5	3.03	61
																																	SNDX-5613	2022-03-03	1.01558	23.8	3.03	61
																																	SNDX-5613	2022-03-03	0.321386	12.4	3.03	61
																																	SNDX-5613	2022-03-03	0.101705	-3.39	3.03	61
																																	SNDX-5613	2022-03-03	320	99.2	3.03	61
																																	SNDX-5613	2022-03-03	101.266	96.5	3.03	61
																																	SNDX-5613	2022-03-03	32.0461	90	3.03	61
																																	SNDX-5613	2022-03-03	10.1412	76.6	3.03	61
																																	SNDX-5613	2022-03-03	3.20924	55.3	3.03	61
																																	SNDX-5613	2022-03-03	1.01558	18.7	3.03	61
																																	SNDX-5613	2022-03-03	0.321386	15.4	3.03	61
																																	SNDX-5613	2022-03-03	0.101705	4.24	3.03	61
																																	SNDX-5613	2022-02-21	320	101	2.5	60
																																	SNDX-5613	2022-02-21	101.266	98.7	2.5	60
																																	SNDX-5613	2022-02-21	32.0461	92.3	2.5	60
																																	SNDX-5613	2022-02-21	10.1412	78	2.5	60
																																	SNDX-5613	2022-02-21	3.20924	62.3	2.5	60
																																	SNDX-5613	2022-02-21	1.01558	37	2.5	60
																																	SNDX-5613	2022-02-21	0.321386	5.94	2.5	60
																																	SNDX-5613	2022-02-21	0.101705	13.7	2.5	60
																																	SNDX-5613	2022-02-21	320	100	2.5	60
																																	SNDX-5613	2022-02-21	101.266	96.3	2.5	60
																																	SNDX-5613	2022-02-21	32.0461	93.8	2.5	60
																																	SNDX-5613	2022-02-21	10.1412	78.7	2.5	60
																																	SNDX-5613	2022-02-21	3.20924	59.1	2.5	60
																																	SNDX-5613	2022-02-21	1.01558	28.9	2.5	60
																																	SNDX-5613	2022-02-21	0.321386	19.2	2.5	60
																																	SNDX-5613	2022-02-21	0.101705	8.69	2.5	60
																																	SNDX-5613	2022-02-14	320	98.6	4.93	59
																																	SNDX-5613	2022-02-14	101.266	96.5	4.93	59
																																	SNDX-5613	2022-02-14	32.0461	87.9	4.93	59
																																	SNDX-5613	2022-02-14	10.1412	68.1	4.93	59
																																	SNDX-5613	2022-02-14	3.20924	42.9	4.93	59
																																	SNDX-5613	2022-02-14	1.01558	26	4.93	59
																																	SNDX-5613	2022-02-14	0.321386	24.2	4.93	59
																																	SNDX-5613	2022-02-14	0.101705	-1.66	4.93	59
																																	SNDX-5613	2022-02-14	320	101	4.93	59
																																	SNDX-5613	2022-02-14	101.266	95.8	4.93	59
																																	SNDX-5613	2022-02-14	32.0461	90.1	4.93	59
																																	SNDX-5613	2022-02-14	10.1412	67.8	4.93	59
																																	SNDX-5613	2022-02-14	3.20924	43.7	4.93	59
																																	SNDX-5613	2022-02-14	1.01558	17.2	4.93	59
																																	SNDX-5613	2022-02-14	0.321386	15	4.93	59
																																	SNDX-5613	2022-02-14	0.101705	8.77	4.93	59
																																	SNDX-5613	2022-02-07	320	99.4	3.18	58
																																	SNDX-5613	2022-02-07	101.266	96.8	3.18	58
																																	SNDX-5613	2022-02-07	32.0461	91.2	3.18	58
																																	SNDX-5613	2022-02-07	10.1412	76.4	3.18	58
																																	SNDX-5613	2022-02-07	3.20924	51.6	3.18	58
																																	SNDX-5613	2022-02-07	1.01558	26.6	3.18	58
																																	SNDX-5613	2022-02-07	0.321386	29.7	3.18	58
																																	SNDX-5613	2022-02-07	0.101705	14.5	3.18	58
																																	SNDX-5613	2022-02-07	320	101	3.18	58
																																	SNDX-5613	2022-02-07	101.266	97	3.18	58
																																	SNDX-5613	2022-02-07	32.0461	91.9	3.18	58
																																	SNDX-5613	2022-02-07	10.1412	79.3	3.18	58
																																	SNDX-5613	2022-02-07	3.20924	64.1	3.18	58
																																	SNDX-5613	2022-02-07	1.01558	33.7	3.18	58
																																	SNDX-5613	2022-02-07	0.321386	17.1	3.18	58
																																	SNDX-5613	2022-02-07	0.101705	11.4	3.18	58
																																	SNDX-5613	2022-02-02	320	101	4.72	57
																																	SNDX-5613	2022-02-02	101.266	93.3	4.72	57
																																	SNDX-5613	2022-02-02	32.0461	87.8	4.72	57
																																	SNDX-5613	2022-02-02	10.1412	70.9	4.72	57
																																	SNDX-5613	2022-02-02	3.20924	46.2	4.72	57
																																	SNDX-5613	2022-02-02	1.01558	13.2	4.72	57
																																	SNDX-5613	2022-02-02	0.321386	2.36	4.72	57
																																	SNDX-5613	2022-02-02	0.101705	4.96	4.72	57
																																	SNDX-5613	2022-02-02	320	99.1	4.72	57
																																	SNDX-5613	2022-02-02	101.266	95.3	4.72	57
																																	SNDX-5613	2022-02-02	32.0461	85.6	4.72	57
																																	SNDX-5613	2022-02-02	10.1412	65.4	4.72	57
																																	SNDX-5613	2022-02-02	3.20924	41.6	4.72	57
																																	SNDX-5613	2022-02-02	1.01558	13.8	4.72	57
																																	SNDX-5613	2022-02-02	0.321386	6.32	4.72	57
																																	SNDX-5613	2022-02-02	0.101705	4.83	4.72	57
																																	SNDX-5613	2022-01-24	320	98.7	1.93	56
																																	SNDX-5613	2022-01-24	101.266	97.5	1.93	56
																																	SNDX-5613	2022-01-24	32.0461	92.1	1.93	56
																																	SNDX-5613	2022-01-24	10.1412	81.2	1.93	56
																																	SNDX-5613	2022-01-24	3.20924	59.9	1.93	56
																																	SNDX-5613	2022-01-24	1.01558	32.2	1.93	56
																																	SNDX-5613	2022-01-24	0.321386	30.7	1.93	56
																																	SNDX-5613	2022-01-24	0.101705	14	1.93	56
																																	SNDX-5613	2022-01-24	320	100	1.93	56
																																	SNDX-5613	2022-01-24	101.266	97.3	1.93	56
																																	SNDX-5613	2022-01-24	32.0461	92.9	1.93	56
																																	SNDX-5613	2022-01-24	10.1412	78.1	1.93	56
																																	SNDX-5613	2022-01-24	3.20924	64.8	1.93	56
																																	SNDX-5613	2022-01-24	1.01558	37.1	1.93	56
																																	SNDX-5613	2022-01-24	0.321386	11.3	1.93	56
																																	SNDX-5613	2022-01-24	0.101705	-0.797	1.93	56
																																	SNDX-5613	2022-01-20	320	103	3.78	55
																																	SNDX-5613	2022-01-20	101.266	99	3.78	55
																																	SNDX-5613	2022-01-20	32.0461	89.5	3.78	55
																																	SNDX-5613	2022-01-20	10.1412	81	3.78	55
																																	SNDX-5613	2022-01-20	3.20924	51.8	3.78	55
																																	SNDX-5613	2022-01-20	1.01558	25.3	3.78	55
																																	SNDX-5613	2022-01-20	0.321386	17.6	3.78	55
																																	SNDX-5613	2022-01-20	0.101705	2.35	3.78	55
																																	SNDX-5613	2022-01-20	320	103	3.78	55
																																	SNDX-5613	2022-01-20	101.266	99.9	3.78	55
																																	SNDX-5613	2022-01-20	32.0461	90.2	3.78	55
																																	SNDX-5613	2022-01-20	10.1412	67.6	3.78	55
																																	SNDX-5613	2022-01-20	3.20924	52.7	3.78	55
																																	SNDX-5613	2022-01-20	1.01558	22.8	3.78	55
																																	SNDX-5613	2022-01-20	0.321386	6.42	3.78	55
																																	SNDX-5613	2022-01-20	0.101705	19.1	3.78	55
																																	SNDX-5613	2022-01-17	320	97.5	2.2	54
																																	SNDX-5613	2022-01-17	101.266	98	2.2	54
																																	SNDX-5613	2022-01-17	32.0461	89.6	2.2	54
																																	SNDX-5613	2022-01-17	10.1412	72.9	2.2	54
																																	SNDX-5613	2022-01-17	3.20924	46.1	2.2	54
																																	SNDX-5613	2022-01-17	1.01558	30.7	2.2	54
																																	SNDX-5613	2022-01-17	0.321386	3.63	2.2	54
																																	SNDX-5613	2022-01-17	0.101705	-9.59	2.2	54
																																	SNDX-5613	2022-01-17	320	100	2.2	54
																																	SNDX-5613	2022-01-17	101.266	97.7	2.2	54
																																	SNDX-5613	2022-01-17	32.0461	92.6	2.2	54
																																	SNDX-5613	2022-01-17	10.1412	81.5	2.2	54
																																	SNDX-5613	2022-01-17	3.20924	72.3	2.2	54
																																	SNDX-5613	2022-01-17	1.01558	35.1	2.2	54
																																	SNDX-5613	2022-01-17	0.321386	31.2	2.2	54
																																	SNDX-5613	2022-01-17	0.101705	21.9	2.2	54
																																	SNDX-5613	2022-01-11	320	102	2.95	53
																																	SNDX-5613	2022-01-11	101.266	97.3	2.95	53
																																	SNDX-5613	2022-01-11	32.0461	91.4	2.95	53
																																	SNDX-5613	2022-01-11	10.1412	77.8	2.95	53
																																	SNDX-5613	2022-01-11	3.20924	51.8	2.95	53
																																	SNDX-5613	2022-01-11	1.01558	30.3	2.95	53
																																	SNDX-5613	2022-01-11	0.321386	12.6	2.95	53
																																	SNDX-5613	2022-01-11	0.101705	19.7	2.95	53
																																	SNDX-5613	2022-01-11	320	102	2.95	53
																																	SNDX-5613	2022-01-11	101.266	100	2.95	53
																																	SNDX-5613	2022-01-11	32.0461	94.2	2.95	53
																																	SNDX-5613	2022-01-11	10.1412	85.8	2.95	53
																																	SNDX-5613	2022-01-11	3.20924	67.6	2.95	53
																																	SNDX-5613	2022-01-11	1.01558	45.1	2.95	53
																																	SNDX-5613	2022-01-11	0.321386	23.6	2.95	53
																																	SNDX-5613	2022-01-11	0.101705	20.6	2.95	53
																																	SNDX-5613	2022-01-04	1000	99.7	4.78	52
																																	SNDX-5613	2022-01-04	316.456	98.9	4.78	52
																																	SNDX-5613	2022-01-04	100.144	94.3	4.78	52
																																	SNDX-5613	2022-01-04	31.6912	86.5	4.78	52
																																	SNDX-5613	2022-01-04	10.0289	69.2	4.78	52
																																	SNDX-5613	2022-01-04	3.17369	32.5	4.78	52
																																	SNDX-5613	2022-01-04	1.00433	14.5	4.78	52
																																	SNDX-5613	2022-01-04	0.317827	-1.53	4.78	52
																																	SNDX-5613	2022-01-04	1000	100	4.78	52
																																	SNDX-5613	2022-01-04	316.456	99.2	4.78	52
																																	SNDX-5613	2022-01-04	100.144	96.1	4.78	52
																																	SNDX-5613	2022-01-04	31.6912	86.8	4.78	52
																																	SNDX-5613	2022-01-04	10.0289	69.9	4.78	52
																																	SNDX-5613	2022-01-04	3.17369	32.9	4.78	52
																																	SNDX-5613	2022-01-04	1.00433	6.84	4.78	52
																																	SNDX-5613	2022-01-04	0.317827	-2.83	4.78	52
																																	SNDX-5613	2022-01-03	320	100	2.3	51
																																	SNDX-5613	2022-01-03	101.266	99.4	2.3	51
																																	SNDX-5613	2022-01-03	32.0461	89.1	2.3	51
																																	SNDX-5613	2022-01-03	10.1412	76	2.3	51
																																	SNDX-5613	2022-01-03	3.20924	41.8	2.3	51
																																	SNDX-5613	2022-01-03	1.01558	33.8	2.3	51
																																	SNDX-5613	2022-01-03	0.321386	-8.84	2.3	51
																																	SNDX-5613	2022-01-03	0.101705	-14.9	2.3	51
																																	SNDX-5613	2022-01-03	320	101	2.3	51
																																	SNDX-5613	2022-01-03	101.266	97.2	2.3	51
																																	SNDX-5613	2022-01-03	32.0461	92.2	2.3	51
																																	SNDX-5613	2022-01-03	10.1412	74.1	2.3	51
																																	SNDX-5613	2022-01-03	3.20924	61.7	2.3	51
																																	SNDX-5613	2022-01-03	1.01558	20.5	2.3	51
																																	SNDX-5613	2022-01-03	0.321386	12.6	2.3	51
																																	SNDX-5613	2022-01-03	0.101705	6.25	2.3	51
																																	SNDX-5613	2021-12-28	320	98.8	4.62	50
																																	SNDX-5613	2021-12-28	101.266	94.5	4.62	50
																																	SNDX-5613	2021-12-28	32.0461	85.4	4.62	50
																																	SNDX-5613	2021-12-28	10.1412	68.3	4.62	50
																																	SNDX-5613	2021-12-28	3.20924	35.5	4.62	50
																																	SNDX-5613	2021-12-28	1.01558	14.4	4.62	50
																																	SNDX-5613	2021-12-28	0.321386	8.47	4.62	50
																																	SNDX-5613	2021-12-28	0.101705	7.25	4.62	50
																																	SNDX-5613	2021-12-28	320	100	4.62	50
																																	SNDX-5613	2021-12-28	101.266	97.9	4.62	50
																																	SNDX-5613	2021-12-28	32.0461	91.8	4.62	50
																																	SNDX-5613	2021-12-28	10.1412	72.6	4.62	50
																																	SNDX-5613	2021-12-28	3.20924	53.9	4.62	50
																																	SNDX-5613	2021-12-28	1.01558	23.4	4.62	50
																																	SNDX-5613	2021-12-28	0.321386	11.6	4.62	50
																																	SNDX-5613	2021-12-28	0.101705	6.36	4.62	50
																																	SNDX-5613	2021-12-21	320	99.3	2.52	49
																																	SNDX-5613	2021-12-21	101.266	98.1	2.52	49
																																	SNDX-5613	2021-12-21	32.0461	95.6	2.52	49
																																	SNDX-5613	2021-12-21	10.1412	75.8	2.52	49
																																	SNDX-5613	2021-12-21	3.20924	57.4	2.52	49
																																	SNDX-5613	2021-12-21	1.01558	17.1	2.52	49
																																	SNDX-5613	2021-12-21	0.321386	8.23	2.52	49
																																	SNDX-5613	2021-12-21	0.101705	-1.62	2.52	49
																																	SNDX-5613	2021-12-21	320	97.8	2.52	49
																																	SNDX-5613	2021-12-21	101.266	99.3	2.52	49
																																	SNDX-5613	2021-12-21	32.0461	91.2	2.52	49
																																	SNDX-5613	2021-12-21	10.1412	72.4	2.52	49
																																	SNDX-5613	2021-12-21	3.20924	63.9	2.52	49
																																	SNDX-5613	2021-12-21	1.01558	25	2.52	49
																																	SNDX-5613	2021-12-21	0.321386	-0.821	2.52	49
																																	SNDX-5613	2021-12-21	0.101705	3.72	2.52	49
																																	SNDX-5613	2021-12-19	320	99.9	1.07	48
																																	SNDX-5613	2021-12-19	101.266	99.2	1.07	48
																																	SNDX-5613	2021-12-19	32.0461	96.9	1.07	48
																																	SNDX-5613	2021-12-19	10.1412	88.5	1.07	48
																																	SNDX-5613	2021-12-19	3.20924	71.6	1.07	48
																																	SNDX-5613	2021-12-19	1.01558	58.9	1.07	48
																																	SNDX-5613	2021-12-19	0.321386	41.5	1.07	48
																																	SNDX-5613	2021-12-19	0.101705	28.9	1.07	48
																																	SNDX-5613	2021-12-19	320	100	1.07	48
																																	SNDX-5613	2021-12-19	101.266	98.5	1.07	48
																																	SNDX-5613	2021-12-19	32.0461	95.9	1.07	48
																																	SNDX-5613	2021-12-19	10.1412	89	1.07	48
																																	SNDX-5613	2021-12-19	3.20924	72.8	1.07	48
																																	SNDX-5613	2021-12-19	1.01558	55.5	1.07	48
																																	SNDX-5613	2021-12-19	0.321386	33.4	1.07	48
																																	SNDX-5613	2021-12-19	0.101705	19.5	1.07	48
																																	SNDX-5613	2021-12-16	320	100	4.67	47
																																	SNDX-5613	2021-12-16	101.266	97.3	4.67	47
																																	SNDX-5613	2021-12-16	32.0461	95.7	4.67	47
																																	SNDX-5613	2021-12-16	10.1412	59.1	4.67	47
																																	SNDX-5613	2021-12-16	3.20924	45.2	4.67	47
																																	SNDX-5613	2021-12-16	1.01558	0.956	4.67	47
																																	SNDX-5613	2021-12-16	0.321386	2.16	4.67	47
																																	SNDX-5613	2021-12-16	0.101705	-5.71	4.67	47
																																	SNDX-5613	2021-12-16	320	101	4.67	47
																																	SNDX-5613	2021-12-16	101.266	97.1	4.67	47
																																	SNDX-5613	2021-12-16	32.0461	89.7	4.67	47
																																	SNDX-5613	2021-12-16	10.1412	68.5	4.67	47
																																	SNDX-5613	2021-12-16	3.20924	37.4	4.67	47
																																	SNDX-5613	2021-12-16	1.01558	16.8	4.67	47
																																	SNDX-5613	2021-12-16	0.321386	-0.147	4.67	47
																																	SNDX-5613	2021-12-16	0.101705	0.298	4.67	47
																																	SNDX-5613	2021-12-15	320	97	4.89	46
																																	SNDX-5613	2021-12-15	101.266	95.6	4.89	46
																																	SNDX-5613	2021-12-15	32.0461	85.5	4.89	46
																																	SNDX-5613	2021-12-15	10.1412	66.7	4.89	46
																																	SNDX-5613	2021-12-15	3.20924	47.4	4.89	46
																																	SNDX-5613	2021-12-15	1.01558	22.8	4.89	46
																																	SNDX-5613	2021-12-15	0.321386	23.6	4.89	46
																																	SNDX-5613	2021-12-15	0.101705	-13.7	4.89	46
																																	SNDX-5613	2021-12-15	320	99.2	4.89	46
																																	SNDX-5613	2021-12-15	101.266	93.3	4.89	46
																																	SNDX-5613	2021-12-15	32.0461	90	4.89	46
																																	SNDX-5613	2021-12-15	10.1412	71	4.89	46
																																	SNDX-5613	2021-12-15	3.20924	35.1	4.89	46
																																	SNDX-5613	2021-12-15	1.01558	5.29	4.89	46
																																	SNDX-5613	2021-12-15	0.321386	1.96	4.89	46
																																	SNDX-5613	2021-12-15	0.101705	14.9	4.89	46
																																	SNDX-5613	2021-12-07	320	100	0.987	45
																																	SNDX-5613	2021-12-07	101.266	98.6	0.987	45
																																	SNDX-5613	2021-12-07	32.0461	97.1	0.987	45
																																	SNDX-5613	2021-12-07	10.1412	85.8	0.987	45
																																	SNDX-5613	2021-12-07	3.20924	70.4	0.987	45
																																	SNDX-5613	2021-12-07	1.01558	37.6	0.987	45
																																	SNDX-5613	2021-12-07	0.321386	24.1	0.987	45
																																	SNDX-5613	2021-12-07	0.101705	4.33	0.987	45
																																	SNDX-5613	2021-12-07	320	101	0.987	45
																																	SNDX-5613	2021-12-07	101.266	98.9	0.987	45
																																	SNDX-5613	2021-12-07	32.0461	96	0.987	45
																																	SNDX-5613	2021-12-07	10.1412	85.7	0.987	45
																																	SNDX-5613	2021-12-07	3.20924	67.9	0.987	45
																																	SNDX-5613	2021-12-07	1.01558	48.1	0.987	45
																																	SNDX-5613	2021-12-07	0.321386	15.4	0.987	45
																																	SNDX-5613	2021-12-07	0.101705	-19.1	0.987	45
																																	SNDX-5613	2021-12-07	320	101	0.987	45
																																	SNDX-5613	2021-12-07	101.266	99.6	0.987	45
																																	SNDX-5613	2021-12-07	32.0461	97.5	0.987	45
																																	SNDX-5613	2021-12-07	10.1412	88	0.987	45
																																	SNDX-5613	2021-12-07	3.20924	78.6	0.987	45
																																	SNDX-5613	2021-12-07	1.01558	54.2	0.987	45
																																	SNDX-5613	2021-12-07	0.321386	32.9	0.987	45
																																	SNDX-5613	2021-12-07	0.101705	18.2	0.987	45
																																	SNDX-5613	2021-12-07	320	100	0.987	45
																																	SNDX-5613	2021-12-07	101.266	99.9	0.987	45
																																	SNDX-5613	2021-12-07	32.0461	97.9	0.987	45
																																	SNDX-5613	2021-12-07	10.1412	91	0.987	45
																																	SNDX-5613	2021-12-07	3.20924	70.6	0.987	45
																																	SNDX-5613	2021-12-07	1.01558	44.1	0.987	45
																																	SNDX-5613	2021-12-07	0.321386	28.4	0.987	45
																																	SNDX-5613	2021-12-07	0.101705	17.8	0.987	45
																																	SNDX-5613	2021-11-29	320	102	0.545	44
																																	SNDX-5613	2021-11-29	101.266	99.1	0.545	44
																																	SNDX-5613	2021-11-29	32.0461	95.1	0.545	44
																																	SNDX-5613	2021-11-29	10.1412	89.9	0.545	44
																																	SNDX-5613	2021-11-29	3.20924	66.8	0.545	44
																																	SNDX-5613	2021-11-29	1.01558	48.1	0.545	44
																																	SNDX-5613	2021-11-29	0.321386	41.6	0.545	44
																																	SNDX-5613	2021-11-29	0.101705	1.39	0.545	44
																																	SNDX-5613	2021-11-29	320	97.5	0.545	44
																																	SNDX-5613	2021-11-29	101.266	98.9	0.545	44
																																	SNDX-5613	2021-11-29	32.0461	94.4	0.545	44
																																	SNDX-5613	2021-11-29	10.1412	77	0.545	44
																																	SNDX-5613	2021-11-29	3.20924	64.7	0.545	44
																																	SNDX-5613	2021-11-29	1.01558	52	0.545	44
																																	SNDX-5613	2021-11-29	0.321386	24.6	0.545	44
																																	SNDX-5613	2021-11-29	0.101705	12.3	0.545	44
																																	SNDX-5613	2021-11-22	320	97.3	2.5	43
																																	SNDX-5613	2021-11-22	101.266	101	2.5	43
																																	SNDX-5613	2021-11-22	32.0461	93.5	2.5	43
																																	SNDX-5613	2021-11-22	10.1412	73.3	2.5	43
																																	SNDX-5613	2021-11-22	3.20924	52.2	2.5	43
																																	SNDX-5613	2021-11-22	1.01558	36.4	2.5	43
																																	SNDX-5613	2021-11-22	0.321386	4.51	2.5	43
																																	SNDX-5613	2021-11-22	0.101705	0.922	2.5	43
																																	SNDX-5613	2021-11-22	320	101	2.5	43
																																	SNDX-5613	2021-11-22	101.266	96.7	2.5	43
																																	SNDX-5613	2021-11-22	32.0461	91	2.5	43
																																	SNDX-5613	2021-11-22	10.1412	76.7	2.5	43
																																	SNDX-5613	2021-11-22	3.20924	46.9	2.5	43
																																	SNDX-5613	2021-11-22	1.01558	29.4	2.5	43
																																	SNDX-5613	2021-11-22	0.321386	5.09	2.5	43
																																	SNDX-5613	2021-11-22	0.101705	1.69	2.5	43
																																	SNDX-5613	2021-11-16	320	101	2.4	42
																																	SNDX-5613	2021-11-16	101.266	101	2.4	42
																																	SNDX-5613	2021-11-16	32.0461	95.7	2.4	42
																																	SNDX-5613	2021-11-16	10.1412	87.5	2.4	42
																																	SNDX-5613	2021-11-16	3.20924	66.7	2.4	42
																																	SNDX-5613	2021-11-16	1.01558	48.6	2.4	42
																																	SNDX-5613	2021-11-16	0.321386	22.8	2.4	42
																																	SNDX-5613	2021-11-16	0.101705	25.4	2.4	42
																																	SNDX-5613	2021-11-16	320	101	2.4	42
																																	SNDX-5613	2021-11-16	101.266	100	2.4	42
																																	SNDX-5613	2021-11-16	32.0461	97	2.4	42
																																	SNDX-5613	2021-11-16	10.1412	85.1	2.4	42
																																	SNDX-5613	2021-11-16	3.20924	66.7	2.4	42
																																	SNDX-5613	2021-11-16	1.01558	42.5	2.4	42
																																	SNDX-5613	2021-11-16	0.321386	22.5	2.4	42
																																	SNDX-5613	2021-11-16	0.101705	27.7	2.4	42
																																	SNDX-5613	2021-11-08	320	101	1.53	41
																																	SNDX-5613	2021-11-08	101.266	97.9	1.53	41
																																	SNDX-5613	2021-11-08	32.0461	94.5	1.53	41
																																	SNDX-5613	2021-11-08	10.1412	81.9	1.53	41
																																	SNDX-5613	2021-11-08	3.20924	58.1	1.53	41
																																	SNDX-5613	2021-11-08	1.01558	40.5	1.53	41
																																	SNDX-5613	2021-11-08	0.321386	26	1.53	41
																																	SNDX-5613	2021-11-08	0.101705	5.81	1.53	41
																																	SNDX-5613	2021-11-08	320	100	1.53	41
																																	SNDX-5613	2021-11-08	101.266	98	1.53	41
																																	SNDX-5613	2021-11-08	32.0461	94	1.53	41
																																	SNDX-5613	2021-11-08	10.1412	82.4	1.53	41
[truncated: 756 more rows]

## Sheet: Figure 1D
Data below is the luminescence relative to DMSO control as assessed by CellTiter Glo
Biological replicate #1																	Biological replicate #2
MOLM13, Day 7 CTG																	MOLM13, Day 7 CTG																	ANOVA testing of MOLM13 IC50s
Log [nM}	DS-1594 Technical Replicate #1	DS-1594 Technical Replicate #2	DS-1594 Technical Replicate #3	JNJ-6617 Technical Replicate #1	JNJ-6617 Technical Replicate #2	JNJ-6617 Technical Replicate #3	KO-539 Technical Replicate #1	KO-539 Technical Replicate #2	KO-539 Technical Replicate #3	SNDX-5613 Technical Replicate #1	SNDX-5613 Technical Replicate #2	SNDX-5613 Technical Replicate #3	DSP-5336 Technical Replicate #1	DSP-5336 Technical Replicate #2	DSP-5336 Technical Replicate #3		Log [nM}	DS-1594 Technical Replicate #1	DS-1594 Technical Replicate #2	DS-1594 Technical Replicate #3	JNJ-6617 Technical Replicate #1	JNJ-6617 Technical Replicate #2	JNJ-6617 Technical Replicate #3	KO-539 Technical Replicate #1	KO-539 Technical Replicate #2	KO-539 Technical Replicate #3	SNDX-5613 Technical Replicate #1	SNDX-5613 Technical Replicate #2	SNDX-5613 Technical Replicate #3	DSP-5336 Technical Replicate #1	DSP-5336 Technical Replicate #2	DSP-5336 Technical Replicate #3		ANOVA summary		Tukey's multiple comparisons test	Mean diff.	95.00% CI of diff.	Summary	Adjusted P Value	Test details	Mean 1	Mean 2	Mean diff.	SE of diff.	n1	n2	q	DF
3	0.0108	0.0103	0.0106	0.0098	0.0118	0.0103	0.0072	0.0087	0.0069	0.0094	0.009	0.0098	0.0109	0.0097	0.009		3	0.012	0.0148	0.019	0.0151	0.0172	0.015	0.0124	0.0091	0.005	0.01	0.0104	0.0135	0.0078	0.0091	0.0099		F	18.95	DS-1594 vs. JNJ-6617	-1.679	-6.597 to 3.240	ns	0.6686	DS-1594 vs. JNJ-6617	5.815	7.493	-1.679	1.226	2	2	1.936	5
2.48	0.0031	0.0047	0.0053	0.0025	0.0057	0.0052	0.0017	0.0028	0.0037	0.0048	0.0086	0.0071	0.0078	0.006	0.0055		2.48	0.01	0.0111	0.0136	0.0104	0.0083	0.0123	0.0086	0.0093	0.0024	0.0053	0.0085	0.0105	0.0039	0.0047	0.0048		P value	0.0032	DS-1594 vs. KO-539	-4.187	-9.105 to 0.7311	ns	0.0889	DS-1594 vs. KO-539	5.815	10	-4.187	1.226	2	2	4.83	5
2	0.0085	0.0094	0.0089	0.0078	0.0115	0.0113	0.0038	0.0068	0.0089	0.0098	0.012	0.0197	0.0055	0.0086	0.0081		2	0.0097	0.011	0.0133	0.0171	0.009	0.0158	0.0133	0.0135	0.0023	0.0136	0.0173	0.0148	0.0066	0.006	0.008		P value summary	**	DS-1594 vs. SNDX-5613	-9.881	-14.80 to -4.962	**	0.0026	DS-1594 vs. SNDX-5613	5.815	15.7	-9.881	1.226	2	2	11.4	5
1.48	0.0211	0.0244	0.0309	0.027	0.0413	0.0439	0.0419	0.0449	0.066	0.1312	0.1422	0.1398	0.0577	0.0586	0.0706		1.48	0.0305	0.0265	0.0343	0.0238	0.0361	0.0353	0.0453	0.0439	0.0434	0.1594	0.2024	0.2095	0.033	0.0371	0.0489		Significant diff. among means (P < 0.05)?	Yes	DS-1594 vs. DSP-5336	-5.039	-9.957 to -0.1209	*	0.0456	DS-1594 vs. DSP-5336	5.815	10.85	-5.039	1.226	2	2	5.813	5
1	0.1796	0.2429	0.2682	0.3329	0.3683	0.4282	0.5332	0.5669	0.5359	0.6938	0.6809	0.7471	0.6019	0.6792	0.6557		1	0.1529	0.1668	0.1892	0.2746	0.287	0.3408	0.4013	0.5312	0.5391	0.8015	0.7681	0.8461	0.4228	0.4603	0.558		R squared	0.9381	JNJ-6617 vs. KO-539	-2.509	-7.427 to 2.410	ns	0.3629	JNJ-6617 vs. KO-539	7.493	10	-2.509	1.226	2	2	2.894	5
0.48	0.8558	0.8219	0.7279	0.8137	0.9145	0.8731	0.8746	0.9092	0.8854	0.9118	0.9766	1.0451	0.9692	0.9782	1.071		0.48	0.8732	0.8354	0.9389	0.9075	0.8819	0.9442	0.8991	0.958	0.8839	0.9564	0.9011	1.0511	0.9566	0.9181	0.9632				JNJ-6617 vs. SNDX-5613	-8.202	-13.12 to -3.284	**	0.006	JNJ-6617 vs. SNDX-5613	7.493	15.7	-8.202	1.226	2	2	9.461	5
0	1.0598	1.0334	1.0351	0.9623	0.9784	0.9619	0.9302	1.0125	0.9994	0.9869	1.0339	1.0157	1.01	1.117	1.1092		0	1.0764	0.9635	1.13	1.1089	1.0852	1.0634	0.918	0.946	0.9921	0.9017	0.922	1.0906	0.8496	0.9489	0.9994				JNJ-6617 vs. DSP-5336	-3.361	-8.279 to 1.558	ns	0.1771	JNJ-6617 vs. DSP-5336	7.493	10.85	-3.361	1.226	2	2	3.876	5
-0.5	0.9955	0.9713	1.0107	0.9093	0.9056	1.0255	0.9119	0.9495	0.9642	0.9024	0.9647	1.0236	0.9334	1.0093	1.0052		-0.5	1.0151	0.9722	1.1464	1.0657	1.0887	1.1594	0.8886	0.9135	0.9887	0.9808	0.9411	0.9967	1.0357	0.9985	1.0227				KO-539 vs. SNDX-5613	-5.694	-10.61 to -0.7754	*	0.0283	KO-539 vs. SNDX-5613	10	15.7	-5.694	1.226	2	2	6.568	5
Absolute IC50 (nM)	5.776			7.677			10.4			14.26			12.08				Absolute IC50 (nM)	5.853			7.309			9.603			17.13			9.627						KO-539 vs. DSP-5336	-0.852	-5.770 to 4.066	ns	0.9492	KO-539 vs. DSP-5336	10	10.85	-0.852	1.226	2	2	0.9828	5
95% Confidence Interval	5.315 to 6.270			7.029 to 8.362			9.580 to 11.25			13.26 to 15.34			??? to 13.24				95% Confidence Interval	5.153 to 6.628			6.433 to 8.263			8.669 to 10.57			15.51 to 18.90			8.859 to 10.40						SNDX-5613 vs. DSP-5336	4.842	-0.07659 to 9.760	ns	0.053	SNDX-5613 vs. DSP-5336	15.7	10.85	4.842	1.226	2	2	5.585	5
MV4;11, Day 7 CTG																	MV4;11, Day 7 CTG																	ANOVA testing of MV411 IC50s
Log [nM}	DS-1594 Technical Replicate #1	DS-1594 Technical Replicate #2	DS-1594 Technical Replicate #3	JNJ-6617 Technical Replicate #1	JNJ-6617 Technical Replicate #2	JNJ-6617 Technical Replicate #3	KO-539 Technical Replicate #1	KO-539 Technical Replicate #2	KO-539 Technical Replicate #3	SNDX-5613 Technical Replicate #1	SNDX-5613 Technical Replicate #2	SNDX-5613 Technical Replicate #3	DSP-5336 Technical Replicate #1	DSP-5336 Technical Replicate #2	DSP-5336 Technical Replicate #3		Log [nM}	DS-1594 Technical Replicate #1	DS-1594 Technical Replicate #2	DS-1594 Technical Replicate #3	JNJ-6617 Technical Replicate #1	JNJ-6617 Technical Replicate #2	JNJ-6617 Technical Replicate #3	KO-539 Technical Replicate #1	KO-539 Technical Replicate #2	KO-539 Technical Replicate #3	SNDX-5613 Technical Replicate #1	SNDX-5613 Technical Replicate #2	SNDX-5613 Technical Replicate #3	DSP-5336 Technical Replicate #1	DSP-5336 Technical Replicate #2	DSP-5336 Technical Replicate #3		ANOVA summary		Tukey's multiple comparisons test	Mean diff.	95.00% CI of diff.	Summary	Adjusted P Value	Test details	Mean 1	Mean 2	Mean diff.	SE of diff.	n1	n2	q	DF
3	-0.0009	0.0013	0.0001	0.0016	0.001	0.0006	-0.0003	-0.0011	-0.0001	0.0026	0.0024	-0.0006	0.0004	0.0002	-0.0017		3	-0.0003	0	0.0006	0.001	0.0016	0.0015	0.0001	0.0006	-0.0003	0.0017	0.0005	0.0009	-0.0001	-0.001	-0.0002		F	26.46	DS-1594 vs. JNJ-6617	-0.4935	-4.385 to 3.398	ns	0.9827	DS-1594 vs. JNJ-6617	5.176	5.67	-0.4935	0.97	2	2	0.7195	5
2.48	-0.0055	-0.0051	-0.0051	-0.0046	-0.0044	-0.0049	-0.0044	-0.004	-0.0048	-0.0014	-0.0033	-0.0028	-0.0041	-0.0043	-0.0046		2.48	-0.0044	-0.0048	-0.0039	-0.0039	-0.0042	-0.0034	-0.0042	-0.0047	-0.004	-0.0031	-0.002	-0.0022	-0.0038	-0.0047	-0.0053		P value	0.0015	DS-1594 vs. KO-539	-3.396	-7.287 to 0.4956	ns	0.0817	DS-1594 vs. KO-539	5.176	8.572	-3.396	0.97	2	2	4.951	5
2	-0.0049	-0.0032	-0.0016	-0.002	-0.0035	-0.0011	-0.0035	-0.005	-0.0038	-0.0028	-0.0014	-0.0001	-0.0027	-0.0046	-0.0041		2	-0.0044	-0.0033	-0.0037	-0.0034	-0.0026	-0.0043	-0.003	-0.0029	-0.0024	0.0041	0.0016	0.0022	-0.0025	-0.0025	-0.0032		P value summary	**	DS-1594 vs. SNDX-5613	-8.754	-12.65 to -4.863	**	0.0015	DS-1594 vs. SNDX-5613	5.176	13.93	-8.754	0.97	2	2	12.76	5
1.48	0.0061	0.0052	0.0064	0.0088	0.0081	0.0104	0.0204	0.0284	0.0197	0.0932	0.1236	0.0969	0.0127	0.0158	0.017		1.48	0.0084	0.0106	0.0113	0.0134	0.0164	0.0151	0.0266	0.0213	0.0192	0.1987	0.1991	0.1804	0.0189	0.0175	0.012		Significant diff. among means (P < 0.05)?	Yes	DS-1594 vs. DSP-5336	-1.868	-5.759 to 2.024	ns	0.409	DS-1594 vs. DSP-5336	5.176	7.044	-1.868	0.97	2	2	2.723	5
1	0.1858	0.1421	0.1749	0.1851	0.1636	0.2098	0.3583	0.5048	0.408	0.6547	0.7051	0.5458	0.3343	0.3722	0.3302		1	0.1487	0.1333	0.1748	0.2376	0.1976	0.1948	0.4893	0.3924	0.3931	0.784	0.6806	0.671	0.3265	0.2463	0.2773		R squared	0.9549	JNJ-6617 vs. KO-539	-2.902	-6.793 to 0.9891	ns	0.1366	JNJ-6617 vs. KO-539	5.67	8.572	-2.902	0.97	2	2	4.231	5
0.48	0.842	0.8637	0.8298	0.875	0.9203	0.8033	0.8959	0.9684	0.8589	0.919	0.9922	0.9019	0.8702	0.9584	0.8383		0.48	0.7656	0.7321	0.7409	0.7397	0.8026	0.8246	0.9112	0.8868	0.8886	1.0244	0.9597	0.9526	0.8973	0.8125	0.8694				JNJ-6617 vs. SNDX-5613	-8.261	-12.15 to -4.369	**	0.002	JNJ-6617 vs. SNDX-5613	5.67	13.93	-8.261	0.97	2	2	12.04	5
0	1.0523	1.0581	1.0108	0.939	1.0211	0.9123	0.8732	0.9973	0.9221	0.9078	1.0251	0.9341	0.8811	0.9151	0.9099		0	0.9058	0.874	0.9192	0.9688	0.9737	0.949	0.9898	0.9764	1.0331	1.0242	0.9986	0.9501	1.025	0.9774	0.9666				JNJ-6617 vs. DSP-5336	-1.374	-5.265 to 2.517	ns	0.6446	JNJ-6617 vs. DSP-5336	5.67	7.044	-1.374	0.97	2	2	2.003	5
-0.5	1.0304	1.101	0.9727	0.9055	1.0309	0.9912	0.9474	0.9808	0.95	1.0216	1.0333	0.8875	0.9161	0.9656	0.8892		-0.5	0.9849	0.951	1.0134	0.933	0.9516	0.9982	0.9899	0.9047	0.9435	1.0253	0.9881	0.9157	1.0577	0.9652	0.959				KO-539 vs. SNDX-5613	-5.359	-9.250 to -1.467	*	0.0138	KO-539 vs. SNDX-5613	8.572	13.93	-5.359	0.97	2	2	7.813	5
Absolute IC50 (nM)	5.624			5.88			8.578			12.53			7.427				Absolute IC50 (nM)	4.728			5.459			8.565			15.33			6.66						KO-539 vs. DSP-5336	1.528	-2.363 to 5.419	ns	0.5654	KO-539 vs. DSP-5336	8.572	7.044	1.528	0.97	2	2	2.228	5
95% Confidence Interval	5.212 to 6.061			5.406 to 6.393			7.749 to 9.431			11.38 to 13.84			6.612 to 8.294				95% Confidence Interval	4.410 to 5.073			5.158 to 5.777			7.947 to 9.196			14.26 to 16.49			6.259 to 7.079						SNDX-5613 vs. DSP-5336	6.887	2.995 to 10.78	**	0.0046	SNDX-5613 vs. DSP-5336	13.93	7.044	6.887	0.97	2	2	10.04	5
OCIAML3, Day 7 CTG																	OCIAML3, Day 7 CTG																	ANOVA testing of OCIAML3 IC50s
Log [nM}	DS-1594 Technical Replicate #1	DS-1594 Technical Replicate #2	DS-1594 Technical Replicate #3	JNJ-6617 Technical Replicate #1	JNJ-6617 Technical Replicate #2	JNJ-6617 Technical Replicate #3	KO-539 Technical Replicate #1	KO-539 Technical Replicate #2	KO-539 Technical Replicate #3	SNDX-5613 Technical Replicate #1	SNDX-5613 Technical Replicate #2	SNDX-5613 Technical Replicate #3	DSP-5336 Technical Replicate #1	DSP-5336 Technical Replicate #2	DSP-5336 Technical Replicate #3		Log [nM}	DS-1594 Technical Replicate #1	DS-1594 Technical Replicate #2	DS-1594 Technical Replicate #3	JNJ-6617 Technical Replicate #1	JNJ-6617 Technical Replicate #2	JNJ-6617 Technical Replicate #3	KO-539 Technical Replicate #1	KO-539 Technical Replicate #2	KO-539 Technical Replicate #3	SNDX-5613 Technical Replicate #1	SNDX-5613 Technical Replicate #2	SNDX-5613 Technical Replicate #3	DSP-5336 Technical Replicate #1	DSP-5336 Technical Replicate #2	DSP-5336 Technical Replicate #3		ANOVA summary		Tukey's multiple comparisons test	Mean diff.	95.00% CI of diff.	Summary	Adjusted P Value	Test details	Mean 1	Mean 2	Mean diff.	SE of diff.	n1	n2	q	DF
3	0.0083	0.0162	0.0072	0.0131	0.0126	0.0104	0.0149	0.0159	0.0113	0.0085	0.0122	0.0129	0.0106	0.0105	0.0059		3	0.0137	0.0123	0.0212	0.0178	0.0203	0.0183	0.0228	0.0203	0.019	0.0196	0.0141	0.0157	0.0089	0.0117	0.0096		F	10.83	DS-1594 vs. JNJ-6617	-0.7535	-6.287 to 4.780	ns	0.9777	DS-1594 vs. JNJ-6617	4.782	5.536	-0.7535	1.379	2	2	0.7726	5
2.48	0.001	0.0063	0.0085	0.0066	0.0067	0.0043	0.0022	0.0076	0.0071	0.0123	0.0084	0.0101	0.0047	0.0046	0.0102		2.48	0.01	0.0192	0.0156	0.0146	0.0142	0.0147	0.0169	0.0173	0.0085	0.0129	0.0131	0.0144	0.0117	0.0084	0.0043		P value	0.0112	DS-1594 vs. KO-539	-1.693	-7.226 to 3.840	ns	0.7399	DS-1594 vs. KO-539	4.782	6.475	-1.693	1.379	2	2	1.736	5
2	0.0147	0.011	0.0161	0.0072	0.0195	0.0137	0.0104	0.0238	0.0109	0.0207	0.0383	0.027	0.0149	0.0234	0.0111		2	0.016	0.0147	0.0144	0.0181	0.017	0.0141	0.0154	0.0236	0.0156	0.0262	0.0263	0.0352	0.0122	0.0154	0.0086		P value summary	*	DS-1594 vs. SNDX-5613	-8.048	-13.58 to -2.515	*	0.0109	DS-1594 vs. SNDX-5613	4.782	12.83	-8.048	1.379	2	2	8.252	5
1.48	0.0358	0.0441	0.0455	0.0514	0.0566	0.0511	0.0542	0.079	0.0597	0.0816	0.1922	0.1713	0.0505	0.0758	0.0561		1.48	0.0429	0.0349	0.0403	0.046	0.0437	0.0488	0.0507	0.0472	0.0421	0.1517	0.1119	0.1338	0.0328	0.0348	0.0429		Significant diff. among means (P < 0.05)?	Yes	DS-1594 vs. DSP-5336	-1.793	-7.326 to 3.740	ns	0.7036	DS-1594 vs. DSP-5336	4.782	6.575	-1.793	1.379	2	2	1.838	5
1	0.1813	0.2229	0.233	0.2443	0.3485	0.2791	0.2944	0.4444	0.3631	0.6101	0.7645	0.6612	0.3082	0.4562	0.3737		1	0.1368	0.1677	0.1432	0.2076	0.1619	0.1958	0.2312	0.2362	0.2483	0.6365	0.5719	0.5787	0.199	0.1983	0.186		R squared	0.8966	JNJ-6617 vs. KO-539	-0.9395	-6.473 to 4.594	ns	0.9524	JNJ-6617 vs. KO-539	5.536	6.475	-0.9395	1.379	2	2	0.9633	5
0.48	0.7387	0.8373	0.8222	0.7444	0.8975	0.7912	0.7568	0.8762	0.805	0.8357	0.9672	0.9444	0.8432	1.0304	0.8567		0.48	0.617	0.6581	0.6286	0.757	0.701	0.7129	0.8532	0.8104	0.8112	0.9429	0.9088	0.8945	0.817	0.6856	0.7496				JNJ-6617 vs. SNDX-5613	-7.295	-12.83 to -1.761	*	0.0166	JNJ-6617 vs. SNDX-5613	5.536	12.83	-7.295	1.379	2	2	7.479	5
0	0.9892	1.0446	0.978	0.8266	1.0183	0.9107	0.852	0.9652	0.9718	0.9402	1.0751	0.9992	0.9415	1.0948	1.0005		0	0.8863	0.9484	0.9212	0.989	0.9222	0.9513	0.9973	0.8982	0.8657	0.9226	0.9297	0.9916	0.9838	0.8328	0.9605				JNJ-6617 vs. DSP-5336	-1.04	-6.573 to 4.494	ns	0.9338	JNJ-6617 vs. DSP-5336	5.536	6.575	-1.04	1.379	2	2	1.066	5
-0.5	0.9312	1.0463	0.9541	0.9773	1.0763	0.9806	0.8871	1.0142	0.9041	0.9294	1.1015	0.9479	0.9466	1.0972	1.0382		-0.5	0.9872	0.9644	1.0312	0.9825	0.9795	1.0063	0.9736	0.9006	0.971	0.9874	0.9658	1.0556	1.0391	0.9247	0.9946				KO-539 vs. SNDX-5613	-6.355	-11.89 to -0.8219	*	0.0292	KO-539 vs. SNDX-5613	6.475	12.83	-6.355	1.379	2	2	6.516	5
Absolute IC50 (nM)	5.579			6.252			7.066			13.77			8.116				Absolute IC50 (nM)	3.985			4.819			5.884			11.89			5.034						KO-539 vs. DSP-5336	-0.1	-5.633 to 5.433	ns	>0.9999	KO-539 vs. DSP-5336	6.475	6.575	-0.1	1.379	2	2	0.1025	5
95% Confidence Interval	5.180 to 6.004			5.538 to 7.044			6.214 to 8.016			12.22 to 15.56			7.220 to 9.052				95% Confidence Interval	3.819 to 4.160			4.625 to 5.021			5.359 to 6.454			11.08 to 12.75			4.577 to 5.538						SNDX-5613 vs. DSP-5336	6.255	0.7219 to 11.79	*	0.0312	SNDX-5613 vs. DSP-5336	12.83	6.575	6.255	1.379	2	2	6.413	5
Average absolute IC50 values from Biological Replicates #1 and #2 (nM)
	DS-1594	JNJ-6617	KO-539	SNDX-5613	DSP-5336
MOLM13	5.8145	7.493	10.0015	15.695	10.8535
MV4;11	5.176	5.6695	8.5715	13.93	7.0435
OCIAML3	4.782	5.5355	6.475	12.83	6.575

## Sheet: Figure 2B
Note: the table below lists the PE+, live cell count for each day cells were counted. Live cells counted on days listed by flow cytometry (DAPI (4′,6-diamidino-2-phenylindole) dead cell exclusion)
		Technical Replicate #1	Technical Replicate #2	Technical Replicate #3	Technical Replicate #1	Technical Replicate #2	Technical Replicate #3	Technical Replicate #1	Technical Replicate #2	Technical Replicate #3	Technical Replicate #1	Technical Replicate #2	Technical Replicate #3	Technical Replicate #1	Technical Replicate #2	Technical Replicate #3	Technical Replicate #1	Technical Replicate #2	Technical Replicate #3
MV4;11 A-->G	Day	DMSO	DMSO	DMSO	DS-1594	DS-1594	DS-1594	JNJ-6617	JNJ-6617	JNJ-6617	KO-539	KO-539	KO-539	SNDX-5613	SNDX-5613	SNDX-5613	DSP-5336	DSP-5336	DSP-5336
Raw live cell counts	0	5000000	5000000	5000000	15000000	15000000	15000000	15000000	15000000	15000000	15000000	15000000	15000000	15000000	15000000	15000000	15000000	15000000	15000000
	4	120000000	120000000	130000000	29000000	29000000	29000000	31000000	31000000	31000000	28000000	31000000	30000000	29000000	29000000	29000000	30000000	29000000	29000000
	7	630000000	530000000	510000000	64000000	62000000	64000000	62000000	62000000	61000000	47000000	48000000	47000000	64000000	62000000	61000000	65000000	67000000	66000000
	11	12000000000	10000000000	9300000000	180000000	180000000	170000000	190000000	190000000	190000000	81000000	72000000	63000000	130000000	130000000	140000000	180000000	180000000	160000000
	14	62000000000	51000000000	48000000000	550000000	490000000	420000000	580000000	530000000	590000000	190000000	160000000	140000000	260000000	260000000	270000000	430000000	430000000	390000000
	18	1300000000000	1000000000000	930000000000	3000000000	2800000000	2500000000	3800000000	4000000000	3700000000	1400000000	1300000000	1100000000	1500000000	1400000000	1400000000	2300000000	2100000000	2200000000
	21	8400000000000	6600000000000	5500000000000	17000000000	14000000000	12000000000	17000000000	19000000000	17000000000	9000000000	7900000000	6500000000	8500000000	7300000000	6700000000	11000000000	10000000000	10000000000
		Technical Replicate #1	Technical Replicate #2	Technical Replicate #3	Technical Replicate #1	Technical Replicate #2	Technical Replicate #3	Technical Replicate #1	Technical Replicate #2	Technical Replicate #3	Technical Replicate #1	Technical Replicate #2	Technical Replicate #3	Technical Replicate #1	Technical Replicate #2	Technical Replicate #3	Technical Replicate #1	Technical Replicate #2	Technical Replicate #3
MV4;11 C-->T	Day	DMSO	DMSO	DMSO	DS-1594	DS-1594	DS-1594	JNJ-6617	JNJ-6617	JNJ-6617	KO-539	KO-539	KO-539	SNDX-5613	SNDX-5613	SNDX-5613	DSP-5336	DSP-5336	DSP-5336
Raw live cell counts	0	5000000	5000000	5000000	15000000	15000000	15000000	15000000	15000000	15000000	15000000	15000000	15000000	15000000	15000000	15000000	15000000	15000000	15000000
	4	130000000	130000000	130000000	30000000	31000000	29000000	31000000	32000000	32000000	25000000	24000000	26000000	30000000	29000000	30000000	29000000	30000000	31000000
	7	670000000	530000000	630000000	61000000	58000000	60000000	61000000	61000000	66000000	43000000	41000000	45000000	59000000	60000000	53000000	63000000	61000000	60000000
	11	12000000000	9400000000	12000000000	150000000	150000000	160000000	200000000	190000000	190000000	98000000	95000000	110000000	120000000	120000000	120000000	150000000	140000000	150000000
	14	69000000000	50000000000	56000000000	380000000	350000000	380000000	520000000	540000000	530000000	320000000	300000000	300000000	330000000	220000000	270000000	280000000	280000000	300000000
	18	1310000000000	947000000000	1120000000000	2420000000	2320000000	2330000000	3200000000	3240000000	2960000000	2180000000	2100000000	2120000000	1520000000	1300000000	1400000000	1700000000	1650000000	1840000000
	21	5990000000000	5830000000000	7750000000000	11100000000	10700000000	11100000000	13100000000	12800000000	11500000000	10600000000	9680000000	10300000000	7430000000	6580000000	6660000000	7890000000	8060000000	8410000000

## Sheet: Figure 2C
Screen cell line	sgRNA Target Sequence Start Pos. (global)	sgRNA Target Sequence/Construct Barcode	Construct IDs	Was there an edit predicted in the A-G cell line? If yes, A-G listed, if no, C-T listed.	Predicted Nucleotide Edits. Listed is the predicted edit that occurs in the cell line listed in Column E.	Predicted Amino Acid Edits. Listed is the predicted edit that occurs in the cell line listed in Column E.	DS-1594, average of three technical replicates	JNJ-6617, average of three technical replicates	KO-539, average of three technical replicates	SNDX-5613, average of three technical replicates	DSP-5336, average of three technical replicates.	For annotation in Graphpad, amino acid assigned as predicted single edit, e.g., for predicted edit "Ter616Trp" assigned as 616. If not a single edit predicted, assigned the average of the predicted edits, e.g., for predicted edit "Gly614Gly, Leu615Phe" assigned 614.5. If no edit predicted, took the average amino acid predicted edit of the two most proximal amino acid edits based on sgRNA target s…	Duplicate of Column G	MV411_DS-1594_A_G_Editor_Day_21_Rep1	MV411_DS-1594_A_G_Editor_Day_21_Rep2	MV411_DS-1594_A_G_Editor_Day_21_Rep3	MV411_JNJ-6617_A_G_Editor_Day_21_Rep1	MV411_JNJ-6617_A_G_Editor_Day_21_Rep2	MV411_JNJ-6617_A_G_Editor_Day_21_Rep3	MV411_KO-539_A_G_Editor_Day_21_Rep1	MV411_KO-539_A_G_Editor_Day_21_Rep2	MV411_KO-539_A_G_Editor_Day_21_Rep3	MV411_SNDX-5613_A_G_Editor_Day_21_Rep1	MV411_SNDX-5613_A_G_Editor_Day_21_Rep2	MV411_SNDX-5613_A_G_Editor_Day_21_Rep3	MV411_DSP-5336_A_G_Editor_Day_21_Rep1	MV411_DSP-5336_A_G_Editor_Day_21_Rep2	MV411_DSP-5336_A_G_Editor_Day_21_Rep3		Screen cell line	sgRNA Target Sequence Start Pos. (global)	sgRNA Target Sequence/Construct Barcode	Construct IDs	Was there an edit predicted in the C-T cell line? If yes, C-T listed, if no, A-G listed.	Predicted Nucleotide Edits. Listed is the predicted edit that occurs in the cell line listed in Column T.	Predicted Amino Acid Edits. Listed is the predicted edit that occurs in the cell line listed in Column T.	DS-1594, average of three technical replicates	JNJ-6617, average of three technical replicates	KO-539, average of three technical replicates	SNDX-5613, average of three technical replicates	DSP-5336, average of three technical replicates.	For annotation in Graphpad, amino acid assigned as predicted single edit, e.g., for predicted edit "Ter616Trp" assigned as 616. If not a single edit predicted, assigned the average of the predicted edits, e.g., for predicted edit "Gly614Gly, Leu615Phe" assigned 614.5. If no edit predicted, took the average amino acid predicted edit of the two most proximal amino acid edits based on sgRNA target s…	Duplicate of Column AK	MV411_DS-1594_C_T_Editor_Day_21_Rep1	MV411_DS-1594_C_T_Editor_Day_21_Rep2	MV411_DS-1594_C_T_Editor_Day_21_Rep3	MV411_JNJ-6617_C_T_Editor_Day_21_Rep1	MV411_JNJ-6617_C_T_Editor_Day_21_Rep2	MV411_JNJ-6617_C_T_Editor_Day_21_Rep3
A-->G Editor	64804319	TCTGAACTACTGGGGACTTC	CAGCGCCAATGGGCTTTCGACGTCTCACACCGTCTGAACTACTGGGGACTTCGTTTCGAGACGCGACAGGCTCTTAAGCGGCT	A-G	1848A>G, *1A>G	Ter616Trp, (NC)	-1.23959	-0.395059	0.0794137	-2.45966	-1.59724	616	Ter616Trp, (NC)	-1.29579	-1.40115	-1.02181	-0.310978	-0.501304	-0.372896	0.664854	0.460106	-0.886718	-3.51287	-2.8022	-1.0639	-2.16912	-0.955807	-1.66678		C-->T Editor	64804319	TCTGAACTACTGGGGACTTC	CAGCGCCAATGGGCTTTCGACGTCTCACACCGTCTGAACTACTGGGGACTTCGTTTCGAGACGCGACAGGCTCTTAAGCGGCT	A-G	1848A>G, *1A>G	Ter616Trp, (NC)	-0.919428	-0.703307	-1.49303	-1.19232	-0.914442	616	Ter616Trp, (NC)	-1.23231	-0.981781	-0.544198	-0.996646	-0.578501	-0.534773
A-->G Editor	64804320	CTCTGAACTACTGGGGACTT	CAGCGCCAATGGGCTTTCGACGTCTCACACCGCTCTGAACTACTGGGGACTTGTTTCGAGACGCGACAGGCTCTTAAGCGGCT	A-G	1848A>G, *1A>G	Ter616Trp, (NC)	-2.24124	-1.08936	-0.965147	-2.50905	-2.03787	616	Ter616Trp, (NC)	-2.11444	-1.80054	-2.80875	-1.09007	-0.946871	-1.23112	-1.45234	-1.09407	-0.349027	-2.21969	-3.34684	-1.96063	-2.36696	-2.0063	-1.74036		C-->T Editor	64804320	CTCTGAACTACTGGGGACTT	CAGCGCCAATGGGCTTTCGACGTCTCACACCGCTCTGAACTACTGGGGACTTGTTTCGAGACGCGACAGGCTCTTAAGCGGCT	A-G	1848A>G, *1A>G	Ter616Trp, (NC)	-0.501384	-0.00100371	0.193465	0.0447604	-1.06079	616	Ter616Trp, (NC)	-0.564678	-0.843015	-0.0964584	0.0685756	0.00127854	-0.0728652
A-->G Editor	64804325	CCCAGTAGTTCAGAGGCCTT	CAGCGCCAATGGGCTTTCGACGTCTCACACCGCCCAGTAGTTCAGAGGCCTTGTTTCGAGACGCGACAGGCTCTTAAGCGGCT	In neither	In neither	In neither	-0.439952	0.622669	0.897364	0.887674	0.103266	615.25	In neither	-0.805294	-0.338073	-0.176487	0.5184	0.726511	0.623097	1.60336	-0.228598	1.31733	1.41222	-0.974326	2.22512	0.519113	-0.0310377	-0.178277		C-->T Editor	64804325	CCCAGTAGTTCAGAGGCCTT	CAGCGCCAATGGGCTTTCGACGTCTCACACCGCCCAGTAGTTCAGAGGCCTTGTTTCGAGACGCGACAGGCTCTTAAGCGGCT	In neither	In neither	In neither	-0.941817	-0.413128	-0.290056	-0.654757	-0.584722	615.25	In neither	-1.17167	-1.16075	-0.493033	-0.161657	-0.480796	-0.596931
A-->G Editor	64804326	AAAGGCCTCTGAACTACTGG	CAGCGCCAATGGGCTTTCGACGTCTCACACCGAAAGGCCTCTGAACTACTGGGTTTCGAGACGCGACAGGCTCTTAAGCGGCT	C-T	1842C>T, 1843C>T	Gly614Gly, Leu615Phe	-0.622845	0.609493	-0.22607	-0.603714	0.595735	614.5	Gly614Gly, Leu615Phe	-0.678376	-0.263433	-0.926725	0.504006	0.687173	0.637301	-0.415683	0.208023	-0.470551	-0.9052	1.0167	-1.92265	0.839816	0.261214	0.686174		C-->T Editor	64804326	AAAGGCCTCTGAACTACTGG	CAGCGCCAATGGGCTTTCGACGTCTCACACCGAAAGGCCTCTGAACTACTGGGTTTCGAGACGCGACAGGCTCTTAAGCGGCT	C-T	1842C>T, 1843C>T	Gly614Gly, Leu615Phe	-0.882236	-0.555961	-1.24856	-1.43591	-0.492734	614.5	Gly614Gly, Leu615Phe	-0.848282	-0.69921	-1.09921	-0.554638	-0.702991	-0.410252
A-->G Editor	64804327	CAAAGGCCTCTGAACTACTG	CAGCGCCAATGGGCTTTCGACGTCTCACACCGCAAAGGCCTCTGAACTACTGGTTTCGAGACGCGACAGGCTCTTAAGCGGCT	A-G	1839A>G	Lys613Lys	-0.583453	-0.429866	-2.21344	-1.17644	-1.01155	613	Lys613Lys	-0.429283	-0.511183	-0.809894	-0.348214	-0.464939	-0.476444	-1.89159	-2.88665	-1.86208	-0.907904	-1.42615	-1.19526	-1.43566	-1.05017	-0.548817		C-->T Editor	64804327	CAAAGGCCTCTGAACTACTG	CAGCGCCAATGGGCTTTCGACGTCTCACACCGCAAAGGCCTCTGAACTACTGGTTTCGAGACGCGACAGGCTCTTAAGCGGCT	C-T	1842C>T, 1843C>T	Gly614Gly, Leu615Phe	-0.573052	-0.346989	-0.568766	-0.26552	-0.293692	614.5	Gly614Gly, Leu615Phe	-0.579144	-0.353281	-0.786732	-0.541305	-0.34701	-0.152652
A-->G Editor	64804327	CAGTAGTTCAGAGGCCTTTG	CAGCGCCAATGGGCTTTCGACGTCTCACACCGCAGTAGTTCAGAGGCCTTTGGTTTCGAGACGCGACAGGCTCTTAAGCGGCT	In neither	In neither	In neither	-0.737093	0.159592	-0.914096	-1.05027	0.926599	613	In neither	-0.538755	-0.795646	-0.876878	0.200242	0.0353993	0.243134	0.155609	-2.21939	-0.678511	-1.17923	-1.01753	-0.954041	2.0038	0.966353	-0.190356		C-->T Editor	64804327	CAGTAGTTCAGAGGCCTTTG	CAGCGCCAATGGGCTTTCGACGTCTCACACCGCAGTAGTTCAGAGGCCTTTGGTTTCGAGACGCGACAGGCTCTTAAGCGGCT	In neither	In neither	In neither	-1.81192	-0.956697	-1.56638	-1.706	-1.18308	614.25	In neither	-1.97063	-1.31616	-2.14898	-0.727545	-1.12655	-1.016
A-->G Editor	64804328	GCAAAGGCCTCTGAACTACT	CAGCGCCAATGGGCTTTCGACGTCTCACACCGGCAAAGGCCTCTGAACTACTGTTTCGAGACGCGACAGGCTCTTAAGCGGCT	A-G	1838A>G;1839A>G	Lys613Arg	-0.552681	-0.00427533	-1.8677	-1.46123	-0.99468	613	Lys613Arg	-0.689705	-0.253044	-0.715294	-0.0545849	0.035158	0.00660087	-1.57273	-0.712383	-3.318	-2.12118	-1.61093	-0.651594	-0.907817	-0.918056	-1.15817		C-->T Editor	64804328	GCAAAGGCCTCTGAACTACT	CAGCGCCAATGGGCTTTCGACGTCTCACACCGGCAAAGGCCTCTGAACTACTGTTTCGAGACGCGACAGGCTCTTAAGCGGCT	C-T	1842C>T	Gly614Gly	-1.14641	-0.83521	-1.45401	-1.23374	-0.681602	614	Gly614Gly	-0.786258	-1.47779	-1.17519	-1.00016	-0.819994	-0.685476
A-->G Editor	64804329	CGCAAAGGCCTCTGAACTAC	CAGCGCCAATGGGCTTTCGACGTCTCACACCGCGCAAAGGCCTCTGAACTACGTTTCGAGACGCGACAGGCTCTTAAGCGGCT	A-G	1837A>G;1838A>G;1839A>G	Lys613Gly	-1.34068	-0.230344	-4.03282	-3.04952	-1.62377	613	Lys613Gly	-1.23227	-1.00221	-1.78757	-0.204887	-0.409732	-0.0764116	-3.89056	-3.72468	-4.48322	-3.27022	-2.41576	-3.46258	-1.57603	-1.75863	-1.53666		C-->T Editor	64804329	CGCAAAGGCCTCTGAACTAC	CAGCGCCAATGGGCTTTCGACGTCTCACACCGCGCAAAGGCCTCTGAACTACGTTTCGAGACGCGACAGGCTCTTAAGCGGCT	A-G	1837A>G;1838A>G;1839A>G	Lys613Gly	-1.49411	-0.96806	-1.38061	-1.71446	-1.61705	613	Lys613Gly	-1.31758	-1.77566	-1.38908	-0.895812	-1.08102	-0.92735
A-->G Editor	64804330	TAGTTCAGAGGCCTTTGCGC	CAGCGCCAATGGGCTTTCGACGTCTCACACCGTAGTTCAGAGGCCTTTGCGCGTTTCGAGACGCGACAGGCTCTTAAGCGGCT	A-G	1846T>C	Ter616Arg	-3.1982	-2.22973	-2.67323	-4.22846	-2.22002	616	Ter616Arg	-3.04057	-3.32594	-3.22808	-2.16848	-2.25069	-2.27003	-1.94974	-4.23474	-1.8352	-4.3016	-4.27365	-4.11012	-1.08152	-3.2673	-2.31125		C-->T Editor	64804330	TAGTTCAGAGGCCTTTGCGC	CAGCGCCAATGGGCTTTCGACGTCTCACACCGTAGTTCAGAGGCCTTTGCGCGTTTCGAGACGCGACAGGCTCTTAAGCGGCT	C-T	1847G>A	Ter616Ter	-1.32133	-0.0739782	-2.46359	0.318611	0.641225	616	Ter616Ter	-1.13533	-1.47309	-1.35556	-0.0913233	-0.109297	-0.021314
A-->G Editor	64804333	TTCAGAGGCCTTTGCGCTGC	CAGCGCCAATGGGCTTTCGACGTCTCACACCGTTCAGAGGCCTTTGCGCTGCGTTTCGAGACGCGACAGGCTCTTAAGCGGCT	A-G	1844T>C, 1846T>C	Leu615Pro, Ter616Arg	-0.608968	-0.595353	0.841401	-0.768512	-0.635645	615.5	Leu615Pro, Ter616Arg	-0.351968	-1.07137	-0.40357	-0.588535	-0.425767	-0.771758	0.0332717	1.32629	1.16465	0.174124	-0.742751	-1.73691	-0.0994393	-0.645936	-1.16156		C-->T Editor	64804333	TTCAGAGGCCTTTGCGCTGC	CAGCGCCAATGGGCTTTCGACGTCTCACACCGTTCAGAGGCCTTTGCGCTGCGTTTCGAGACGCGACAGGCTCTTAAGCGGCT	A-G	1844T>C, 1846T>C	Leu615Pro, Ter616Arg	-1.23707	-0.788382	-0.698557	-1.58383	-0.606748	615.5	Leu615Pro, Ter616Arg	-1.20934	-1.20656	-1.29531	-0.820052	-0.702422	-0.842673
A-->G Editor	64804337	GAGGCCTTTGCGCTGCCGCT	CAGCGCCAATGGGCTTTCGACGTCTCACACCGGAGGCCTTTGCGCTGCCGCTGTTTCGAGACGCGACAGGCTCTTAAGCGGCT	C-T	1840G>A;1841G>A	Gly614Asn	-0.235685	-0.203465	0.20545	-1.48897	-0.63676	614	Gly614Asn	-0.33585	0.133473	-0.504677	-0.168795	-0.25709	-0.184509	-0.305279	0.393601	0.528028	-0.876061	-1.36794	-2.22292	-1.49075	-0.607863	0.188332		C-->T Editor	64804337	GAGGCCTTTGCGCTGCCGCT	CAGCGCCAATGGGCTTTCGACGTCTCACACCGGAGGCCTTTGCGCTGCCGCTGTTTCGAGACGCGACAGGCTCTTAAGCGGCT	C-T	1840G>A;1841G>A	Gly614Asn	-1.52434	-0.875064	-2.45958	-1.36474	-1.18097	614	Gly614Asn	-1.70059	-1.67986	-1.19255	-0.608885	-1.36458	-0.651728
A-->G Editor	64804337	AGCGGCAGCGCAAAGGCCTC	CAGCGCCAATGGGCTTTCGACGTCTCACACCGAGCGGCAGCGCAAAGGCCTCGTTTCGAGACGCGACAGGCTCTTAAGCGGCT	A-G	1832A>G	Gln611Arg	-2.94403	-1.82116	-4.74229	-4.4756	-3.35244	611	Gln611Arg	-4.06093	-2.15181	-2.61935	-1.94779	-1.94458	-1.57113	-5.01703	-4.40381	-4.80603	-4.56006	-4.50132	-4.36541	-3.0549	-3.6215	-3.38094		C-->T Editor	64804337	AGCGGCAGCGCAAAGGCCTC	CAGCGCCAATGGGCTTTCGACGTCTCACACCGAGCGGCAGCGCAAAGGCCTCGTTTCGAGACGCGACAGGCTCTTAAGCGGCT	C-T	1831C>T	Gln611Ter	-1.36046	-1.44149	-2.64784	-2.50288	-2.4179	611	Gln611Ter	-1.07732	-1.37092	-1.63313	-1.28426	-1.80576	-1.23446
A-->G Editor	64804339	GGCCTTTGCGCTGCCGCTTG	CAGCGCCAATGGGCTTTCGACGTCTCACACCGGGCCTTTGCGCTGCCGCTTGGTTTCGAGACGCGACAGGCTCTTAAGCGGCT	C-T	1840G>A	Gly614Ser	-0.804272	0.0309464	-0.612782	-0.621651	-0.44648	614	Gly614Ser	-0.687779	-0.839449	-0.885589	0.00618694	0.0973676	-0.0107152	-0.499977	-0.262597	-1.07577	-2.11497	0.187279	0.0627325	-0.223257	-0.368067	-0.748116		C-->T Editor	64804339	GGCCTTTGCGCTGCCGCTTG	CAGCGCCAATGGGCTTTCGACGTCTCACACCGGGCCTTTGCGCTGCCGCTTGGTTTCGAGACGCGACAGGCTCTTAAGCGGCT	C-T	1840G>A	Gly614Ser	-1.46959	-0.785004	-2.06377	-1.16783	-1.95448	614	Gly614Ser	-1.98007	-1.56776	-0.860939	-0.825733	-0.628505	-0.900775
A-->G Editor	64804340	GCCTTTGCGCTGCCGCTTGA	CAGCGCCAATGGGCTTTCGACGTCTCACACCGGCCTTTGCGCTGCCGCTTGAGTTTCGAGACGCGACAGGCTCTTAAGCGGCT	C-T	1835G>A	Arg612His	-0.491196	0.23877	-2.02141	-0.811117	-0.589652	612	Arg612His	-0.632541	-0.382104	-0.458942	0.196969	0.0732696	0.446072	-1.30612	-1.41102	-3.34709	-1.29484	-1.11415	-0.0243596	-0.719992	-0.664747	-0.384217		C-->T Editor	64804340	GCCTTTGCGCTGCCGCTTGA	CAGCGCCAATGGGCTTTCGACGTCTCACACCGGCCTTTGCGCTGCCGCTTGAGTTTCGAGACGCGACAGGCTCTTAAGCGGCT	C-T	1835G>A	Arg612His	-0.896231	-0.529811	-0.512593	-0.829058	-0.404121	612	Arg612His	-1.07574	-1.27924	-0.333705	-0.544385	-0.533771	-0.511276
A-->G Editor	64804343	TCCTCAAGCGGCAGCGCAAA	CAGCGCCAATGGGCTTTCGACGTCTCACACCGTCCTCAAGCGGCAGCGCAAAGTTTCGAGACGCGACAGGCTCTTAAGCGGCT	A-G	1825A>G;1826A>G	Lys609Gly	-0.989756	-1.07749	-4.07611	-0.94314	-0.732624	609	Lys609Gly	-1.52907	-1.12476	-0.31544	-0.876552	-0.946275	-1.40965	-3.9547	-4.17114	-4.10248	-1.22656	-0.224461	-1.3784	-0.668925	-0.622517	-0.906429		C-->T Editor	64804343	TCCTCAAGCGGCAGCGCAAA	CAGCGCCAATGGGCTTTCGACGTCTCACACCGTCCTCAAGCGGCAGCGCAAAGTTTCGAGACGCGACAGGCTCTTAAGCGGCT	C-T	1824C>T	Leu608Leu	-1.61459	-0.574167	-1.20638	-2.00649	-1.86893	608	Leu608Leu	-1.55597	-1.9705	-1.3173	-0.63968	-0.705919	-0.376902
A-->G Editor	64804344	TTCCTCAAGCGGCAGCGCAA	CAGCGCCAATGGGCTTTCGACGTCTCACACCGTTCCTCAAGCGGCAGCGCAAGTTTCGAGACGCGACAGGCTCTTAAGCGGCT	A-G	1825A>G;1826A>G	Lys609Gly	-1.76077	-1.44715	-4.30415	-4.03368	-3.09697	609	Lys609Gly	-2.1055	-1.37255	-1.80425	-1.39884	-1.47987	-1.46275	-4.09858	-4.3852	-4.42868	-3.42731	-4.03031	-4.64342	-2.94631	-3.21065	-3.13396		C-->T Editor	64804344	TTCCTCAAGCGGCAGCGCAA	CAGCGCCAATGGGCTTTCGACGTCTCACACCGTTCCTCAAGCGGCAGCGCAAGTTTCGAGACGCGACAGGCTCTTAAGCGGCT	C-T	1822C>T;1824C>T	Leu608Phe	-0.625097	-0.528311	-0.909393	-0.664467	-1.28388	608	Leu608Phe	-0.434888	-0.842362	-0.598041	-0.591369	-0.463786	-0.529777
A-->G Editor	64804344	TTGCGCTGCCGCTTGAGGAA	CAGCGCCAATGGGCTTTCGACGTCTCACACCGTTGCGCTGCCGCTTGAGGAAGTTTCGAGACGCGACAGGCTCTTAAGCGGCT	C-T	1833G>A, 1835G>A	Gln611Gln, Arg612His	-0.740924	0.0152378	-3.65242	-2.34137	-0.591203	611.5	Gln611Gln, Arg612His	-0.536264	-0.718533	-0.967974	-0.0818069	0.181155	-0.0536341	-4.34176	-4.1246	-2.49089	-2.80797	-2.68619	-1.52996	-0.64645	-0.564655	-0.562503		C-->T Editor	64804344	TTGCGCTGCCGCTTGAGGAA	CAGCGCCAATGGGCTTTCGACGTCTCACACCGTTGCGCTGCCGCTTGAGGAAGTTTCGAGACGCGACAGGCTCTTAAGCGGCT	C-T	1833G>A, 1835G>A	Gln611Gln, Arg612His	-2.11769	-1.5424	-2.20036	-2.49557	-1.37648	611.5	Gln611Gln, Arg612His	-2.21415	-2.1968	-1.94211	-1.72185	-1.63575	-1.26958
A-->G Editor	64804348	GCTGCCGCTTGAGGAAAGAC	CAGCGCCAATGGGCTTTCGACGTCTCACACCGGCTGCCGCTTGAGGAAAGACGTTTCGAGACGCGACAGGCTCTTAAGCGGCT	C-T	1827G>A, 1829G>A;1830G>A	Lys609Lys, Arg610Gln	-2.20919	-0.63344	-3.24018	-4.40191	-2.15073	609.5	Lys609Lys, Arg610Gln	-1.88018	-2.34145	-2.40595	-0.525002	-0.560062	-0.815256	-4.37831	-1.08551	-4.25672	-4.56099	-3.97485	-4.66989	-2.15142	-2.49709	-1.80368		C-->T Editor	64804348	GCTGCCGCTTGAGGAAAGAC	CAGCGCCAATGGGCTTTCGACGTCTCACACCGGCTGCCGCTTGAGGAAAGACGTTTCGAGACGCGACAGGCTCTTAAGCGGCT	C-T	1827G>A, 1829G>A;1830G>A	Lys609Lys, Arg610Gln	-2.08175	-2.43978	-1.5812	-3.21507	-3.35307	609.5	Lys609Lys, Arg610Gln	-1.96909	-2.3755	-1.90066	-2.40501	-2.70135	-2.21297
A-->G Editor	64804349	TGTCTTTCCTCAAGCGGCAG	CAGCGCCAATGGGCTTTCGACGTCTCACACCGTGTCTTTCCTCAAGCGGCAGGTTTCGAGACGCGACAGGCTCTTAAGCGGCT	C-T	1817C>T, 1821C>T	Ser606Phe, Phe607Phe	-0.157787	0.395833	-3.22502	0.208524	0.826254	606.5	Ser606Phe, Phe607Phe	-0.202727	-0.18516	-0.0854735	0.451835	0.484749	0.250915	-2.53456	-3.71139	-3.4291	0.166034	-0.192916	0.652453	0.487583	0.930856	1.06032		C-->T Editor	64804349	TGTCTTTCCTCAAGCGGCAG	CAGCGCCAATGGGCTTTCGACGTCTCACACCGTGTCTTTCCTCAAGCGGCAGGTTTCGAGACGCGACAGGCTCTTAAGCGGCT	C-T	1817C>T, 1821C>T	Ser606Phe, Phe607Phe	-0.802043	-0.831701	-0.612613	-0.521281	-1.29611	606.5	Ser606Phe, Phe607Phe	-0.689273	-0.851095	-0.86576	-0.78244	-0.966362	-0.7463
A-->G Editor	64804350	TGCCGCTTGAGGAAAGACAG	CAGCGCCAATGGGCTTTCGACGTCTCACACCGTGCCGCTTGAGGAAAGACAGGTTTCGAGACGCGACAGGCTCTTAAGCGGCT	C-T	1827G>A, 1829G>A	Lys609Lys, Arg610Gln	-0.642472	0.32712	-3.70775	-1.9763	-0.789876	609.5	Lys609Lys, Arg610Gln	-0.890444	-0.205951	-0.83102	0.475867	0.355228	0.150266	-3.49929	-3.79112	-3.83285	-1.91452	-2.78515	-1.22924	-0.763116	-0.941922	-0.664589		C-->T Editor	64804350	TGCCGCTTGAGGAAAGACAG	CAGCGCCAATGGGCTTTCGACGTCTCACACCGTGCCGCTTGAGGAAAGACAGGTTTCGAGACGCGACAGGCTCTTAAGCGGCT	C-T	1827G>A, 1829G>A	Lys609Lys, Arg610Gln	-0.625718	-1.26345	-0.63498	-0.863936	-1.94582	609.5	Lys609Lys, Arg610Gln	-0.656462	-0.446209	-0.774483	-1.44035	-1.1108	-1.2392
A-->G Editor	64804351	TCTGTCTTTCCTCAAGCGGC	CAGCGCCAATGGGCTTTCGACGTCTCACACCGTCTGTCTTTCCTCAAGCGGCGTTTCGAGACGCGACAGGCTCTTAAGCGGCT	C-T	1817C>T	Ser606Phe	-0.23295	0.203783	-2.112	-0.698753	-0.0401736	606	Ser606Phe	0.306466	-0.501917	-0.503399	0.217121	0.199454	0.194774	-2.15736	-1.74463	-2.43399	-0.691256	-0.681527	-0.723476	0.307945	-0.1142	-0.314266		C-->T Editor	64804351	TCTGTCTTTCCTCAAGCGGC	CAGCGCCAATGGGCTTTCGACGTCTCACACCGTCTGTCTTTCCTCAAGCGGCGTTTCGAGACGCGACAGGCTCTTAAGCGGCT	C-T	1817C>T	Ser606Phe	-2.22114	-0.883479	-2.56598	-2.58469	-3.07212	606	Ser606Phe	-2.08124	-2.27775	-2.30442	-0.697318	-1.13838	-0.814742
A-->G Editor	64804352	CCGCTTGAGGAAAGACAGAG	CAGCGCCAATGGGCTTTCGACGTCTCACACCGCCGCTTGAGGAAAGACAGAGGTTTCGAGACGCGACAGGCTCTTAAGCGGCT	A-G	1823T>C	Leu608Pro	0.0381214	0.457162	-1.16101	-0.246595	0.575799	608	Leu608Pro	-0.287022	0.211318	0.190068	0.478877	0.487302	0.405307	-0.351	-0.847649	-2.28437	0.12469	-1.65864	0.794169	0.163209	0.80799	0.756197		C-->T Editor	64804352	CCGCTTGAGGAAAGACAGAG	CAGCGCCAATGGGCTTTCGACGTCTCACACCGCCGCTTGAGGAAAGACAGAGGTTTCGAGACGCGACAGGCTCTTAAGCGGCT	C-T	1827G>A	Lys609Lys	-0.338304	-1.04841	0.603249	-0.329495	-1.94102	609	Lys609Lys	-0.458708	-0.0925231	-0.46368	-1.25737	-1.1589	-0.728972
A-->G Editor	64804354	CACTCTGTCTTTCCTCAAGC	CAGCGCCAATGGGCTTTCGACGTCTCACACCGCACTCTGTCTTTCCTCAAGCGTTTCGAGACGCGACAGGCTCTTAAGCGGCT	C-T	1813C>T	Leu605Leu	0.311808	0.469203	0.868704	-0.801377	-0.381892	605	Leu605Leu	0.064064	0.745659	0.1257	0.440709	0.570619	0.396282	1.62787	0.455309	0.522928	-0.395799	-0.893917	-1.11442	-0.228566	-0.586203	-0.330907		C-->T Editor	64804354	CACTCTGTCTTTCCTCAAGC	CAGCGCCAATGGGCTTTCGACGTCTCACACCGCACTCTGTCTTTCCTCAAGCGTTTCGAGACGCGACAGGCTCTTAAGCGGCT	C-T	1813C>T	Leu605Leu	-0.848235	-0.659045	-0.492638	-0.745218	-0.495108	605	Leu605Leu	-0.63655	-0.953041	-0.955115	-0.802108	-0.572757	-0.602271
A-->G Editor	64804355	ACACTCTGTCTTTCCTCAAG	CAGCGCCAATGGGCTTTCGACGTCTCACACCGACACTCTGTCTTTCCTCAAGGTTTCGAGACGCGACAGGCTCTTAAGCGGCT	C-T	1811C>T, 1813C>T	Thr604Ile, Leu605Leu	-0.145075	0.32574	-0.797555	0.00487062	-0.284247	604.5	Thr604Ile, Leu605Leu	-0.223596	0.218595	-0.430224	0.362135	0.357382	0.257703	-0.0555856	-0.698484	-1.6386	0.906418	-0.474905	-0.416902	-0.917922	-0.196644	0.261826		C-->T Editor	64804355	ACACTCTGTCTTTCCTCAAG	CAGCGCCAATGGGCTTTCGACGTCTCACACCGACACTCTGTCTTTCCTCAAGGTTTCGAGACGCGACAGGCTCTTAAGCGGCT	C-T	1811C>T, 1813C>T	Thr604Ile, Leu605Leu	-0.569186	-0.286626	-0.175949	-0.283326	-0.84887	604.5	Thr604Ile, Leu605Leu	-0.683704	-0.493247	-0.530607	-0.176737	-0.343335	-0.339805
A-->G Editor	64804355	CTTGAGGAAAGACAGAGTGT	CAGCGCCAATGGGCTTTCGACGTCTCACACCGCTTGAGGAAAGACAGAGTGTGTTTCGAGACGCGACAGGCTCTTAAGCGGCT	A-G	1820T>C, 1823T>C	Phe607Ser, Leu608Pro	-0.214227	0.577664	0.282258	-0.391194	0.133807	607.5	Phe607Ser, Leu608Pro	-0.183185	-0.240756	-0.21874	0.435105	0.488935	0.808951	0.508839	0.866875	-0.52894	-0.715837	-0.420434	-0.0373097	0.245042	-0.103134	0.259513		C-->T Editor	64804355	CTTGAGGAAAGACAGAGTGT	CAGCGCCAATGGGCTTTCGACGTCTCACACCGCTTGAGGAAAGACAGAGTGTGTTTCGAGACGCGACAGGCTCTTAAGCGGCT	A-G	1820T>C, 1823T>C	Phe607Ser, Leu608Pro	-1.69228	-1.64463	-1.97715	-1.94918	-1.33913	607.5	Phe607Ser, Leu608Pro	-0.626691	-2.1407	-2.30945	-1.86707	-1.76468	-1.30214
A-->G Editor	64804357	CTACACTCTGTCTTTCCTCA	CAGCGCCAATGGGCTTTCGACGTCTCACACCGCTACACTCTGTCTTTCCTCAGTTTCGAGACGCGACAGGCTCTTAAGCGGCT	A-G	1810A>G	Thr604Ala	-0.713445	0.0983994	-3.00522	-1.9033	-0.893453	604	Thr604Ala	-0.75451	-0.692387	-0.693436	0.0284568	0.0780483	0.188693	-2.73897	-2.86508	-3.4116	-2.09356	-2.20018	-1.41615	-1.15598	-0.937823	-0.586555		C-->T Editor	64804357	CTACACTCTGTCTTTCCTCA	CAGCGCCAATGGGCTTTCGACGTCTCACACCGCTACACTCTGTCTTTCCTCAGTTTCGAGACGCGACAGGCTCTTAAGCGGCT	C-T	1809C>T, 1811C>T, 1813C>T	Tyr603Tyr, Thr604Ile, Leu605Leu	-0.784043	-0.496768	-0.573702	-0.233362	-0.402434	604	Tyr603Tyr, Thr604Ile, Leu605Leu	-0.770377	-0.933886	-0.647866	-0.432972	-0.381234	-0.6761
A-->G Editor	64804362	AAAGACAGAGTGTAGTCACT	CAGCGCCAATGGGCTTTCGACGTCTCACACCGAAAGACAGAGTGTAGTCACTGTTTCGAGACGCGACAGGCTCTTAAGCGGCT	A-G	1814T>C, 1816T>C	Leu605Pro, Ser606Pro	0.937522	1.31749	0.333191	0.875892	1.6921	605.5	Leu605Pro, Ser606Pro	0.766107	1.21082	0.835635	1.29593	1.20326	1.45328	-0.388019	0.312941	1.07465	1.62589	1.07337	-0.0715902	1.61131	1.36501	2.1		C-->T Editor	64804362	AAAGACAGAGTGTAGTCACT	CAGCGCCAATGGGCTTTCGACGTCTCACACCGAAAGACAGAGTGTAGTCACTGTTTCGAGACGCGACAGGCTCTTAAGCGGCT	C-T	1815G>A	Leu605Leu	-0.174834	-0.113458	0.529203	0.215777	-0.133909	605	Leu605Leu	0.147569	-0.263862	-0.40821	0.104343	-0.203579	-0.241137
A-->G Editor	64804363	AAGACAGAGTGTAGTCACTA	CAGCGCCAATGGGCTTTCGACGTCTCACACCGAAGACAGAGTGTAGTCACTAGTTTCGAGACGCGACAGGCTCTTAAGCGGCT	A-G	1812T>C, 1814T>C, 1816T>C	Thr604Thr, Leu605Pro, Ser606Pro	-0.724886	0.148445	-1.58353	-1.18236	-0.253233	604.5	Thr604Thr, Leu605Pro, Ser606Pro	-0.822498	-0.692884	-0.659277	0.201159	0.131537	0.112638	-0.924658	-1.93013	-1.89579	-0.983695	-1.60014	-0.963233	-0.168485	-0.479052	-0.11216		C-->T Editor	64804363	AAGACAGAGTGTAGTCACTA	CAGCGCCAATGGGCTTTCGACGTCTCACACCGAAGACAGAGTGTAGTCACTAGTTTCGAGACGCGACAGGCTCTTAAGCGGCT	C-T	1815G>A	Leu605Leu	-0.803531	-0.527439	-0.0346187	-0.744664	-1.31794	605	Leu605Leu	-0.66939	-1.15978	-0.581424	-0.576223	-0.482598	-0.523497
A-->G Editor	64804364	AGACAGAGTGTAGTCACTAG	CAGCGCCAATGGGCTTTCGACGTCTCACACCGAGACAGAGTGTAGTCACTAGGTTTCGAGACGCGACAGGCTCTTAAGCGGCT	A-G	1812T>C, 1814T>C	Thr604Thr, Leu605Pro	-0.252543	0.54047	-2.81123	-1.59149	0.327279	604.5	Thr604Thr, Leu605Pro	-0.0505847	-0.52582	-0.181226	0.433115	0.487417	0.700879	-2.11517	-3.72707	-2.59144	-1.35985	-1.69141	-1.72321	0.552675	0.141421	0.287742		C-->T Editor	64804364	AGACAGAGTGTAGTCACTAG	CAGCGCCAATGGGCTTTCGACGTCTCACACCGAGACAGAGTGTAGTCACTAGGTTTCGAGACGCGACAGGCTCTTAAGCGGCT	C-T	1815G>A	Leu605Leu	-0.126631	-0.156899	0.337254	-0.288487	-0.393204	605	Leu605Leu	-0.348713	-0.363705	0.332524	-0.223072	-0.173421	-0.0742033
A-->G Editor	64804365	GACAGAGTGTAGTCACTAGG	CAGCGCCAATGGGCTTTCGACGTCTCACACCGGACAGAGTGTAGTCACTAGGGTTTCGAGACGCGACAGGCTCTTAAGCGGCT	A-G	1812T>C, 1814T>C	Thr604Thr, Leu605Pro	-0.222297	0.00513696	-2.96782	-2.33383	-0.848138	604.5	Thr604Thr, Leu605Pro	0.0951895	-0.65003	-0.112051	0.0476434	-0.0840468	0.0518142	-3.63489	-3.85322	-1.41536	-2.31223	-2.11946	-2.56978	-0.921449	-0.889	-0.733964		C-->T Editor	64804365	GACAGAGTGTAGTCACTAGG	CAGCGCCAATGGGCTTTCGACGTCTCACACCGGACAGAGTGTAGTCACTAGGGTTTCGAGACGCGACAGGCTCTTAAGCGGCT	A-G	1812T>C, 1814T>C	Thr604Thr, Leu605Pro	-0.753293	-0.900179	0.0549383	-0.638201	-1.05936	604.5	Thr604Thr, Leu605Pro	-0.588911	-1.11252	-0.55845	-1.00392	-0.9573	-0.739318
A-->G Editor	64804367	CAGAGTGTAGTCACTAGGGG	CAGCGCCAATGGGCTTTCGACGTCTCACACCGCAGAGTGTAGTCACTAGGGGGTTTCGAGACGCGACAGGCTCTTAAGCGGCT	A-G	1812T>C	Thr604Thr	-1.92848	-1.35757	-4.34884	-3.44471	-2.70151	604	Thr604Thr	-2.13786	-2.33489	-1.31268	-1.41235	-1.28274	-1.37762	-3.61718	-4.37195	-5.05737	-2.99613	-3.17195	-4.16606	-2.7408	-2.51436	-2.84938		C-->T Editor	64804367	CAGAGTGTAGTCACTAGGGG	CAGCGCCAATGGGCTTTCGACGTCTCACACCGCAGAGTGTAGTCACTAGGGGGTTTCGAGACGCGACAGGCTCTTAAGCGGCT	A-G	1812T>C	Thr604Thr	-2.13852	-1.34578	-2.9771	-2.51539	-1.27086	604	Thr604Thr	-2.33921	-1.53005	-2.5463	-1.39205	-1.67639	-0.968894
A-->G Editor	64804368	AGAGTGTAGTCACTAGGGGT	CAGCGCCAATGGGCTTTCGACGTCTCACACCGAGAGTGTAGTCACTAGGGGTGTTTCGAGACGCGACAGGCTCTTAAGCGGCT	A-G	1807T>C	Tyr603His	0.284095	0.125759	1.69223	-0.436531	0.0918426	603	Tyr603His	0.446491	0.529449	-0.123656	0.220064	0.193111	-0.0358972	2.24444	1.19102	1.64124	1.07553	-1.0634	-1.32173	0.486513	-0.118063	-0.0929224		C-->T Editor	64804368	AGAGTGTAGTCACTAGGGGT	CAGCGCCAATGGGCTTTCGACGTCTCACACCGAGAGTGTAGTCACTAGGGGTGTTTCGAGACGCGACAGGCTCTTAAGCGGCT	A-G	1807T>C	Tyr603His	-0.286768	-0.564748	-1.68603	-1.75613	-0.457024	603	Tyr603His	-0.0659942	-0.507295	-0.287015	-0.729343	-0.173359	-0.791541
A-->G Editor	64804369	CACCCCTAGTGACTACACTC	CAGCGCCAATGGGCTTTCGACGTCTCACACCGCACCCCTAGTGACTACACTCGTTTCGAGACGCGACAGGCTCTTAAGCGGCT	A-G	1801A>G	Ser601Gly	-0.612375	0.441819	-1.47648	-2.08445	-0.689309	601	Ser601Gly	-0.17263	-1.01169	-0.652803	0.396129	0.401787	0.52754	-1.18381	-3.20813	-0.0375172	-2.10024	-1.44733	-2.70579	-0.655719	-0.629762	-0.782445		C-->T Editor	64804369	CACCCCTAGTGACTACACTC	CAGCGCCAATGGGCTTTCGACGTCTCACACCGCACCCCTAGTGACTACACTCGTTTCGAGACGCGACAGGCTCTTAAGCGGCT	C-T	1797C>T, 1798C>T;1799C>T	Thr599Thr, Pro600Phe	-0.738114	-0.856836	-0.199253	-0.860374	-1.20473	599.5	Thr599Thr, Pro600Phe	-0.296531	-0.775528	-1.14228	-0.6273	-0.809417	-1.13379
A-->G Editor	64804378	CACTAGGGGTGGACACTTTC	CAGCGCCAATGGGCTTTCGACGTCTCACACCGCACTAGGGGTGGACACTTTCGTTTCGAGACGCGACAGGCTCTTAAGCGGCT	A-G	1800T>C	Pro600Pro	-0.631151	0.383479	0.180545	-1.97524	-0.978418	600	Pro600Pro	-0.794041	-0.884095	-0.215316	0.328305	0.355838	0.466294	0.0663397	0.229291	0.246005	-2.50153	-2.13829	-1.28589	-0.794922	-0.995074	-1.14526		C-->T Editor	64804378	CACTAGGGGTGGACACTTTC	CAGCGCCAATGGGCTTTCGACGTCTCACACCGCACTAGGGGTGGACACTTTCGTTTCGAGACGCGACAGGCTCTTAAGCGGCT	A-G	1800T>C	Pro600Pro	-0.517062	-0.585723	-0.588496	-1.36332	-1.64356	600	Pro600Pro	-0.863668	-0.144694	-0.542825	-0.868096	-0.457153	-0.431919
A-->G Editor	64804380	CAGAAAGTGTCCACCCCTAG	CAGCGCCAATGGGCTTTCGACGTCTCACACCGCAGAAAGTGTCCACCCCTAGGTTTCGAGACGCGACAGGCTCTTAAGCGGCT	A-G	1786A>G;1787A>G;1788A>G	Lys596Gly	-0.756661	-0.600876	-2.55094	-0.320517	-0.311526	596	Lys596Gly	-0.503676	-1.33703	-0.429275	-0.809109	-0.406006	-0.587512	-3.59134	-2.65394	-1.40753	-1.25296	-0.0510512	0.342463	0.28648	-0.819945	-0.401112		C-->T Editor	64804380	CAGAAAGTGTCCACCCCTAG	CAGCGCCAATGGGCTTTCGACGTCTCACACCGCAGAAAGTGTCCACCCCTAGGTTTCGAGACGCGACAGGCTCTTAAGCGGCT	A-G	1786A>G;1787A>G;1788A>G	Lys596Gly	-1.39624	-0.929191	-1.66179	-1.80585	-0.884476	596	Lys596Gly	-1.05204	-1.39161	-1.74509	-1.16026	-0.771012	-0.856306
A-->G Editor	64804382	AGCAGAAAGTGTCCACCCCT	CAGCGCCAATGGGCTTTCGACGTCTCACACCGAGCAGAAAGTGTCCACCCCTGTTTCGAGACGCGACAGGCTCTTAAGCGGCT	A-G	1784A>G, 1786A>G;1787A>G;1788A>G	Gln595Arg, Lys596Gly	0.548777	0.931112	-2.1629	0.0290356	1.71366	595.5	Gln595Arg, Lys596Gly	0.419024	0.592429	0.634877	0.883831	1.0386	0.870902	-1.745	-2.13074	-2.61296	-0.198626	0.707899	-0.422166	1.65025	1.88312	1.60759		C-->T Editor	64804382	AGCAGAAAGTGTCCACCCCT	CAGCGCCAATGGGCTTTCGACGTCTCACACCGAGCAGAAAGTGTCCACCCCTGTTTCGAGACGCGACAGGCTCTTAAGCGGCT	A-G	1784A>G, 1786A>G;1787A>G;1788A>G	Gln595Arg, Lys596Gly	-1.15556	-1.24426	-0.211442	-0.866155	-1.42354	595.5	Gln595Arg, Lys596Gly	-1.03408	-1.43522	-0.997392	-1.44275	-1.07566	-1.21437
A-->G Editor	64804390	ACACTTTCTGCTTCTTCATC	CAGCGCCAATGGGCTTTCGACGTCTCACACCGACACTTTCTGCTTCTTCATCGTTTCGAGACGCGACAGGCTCTTAAGCGGCT	C-T	1785G>A, 1789G>A	Gln595Gln, Val597Met	-0.250768	0.575589	-3.6709	-1.81352	-0.440083	596	Gln595Gln, Val597Met	-0.249827	-0.380746	-0.121732	0.520189	0.597165	0.609414	-3.68361	-3.71539	-3.61369	-2.27194	-2.01979	-1.14883	-0.504984	-0.31162	-0.503646		C-->T Editor	64804390	ACACTTTCTGCTTCTTCATC	CAGCGCCAATGGGCTTTCGACGTCTCACACCGACACTTTCTGCTTCTTCATCGTTTCGAGACGCGACAGGCTCTTAAGCGGCT	C-T	1785G>A, 1789G>A	Gln595Gln, Val597Met	-1.51713	-0.700544	-1.61616	-1.12902	-0.841783	596	Gln595Gln, Val597Met	-1.55702	-1.39576	-1.59861	-0.543886	-0.692573	-0.865173
A-->G Editor	64804393	GCAGATGAAGAAGCAGAAAG	CAGCGCCAATGGGCTTTCGACGTCTCACACCGGCAGATGAAGAAGCAGAAAGGTTTCGAGACGCGACAGGCTCTTAAGCGGCT	A-G	1774A>G, 1777A>G	Met592Val, Lys593Glu	2.33786	1.88831	-0.301896	2.61744	3.11324	592.5	Met592Val, Lys593Glu	2.49395	2.19788	2.32176	1.88577	1.88286	1.89628	-0.381253	-0.222185	-0.302251	2.51523	2.66101	2.67607	3.25878	3.21947	2.86148		C-->T Editor	64804393	GCAGATGAAGAAGCAGAAAG	CAGCGCCAATGGGCTTTCGACGTCTCACACCGGCAGATGAAGAAGCAGAAAGGTTTCGAGACGCGACAGGCTCTTAAGCGGCT	A-G	1774A>G, 1777A>G	Met592Val, Lys593Glu	-1.20815	-0.286551	-2.79053	-1.77942	-1.65594	592.5	Met592Val, Lys593Glu	-1.64755	-0.951129	-1.02577	-0.40958	-0.534841	0.0847679
A-->G Editor	64804395	GTGCAGATGAAGAAGCAGAA	CAGCGCCAATGGGCTTTCGACGTCTCACACCGGTGCAGATGAAGAAGCAGAAGTTTCGAGACGCGACAGGCTCTTAAGCGGCT	A-G	1772A>G, 1774A>G	Gln591Arg, Met592Val	3.10739	2.37455	1.22471	3.27203	3.93655	591.5	Gln591Arg, Met592Val	3.04496	3.25366	3.02355	2.34418	2.43591	2.34356	1.34136	1.19142	1.14136	3.16802	3.14486	3.50319	3.78721	4.12689	3.89555		C-->T Editor	64804395	GTGCAGATGAAGAAGCAGAA	CAGCGCCAATGGGCTTTCGACGTCTCACACCGGTGCAGATGAAGAAGCAGAAGTTTCGAGACGCGACAGGCTCTTAAGCGGCT	C-T	1771C>T	Gln591Ter	-0.890838	-0.659418	-0.958661	-1.03111	-0.742092	591	Gln591Ter	-0.966531	-0.657505	-1.04848	-0.765166	-0.576165	-0.636925
A-->G Editor	64804396	TCTGCTTCTTCATCTGCACT	CAGCGCCAATGGGCTTTCGACGTCTCACACCGTCTGCTTCTTCATCTGCACTGTTTCGAGACGCGACAGGCTCTTAAGCGGCT	C-T	1779G>A, 1782G>A	Lys593Lys, Lys594Lys	-0.047969	0.388972	-1.31139	-1.69875	-0.626429	593.5	Lys593Lys, Lys594Lys	-0.119644	-0.162662	0.138399	0.246138	0.454841	0.465938	-2.35855	-0.915833	-0.659778	-2.29478	-2.36327	-0.438202	-0.342356	-0.606276	-0.930655		C-->T Editor	64804396	TCTGCTTCTTCATCTGCACT	CAGCGCCAATGGGCTTTCGACGTCTCACACCGTCTGCTTCTTCATCTGCACTGTTTCGAGACGCGACAGGCTCTTAAGCGGCT	C-T	1779G>A, 1782G>A	Lys593Lys, Lys594Lys	-0.552234	-0.463472	-0.770808	-1.51665	-0.824012	593.5	Lys593Lys, Lys594Lys	-0.476245	-0.558888	-0.621568	-0.531481	-0.524667	-0.334267
A-->G Editor	64804398	TGCTTCTTCATCTGCACTTG	CAGCGCCAATGGGCTTTCGACGTCTCACACCGTGCTTCTTCATCTGCACTTGGTTTCGAGACGCGACAGGCTCTTAAGCGGCT	C-T	1779G>A	Lys593Lys	-0.437004	0.48811	-1.83854	-0.566608	-0.691061	593	Lys593Lys	-0.0604895	-0.888523	-0.361998	0.468873	0.540672	0.454786	-1.98762	-1.41851	-2.10949	-0.468306	-1.00915	-0.222371	-0.467125	-0.869223	-0.736833		C-->T Editor	64804398	TGCTTCTTCATCTGCACTTG	CAGCGCCAATGGGCTTTCGACGTCTCACACCGTGCTTCTTCATCTGCACTTGGTTTCGAGACGCGACAGGCTCTTAAGCGGCT	C-T	1779G>A	Lys593Lys	-0.837269	-0.556091	-0.841886	-1.07429	-1.04919	593	Lys593Lys	-0.762396	-0.741316	-1.00809	-0.539883	-0.574908	-0.553481
A-->G Editor	64804399	GCAAGTGCAGATGAAGAAGC	CAGCGCCAATGGGCTTTCGACGTCTCACACCGGCAAGTGCAGATGAAGAAGCGTTTCGAGACGCGACAGGCTCTTAAGCGGCT	A-G	1767A>G	Gln589Gln	-0.360579	-0.320075	-2.70515	-2.78515	-1.40472	589	Gln589Gln	-0.0810566	0.235831	-1.23651	-0.369483	-0.132002	-0.458739	-2.69309	-3.97707	-1.44528	-1.82467	-2.68707	-3.84372	-1.46494	-1.3581	-1.39112		C-->T Editor	64804399	GCAAGTGCAGATGAAGAAGC	CAGCGCCAATGGGCTTTCGACGTCTCACACCGGCAAGTGCAGATGAAGAAGCGTTTCGAGACGCGACAGGCTCTTAAGCGGCT	C-T	1771C>T	Gln591Ter	-1.65103	-0.885783	-1.55146	-1.77482	-1.51896	591	Gln591Ter	-1.43995	-1.99377	-1.51938	-1.37448	-0.680665	-0.602199
A-->G Editor	64804402	TCTTCATCTGCACTTGCGAC	CAGCGCCAATGGGCTTTCGACGTCTCACACCGTCTTCATCTGCACTTGCGACGTTTCGAGACGCGACAGGCTCTTAAGCGGCT	A-G	1775T>C	Met592Thr	0.37275	0.686294	-2.44353	-1.03602	0.288491	592	Met592Thr	0.388839	1.00002	-0.270604	0.700555	0.391376	0.966952	-2.02504	-2.88882	-2.41673	-0.87704	-0.242955	-1.98807	0.077942	0.520818	0.266714		C-->T Editor	64804402	TCTTCATCTGCACTTGCGAC	CAGCGCCAATGGGCTTTCGACGTCTCACACCGTCTTCATCTGCACTTGCGACGTTTCGAGACGCGACAGGCTCTTAAGCGGCT	C-T	1773G>A, 1776G>A	Gln591Gln, Met592Ile	-0.239798	-0.336698	0.111613	-0.306916	0.0746304	591.5	Gln591Gln, Met592Ile	0.642078	-0.190031	-1.17144	-0.391878	-0.379489	-0.238726
A-->G Editor	64804402	GTCGCAAGTGCAGATGAAGA	CAGCGCCAATGGGCTTTCGACGTCTCACACCGGTCGCAAGTGCAGATGAAGAGTTTCGAGACGCGACAGGCTCTTAAGCGGCT	A-G	1766A>G;1767A>G	Gln589Arg	-0.358659	-1.21296	-3.19283	-3.8404	-2.4558	589	Gln589Arg	-0.596316	-0.217042	-0.262619	-1.23109	-1.11722	-1.29058	-3.49467	-2.28236	-3.80145	-3.80707	-3.63122	-4.08292	-2.58804	-2.54701	-2.23234		C-->T Editor	64804402	GTCGCAAGTGCAGATGAAGA	CAGCGCCAATGGGCTTTCGACGTCTCACACCGGTCGCAAGTGCAGATGAAGAGTTTCGAGACGCGACAGGCTCTTAAGCGGCT	C-T	1765C>T	Gln589Ter	-0.938084	-0.679621	-0.316924	-0.570755	-1.88336	589	Gln589Ter	-0.745947	-0.987117	-1.08119	-0.742668	-0.537774	-0.75842
A-->G Editor	64804404	TTCATCTGCACTTGCGACTG	CAGCGCCAATGGGCTTTCGACGTCTCACACCGTTCATCTGCACTTGCGACTGGTTTCGAGACGCGACAGGCTCTTAAGCGGCT	A-G	1775T>C	Met592Thr	-0.9801	0.116514	-0.877774	-1.90061	-1.0129	592	Met592Thr	-0.807688	-1.39398	-0.738627	0.243218	0.107892	-0.00156772	-0.998378	-1.09885	-0.536098	-1.94413	-1.89861	-1.8591	-1.04115	-0.844417	-1.15313		C-->T Editor	64804404	TTCATCTGCACTTGCGACTG	CAGCGCCAATGGGCTTTCGACGTCTCACACCGTTCATCTGCACTTGCGACTGGTTTCGAGACGCGACAGGCTCTTAAGCGGCT	C-T	1773G>A	Gln591Gln	-0.845702	-0.407474	-0.494823	-0.691279	-0.531695	591	Gln591Gln	-0.871846	-0.798193	-0.867066	-0.302502	-0.420778	-0.499143
A-->G Editor	64804405	ACAGTCGCAAGTGCAGATGA	CAGCGCCAATGGGCTTTCGACGTCTCACACCGACAGTCGCAAGTGCAGATGAGTTTCGAGACGCGACAGGCTCTTAAGCGGCT	C-T	1763C>T, 1765C>T	Ser588Leu, Gln589Ter	-3.37048	-2.54057	-4.15325	-3.54349	-3.87784	588.5	Ser588Leu, Gln589Ter	-3.44555	-3.97643	-2.68947	-2.43536	-2.38301	-2.80333	-2.06454	-4.49266	-5.90254	-4.87218	-2.70301	-3.05527	-3.85682	-4.08414	-3.69255		C-->T Editor	64804405	ACAGTCGCAAGTGCAGATGA	CAGCGCCAATGGGCTTTCGACGTCTCACACCGACAGTCGCAAGTGCAGATGAGTTTCGAGACGCGACAGGCTCTTAAGCGGCT	C-T	1763C>T, 1765C>T	Ser588Leu, Gln589Ter	-3.34086	-1.60049	-4.22068	-4.44471	-2.99728	588.5	Ser588Leu, Gln589Ter	-3.80347	-4.05381	-2.1653	-1.73505	-1.78386	-1.28256
A-->G Editor	64804407	ATCTGCACTTGCGACTGTGC	CAGCGCCAATGGGCTTTCGACGTCTCACACCGATCTGCACTTGCGACTGTGCGTTTCGAGACGCGACAGGCTCTTAAGCGGCT	A-G	1769T>C	Val590Ala	-1.4136	-1.21165	0.944701	-1.45216	-1.48834	590	Val590Ala	-1.94484	-0.83433	-1.46164	-1.42836	-1.06701	-1.13957	1.99397	2.20392	-1.36379	-3.11158	0.195868	-1.44076	-2.38899	-2.24836	0.172338		C-->T Editor	64804407	ATCTGCACTTGCGACTGTGC	CAGCGCCAATGGGCTTTCGACGTCTCACACCGATCTGCACTTGCGACTGTGCGTTTCGAGACGCGACAGGCTCTTAAGCGGCT	C-T	1768G>A;1770G>A	Val590Ile	-0.895815	-0.283223	-0.788658	-1.26588	-1.17625	590	Val590Ile	-1.15825	-0.92118	-0.608017	-0.468389	-0.218475	-0.162807
A-->G Editor	64804408	GGCACAGTCGCAAGTGCAGA	CAGCGCCAATGGGCTTTCGACGTCTCACACCGGGCACAGTCGCAAGTGCAGAGTTTCGAGACGCGACAGGCTCTTAAGCGGCT	A-G	1758A>G, 1760A>G	Ala586Ala, Gln587Arg	-2.58047	-1.89313	-4.37802	-3.95144	-3.57178	586.5	Ala586Ala, Gln587Arg	-2.82393	-2.47	-2.44749	-1.44739	-2.12242	-2.10957	-4.38104	-4.40868	-4.34434	-3.81621	-3.8305	-4.20762	-3.62924	-3.44412	-3.64199		C-->T Editor	64804408	GGCACAGTCGCAAGTGCAGA	CAGCGCCAATGGGCTTTCGACGTCTCACACCGGGCACAGTCGCAAGTGCAGAGTTTCGAGACGCGACAGGCTCTTAAGCGGCT	C-T	1759C>T	Gln587Ter	-0.433441	-0.534013	-0.412531	-0.592446	-1.02652	587	Gln587Ter	-0.985271	-0.433165	0.118115	-0.538069	-0.662892	-0.401078
A-->G Editor	64804409	CTGCACTTGCGACTGTGCCG	CAGCGCCAATGGGCTTTCGACGTCTCACACCGCTGCACTTGCGACTGTGCCGGTTTCGAGACGCGACAGGCTCTTAAGCGGCT	A-G	1769T>C	Val590Ala	-3.53469	-2.25761	-4.08039	-4.33024	-3.54692	590	Val590Ala	-3.61559	-3.942	-3.04646	-2.02274	-2.49815	-2.25194	-3.19635	-4.34913	-4.6957	-4.64564	-4.46918	-3.8759	-3.09945	-4.00478	-3.53654		C-->T Editor	64804409	CTGCACTTGCGACTGTGCCG	CAGCGCCAATGGGCTTTCGACGTCTCACACCGCTGCACTTGCGACTGTGCCGGTTTCGAGACGCGACAGGCTCTTAAGCGGCT	C-T	1768G>A;1770G>A	Val590Ile	-0.902267	-0.418817	-1.30855	-1.60477	-1.3065	590	Val590Ile	-0.576258	-0.77094	-1.3596	-0.555563	-0.208105	-0.492782
A-->G Editor	64804411	GCACTTGCGACTGTGCCGTG	CAGCGCCAATGGGCTTTCGACGTCTCACACCGGCACTTGCGACTGTGCCGTGGTTTCGAGACGCGACAGGCTCTTAAGCGGCT	C-T	1764G>A, 1768G>A	Ser588Ser, Val590Met	-1.77829	-1.43906	-3.07773	-4.52889	-3.12025	589	Ser588Ser, Val590Met	-1.72802	-2.28752	-1.31934	-1.37071	-1.15663	-1.78983	-2.54407	-2.63239	-4.05671	-4.45926	-4.58896	-4.53844	-3.32893	-3.14807	-2.88377		C-->T Editor	64804411	GCACTTGCGACTGTGCCGTG	CAGCGCCAATGGGCTTTCGACGTCTCACACCGGCACTTGCGACTGTGCCGTGGTTTCGAGACGCGACAGGCTCTTAAGCGGCT	C-T	1764G>A, 1768G>A	Ser588Ser, Val590Met	-1.21429	-0.881783	-4.0172	-2.34254	-0.725951	589	Ser588Ser, Val590Met	-1.49743	-1.25969	-0.885769	-0.855315	-1.24573	-0.544303
A-->G Editor	64804411	CACGGCACAGTCGCAAGTGC	CAGCGCCAATGGGCTTTCGACGTCTCACACCGCACGGCACAGTCGCAAGTGCGTTTCGAGACGCGACAGGCTCTTAAGCGGCT	A-G	1758A>G	Ala586Ala	0.0552955	0.222196	-4.15347	-0.400885	-0.724336	586	Ala586Ala	0.330442	-0.0410482	-0.123508	0.376717	0.124839	0.165031	-4.27758	-3.75541	-4.42741	-0.406536	-0.238507	-0.557611	-0.696911	-1.15496	-0.321133		C-->T Editor	64804411	CACGGCACAGTCGCAAGTGC	CAGCGCCAATGGGCTTTCGACGTCTCACACCGCACGGCACAGTCGCAAGTGCGTTTCGAGACGCGACAGGCTCTTAAGCGGCT	C-T	1757C>T, 1759C>T	Ala586Val, Gln587Ter	-1.06064	-0.623261	-1.80729	-1.29065	-0.210001	586.5	Ala586Val, Gln587Ter	-0.739321	-1.17345	-1.26915	-0.582924	-0.70875	-0.578109
A-->G Editor	64804414	ACTCACGGCACAGTCGCAAG	CAGCGCCAATGGGCTTTCGACGTCTCACACCGACTCACGGCACAGTCGCAAGGTTTCGAGACGCGACAGGCTCTTAAGCGGCT	A-G	1753A>G	Thr585Ala	0.113736	-0.882438	-1.48909	-3.85989	-1.72431	585	Thr585Ala	-0.121217	0.0961592	0.366265	-1.05097	-0.637933	-0.958414	-1.54618	-0.680331	-2.24076	-3.60881	-4.24496	-3.72589	-1.40246	-1.78276	-1.98772		C-->T Editor	64804414	ACTCACGGCACAGTCGCAAG	CAGCGCCAATGGGCTTTCGACGTCTCACACCGACTCACGGCACAGTCGCAAGGTTTCGAGACGCGACAGGCTCTTAAGCGGCT	C-T	1752C>T, 1754C>T	Leu584Leu, Thr585Met	-1.77188	-1.07155	-2.88368	-2.1455	-1.33701	584.5	Leu584Leu, Thr585Met	-1.49768	-2.54775	-1.27021	-0.920677	-1.12679	-1.16719
A-->G Editor	64804414	CTTGCGACTGTGCCGTGAGT	CAGCGCCAATGGGCTTTCGACGTCTCACACCGCTTGCGACTGTGCCGTGAGTGTTTCGAGACGCGACAGGCTCTTAAGCGGCT	A-G	1762T>C	Ser588Pro	-3.36816	-1.95	-3.6472	-4.0892	-3.65439	588	Ser588Pro	-3.18779	-3.65228	-3.2644	-1.84406	-2.02312	-1.98282	-4.47597	-4.02986	-2.43577	-4.04036	-4.35518	-3.87207	-3.83085	-3.6586	-3.4737		C-->T Editor	64804414	CTTGCGACTGTGCCGTGAGT	CAGCGCCAATGGGCTTTCGACGTCTCACACCGCTTGCGACTGTGCCGTGAGTGTTTCGAGACGCGACAGGCTCTTAAGCGGCT	C-T	1761G>A, 1764G>A	Gln587Gln, Ser588Ser	-0.863107	-0.771286	-1.83428	-1.3055	-2.31076	587.5	Gln587Gln, Ser588Ser	-1.07571	-0.858013	-0.655601	-0.49729	-1.03418	-0.78239
A-->G Editor	64804416	CAACTCACGGCACAGTCGCA	CAGCGCCAATGGGCTTTCGACGTCTCACACCGCAACTCACGGCACAGTCGCAGTTTCGAGACGCGACAGGCTCTTAAGCGGCT	A-G	1753A>G	Thr585Ala	-3.74017	-2.4649	-3.58378	-4.3931	-4.20808	585	Thr585Ala	-3.63003	-3.53903	-4.05144	-2.34871	-2.56414	-2.48186	-1.82758	-4.57818	-4.34559	-4.62153	-3.69823	-4.85953	-4.31564	-4.33336	-3.97523		C-->T Editor	64804416	CAACTCACGGCACAGTCGCA	CAGCGCCAATGGGCTTTCGACGTCTCACACCGCAACTCACGGCACAGTCGCAGTTTCGAGACGCGACAGGCTCTTAAGCGGCT	C-T	1750C>T;1752C>T, 1754C>T	Leu584Phe, Thr585Met	-1.80495	-0.738239	-1.90928	-1.7803	-1.95742	584.5	Leu584Phe, Thr585Met	-1.99745	-1.78536	-1.63204	-0.870824	-0.698599	-0.645295
A-->G Editor	64804417	GCGACTGTGCCGTGAGTTGC	CAGCGCCAATGGGCTTTCGACGTCTCACACCGGCGACTGTGCCGTGAGTTGCGTTTCGAGACGCGACAGGCTCTTAAGCGGCT	A-G	1762T>C	Ser588Pro	-0.67474	-0.121399	1.53949	0.122355	-0.385842	588	Ser588Pro	-0.446202	-0.63082	-0.947197	-0.310827	0.0525476	-0.105919	1.16252	1.74211	1.71385	0.998892	-0.779265	0.147438	0.141227	-0.312593	-0.98616		C-->T Editor	64804417	GCGACTGTGCCGTGAGTTGC	CAGCGCCAATGGGCTTTCGACGTCTCACACCGGCGACTGTGCCGTGAGTTGCGTTTCGAGACGCGACAGGCTCTTAAGCGGCT	C-T	1761G>A	Gln587Gln	-0.808233	-0.823226	-1.39173	-1.64676	-0.25513	587	Gln587Gln	-0.424776	-1.15298	-0.846946	-0.902889	-0.638078	-0.92871
A-->G Editor	64804420	GCTGCAACTCACGGCACAGT	CAGCGCCAATGGGCTTTCGACGTCTCACACCGGCTGCAACTCACGGCACAGTGTTTCGAGACGCGACAGGCTCTTAAGCGGCT	A-G	1748A>G;1749A>G	Gln583Arg	-3.19994	-1.79383	-4.48568	-4.08056	-3.31508	583	Gln583Arg	-2.99299	-2.98216	-3.62468	-1.67861	-1.70186	-2.00102	-4.52774	-4.29602	-4.63327	-3.98295	-4.27187	-3.98686	-2.77895	-3.46459	-3.7017		C-->T Editor	64804420	GCTGCAACTCACGGCACAGT	CAGCGCCAATGGGCTTTCGACGTCTCACACCGGCTGCAACTCACGGCACAGTGTTTCGAGACGCGACAGGCTCTTAAGCGGCT	C-T	1747C>T, 1750C>T	Gln583Ter, Leu584Phe	-1.18922	-0.568263	-0.365894	-0.522202	-1.52873	583.5	Gln583Ter, Leu584Phe	-1.37111	-1.28493	-0.911613	-0.496346	-0.604222	-0.604221
A-->G Editor	64804421	CTGTGCCGTGAGTTGCAGCT	CAGCGCCAATGGGCTTTCGACGTCTCACACCGCTGTGCCGTGAGTTGCAGCTGTTTCGAGACGCGACAGGCTCTTAAGCGGCT	C-T	1755G>A, 1756G>A	Thr585Thr, Ala586Thr	-0.49211	0.135468	-3.54528	-2.67925	-1.34225	585.5	Thr585Thr, Ala586Thr	-0.187493	-0.458662	-0.830176	0.0873749	0.188188	0.130842	-3.3355	-3.67617	-3.62417	-2.05022	-3.14244	-2.84507	-1.3872	-1.29507	-1.34447		C-->T Editor	64804421	CTGTGCCGTGAGTTGCAGCT	CAGCGCCAATGGGCTTTCGACGTCTCACACCGCTGTGCCGTGAGTTGCAGCTGTTTCGAGACGCGACAGGCTCTTAAGCGGCT	C-T	1755G>A, 1756G>A	Thr585Thr, Ala586Thr	-3.17646	-1.4992	-4.08647	-4.21912	-3.64951	585.5	Thr585Thr, Ala586Thr	-2.95583	-2.76099	-3.81256	-1.64125	-1.76196	-1.09437
A-->G Editor	64804423	CAAGCTGCAACTCACGGCAC	CAGCGCCAATGGGCTTTCGACGTCTCACACCGCAAGCTGCAACTCACGGCACGTTTCGAGACGCGACAGGCTCTTAAGCGGCT	C-T	1744C>T, 1747C>T	Leu582Leu, Gln583Ter	-1.33666	-1.32748	-2.48294	-4.04198	-2.62142	582.5	Leu582Leu, Gln583Ter	-2.09263	-0.82187	-1.09547	-1.46109	-1.212	-1.30934	-4.39416	-0.91113	-2.14353	-3.85541	-4.09292	-4.17761	-2.72628	-2.68847	-2.44951		C-->T Editor	64804423	CAAGCTGCAACTCACGGCAC	CAGCGCCAATGGGCTTTCGACGTCTCACACCGCAAGCTGCAACTCACGGCACGTTTCGAGACGCGACAGGCTCTTAAGCGGCT	C-T	1744C>T, 1747C>T	Leu582Leu, Gln583Ter	-0.938099	-1.08685	-1.2104	-1.57932	-1.74639	582.5	Leu582Leu, Gln583Ter	-0.478138	-1.08131	-1.25485	-1.03899	-1.17378	-1.04778
A-->G Editor	64804424	TGCCGTGAGTTGCAGCTTGA	CAGCGCCAATGGGCTTTCGACGTCTCACACCGTGCCGTGAGTTGCAGCTTGAGTTTCGAGACGCGACAGGCTCTTAAGCGGCT	A-G	1751T>C	Leu584Pro	-1.54549	-0.672282	-3.45149	-2.66353	-1.45208	584	Leu584Pro	-1.19124	-1.83369	-1.61153	-0.642734	-0.796922	-0.577189	-3.38047	-4.1901	-2.7839	-2.6867	-2.41519	-2.88872	-1.45714	-1.36612	-1.53298		C-->T Editor	64804424	TGCCGTGAGTTGCAGCTTGA	CAGCGCCAATGGGCTTTCGACGTCTCACACCGTGCCGTGAGTTGCAGCTTGAGTTTCGAGACGCGACAGGCTCTTAAGCGGCT	C-T	1755G>A	Thr585Thr	-0.389492	-0.350184	-0.265669	-0.288614	-1.38474	585	Thr585Thr	-0.221982	-0.365587	-0.580907	-0.584231	-0.102128	-0.364193
A-->G Editor	64804425	GCCGTGAGTTGCAGCTTGAT	CAGCGCCAATGGGCTTTCGACGTCTCACACCGGCCGTGAGTTGCAGCTTGATGTTTCGAGACGCGACAGGCTCTTAAGCGGCT	A-G	1751T>C	Leu584Pro	-3.77003	-2.20257	-4.04296	-2.84015	-3.10312	584	Leu584Pro	-3.55998	-3.89399	-3.85612	-2.09008	-2.30011	-2.21753	-3.98886	-3.97834	-4.16168	-1.26198	-3.88226	-3.3762	-2.8525	-3.09942	-3.35745		C-->T Editor	64804425	GCCGTGAGTTGCAGCTTGAT	CAGCGCCAATGGGCTTTCGACGTCTCACACCGGCCGTGAGTTGCAGCTTGATGTTTCGAGACGCGACAGGCTCTTAAGCGGCT	A-G	1751T>C	Leu584Pro	-0.906449	-0.647281	-0.546348	-0.820931	-0.982497	584	Leu584Pro	-0.935102	-1.02795	-0.756295	-0.718882	-0.683108	-0.539852
A-->G Editor	64804427	CGTGAGTTGCAGCTTGATGG	CAGCGCCAATGGGCTTTCGACGTCTCACACCGCGTGAGTTGCAGCTTGATGGGTTTCGAGACGCGACAGGCTCTTAAGCGGCT	A-G	1751T>C	Leu584Pro	-3.32715	-2.19575	-4.48306	-4.2647	-3.71882	584	Leu584Pro	-2.50344	-3.64684	-3.83118	-2.11548	-2.37926	-2.09252	-4.67903	-4.3608	-4.40935	-4.5277	-3.80149	-4.4649	-4.00857	-3.80835	-3.33953		C-->T Editor	64804427	CGTGAGTTGCAGCTTGATGG	CAGCGCCAATGGGCTTTCGACGTCTCACACCGCGTGAGTTGCAGCTTGATGGGTTTCGAGACGCGACAGGCTCTTAAGCGGCT	A-G	1751T>C	Leu584Pro	-1.28036	-0.682146	-1.11046	-1.46874	-1.10933	584	Leu584Pro	-1.54974	-1.36847	-0.922852	-1.11731	-0.334424	-0.594701
A-->G Editor	64804428	GCCATCAAGCTGCAACTCAC	CAGCGCCAATGGGCTTTCGACGTCTCACACCGGCCATCAAGCTGCAACTCACGTTTCGAGACGCGACAGGCTCTTAAGCGGCT	A-G	1738A>G, 1741A>G;1742A>G	Ile580Val, Lys581Gly	-3.09713	-1.86254	-3.0076	-4.2039	-4.09338	580.5	Ile580Val, Lys581Gly	-3.743	-2.50674	-3.04165	-1.71075	-2.05692	-1.81994	-2.30262	-3.16701	-3.55317	-3.79956	-4.15988	-4.65226	-3.8775	-3.94857	-4.45405		C-->T Editor	64804428	GCCATCAAGCTGCAACTCAC	CAGCGCCAATGGGCTTTCGACGTCTCACACCGGCCATCAAGCTGCAACTCACGTTTCGAGACGCGACAGGCTCTTAAGCGGCT	C-T	1740C>T	Ile580Ile	-2.18808	-0.833193	-3.65262	-2.11313	-1.32498	580	Ile580Ile	-2.60041	-1.63061	-2.33323	-0.733353	-0.715627	-1.0506
A-->G Editor	64804429	CGCCATCAAGCTGCAACTCA	CAGCGCCAATGGGCTTTCGACGTCTCACACCGCGCCATCAAGCTGCAACTCAGTTTCGAGACGCGACAGGCTCTTAAGCGGCT	A-G	1738A>G, 1741A>G	Ile580Val, Lys581Glu	-1.39859	-0.635453	-1.62862	0.297935	0.146662	580.5	Ile580Val, Lys581Glu	-1.35115	-1.53658	-1.30805	-0.480757	-0.707079	-0.718522	-1.48491	-2.22813	-1.17282	-0.23175	0.860451	0.265102	-0.413233	0.757074	0.0961448		C-->T Editor	64804429	CGCCATCAAGCTGCAACTCA	CAGCGCCAATGGGCTTTCGACGTCTCACACCGCGCCATCAAGCTGCAACTCAGTTTCGAGACGCGACAGGCTCTTAAGCGGCT	C-T	1737C>T, 1740C>T	Ala579Ala, Ile580Ile	0.343841	0.475965	0.455568	0.0952422	0.996353	579.5	Ala579Ala, Ile580Ile	0.139039	0.439211	0.453274	0.578984	0.321315	0.527596
A-->G Editor	64804431	AGTTGCAGCTTGATGGCGCT	CAGCGCCAATGGGCTTTCGACGTCTCACACCGAGTTGCAGCTTGATGGCGCTGTTTCGAGACGCGACAGGCTCTTAAGCGGCT	A-G	1745T>C	Leu582Pro	-2.65943	-1.66741	-4.60904	-4.17624	-3.24078	582	Leu582Pro	-2.34348	-2.74653	-2.88828	-1.78067	-1.56588	-1.65569	-4.72446	-4.55487	-4.54777	-4.02959	-4.43428	-4.06484	-3.37375	-3.45524	-2.89334		C-->T Editor	64804431	AGTTGCAGCTTGATGGCGCT	CAGCGCCAATGGGCTTTCGACGTCTCACACCGAGTTGCAGCTTGATGGCGCTGTTTCGAGACGCGACAGGCTCTTAAGCGGCT	C-T	1746G>A	Leu582Leu	-2.14965	-0.696715	-3.10724	-2.6431	-1.72672	582	Leu582Leu	-2.14882	-1.74468	-2.55545	-0.801592	-0.739033	-0.549519
A-->G Editor	64804433	TTGCAGCTTGATGGCGCTCG	CAGCGCCAATGGGCTTTCGACGTCTCACACCGTTGCAGCTTGATGGCGCTCGGTTTCGAGACGCGACAGGCTCTTAAGCGGCT	A-G	1745T>C	Leu582Pro	-2.67514	-1.87026	-3.82143	-3.50958	-2.9519	582	Leu582Pro	-2.41352	-2.35795	-3.25395	-1.95392	-1.64346	-2.0134	-3.91603	-3.97407	-3.5742	-3.78829	-3.09882	-3.64162	-2.70658	-3.36941	-2.77971		C-->T Editor	64804433	TTGCAGCTTGATGGCGCTCG	CAGCGCCAATGGGCTTTCGACGTCTCACACCGTTGCAGCTTGATGGCGCTCGGTTTCGAGACGCGACAGGCTCTTAAGCGGCT	C-T	1743G>A, 1746G>A	Lys581Lys, Leu582Leu	-0.637371	-0.618387	-1.08244	-0.889755	-0.776959	581.5	Lys581Lys, Leu582Leu	-1.03052	-0.312601	-0.568995	-0.620975	-0.459717	-0.774469
A-->G Editor	64804436	CAGCTTGATGGCGCTCGAGT	CAGCGCCAATGGGCTTTCGACGTCTCACACCGCAGCTTGATGGCGCTCGAGTGTTTCGAGACGCGACAGGCTCTTAAGCGGCT	A-G	1739T>C	Ile580Thr	-3.22421	-2.2251	-1.15178	-4.12823	-3.42725	580	Ile580Thr	-3.15061	-3.65182	-2.8702	-2.16716	-2.2956	-2.21254	-0.773366	-1.23111	-1.45087	-4.20317	-4.13048	-4.05104	-3.6427	-3.33176	-3.3073		C-->T Editor	64804436	CAGCTTGATGGCGCTCGAGT	CAGCGCCAATGGGCTTTCGACGTCTCACACCGCAGCTTGATGGCGCTCGAGTGTTTCGAGACGCGACAGGCTCTTAAGCGGCT	C-T	1743G>A	Lys581Lys	-0.495951	-0.587437	-0.609206	-0.247797	-0.923867	581	Lys581Lys	-0.433564	-0.726219	-0.328071	-0.661291	-0.57534	-0.525679
A-->G Editor	64804438	CAACTCGAGCGCCATCAAGC	CAGCGCCAATGGGCTTTCGACGTCTCACACCGCAACTCGAGCGCCATCAAGCGTTTCGAGACGCGACAGGCTCTTAAGCGGCT	A-G	1732A>G	Ser578Gly	-1.12686	0.0970991	-4.96213	-1.69249	-0.639501	578	Ser578Gly	-1.30592	-1.14825	-0.926411	0.0552933	0.128359	0.107645	-5.11957	-4.79764	-4.96917	-1.43583	-2.04454	-1.5971	-0.198617	-0.368702	-1.35119		C-->T Editor	64804438	CAACTCGAGCGCCATCAAGC	CAGCGCCAATGGGCTTTCGACGTCTCACACCGCAACTCGAGCGCCATCAAGCGTTTCGAGACGCGACAGGCTCTTAAGCGGCT	C-T	1728C>T, 1730C>T	Asn576Asn, Ser577Leu	-2.2214	-1.27723	-2.71295	-2.96033	-2.77929	576.5	Asn576Asn, Ser577Leu	-2.44684	-1.5531	-2.66425	-1.38306	-1.50535	-0.943276
A-->G Editor	64804441	GATCAACTCGAGCGCCATCA	CAGCGCCAATGGGCTTTCGACGTCTCACACCGGATCAACTCGAGCGCCATCAGTTTCGAGACGCGACAGGCTCTTAAGCGGCT	A-G	1726A>G;1727A>G	Asn576Gly	0.734568	0.966125	-3.74069	-1.41314	0.786405	576	Asn576Gly	0.683232	0.770487	0.749985	0.883722	1.0238	0.990855	-3.13991	-3.87079	-4.21137	-1.47147	-1.49348	-1.27447	0.694136	0.754457	0.910621		C-->T Editor	64804441	GATCAACTCGAGCGCCATCA	CAGCGCCAATGGGCTTTCGACGTCTCACACCGGATCAACTCGAGCGCCATCAGTTTCGAGACGCGACAGGCTCTTAAGCGGCT	C-T	1725C>T, 1728C>T	Ile575Ile, Asn576Asn	-0.696125	-0.118761	-1.90492	-1.70283	-1.21127	575.5	Ile575Ile, Asn576Asn	-0.791726	-0.876169	-0.420481	-0.0763374	-0.054256	-0.225689
A-->G Editor	64804442	GATGGCGCTCGAGTTGATCT	CAGCGCCAATGGGCTTTCGACGTCTCACACCGGATGGCGCTCGAGTTGATCTGTTTCGAGACGCGACAGGCTCTTAAGCGGCT	C-T	1733G>A, 1735G>A	Ser578Asn, Ala579Thr	-0.645342	0.247273	-1.71043	-1.63125	-0.35499	578.5	Ser578Asn, Ala579Thr	-0.276935	-0.993811	-0.66528	0.131799	0.351852	0.258167	-1.4974	-2.08316	-1.55073	-1.53107	-2.02803	-1.33465	-0.5171	-0.0746491	-0.473221		C-->T Editor	64804442	GATGGCGCTCGAGTTGATCT	CAGCGCCAATGGGCTTTCGACGTCTCACACCGGATGGCGCTCGAGTTGATCTGTTTCGAGACGCGACAGGCTCTTAAGCGGCT	C-T	1733G>A, 1735G>A	Ser578Asn, Ala579Thr	2.93151	3.68468	0.302463	1.34751	3.34354	578.5	Ser578Asn, Ala579Thr	2.91651	2.88378	2.99425	3.63874	3.75834	3.65698
A-->G Editor	64804443	ATGGCGCTCGAGTTGATCTT	CAGCGCCAATGGGCTTTCGACGTCTCACACCGATGGCGCTCGAGTTGATCTTGTTTCGAGACGCGACAGGCTCTTAAGCGGCT	C-T	1733G>A, 1735G>A	Ser578Asn, Ala579Thr	-0.052317	-0.341678	-1.181	-1.83691	-0.446542	578.5	Ser578Asn, Ala579Thr	0.506191	-0.33911	-0.324031	-0.423291	-0.386143	-0.215601	-1.47366	-0.456639	-1.61269	-2.00061	-2.04932	-1.4608	-0.184199	-0.51184	-0.643585		C-->T Editor	64804443	ATGGCGCTCGAGTTGATCTT	CAGCGCCAATGGGCTTTCGACGTCTCACACCGATGGCGCTCGAGTTGATCTTGTTTCGAGACGCGACAGGCTCTTAAGCGGCT	C-T	1733G>A, 1735G>A	Ser578Asn, Ala579Thr	1.03285	2.30601	-1.55087	-0.511466	0.907678	578.5	Ser578Asn, Ala579Thr	1.00513	0.905605	1.1878	2.36082	2.24663	2.31058
A-->G Editor	64804445	GGCGCTCGAGTTGATCTTGG	CAGCGCCAATGGGCTTTCGACGTCTCACACCGGGCGCTCGAGTTGATCTTGGGTTTCGAGACGCGACAGGCTCTTAAGCGGCT	C-T	1731G>A, 1733G>A	Ser577Ser, Ser578Asn	-1.76474	-0.473877	-3.54634	-1.6711	-0.623136	577.5	Ser577Ser, Ser578Asn	-1.78223	-1.5632	-1.9488	-0.657941	-0.428938	-0.334753	-4.06729	-2.96689	-3.60484	-2.63666	-0.850449	-1.52619	-0.706592	-1.06877	-0.0940471		C-->T Editor	64804445	GGCGCTCGAGTTGATCTTGG	CAGCGCCAATGGGCTTTCGACGTCTCACACCGGGCGCTCGAGTTGATCTTGGGTTTCGAGACGCGACAGGCTCTTAAGCGGCT	C-T	1731G>A, 1733G>A	Ser577Ser, Ser578Asn	-0.284942	-0.335655	-1.13884	-1.24195	-0.378124	577.5	Ser577Ser, Ser578Asn	-0.47333	-0.187699	-0.193797	-0.465718	-0.321997	-0.219252
A-->G Editor	64804446	GCGCTCGAGTTGATCTTGGT	CAGCGCCAATGGGCTTTCGACGTCTCACACCGGCGCTCGAGTTGATCTTGGTGTTTCGAGACGCGACAGGCTCTTAAGCGGCT	A-G	1729T>C	Ser577Pro	-2.84382	-2.52262	-1.33075	-4.18793	-3.67767	577	Ser577Pro	-2.89552	-2.85895	-2.77699	-2.53126	-2.71136	-2.32525	-0.891167	-0.829922	-2.27116	-4.50914	-3.73186	-4.32281	-3.31588	-3.80056	-3.91657		C-->T Editor	64804446	GCGCTCGAGTTGATCTTGGT	CAGCGCCAATGGGCTTTCGACGTCTCACACCGGCGCTCGAGTTGATCTTGGTGTTTCGAGACGCGACAGGCTCTTAAGCGGCT	C-T	1731G>A, 1733G>A	Ser577Ser, Ser578Asn	-0.51847	0.710976	-0.748221	-0.576421	-0.147148	577.5	Ser577Ser, Ser578Asn	-0.6676	-0.544098	-0.343712	0.818744	0.575751	0.738434
A-->G Editor	64804449	GCCACCAAGATCAACTCGAG	CAGCGCCAATGGGCTTTCGACGTCTCACACCGGCCACCAAGATCAACTCGAGGTTTCGAGACGCGACAGGCTCTTAAGCGGCT	A-G	1717A>G, 1720A>G;1721A>G	Thr573Ala, Lys574Gly	-2.76745	-1.64263	-2.75099	-4.2325	-3.14958	573.5	Thr573Ala, Lys574Gly	-2.58632	-3.09279	-2.62325	-1.71211	-1.40857	-1.80723	-3.63546	-2.87614	-1.74137	-4.11812	-4.24988	-4.3295	-2.97221	-2.89389	-3.58263		C-->T Editor	64804449	GCCACCAAGATCAACTCGAG	CAGCGCCAATGGGCTTTCGACGTCTCACACCGGCCACCAAGATCAACTCGAGGTTTCGAGACGCGACAGGCTCTTAAGCGGCT	C-T	1718C>T;1719C>T	Thr573Ile	-0.987483	-0.518133	-0.957361	-1.38947	-0.289733	573	Thr573Ile	-1.14453	-0.655803	-1.16211	-0.536723	-0.290289	-0.727387
A-->G Editor	64804451	TGGCCACCAAGATCAACTCG	CAGCGCCAATGGGCTTTCGACGTCTCACACCGTGGCCACCAAGATCAACTCGGTTTCGAGACGCGACAGGCTCTTAAGCGGCT	A-G	1717A>G	Thr573Ala	-1.89407	-1.21037	-2.65695	-2.60661	-2.47496	573	Thr573Ala	-1.82046	-1.97531	-1.88644	-1.1197	-1.30182	-1.20958	-3.66799	-3.26679	-1.03606	-3.50386	-2.83715	-1.47883	-2.63582	-2.48989	-2.29917		C-->T Editor	64804451	TGGCCACCAAGATCAACTCG	CAGCGCCAATGGGCTTTCGACGTCTCACACCGTGGCCACCAAGATCAACTCGGTTTCGAGACGCGACAGGCTCTTAAGCGGCT	C-T	1715C>T;1716C>T, 1718C>T;1719C>T	Ala572Val, Thr573Ile	-0.3809	-0.590852	0.132173	-0.21009	-1.02007	572.5	Ala572Val, Thr573Ile	-0.716552	0.140579	-0.566728	-0.652186	-0.669994	-0.450376
A-->G Editor	64804453	GGTGGCCACCAAGATCAACT	CAGCGCCAATGGGCTTTCGACGTCTCACACCGGGTGGCCACCAAGATCAACTGTTTCGAGACGCGACAGGCTCTTAAGCGGCT	A-G	1717A>G	Thr573Ala	-0.868428	-0.5039	-2.29135	-2.04478	-0.914891	573	Thr573Ala	-0.693459	-0.921381	-0.990445	-0.575832	-0.642749	-0.293118	-1.77137	-2.05552	-3.04717	-2.2847	-2.16147	-1.68818	-1.0879	-0.924004	-0.732772		C-->T Editor	64804453	AGTTGATCTTGGTGGCCACC	CAGCGCCAATGGGCTTTCGACGTCTCACACCGAGTTGATCTTGGTGGCCACCGTTTCGAGACGCGACAGGCTCTTAAGCGGCT	C-T	1722G>A	Lys574Lys	-1.15211	-0.754513	-2.53683	-1.88327	-1.72102	574	Lys574Lys	-1.29632	-1.60811	-0.551883	-0.689413	-0.69803	-0.876096
A-->G Editor	64804453	AGTTGATCTTGGTGGCCACC	CAGCGCCAATGGGCTTTCGACGTCTCACACCGAGTTGATCTTGGTGGCCACCGTTTCGAGACGCGACAGGCTCTTAAGCGGCT	A-G	1724T>C	Ile575Thr	-0.379643	0.268507	-3.06572	-2.90687	-0.491626	575	Ile575Thr	-0.339474	-0.609426	-0.190029	0.382812	0.26626	0.15645	-3.14142	-3.26878	-2.78697	-2.94568	-2.79379	-2.98116	-0.281649	-0.347639	-0.84559		C-->T Editor	64804453	GGTGGCCACCAAGATCAACT	CAGCGCCAATGGGCTTTCGACGTCTCACACCGGGTGGCCACCAAGATCAACTGTTTCGAGACGCGACAGGCTCTTAAGCGGCT	C-T	1715C>T;1716C>T	Ala572Val	-1.81412	-0.956296	-3.52283	-2.7645	-1.7681	572	Ala572Val	-2.03871	-1.6593	-1.74435	-0.961195	-1.07052	-0.83717
A-->G Editor	64804456	TGATCTTGGTGGCCACCAGC	CAGCGCCAATGGGCTTTCGACGTCTCACACCGTGATCTTGGTGGCCACCAGCGTTTCGAGACGCGACAGGCTCTTAAGCGGCT	C-T	1722G>A	Lys574Lys	-0.501659	0.0602526	-2.83621	-3.5672	-1.10652	574	Lys574Lys	-0.398714	-0.917613	-0.18865	0.134245	-0.0468747	0.0933874	-2.9881	-2.63223	-2.88831	-3.38288	-3.645	-3.67372	-1.17088	-1.25458	-0.8941		C-->T Editor	64804456	TGATCTTGGTGGCCACCAGC	CAGCGCCAATGGGCTTTCGACGTCTCACACCGTGATCTTGGTGGCCACCAGCGTTTCGAGACGCGACAGGCTCTTAAGCGGCT	C-T	1722G>A	Lys574Lys	-0.221399	-0.123127	-2.47613	-1.13052	-0.257117	574	Lys574Lys	-0.517554	0.14621	-0.292852	-0.00909849	-0.149069	-0.211214
A-->G Editor	64804462	GGAGCTGCTGGTGGCCACCA	CAGCGCCAATGGGCTTTCGACGTCTCACACCGGGAGCTGCTGGTGGCCACCAGTTTCGAGACGCGACAGGCTCTTAAGCGGCT	C-T	1705C>T, 1708C>T	Leu569Leu, Leu570Leu	-0.660786	-0.755586	-4.77441	-4.09117	-1.94359	569.5	Leu569Leu, Leu570Leu	-1.18531	-0.182504	-0.614547	-0.647505	-0.851885	-0.76737	-4.71624	-4.8477	-4.75929	-3.78994	-4.10373	-4.37985	-1.20099	-2.16658	-2.4632		C-->T Editor	64804462	GGAGCTGCTGGTGGCCACCA	CAGCGCCAATGGGCTTTCGACGTCTCACACCGGGAGCTGCTGGTGGCCACCAGTTTCGAGACGCGACAGGCTCTTAAGCGGCT	C-T	1705C>T, 1708C>T	Leu569Leu, Leu570Leu	-0.620259	-0.426279	-0.1198	-0.477054	-1.03424	569.5	Leu569Leu, Leu570Leu	-0.868358	-0.385815	-0.606603	-0.489235	-0.549712	-0.239889
A-->G Editor	64804466	GGCCACCAGCAGCTCCTTCA	CAGCGCCAATGGGCTTTCGACGTCTCACACCGGGCCACCAGCAGCTCCTTCAGTTTCGAGACGCGACAGGCTCTTAAGCGGCT	A-G	1709T>C, 1712T>C	Leu570Pro, Val571Ala	-4.47197	-3.13952	-5.05269	-4.89398	-4.57484	570.5	Leu570Pro, Val571Ala	-4.49824	-4.32878	-4.58888	-3.48125	-3.106	-2.8313	-5.21737	-4.81255	-5.12816	-4.93521	-4.82688	-4.91985	-4.45826	-4.66931	-4.59696		C-->T Editor	64804466	GGCCACCAGCAGCTCCTTCA	CAGCGCCAATGGGCTTTCGACGTCTCACACCGGGCCACCAGCAGCTCCTTCAGTTTCGAGACGCGACAGGCTCTTAAGCGGCT	C-T	1710G>A, 1711G>A;1713G>A	Leu570Leu, Val571Ile	-0.983429	-0.754432	-1.72792	-1.38757	-1.6743	570.5	Leu570Leu, Val571Ile	-1.25701	-0.661343	-1.03193	-0.617541	-1.16365	-0.482105
A-->G Editor	64804470	GGCATGAAGGAGCTGCTGGT	CAGCGCCAATGGGCTTTCGACGTCTCACACCGGGCATGAAGGAGCTGCTGGTGTTTCGAGACGCGACAGGCTCTTAAGCGGCT	A-G	1696A>G, 1699A>G;1700A>G	Met566Val, Lys567Gly	1.7424	1.22668	-0.433702	0.202577	0.922581	566.5	Met566Val, Lys567Gly	1.40322	1.90096	1.92303	1.12216	1.35789	1.19998	-0.330644	-0.32732	-0.643141	0.39334	-0.451648	0.666038	0.805078	0.94037	1.02229		C-->T Editor	64804470	GGCATGAAGGAGCTGCTGGT	CAGCGCCAATGGGCTTTCGACGTCTCACACCGGGCATGAAGGAGCTGCTGGTGTTTCGAGACGCGACAGGCTCTTAAGCGGCT	A-G	1696A>G, 1699A>G;1700A>G	Met566Val, Lys567Gly	1.50737	2.3106	-0.56744	-0.70757	0.888142	566.5	Met566Val, Lys567Gly	1.44865	1.45916	1.6143	2.35244	2.14751	2.43184
A-->G Editor	64804471	GGGCATGAAGGAGCTGCTGG	CAGCGCCAATGGGCTTTCGACGTCTCACACCGGGGCATGAAGGAGCTGCTGGGTTTCGAGACGCGACAGGCTCTTAAGCGGCT	A-G	1696A>G, 1699A>G	Met566Val, Lys567Glu	1.57925	1.28425	-2.61223	0.105905	1.23338	566.5	Met566Val, Lys567Glu	1.7676	1.24571	1.72445	1.26581	1.31476	1.27217	-3.08177	-3.03974	-1.71517	0.122236	-0.000714807	0.196196	1.4923	1.2669	0.940943		C-->T Editor	64804471	GGGCATGAAGGAGCTGCTGG	CAGCGCCAATGGGCTTTCGACGTCTCACACCGGGGCATGAAGGAGCTGCTGGGTTTCGAGACGCGACAGGCTCTTAAGCGGCT	C-T	1695C>T	Gly565Gly	0.600996	1.58562	-1.90368	-1.49794	0.0914133	565	Gly565Gly	0.488504	0.821013	0.493471	1.6764	1.6942	1.38627
A-->G Editor	64804473	AAGGGCATGAAGGAGCTGCT	CAGCGCCAATGGGCTTTCGACGTCTCACACCGAAGGGCATGAAGGAGCTGCTGTTTCGAGACGCGACAGGCTCTTAAGCGGCT	A-G	1696A>G	Met566Val	2.72343	2.20688	-1.65229	1.32534	2.99135	566	Met566Val	2.85109	2.611	2.70818	2.20132	2.27765	2.14168	-2.31677	-0.75045	-1.88965	1.01061	1.5165	1.44891	2.92394	3.16902	2.88108		C-->T Editor	64804473	AAGGGCATGAAGGAGCTGCT	CAGCGCCAATGGGCTTTCGACGTCTCACACCGAAGGGCATGAAGGAGCTGCTGTTTCGAGACGCGACAGGCTCTTAAGCGGCT	C-T	1695C>T	Gly565Gly	-0.193548	0.850933	-0.262741	-0.278611	-0.224012	565	Gly565Gly	0.16653	-0.312587	-0.434587	0.78998	0.890873	0.871944
A-->G Editor	64804474	GAAGGGCATGAAGGAGCTGC	CAGCGCCAATGGGCTTTCGACGTCTCACACCGGAAGGGCATGAAGGAGCTGCGTTTCGAGACGCGACAGGCTCTTAAGCGGCT	A-G	1696A>G	Met566Val	3.26406	2.54781	0.597514	2.42267	3.71095	566	Met566Val	3.18141	3.1663	3.44447	2.68525	2.592	2.36619	0.704965	0.310826	0.776753	2.41673	2.35207	2.49921	3.69364	3.71668	3.72252		C-->T Editor	64804474	GAAGGGCATGAAGGAGCTGC	CAGCGCCAATGGGCTTTCGACGTCTCACACCGGAAGGGCATGAAGGAGCTGCGTTTCGAGACGCGACAGGCTCTTAAGCGGCT	C-T	1695C>T	Gly565Gly	0.0901005	-0.00372711	0.284739	0.617947	-0.0201931	565	Gly565Gly	-0.0496479	0.093324	0.226625	0.588875	-0.253012	-0.347044
A-->G Editor	64804477	GATGAAGGGCATGAAGGAGC	CAGCGCCAATGGGCTTTCGACGTCTCACACCGGATGAAGGGCATGAAGGAGCGTTTCGAGACGCGACAGGCTCTTAAGCGGCT	A-G	1690A>G;1691A>G	Lys564Gly	-0.119475	0.49491	-0.134957	-0.0179757	-0.368545	564	Lys564Gly	0.163543	-0.0511557	-0.470813	0.498448	0.591368	0.394916	-0.816415	1.60319	-1.19165	0.706431	-0.115703	-0.644655	-0.75862	-0.00920239	-0.337813		C-->T Editor	64804477	GATGAAGGGCATGAAGGAGC	CAGCGCCAATGGGCTTTCGACGTCTCACACCGGATGAAGGGCATGAAGGAGCGTTTCGAGACGCGACAGGCTCTTAAGCGGCT	A-G	1690A>G;1691A>G	Lys564Gly	-0.325552	-0.105889	-1.82338	-0.290288	-1.00054	564	Lys564Gly	-0.405852	-0.30313	-0.267675	-0.137667	0.0827871	-0.262788
A-->G Editor	64804480	GAAGATGAAGGGCATGAAGG	CAGCGCCAATGGGCTTTCGACGTCTCACACCGGAAGATGAAGGGCATGAAGGGTTTCGAGACGCGACAGGCTCTTAAGCGGCT	A-G	1687A>G, 1690A>G	Met563Val, Lys564Glu	-2.53847	-1.43808	-4.39247	-4.35002	-2.76396	563.5	Met563Val, Lys564Glu	-2.9687	-2.56717	-2.07955	-1.80492	-1.0574	-1.45192	-4.54035	-4.21434	-4.42271	-4.19703	-4.36136	-4.49168	-2.87581	-3.04999	-2.36609		C-->T Editor	64804480	GAAGATGAAGGGCATGAAGG	CAGCGCCAATGGGCTTTCGACGTCTCACACCGGAAGATGAAGGGCATGAAGGGTTTCGAGACGCGACAGGCTCTTAAGCGGCT	A-G	1687A>G, 1690A>G	Met563Val, Lys564Glu	-1.4721	-0.579592	-1.76887	-1.98919	-0.527091	563.5	Met563Val, Lys564Glu	-1.02416	-1.99093	-1.4012	-0.456122	-0.473266	-0.809388
A-->G Editor	64804482	GAGAAGATGAAGGGCATGAA	CAGCGCCAATGGGCTTTCGACGTCTCACACCGGAGAAGATGAAGGGCATGAAGTTTCGAGACGCGACAGGCTCTTAAGCGGCT	A-G	1684A>G;1685A>G, 1687A>G	Lys562Gly, Met563Val	-4.21404	-2.76196	-4.19396	-4.32446	-3.91522	562.5	Lys562Gly, Met563Val	-4.51866	-3.96087	-4.16261	-2.92701	-2.50653	-2.85234	-4.12471	-4.19752	-4.25965	-4.23644	-4.46152	-4.27542	-3.73091	-4.31845	-3.69629		C-->T Editor	64804482	GAGAAGATGAAGGGCATGAA	CAGCGCCAATGGGCTTTCGACGTCTCACACCGGAGAAGATGAAGGGCATGAAGTTTCGAGACGCGACAGGCTCTTAAGCGGCT	A-G	1684A>G;1685A>G, 1687A>G	Lys562Gly, Met563Val	-1.24572	-0.952527	-1.74091	-1.42835	-0.901439	562.5	Lys562Gly, Met563Val	-1.55365	-1.03993	-1.14358	-1.20414	-0.735794	-0.917646
A-->G Editor	64804483	TGAGAAGATGAAGGGCATGA	CAGCGCCAATGGGCTTTCGACGTCTCACACCGTGAGAAGATGAAGGGCATGAGTTTCGAGACGCGACAGGCTCTTAAGCGGCT	A-G	1684A>G;1685A>G, 1687A>G	Lys562Gly, Met563Val	-3.79224	-2.57318	-4.84771	-4.75268	-4.16872	562.5	Lys562Gly, Met563Val	-4.15093	-4.22343	-3.00235	-2.50247	-2.54715	-2.66991	-4.94385	-4.78992	-4.80936	-4.6071	-4.54551	-5.10543	-4.0373	-3.99781	-4.47105		C-->T Editor	64804483	TGAGAAGATGAAGGGCATGA	CAGCGCCAATGGGCTTTCGACGTCTCACACCGTGAGAAGATGAAGGGCATGAGTTTCGAGACGCGACAGGCTCTTAAGCGGCT	A-G	1684A>G;1685A>G, 1687A>G	Lys562Gly, Met563Val	-0.806107	-0.361254	-1.59529	-1.41297	-1.40796	562.5	Lys562Gly, Met563Val	-1.04729	-0.927148	-0.44388	-0.172016	-0.420314	-0.491433
A-->G Editor	64804486	TGCCCTTCATCTTCTCACTC	CAGCGCCAATGGGCTTTCGACGTCTCACACCGTGCCCTTCATCTTCTCACTCGTTTCGAGACGCGACAGGCTCTTAAGCGGCT	C-T	1689G>A, 1692G>A, 1693G>A	Met563Ile, Lys564Lys, Gly565Ser	-0.558835	0.101205	-1.21261	-2.10108	-0.94838	564	Met563Ile, Lys564Lys, Gly565Ser	-0.685603	-0.457786	-0.533116	0.0386467	0.20301	0.0619584	-0.223614	-3.13421	-0.27999	-2.12208	-2.98943	-1.19174	-0.885587	-0.8092	-1.15035		C-->T Editor	64804486	TGCCCTTCATCTTCTCACTC	CAGCGCCAATGGGCTTTCGACGTCTCACACCGTGCCCTTCATCTTCTCACTCGTTTCGAGACGCGACAGGCTCTTAAGCGGCT	C-T	1689G>A, 1692G>A, 1693G>A	Met563Ile, Lys564Lys, Gly565Ser	-1.15559	-0.526022	-1.7845	-0.73597	0.0163088	564	Met563Ile, Lys564Lys, Gly565Ser	-0.94232	-1.07024	-1.45421	0.854308	-1.39473	-1.03765
A-->G Editor	64804486	GAGTGAGAAGATGAAGGGCA	CAGCGCCAATGGGCTTTCGACGTCTCACACCGGAGTGAGAAGATGAAGGGCAGTTTCGAGACGCGACAGGCTCTTAAGCGGCT	A-G	1682A>G, 1684A>G	Glu561Gly, Lys562Glu	-2.23647	-1.90449	-3.91485	-4.05022	-3.07437	561.5	Glu561Gly, Lys562Glu	-1.5526	-2.97324	-2.18357	-1.6089	-1.78727	-2.31729	-3.64349	-3.97318	-4.12788	-4.14502	-3.91451	-4.09114	-3.19706	-2.86119	-3.16487		C-->T Editor	64804486	GAGTGAGAAGATGAAGGGCA	CAGCGCCAATGGGCTTTCGACGTCTCACACCGGAGTGAGAAGATGAAGGGCAGTTTCGAGACGCGACAGGCTCTTAAGCGGCT	A-G	1682A>G, 1684A>G	Glu561Gly, Lys562Glu	-0.434714	-0.140696	-1.12195	0.149571	-0.597563	561.5	Glu561Gly, Lys562Glu	-0.664705	-0.640334	0.000898572	0.117389	-0.300488	-0.238989
A-->G Editor	64804487	GCCCTTCATCTTCTCACTCT	CAGCGCCAATGGGCTTTCGACGTCTCACACCGGCCCTTCATCTTCTCACTCTGTTTCGAGACGCGACAGGCTCTTAAGCGGCT	A-G	1688T>C	Met563Thr	-1.21094	-0.133822	-3.36812	-2.09776	-1.07766	563	Met563Thr	-1.08924	-1.16125	-1.38234	-0.165684	-0.0321379	-0.203646	-2.4575	-3.79214	-3.85474	-1.8674	-2.35897	-2.06691	-1.34183	-0.82848	-1.06266		C-->T Editor	64804487	GCCCTTCATCTTCTCACTCT	CAGCGCCAATGGGCTTTCGACGTCTCACACCGGCCCTTCATCTTCTCACTCTGTTTCGAGACGCGACAGGCTCTTAAGCGGCT	C-T	1689G>A, 1692G>A	Met563Ile, Lys564Lys	-1.1161	-0.915883	-0.571368	-0.782045	-1.25445	563.5	Met563Ile, Lys564Lys	-1.38347	-0.882591	-1.08222	-1.00236	-0.931077	-0.814212
A-->G Editor	64804490	TCCAGAGTGAGAAGATGAAG	CAGCGCCAATGGGCTTTCGACGTCTCACACCGTCCAGAGTGAGAAGATGAAGGTTTCGAGACGCGACAGGCTCTTAAGCGGCT	A-G	1676A>G, 1678A>G	Gln559Arg, Ser560Gly	-3.33968	-1.66148	-5.03019	-3.50284	-3.25508	559.5	Gln559Arg, Ser560Gly	-3.27794	-3.22086	-3.52025	-1.58272	-1.88295	-1.51878	-5.15281	-4.91281	-5.02494	-2.55646	-4.39439	-3.55767	-3.48723	-3.4043	-2.8737		C-->T Editor	64804490	TCCAGAGTGAGAAGATGAAG	CAGCGCCAATGGGCTTTCGACGTCTCACACCGTCCAGAGTGAGAAGATGAAGGTTTCGAGACGCGACAGGCTCTTAAGCGGCT	A-G	1676A>G, 1678A>G	Gln559Arg, Ser560Gly	-1.70787	-0.981381	-2.2203	-1.86205	-1.20561	559.5	Gln559Arg, Ser560Gly	-1.93795	-1.66664	-1.51904	-0.930147	-0.991887	-1.02211
A-->G Editor	64804491	TTCATCTTCTCACTCTGGAA	CAGCGCCAATGGGCTTTCGACGTCTCACACCGTTCATCTTCTCACTCTGGAAGTTTCGAGACGCGACAGGCTCTTAAGCGGCT	A-G	1688T>C	Met563Thr	-2.68979	-1.80695	-4.67582	-4.02011	-3.10657	563	Met563Thr	-2.72563	-2.10298	-3.24075	-1.63224	-1.74732	-2.04128	-4.62696	-4.66611	-4.7344	-3.90447	-4.39558	-3.7603	-3.55864	-2.54795	-3.2131		C-->T Editor	64804491	TTCATCTTCTCACTCTGGAA	CAGCGCCAATGGGCTTTCGACGTCTCACACCGTTCATCTTCTCACTCTGGAAGTTTCGAGACGCGACAGGCTCTTAAGCGGCT	C-T	1686G>A	Lys562Lys	-0.953857	-0.946236	-0.757584	-0.570648	-1.26113	562	Lys562Lys	-0.867689	-1.01907	-0.974814	-1.07158	-0.765992	-1.00113
A-->G Editor	64804491	TTCCAGAGTGAGAAGATGAA	CAGCGCCAATGGGCTTTCGACGTCTCACACCGTTCCAGAGTGAGAAGATGAAGTTTCGAGACGCGACAGGCTCTTAAGCGGCT	A-G	1676A>G, 1678A>G	Gln559Arg, Ser560Gly	-2.35059	-1.28165	0.548856	-4.43359	-2.23406	559.5	Gln559Arg, Ser560Gly	-2.3894	-2.78766	-1.87469	-1.36702	-1.11128	-1.36664	0.45732	0.443842	0.745405	-4.65665	-4.57032	-4.07379	-2.32066	-2.40541	-1.9761		C-->T Editor	64804491	TTCCAGAGTGAGAAGATGAA	CAGCGCCAATGGGCTTTCGACGTCTCACACCGTTCCAGAGTGAGAAGATGAAGTTTCGAGACGCGACAGGCTCTTAAGCGGCT	C-T	1675C>T	Gln559Ter	-2.05662	-1.36754	-1.91805	-2.70924	-2.90006	559	Gln559Ter	-0.995843	-2.98277	-2.19125	-1.37275	-1.37064	-1.35921
A-->G Editor	64804492	TTTCCAGAGTGAGAAGATGA	CAGCGCCAATGGGCTTTCGACGTCTCACACCGTTTCCAGAGTGAGAAGATGAGTTTCGAGACGCGACAGGCTCTTAAGCGGCT	A-G	1676A>G, 1678A>G	Gln559Arg, Ser560Gly	-0.9827	0.261218	-2.91883	-1.50642	-0.441171	559.5	Gln559Arg, Ser560Gly	-0.798729	-0.804022	-1.34535	0.387166	0.14441	0.252077	-3.86514	-3.3179	-1.57346	-2.39143	-1.61545	-0.512373	-0.886749	-0.530498	0.093734		C-->T Editor	64804492	TTTCCAGAGTGAGAAGATGA	CAGCGCCAATGGGCTTTCGACGTCTCACACCGTTTCCAGAGTGAGAAGATGAGTTTCGAGACGCGACAGGCTCTTAAGCGGCT	C-T	1674C>T, 1675C>T	Phe558Phe, Gln559Ter	-2.78988	-1.63555	-2.37595	-2.45525	-2.841	558.5	Phe558Phe, Gln559Ter	-2.95102	-3.67103	-1.7476	-1.88907	-1.94185	-1.07571
A-->G Editor	64804493	CATCTTCTCACTCTGGAAAG	CAGCGCCAATGGGCTTTCGACGTCTCACACCGCATCTTCTCACTCTGGAAAGGTTTCGAGACGCGACAGGCTCTTAAGCGGCT	C-T	1683G>A, 1686G>A	Glu561Glu, Lys562Lys	-0.22018	-0.541685	-0.424849	-1.34807	-1.45318	561.5	Glu561Glu, Lys562Lys	0.205711	-0.199746	-0.666506	-0.636982	-0.674436	-0.313637	-0.443932	-0.244241	-0.586373	-1.96429	-1.55972	-0.520207	-0.768699	-1.7764	-1.81443		C-->T Editor	64804493	CATCTTCTCACTCTGGAAAG	CAGCGCCAATGGGCTTTCGACGTCTCACACCGCATCTTCTCACTCTGGAAAGGTTTCGAGACGCGACAGGCTCTTAAGCGGCT	C-T	1683G>A, 1686G>A	Glu561Glu, Lys562Lys	-0.795115	-0.662247	0.11416	-0.855402	-0.657596	561.5	Glu561Glu, Lys562Lys	-1.25316	-0.278613	-0.853571	-0.514958	-0.699556	-0.772227
A-->G Editor	64804495	TCTTCTCACTCTGGAAAGTG	CAGCGCCAATGGGCTTTCGACGTCTCACACCGTCTTCTCACTCTGGAAAGTGGTTTCGAGACGCGACAGGCTCTTAAGCGGCT	A-G	1680T>C	Ser560Ser	-0.508717	0.361754	-2.02213	-0.144847	-0.134	560	Ser560Ser	-0.845053	-0.20362	-0.477477	0.417412	0.249612	0.418237	-1.71063	-2.02745	-2.3283	-0.251638	-1.18874	1.00584	-0.622141	0.702569	-0.482427		C-->T Editor	64804495	CACTTTCCAGAGTGAGAAGA	CAGCGCCAATGGGCTTTCGACGTCTCACACCGCACTTTCCAGAGTGAGAAGAGTTTCGAGACGCGACAGGCTCTTAAGCGGCT	C-T	1674C>T, 1675C>T	Phe558Phe, Gln559Ter	-1.29003	-0.72829	-1.8654	-1.3366	-1.64817	558.5	Phe558Phe, Gln559Ter	-1.05037	-1.41688	-1.40285	-0.600053	-0.758461	-0.826356
A-->G Editor	64804495	CACTTTCCAGAGTGAGAAGA	CAGCGCCAATGGGCTTTCGACGTCTCACACCGCACTTTCCAGAGTGAGAAGAGTTTCGAGACGCGACAGGCTCTTAAGCGGCT	C-T	1674C>T, 1675C>T	Phe558Phe, Gln559Ter	-0.0248733	0.255258	-3.40437	1.39682	1.18491	558.5	Phe558Phe, Gln559Ter	-0.00837051	0.0268323	-0.0930818	0.207142	0.33896	0.219672	-3.3322	-3.99183	-2.88908	1.18569	1.87278	1.13199	1.57969	0.884125	1.09091		C-->T Editor	64804495	TCTTCTCACTCTGGAAAGTG	CAGCGCCAATGGGCTTTCGACGTCTCACACCGTCTTCTCACTCTGGAAAGTGGTTTCGAGACGCGACAGGCTCTTAAGCGGCT	C-T	1681G>A;1683G>A	Glu561Lys	-0.139439	-0.277722	-0.33942	-1.11269	0.153121	561	Glu561Lys	0.00895512	-0.172205	-0.255067	-0.291222	-0.258371	-0.283572
A-->G Editor	64804498	GCTCACTTTCCAGAGTGAGA	CAGCGCCAATGGGCTTTCGACGTCTCACACCGGCTCACTTTCCAGAGTGAGAGTTTCGAGACGCGACAGGCTCTTAAGCGGCT	A-G	1669A>G	Thr557Ala	-1.13053	0.0381946	-4.0766	-0.471436	-0.132674	557	Thr557Ala	-1.11415	-0.965699	-1.31173	-0.0284565	0.0173335	0.125707	-4.1132	-4.01098	-4.10563	-0.483932	-0.601519	-0.328857	-0.950342	0.459921	0.0923998		C-->T Editor	64804498	GCTCACTTTCCAGAGTGAGA	CAGCGCCAATGGGCTTTCGACGTCTCACACCGGCTCACTTTCCAGAGTGAGAGTTTCGAGACGCGACAGGCTCTTAAGCGGCT	C-T	1668C>T, 1670C>T	Leu556Leu, Thr557Ile	-0.770707	0.0212084	-0.551252	-0.367546	0.105182	556.5	Leu556Leu, Thr557Ile	-0.760181	-0.696744	-0.855197	0.131264	0.064688	-0.132327
A-->G Editor	64804500	TCACTCTGGAAAGTGAGCAC	CAGCGCCAATGGGCTTTCGACGTCTCACACCGTCACTCTGGAAAGTGAGCACGTTTCGAGACGCGACAGGCTCTTAAGCGGCT	C-T	1677G>A, 1679G>A	Gln559Gln, Ser560Asn	-0.908421	-0.153032	-4.28285	-1.64985	-1.62178	559.5	Gln559Gln, Ser560Asn	-0.923181	-1.0048	-0.797278	-0.215703	-0.152085	-0.0913096	-4.61016	-4.18814	-4.05026	-1.25036	-1.86533	-1.83386	-1.80964	-1.40328	-1.65241		C-->T Editor	64804500	TCACTCTGGAAAGTGAGCAC	CAGCGCCAATGGGCTTTCGACGTCTCACACCGTCACTCTGGAAAGTGAGCACGTTTCGAGACGCGACAGGCTCTTAAGCGGCT	C-T	1677G>A, 1679G>A	Gln559Gln, Ser560Asn	-0.439838	-0.4515	-0.425257	-0.638141	-0.0162961	559.5	Gln559Gln, Ser560Asn	-0.729886	0.0506756	-0.640304	-0.495746	-0.488663	-0.370091
A-->G Editor	64804501	AGTGCTCACTTTCCAGAGTG	CAGCGCCAATGGGCTTTCGACGTCTCACACCGAGTGCTCACTTTCCAGAGTGGTTTCGAGACGCGACAGGCTCTTAAGCGGCT	A-G	1669A>G	Thr557Ala	0.0616665	0.092434	-1.76521	-1.07917	-1.39729	557	Thr557Ala	0.5256	0.452742	-0.793343	0.022018	0.143223	0.112061	-1.19913	-2.08141	-2.0151	-0.685616	-2.04817	-0.503714	-1.35551	-1.22722	-1.60914		C-->T Editor	64804501	AGTGCTCACTTTCCAGAGTG	CAGCGCCAATGGGCTTTCGACGTCTCACACCGAGTGCTCACTTTCCAGAGTGGTTTCGAGACGCGACAGGCTCTTAAGCGGCT	C-T	1666C>T;1668C>T	Leu556Phe	-1.74275	-0.673125	-1.24061	-1.21896	-2.03542	556	Leu556Phe	-1.29723	-1.78102	-2.15001	-0.621703	-0.623669	-0.774004
A-->G Editor	64804501	CACTCTGGAAAGTGAGCACT	CAGCGCCAATGGGCTTTCGACGTCTCACACCGCACTCTGGAAAGTGAGCACTGTTTCGAGACGCGACAGGCTCTTAAGCGGCT	C-T	1677G>A	Gln559Gln	-1.04977	-0.0546517	0.0498473	-3.17919	-1.19779	559	Gln559Gln	-0.953014	-1.04585	-1.15044	-0.0255646	-0.122857	-0.0155334	1.26426	-0.661848	-0.45287	-3.17675	-3.44203	-2.91877	-0.853191	-1.23271	-1.50748		C-->T Editor	64804501	CACTCTGGAAAGTGAGCACT	CAGCGCCAATGGGCTTTCGACGTCTCACACCGCACTCTGGAAAGTGAGCACTGTTTCGAGACGCGACAGGCTCTTAAGCGGCT	C-T	1677G>A	Gln559Gln	-0.765222	0.0291577	0.000536655	0.206491	0.185787	559	Gln559Gln	-0.333712	-0.737387	-1.22457	-0.0573823	0.158888	-0.0140328
A-->G Editor	64804503	CCAGTGCTCACTTTCCAGAG	CAGCGCCAATGGGCTTTCGACGTCTCACACCGCCAGTGCTCACTTTCCAGAGGTTTCGAGACGCGACAGGCTCTTAAGCGGCT	C-T	1666C>T	Leu556Phe	-0.17105	-0.0141198	-2.7228	-2.17624	-0.973627	556	Leu556Phe	-0.319103	-0.19246	-0.00158811	-0.0551686	-0.194303	0.207112	-2.84673	-3.70061	-1.62104	-1.60473	-2.28209	-2.64189	-0.868723	-0.744927	-1.30723		C-->T Editor	64804503	CCAGTGCTCACTTTCCAGAG	CAGCGCCAATGGGCTTTCGACGTCTCACACCGCCAGTGCTCACTTTCCAGAGGTTTCGAGACGCGACAGGCTCTTAAGCGGCT	C-T	1666C>T	Leu556Phe	-2.21816	-0.907848	-2.21986	-1.41599	-1.3458	556	Leu556Phe	-2.74519	-2.00368	-1.90561	-1.1661	-0.820125	-0.737321
A-->G Editor	64804505	GTCCAGTGCTCACTTTCCAG	CAGCGCCAATGGGCTTTCGACGTCTCACACCGGTCCAGTGCTCACTTTCCAGGTTTCGAGACGCGACAGGCTCTTAAGCGGCT	A-G	1662A>G	Pro554Pro	-1.61691	-0.545194	-3.03073	-2.58565	-1.86215	554	Pro554Pro	-1.4006	-1.49474	-1.95539	-0.442072	-0.632782	-0.560729	-3.74131	-3.5299	-1.82097	-2.56953	-2.44486	-2.74256	-2.04169	-1.41366	-2.13111		C-->T Editor	64804505	GTCCAGTGCTCACTTTCCAG	CAGCGCCAATGGGCTTTCGACGTCTCACACCGGTCCAGTGCTCACTTTCCAGGTTTCGAGACGCGACAGGCTCTTAAGCGGCT	C-T	1661C>T	Pro554Leu	-0.587725	-0.173724	-0.634473	-1.00452	-1.13494	554	Pro554Leu	-0.145507	-0.786077	-0.831591	-0.324319	-0.159337	-0.0375171
A-->G Editor	64804507	GGGTCCAGTGCTCACTTTCC	CAGCGCCAATGGGCTTTCGACGTCTCACACCGGGGTCCAGTGCTCACTTTCCGTTTCGAGACGCGACAGGCTCTTAAGCGGCT	A-G	1662A>G	Pro554Pro	-0.803643	0.218427	-3.57234	1.43564	-0.391961	554	Pro554Pro	-0.948582	-0.849455	-0.61289	0.222222	0.322923	0.110137	-3.89885	-3.47938	-3.3388	1.70442	1.06804	1.53446	0.37009	-0.457735	-1.08824		C-->T Editor	64804507	GGGTCCAGTGCTCACTTTCC	CAGCGCCAATGGGCTTTCGACGTCTCACACCGGGGTCCAGTGCTCACTTTCCGTTTCGAGACGCGACAGGCTCTTAAGCGGCT	C-T	1660C>T;1661C>T	Pro554Leu	-0.824513	0.170245	-0.748002	0.294867	0.400285	554	Pro554Leu	-1.20389	-0.951437	-0.31821	0.196703	0.192617	0.121415
A-->G Editor	64804509	AAAGTGAGCACTGGACCCTC	CAGCGCCAATGGGCTTTCGACGTCTCACACCGAAAGTGAGCACTGGACCCTCGTTTCGAGACGCGACAGGCTCTTAAGCGGCT	A-G	1667T>C	Leu556Pro	-1.70361	-0.984904	-1.84322	-1.34475	-2.13614	556	Leu556Pro	-2.12117	-1.65309	-1.33656	-1.24992	-0.866499	-0.838291	-2.98479	-1.55491	-0.989958	-2.75133	-0.318268	-0.964656	-2.67626	-2.02226	-1.70991		C-->T Editor	64804509	AAAGTGAGCACTGGACCCTC	CAGCGCCAATGGGCTTTCGACGTCTCACACCGAAAGTGAGCACTGGACCCTCGTTTCGAGACGCGACAGGCTCTTAAGCGGCT	A-G	1667T>C	Leu556Pro	-1.15352	-0.676869	-1.54916	-1.71928	-1.11972	556	Leu556Pro	-1.21852	-1.38436	-0.85769	-0.778174	-0.875972	-0.37646
A-->G Editor	64804510	AAGTGAGCACTGGACCCTCC	CAGCGCCAATGGGCTTTCGACGTCTCACACCGAAGTGAGCACTGGACCCTCCGTTTCGAGACGCGACAGGCTCTTAAGCGGCT	A-G	1667T>C	Leu556Pro	-2.61674	-2.12829	-2.65274	-4.39622	-4.1132	556	Leu556Pro	-2.73713	-3.05232	-2.06077	-2.19006	-1.8735	-2.3213	-4.03197	-3.06762	-0.85865	-4.40585	-4.49054	-4.29226	-3.95143	-4.14927	-4.23891		C-->T Editor	64804510	AAGTGAGCACTGGACCCTCC	CAGCGCCAATGGGCTTTCGACGTCTCACACCGAAGTGAGCACTGGACCCTCCGTTTCGAGACGCGACAGGCTCTTAAGCGGCT	C-T	1665G>A	Val555Val	-1.86375	-0.511556	-2.53925	-1.88083	-1.10204	555	Val555Val	-2.46173	-1.87136	-1.25816	-0.575014	-0.687382	-0.272274
A-->G Editor	64804512	GTGAGCACTGGACCCTCCGG	CAGCGCCAATGGGCTTTCGACGTCTCACACCGGTGAGCACTGGACCCTCCGGGTTTCGAGACGCGACAGGCTCTTAAGCGGCT	A-G	1664T>C, 1667T>C	Val555Ala, Leu556Pro	-2.43165	-2.28725	-5.30781	-4.95093	-3.86098	555.5	Val555Ala, Leu556Pro	-2.38555	-1.92642	-2.98297	-1.93674	-2.51998	-2.40502	-5.39599	-5.07869	-5.44875	-4.91194	-4.95582	-4.98502	-3.7141	-4.12228	-3.74654		C-->T Editor	64804512	GTGAGCACTGGACCCTCCGG	CAGCGCCAATGGGCTTTCGACGTCTCACACCGGTGAGCACTGGACCCTCCGGGTTTCGAGACGCGACAGGCTCTTAAGCGGCT	C-T	1663G>A;1665G>A	Val555Ile	-1.01849	-1.01495	-2.00854	-1.65622	-1.48485	555	Val555Ile	-0.166718	-1.94883	-0.939929	-1.17221	-1.02748	-0.845142
A-->G Editor	64804513	TGAGCACTGGACCCTCCGGC	CAGCGCCAATGGGCTTTCGACGTCTCACACCGTGAGCACTGGACCCTCCGGCGTTTCGAGACGCGACAGGCTCTTAAGCGGCT	A-G	1664T>C	Val555Ala	-3.88469	-2.34148	-4.65839	-4.68808	-3.88061	555	Val555Ala	-3.49054	-3.7719	-4.39164	-2.12712	-2.79688	-2.10043	-4.67376	-4.63022	-4.67118	-4.83791	-4.62759	-4.59874	-3.20135	-4.01877	-4.42172		C-->T Editor	64804513	TGAGCACTGGACCCTCCGGC	CAGCGCCAATGGGCTTTCGACGTCTCACACCGTGAGCACTGGACCCTCCGGCGTTTCGAGACGCGACAGGCTCTTAAGCGGCT	C-T	1663G>A;1665G>A	Val555Ile	-2.40556	-1.5638	-2.0035	-2.45718	-2.27087	555	Val555Ile	-2.51993	-1.74267	-2.95407	-1.73154	-1.63949	-1.32038
A-->G Editor	64804515	AGCACTGGACCCTCCGGCGG	CAGCGCCAATGGGCTTTCGACGTCTCACACCGAGCACTGGACCCTCCGGCGGGTTTCGAGACGCGACAGGCTCTTAAGCGGCT	A-G	1664T>C	Val555Ala	-1.57228	-0.871636	-3.85643	-1.60843	-0.886427	555	Val555Ala	-1.64177	-1.73361	-1.34145	-0.808723	-0.781493	-1.02469	-4.4122	-3.83859	-3.31848	-3.11342	-0.77479	-0.937078	-0.383299	-1.32744	-0.948537		C-->T Editor	64804515	AGCACTGGACCCTCCGGCGG	CAGCGCCAATGGGCTTTCGACGTCTCACACCGAGCACTGGACCCTCCGGCGGGTTTCGAGACGCGACAGGCTCTTAAGCGGCT	C-T	1663G>A	Val555Met	-0.918159	-0.440578	-0.426174	-0.197147	-1.02007	555	Val555Met	-1.07018	-1.03837	-0.645919	-0.49693	-0.14045	-0.684353
A-->G Editor	64804516	GCACTGGACCCTCCGGCGGT	CAGCGCCAATGGGCTTTCGACGTCTCACACCGGCACTGGACCCTCCGGCGGTGTTTCGAGACGCGACAGGCTCTTAAGCGGCT	A-G	1659T>C	Gly553Gly	-1.73483	-0.398504	-4.13397	-1.18854	-0.663716	553	Gly553Gly	-1.70546	-1.75164	-1.74738	-0.474663	-0.174081	-0.546767	-4.79895	-4.47998	-3.12298	-2.52221	-1.15607	0.112658	-0.736514	-1.08318	-0.171456		C-->T Editor	64804516	GCACTGGACCCTCCGGCGGT	CAGCGCCAATGGGCTTTCGACGTCTCACACCGGCACTGGACCCTCCGGCGGTGTTTCGAGACGCGACAGGCTCTTAAGCGGCT	C-T	1663G>A	Val555Met	-1.87228	-1.19544	-3.1323	-1.73489	-2.73822	555	Val555Met	-2.31822	-1.47739	-1.82122	-0.957053	-1.1181	-1.51115
A-->G Editor	64804518	ACTGGACCCTCCGGCGGTGG	CAGCGCCAATGGGCTTTCGACGTCTCACACCGACTGGACCCTCCGGCGGTGGGTTTCGAGACGCGACAGGCTCTTAAGCGGCT	A-G	1659T>C	Gly553Gly	-0.141248	0.207236	-3.58151	-0.509008	0.184863	553	Gly553Gly	-0.300466	-0.159939	0.0366596	0.156332	0.267844	0.197531	-3.76137	-3.09147	-3.89168	-1.11962	0.00531461	-0.412721	-0.104266	0.495115	0.163741		C-->T Editor	64804518	ACTGGACCCTCCGGCGGTGG	CAGCGCCAATGGGCTTTCGACGTCTCACACCGACTGGACCCTCCGGCGGTGGGTTTCGAGACGCGACAGGCTCTTAAGCGGCT	C-T	1657G>A;1658G>A	Gly553Asn	-1.14941	-1.21156	-1.65967	-1.35091	-2.34424	553	Gly553Asn	-0.758761	-1.29323	-1.39625	-1.21963	-1.32247	-1.09259
A-->G Editor	64804519	ACCACCGCCGGAGGGTCCAG	CAGCGCCAATGGGCTTTCGACGTCTCACACCGACCACCGCCGGAGGGTCCAGGTTTCGAGACGCGACAGGCTCTTAAGCGGCT	A-G	1647A>G	Pro549Pro	-1.47302	-0.266892	-4.48226	-2.29187	-1.14787	549	Pro549Pro	-1.35737	-1.45445	-1.60724	-0.279819	-0.35951	-0.161347	-4.2707	-4.55243	-4.62365	-2.08706	-2.9675	-1.82105	-0.92358	-0.967511	-1.55251		C-->T Editor	64804519	ACCACCGCCGGAGGGTCCAG	CAGCGCCAATGGGCTTTCGACGTCTCACACCGACCACCGCCGGAGGGTCCAGGTTTCGAGACGCGACAGGCTCTTAAGCGGCT	C-T	1648C>T;1649C>T, 1651C>T	Pro550Leu, Pro551Ser	-1.68467	-1.1797	-2.19072	-2.95726	-1.00661	550.5	Pro550Leu, Pro551Ser	-1.78154	-1.83765	-1.43481	-1.06618	-1.12066	-1.35225
A-->G Editor	64804521	TCACCACCGCCGGAGGGTCC	CAGCGCCAATGGGCTTTCGACGTCTCACACCGTCACCACCGCCGGAGGGTCCGTTTCGAGACGCGACAGGCTCTTAAGCGGCT	A-G	1647A>G	Pro549Pro	-0.407383	0.578462	-4.30436	-2.41889	-0.882348	549	Pro549Pro	-0.242878	-0.333163	-0.646106	0.557592	0.688253	0.489542	-4.69912	-3.77788	-4.43609	-2.02903	-2.98421	-2.24343	-1.19715	-0.732943	-0.716956		C-->T Editor	64804521	TCACCACCGCCGGAGGGTCC	CAGCGCCAATGGGCTTTCGACGTCTCACACCGTCACCACCGCCGGAGGGTCCGTTTCGAGACGCGACAGGCTCTTAAGCGGCT	C-T	1645C>T;1646C>T, 1648C>T;1649C>T	Pro549Leu, Pro550Leu	-0.150406	-0.872495	-0.292388	-0.682251	-2.43292	549.5	Pro549Leu, Pro550Leu	-0.202589	-0.132391	-0.116236	-0.72196	-0.89188	-1.00364
A-->G Editor	64804521	GGACCCTCCGGCGGTGGTGA	CAGCGCCAATGGGCTTTCGACGTCTCACACCGGGACCCTCCGGCGGTGGTGAGTTTCGAGACGCGACAGGCTCTTAAGCGGCT	C-T	1654G>A;1656G>A, 1657G>A;1658G>A	Glu552Lys, Gly553Asn	-0.800923	0.015717	-1.00695	-2.15834	-1.15626	552.5	Glu552Lys, Gly553Asn	-0.657154	-1.15656	-0.589058	-0.0658867	-0.0545317	0.167569	-1.09493	-1.50119	-0.424735	-2.76786	-1.39676	-2.31041	-1.07038	-1.0997	-1.29869		C-->T Editor	64804521	GGACCCTCCGGCGGTGGTGA	CAGCGCCAATGGGCTTTCGACGTCTCACACCGGGACCCTCCGGCGGTGGTGAGTTTCGAGACGCGACAGGCTCTTAAGCGGCT	C-T	1654G>A;1656G>A, 1657G>A;1658G>A	Glu552Lys, Gly553Asn	-0.896658	-1.30691	-0.439238	-1.06902	-1.19587	552.5	Glu552Lys, Gly553Asn	-0.856123	-0.932303	-0.901548	-1.19399	-1.2759	-1.45085
A-->G Editor	64804524	CCCTCCGGCGGTGGTGATGC	CAGCGCCAATGGGCTTTCGACGTCTCACACCGCCCTCCGGCGGTGGTGATGCGTTTCGAGACGCGACAGGCTCTTAAGCGGCT	C-T	1653G>A, 1654G>A	Pro551Pro, Glu552Lys	-0.801324	0.419993	-2.67655	-0.837478	0.830729	551.5	Pro551Pro, Glu552Lys	-0.587857	-0.878415	-0.937699	0.409007	0.400927	0.450044	-3.99291	-0.633901	-3.40284	-0.830289	-0.150936	-1.53121	0.0584156	1.54302	0.890749		C-->T Editor	64804524	CCCTCCGGCGGTGGTGATGC	CAGCGCCAATGGGCTTTCGACGTCTCACACCGCCCTCCGGCGGTGGTGATGCGTTTCGAGACGCGACAGGCTCTTAAGCGGCT	C-T	1653G>A, 1654G>A	Pro551Pro, Glu552Lys	-0.683761	-0.814487	-0.558633	-0.649909	-1.77262	551.5	Pro551Pro, Glu552Lys	-0.416242	-0.700463	-0.934577	-0.559332	-0.935615	-0.948512
A-->G Editor	64804526	CTCCGGCGGTGGTGATGCTG	CAGCGCCAATGGGCTTTCGACGTCTCACACCGCTCCGGCGGTGGTGATGCTGGTTTCGAGACGCGACAGGCTCTTAAGCGGCT	C-T	1650G>A, 1653G>A	Pro550Pro, Pro551Pro	-0.48949	-0.502667	-0.664245	1.01071	-0.607978	550.5	Pro550Pro, Pro551Pro	-0.927255	-0.505646	-0.0355679	-0.375713	-0.534896	-0.597392	-0.68824	-1.05302	-0.251478	1.8106	0.55615	0.665382	-1.06092	-0.717551	-0.0454623		C-->T Editor	64804526	CTCCGGCGGTGGTGATGCTG	CAGCGCCAATGGGCTTTCGACGTCTCACACCGCTCCGGCGGTGGTGATGCTGGTTTCGAGACGCGACAGGCTCTTAAGCGGCT	C-T	1650G>A, 1653G>A	Pro550Pro, Pro551Pro	-0.942867	-0.379386	-1.44032	-1.63733	-1.54585	550.5	Pro550Pro, Pro551Pro	-0.737822	-0.920908	-1.16987	-0.396823	-0.402133	-0.339204
A-->G Editor	64804526	CAGCATCACCACCGCCGGAG	CAGCGCCAATGGGCTTTCGACGTCTCACACCGCAGCATCACCACCGCCGGAGGTTTCGAGACGCGACAGGCTCTTAAGCGGCT	A-G	1641A>G, 1644A>G	Ala547Ala, Ser548Ser	-1.64605	-0.668793	-4.0488	-3.12156	-1.95921	547.5	Ala547Ala, Ser548Ser	-1.88976	-1.53999	-1.5084	-0.717652	-0.742367	-0.546361	-4.25592	-3.14266	-4.74782	-3.97221	-3.34524	-2.04723	-2.07322	-1.8176	-1.98681		C-->T Editor	64804526	CAGCATCACCACCGCCGGAG	CAGCGCCAATGGGCTTTCGACGTCTCACACCGCAGCATCACCACCGCCGGAGGTTTCGAGACGCGACAGGCTCTTAAGCGGCT	C-T	1640C>T, 1643C>T	Ala547Val, Ser548Leu	-0.98787	-0.567706	-3.07848	-1.64826	-2.42805	547.5	Ala547Val, Ser548Leu	-1.11216	-1.10375	-0.747705	-0.205513	-0.929315	-0.568291
A-->G Editor	64804527	TCCGGCGGTGGTGATGCTGT	CAGCGCCAATGGGCTTTCGACGTCTCACACCGTCCGGCGGTGGTGATGCTGTGTTTCGAGACGCGACAGGCTCTTAAGCGGCT	C-T	1650G>A	Pro550Pro	-0.0772314	0.584661	0.869806	-2.06357	-0.308996	550	Pro550Pro	0.337783	-0.47609	-0.0933871	0.683343	0.649904	0.420734	0.558123	1.57163	0.479663	-2.42326	-2.26646	-1.50099	-0.775834	-0.00202091	-0.149134		C-->T Editor	64804527	TCCGGCGGTGGTGATGCTGT	CAGCGCCAATGGGCTTTCGACGTCTCACACCGTCCGGCGGTGGTGATGCTGTGTTTCGAGACGCGACAGGCTCTTAAGCGGCT	C-T	1650G>A	Pro550Pro	-0.108066	-0.285321	-0.65215	-0.374438	-0.356292	550	Pro550Pro	-0.269718	0.0151425	-0.0696229	-0.274979	-0.303064	-0.277919
A-->G Editor	64804527	ACAGCATCACCACCGCCGGA	CAGCGCCAATGGGCTTTCGACGTCTCACACCGACAGCATCACCACCGCCGGAGTTTCGAGACGCGACAGGCTCTTAAGCGGCT	A-G	1641A>G	Ala547Ala	-1.07335	-0.141	-1.85941	-1.22458	-0.686979	547	Ala547Ala	-0.88608	-1.31678	-1.01718	-0.0663632	-0.350046	-0.00658966	-3.63799	-1.50706	-0.43318	-1.63143	-1.29093	-0.75139	-0.538551	-0.571119	-0.951266		C-->T Editor	64804527	ACAGCATCACCACCGCCGGA	CAGCGCCAATGGGCTTTCGACGTCTCACACCGACAGCATCACCACCGCCGGAGTTTCGAGACGCGACAGGCTCTTAAGCGGCT	C-T	1640C>T, 1643C>T	Ala547Val, Ser548Leu	-1.53275	-0.815192	-1.41832	-1.24815	-1.56529	547.5	Ala547Val, Ser548Leu	-1.31399	-1.4435	-1.84075	-0.959925	-0.662136	-0.823515
A-->G Editor	64804528	CACAGCATCACCACCGCCGG	CAGCGCCAATGGGCTTTCGACGTCTCACACCGCACAGCATCACCACCGCCGGGTTTCGAGACGCGACAGGCTCTTAAGCGGCT	A-G	1638A>G, 1641A>G	Thr546Thr, Ala547Ala	-0.276877	-0.190848	-2.54497	-1.2887	-0.954702	546.5	Thr546Thr, Ala547Ala	-0.626221	0.21587	-0.42028	-0.14038	-0.440398	0.00823486	-2.76216	-1.79494	-3.07782	-1.14996	-1.35132	-1.36483	-1.05451	-0.359857	-1.44973		C-->T Editor	64804528	CCGGCGGTGGTGATGCTGTG	CAGCGCCAATGGGCTTTCGACGTCTCACACCGCCGGCGGTGGTGATGCTGTGGTTTCGAGACGCGACAGGCTCTTAAGCGGCT	C-T	1650G>A	Pro550Pro	-1.78169	-0.83971	-3.92208	-0.72852	-1.49433	550	Pro550Pro	-1.71919	-2.50938	-1.11649	-1.01564	-0.696799	-0.806691
A-->G Editor	64804528	CCGGCGGTGGTGATGCTGTG	CAGCGCCAATGGGCTTTCGACGTCTCACACCGCCGGCGGTGGTGATGCTGTGGTTTCGAGACGCGACAGGCTCTTAAGCGGCT	C-T	1650G>A	Pro550Pro	-0.463218	0.594743	-1.10912	-2.03873	-0.1491	550	Pro550Pro	-0.492803	-0.47997	-0.416879	0.550012	0.750186	0.484031	-1.63812	-0.579283	-1.10996	-2.35907	-1.66667	-2.09046	0.178303	-0.900894	0.275291		C-->T Editor	64804528	CACAGCATCACCACCGCCGG	CAGCGCCAATGGGCTTTCGACGTCTCACACCGCACAGCATCACCACCGCCGGGTTTCGAGACGCGACAGGCTCTTAAGCGGCT	C-T	1640C>T	Ala547Val	-1.47986	-0.67905	-0.771811	-1.45206	-2.06657	547	Ala547Val	-1.51854	-1.31077	-1.61027	-1.03957	-0.529888	-0.467694
A-->G Editor	64804530	CCCACAGCATCACCACCGCC	CAGCGCCAATGGGCTTTCGACGTCTCACACCGCCCACAGCATCACCACCGCCGTTTCGAGACGCGACAGGCTCTTAAGCGGCT	A-G	1636A>G;1638A>G	Thr546Ala	-0.255788	0.903858	-2.37366	-2.12009	-0.332579	546	Thr546Ala	0.123945	-0.741078	-0.150232	0.933315	0.694699	1.08356	-1.64958	-2.37336	-3.09805	-2.53454	-2.14611	-1.67964	-0.450932	-0.0192698	-0.527535		C-->T Editor	64804530	CCCACAGCATCACCACCGCC	CAGCGCCAATGGGCTTTCGACGTCTCACACCGCCCACAGCATCACCACCGCCGTTTCGAGACGCGACAGGCTCTTAAGCGGCT	C-T	1637C>T, 1640C>T	Thr546Ile, Ala547Val	-1.29607	-0.751359	-1.1527	-1.40203	-1.41771	546.5	Thr546Ile, Ala547Val	-1.74531	-1.27948	-0.863412	-0.755006	-0.878537	-0.620535
A-->G Editor	64804530	GGCGGTGGTGATGCTGTGGG	CAGCGCCAATGGGCTTTCGACGTCTCACACCGGGCGGTGGTGATGCTGTGGGGTTTCGAGACGCGACAGGCTCTTAAGCGGCT	In neither	In neither	In neither	-0.556119	0.365026	0.928668	-1.20568	0.00873186	546	In neither	-0.367696	-0.746859	-0.553804	0.207296	0.48188	0.405903	0.832619	0.440148	1.51324	-1.74936	-0.211268	-1.65642	-0.568172	0.290518	0.303849		C-->T Editor	64804530	GGCGGTGGTGATGCTGTGGG	CAGCGCCAATGGGCTTTCGACGTCTCACACCGGGCGGTGGTGATGCTGTGGGGTTTCGAGACGCGACAGGCTCTTAAGCGGCT	In neither	In neither	In neither	-1.99903	-1.07452	-2.80074	-1.82654	-1.9545	546	In neither	-2.51814	-1.65651	-1.82246	-1.07843	-0.996528	-1.1486
A-->G Editor	64804531	ACCCACAGCATCACCACCGC	CAGCGCCAATGGGCTTTCGACGTCTCACACCGACCCACAGCATCACCACCGCGTTTCGAGACGCGACAGGCTCTTAAGCGGCT	A-G	1636A>G;1638A>G	Thr546Ala	-1.27823	0.0854899	-0.734336	-2.19137	-1.22118	546	Thr546Ala	-1.34532	-0.916923	-1.57245	-0.0314921	0.0132227	0.274739	-0.961713	0.86059	-2.10189	-1.79808	-1.63577	-3.14027	-1.35875	-0.713034	-1.59176		C-->T Editor	64804531	ACCCACAGCATCACCACCGC	CAGCGCCAATGGGCTTTCGACGTCTCACACCGACCCACAGCATCACCACCGCGTTTCGAGACGCGACAGGCTCTTAAGCGGCT	C-T	1635C>T, 1637C>T	Pro545Pro, Thr546Ile	-1.41289	-0.485188	-0.708947	-0.766907	0.000479675	545.5	Pro545Pro, Thr546Ile	-1.54993	-1.20185	-1.48688	-0.45632	-0.392983	-0.606262
A-->G Editor	64804533	GGTGGTGATGCTGTGGGTGC	CAGCGCCAATGGGCTTTCGACGTCTCACACCGGGTGGTGATGCTGTGGGTGCGTTTCGAGACGCGACAGGCTCTTAAGCGGCT	A-G	1642T>C	Ser548Pro	0.046757	0.54664	-3.53549	-2.62266	-0.736228	548	Ser548Pro	-0.533131	0.24946	0.423942	0.447847	0.53178	0.660293	-3.65963	-2.45136	-4.49549	-2.43631	-3.02048	-2.41118	-1.03135	-0.563449	-0.613889		C-->T Editor	64804533	GGTGGTGATGCTGTGGGTGC	CAGCGCCAATGGGCTTTCGACGTCTCACACCGGGTGGTGATGCTGTGGGTGCGTTTCGAGACGCGACAGGCTCTTAAGCGGCT	A-G	1642T>C	Ser548Pro	-2.72643	-1.11039	-3.00565	-2.65161	-2.24302	548	Ser548Pro	-2.26266	-3.26502	-2.65162	-1.18848	-1.21194	-0.930742
A-->G Editor	64804534	GTGGTGATGCTGTGGGTGCT	CAGCGCCAATGGGCTTTCGACGTCTCACACCGGTGGTGATGCTGTGGGTGCTGTTTCGAGACGCGACAGGCTCTTAAGCGGCT	A-G	1642T>C	Ser548Pro	-0.125771	0.743903	-1.92277	-1.75828	-0.0752862	548	Ser548Pro	-0.216237	-0.199184	0.0381068	0.758012	0.771537	0.702161	-1.00601	-3.02543	-1.73688	-1.93611	-2.19837	-1.14036	-0.0222105	0.0184208	-0.222069		C-->T Editor	64804534	GTGGTGATGCTGTGGGTGCT	CAGCGCCAATGGGCTTTCGACGTCTCACACCGGTGGTGATGCTGTGGGTGCTGTTTCGAGACGCGACAGGCTCTTAAGCGGCT	A-G	1642T>C	Ser548Pro	-0.704174	-0.649283	-0.44664	-1.24624	-1.20427	548	Ser548Pro	-1.0436	-0.728676	-0.340243	-0.795108	-0.67243	-0.480311
A-->G Editor	64804534	AGCACCCACAGCATCACCAC	CAGCGCCAATGGGCTTTCGACGTCTCACACCGAGCACCCACAGCATCACCACGTTTCGAGACGCGACAGGCTCTTAAGCGGCT	A-G	1632A>G, 1636A>G	Ala544Ala, Thr546Ala	-1.05315	-0.0904996	-3.94297	-3.51472	-1.39279	545	Ala544Ala, Thr546Ala	-1.09302	-0.653225	-1.41321	0.0391205	-0.241514	-0.0691057	-4.39096	-3.31402	-4.12395	-3.98062	-3.23232	-3.33122	-1.62254	-1.10144	-1.45439		C-->T Editor	64804534	AGCACCCACAGCATCACCAC	CAGCGCCAATGGGCTTTCGACGTCTCACACCGAGCACCCACAGCATCACCACGTTTCGAGACGCGACAGGCTCTTAAGCGGCT	C-T	1633C>T;1634C>T;1635C>T	Pro545Phe	-1.60436	-0.737212	-1.45098	-1.42456	-1.06582	545	Pro545Phe	-1.78455	-1.41478	-1.61376	-0.905349	-0.603889	-0.702399
A-->G Editor	64804540	ATGCTGTGGGTGCTGGCACC	CAGCGCCAATGGGCTTTCGACGTCTCACACCGATGCTGTGGGTGCTGGCACCGTTTCGAGACGCGACAGGCTCTTAAGCGGCT	C-T	1639G>A	Ala547Thr	0.289263	0.106652	-0.818665	-1.30734	-0.678151	547	Ala547Thr	0.102271	0.422224	0.343294	0.0125947	0.0386188	0.268742	-1.66602	-0.587497	-0.202477	-1.20426	-0.900103	-1.81764	-0.54657	-0.795034	-0.692848		C-->T Editor	64804540	ATGCTGTGGGTGCTGGCACC	CAGCGCCAATGGGCTTTCGACGTCTCACACCGATGCTGTGGGTGCTGGCACCGTTTCGAGACGCGACAGGCTCTTAAGCGGCT	C-T	1639G>A	Ala547Thr	-1.52111	-0.777648	-0.663978	-0.904942	-1.02314	547	Ala547Thr	-1.52693	-1.65199	-1.3844	-0.48373	-1.09321	-0.756005
A-->G Editor	64804542	GCTGTGGGTGCTGGCACCTG	CAGCGCCAATGGGCTTTCGACGTCTCACACCGGCTGTGGGTGCTGGCACCTGGTTTCGAGACGCGACAGGCTCTTAAGCGGCT	In neither	In neither	In neither	-0.94214	0.153158	-3.99925	0.522684	1.74662	544	In neither	-0.751472	-0.833917	-1.24103	-0.0684418	0.145914	0.382001	-3.85598	-3.93849	-4.20328	0.920677	0.507784	0.13959	1.31095	2.22739	1.70152		C-->T Editor	64804542	GCTGTGGGTGCTGGCACCTG	CAGCGCCAATGGGCTTTCGACGTCTCACACCGGCTGTGGGTGCTGGCACCTGGTTTCGAGACGCGACAGGCTCTTAAGCGGCT	In neither	In neither	In neither	-1.11745	-0.604408	-2.16856	-1.35008	-0.661599	544	In neither	-0.775883	-1.47458	-1.1019	-0.939445	-0.462332	-0.411449
A-->G Editor	64804545	GCTCAGGTGCCAGCACCCAC	CAGCGCCAATGGGCTTTCGACGTCTCACACCGGCTCAGGTGCCAGCACCCACGTTTCGAGACGCGACAGGCTCTTAAGCGGCT	A-G	1622A>G	Gln541Arg	-0.720547	-0.0804708	0.0570704	-0.824873	-0.796931	541	Gln541Arg	-0.134907	-1.12013	-0.906602	-0.0698087	0.01263	-0.184234	-0.326025	0.109165	0.388071	-1.74094	-1.20236	0.46868	-0.948383	-1.3517	-0.0907067		C-->T Editor	64804545	GCTCAGGTGCCAGCACCCAC	CAGCGCCAATGGGCTTTCGACGTCTCACACCGGCTCAGGTGCCAGCACCCACGTTTCGAGACGCGACAGGCTCTTAAGCGGCT	C-T	1621C>T	Gln541Ter	-1.29381	-1.03611	-0.924558	-1.70594	-2.3582	541	Gln541Ter	-1.49745	-1.33876	-1.04521	-0.997454	-1.04026	-1.07063
A-->G Editor	64804545	GTGGGTGCTGGCACCTGAGC	CAGCGCCAATGGGCTTTCGACGTCTCACACCGGTGGGTGCTGGCACCTGAGCGTTTCGAGACGCGACAGGCTCTTAAGCGGCT	C-T	1630G>A	Ala544Thr	-0.628836	0.319982	-3.31008	-1.73949	-0.740818	544	Ala544Thr	-0.779118	-0.721272	-0.386118	0.0622963	0.261857	0.635793	-4.40968	-2.32137	-3.1992	-2.50291	-2.17341	-0.542147	-1.31575	-0.52419	-0.382512		C-->T Editor	64804545	GTGGGTGCTGGCACCTGAGC	CAGCGCCAATGGGCTTTCGACGTCTCACACCGGTGGGTGCTGGCACCTGAGCGTTTCGAGACGCGACAGGCTCTTAAGCGGCT	C-T	1630G>A	Ala544Thr	-0.813163	-0.290066	-1.64649	-1.39752	0.143016	544	Ala544Thr	-0.746199	-0.0639933	-1.6293	-0.581887	-0.305702	0.0173925
A-->G Editor	64804547	GGGTGCTGGCACCTGAGCCG	CAGCGCCAATGGGCTTTCGACGTCTCACACCGGGGTGCTGGCACCTGAGCCGGTTTCGAGACGCGACAGGCTCTTAAGCGGCT	C-T	1630G>A	Ala544Thr	-0.318205	0.457069	-1.72364	-0.673177	0.111236	544	Ala544Thr	-0.528099	-0.162578	-0.263938	0.420272	0.630823	0.320111	-1.68553	-1.22793	-2.25745	-0.169493	-0.362385	-1.48765	-0.0060806	0.313751	0.0260372		C-->T Editor	64804547	GGGTGCTGGCACCTGAGCCG	CAGCGCCAATGGGCTTTCGACGTCTCACACCGGGGTGCTGGCACCTGAGCCGGTTTCGAGACGCGACAGGCTCTTAAGCGGCT	C-T	1630G>A	Ala544Thr	-0.23133	-0.168377	-0.181307	-0.0560518	-0.243585	544	Ala544Thr	-0.555544	0.0536542	-0.192101	0.0533944	-0.494636	-0.0638886
A-->G Editor	64804550	TGCTGGCACCTGAGCCGTGC	CAGCGCCAATGGGCTTTCGACGTCTCACACCGTGCTGGCACCTGAGCCGTGCGTTTCGAGACGCGACAGGCTCTTAAGCGGCT	A-G	1625T>C	Val542Ala	-0.50799	0.0842479	-3.11498	-1.75795	-1.0895	542	Val542Ala	-0.434776	-0.24989	-0.839303	-0.101139	0.128613	0.22527	-3.05004	-2.72363	-3.57128	-3.17409	0.352727	-2.45249	-0.98615	-1.06407	-1.21828		C-->T Editor	64804550	TGCTGGCACCTGAGCCGTGC	CAGCGCCAATGGGCTTTCGACGTCTCACACCGTGCTGGCACCTGAGCCGTGCGTTTCGAGACGCGACAGGCTCTTAAGCGGCT	C-T	1626G>A	Val542Val	-1.09858	-0.526576	-1.06007	-1.70374	-1.71247	542	Val542Val	-0.850375	-1.48631	-0.959055	-0.393904	-0.568139	-0.617686
A-->G Editor	64804554	GGCAGCACGGCTCAGGTGCC	CAGCGCCAATGGGCTTTCGACGTCTCACACCGGGCAGCACGGCTCAGGTGCCGTTTCGAGACGCGACAGGCTCTTAAGCGGCT	A-G	1612A>G, 1615A>G	Ser538Gly, Thr539Ala	-0.22049	0.394417	-2.81371	-2.14977	-0.868708	538.5	Ser538Gly, Thr539Ala	-0.931689	0.122979	0.147241	0.270763	0.456007	0.456481	-3.03696	-1.87852	-3.52564	-2.82447	-2.82701	-0.797843	-0.994521	-0.446398	-1.16521		C-->T Editor	64804554	GGCAGCACGGCTCAGGTGCC	CAGCGCCAATGGGCTTTCGACGTCTCACACCGGGCAGCACGGCTCAGGTGCCGTTTCGAGACGCGACAGGCTCTTAAGCGGCT	C-T	1614C>T, 1616C>T	Ser538Ser, Thr539Met	0.58352	0.184933	0.513294	0.604165	0.535954	538.5	Ser538Ser, Thr539Met	0.699133	0.571677	0.479751	0.415278	0.120361	0.0191616
A-->G Editor	64804558	AGGTGGCAGCACGGCTCAGG	CAGCGCCAATGGGCTTTCGACGTCTCACACCGAGGTGGCAGCACGGCTCAGGGTTTCGAGACGCGACAGGCTCTTAAGCGGCT	A-G	1612A>G	Ser538Gly	-0.0485721	0.207252	-0.0836151	0.127228	-0.0521023	538	Ser538Gly	-0.147619	-0.079123	0.0810255	0.180212	0.443265	-0.00172194	-0.899244	0.40284	0.245558	-0.325846	0.823164	-0.115635	-0.0158617	-0.0772773	-0.0631679		C-->T Editor	64804558	AGGTGGCAGCACGGCTCAGG	CAGCGCCAATGGGCTTTCGACGTCTCACACCGAGGTGGCAGCACGGCTCAGGGTTTCGAGACGCGACAGGCTCTTAAGCGGCT	C-T	1611C>T	Gly537Gly	-0.912724	-0.287429	-0.345935	-1.55606	-1.37056	537	Gly537Gly	-1.14077	-0.872038	-0.725367	-0.0240944	-0.523346	-0.314847
A-->G Editor	64804560	TGAGCCGTGCTGCCACCTTC	CAGCGCCAATGGGCTTTCGACGTCTCACACCGTGAGCCGTGCTGCCACCTTCGTTTCGAGACGCGACAGGCTCTTAAGCGGCT	C-T	1617G>A, 1618G>A	Thr539Thr, Ala540Thr	-0.47759	0.350422	-0.678333	-1.05389	-0.863297	539.5	Thr539Thr, Ala540Thr	-0.476219	-0.0582587	-0.898293	0.465611	0.397649	0.188007	-1.63565	-0.204968	-0.19438	-0.354709	-2.3771	-0.429871	-1.03215	-1.36781	-0.189923		C-->T Editor	64804560	TGAGCCGTGCTGCCACCTTC	CAGCGCCAATGGGCTTTCGACGTCTCACACCGTGAGCCGTGCTGCCACCTTCGTTTCGAGACGCGACAGGCTCTTAAGCGGCT	C-T	1617G>A, 1618G>A	Thr539Thr, Ala540Thr	0.314646	-0.0884086	-0.121978	0.379238	-0.653809	539.5	Thr539Thr, Ala540Thr	0.403815	0.164527	0.375595	-0.280629	-0.00333193	0.0187354
A-->G Editor	64804560	GAAGGTGGCAGCACGGCTCA	CAGCGCCAATGGGCTTTCGACGTCTCACACCGGAAGGTGGCAGCACGGCTCAGTTTCGAGACGCGACAGGCTCTTAAGCGGCT	In neither	In neither	In neither	-0.786367	0.534823	-3.19032	0.522533	0.509383	539.5	In neither	-0.476687	-0.64522	-1.23719	0.609055	0.523296	0.472119	-3.80686	-2.7476	-3.01651	-0.0554382	1.58253	0.040502	-0.339475	1.24118	0.626443		C-->T Editor	64804560	GAAGGTGGCAGCACGGCTCA	CAGCGCCAATGGGCTTTCGACGTCTCACACCGGAAGGTGGCAGCACGGCTCAGTTTCGAGACGCGACAGGCTCTTAAGCGGCT	In neither	In neither	In neither	-0.613768	-0.329079	-1.10505	-0.984349	-1.15224	539.5	In neither	-1.01475	-0.335554	-0.491002	-0.521419	-0.399338	-0.0664785
A-->G Editor	64804561	GAGCCGTGCTGCCACCTTCA	CAGCGCCAATGGGCTTTCGACGTCTCACACCGGAGCCGTGCTGCCACCTTCAGTTTCGAGACGCGACAGGCTCTTAAGCGGCT	C-T	1617G>A, 1618G>A	Thr539Thr, Ala540Thr	-1.19056	-0.0770016	-0.187132	-2.04465	-1.24427	539.5	Thr539Thr, Ala540Thr	-1.04646	-1.11842	-1.4068	-0.125623	-6.19359e-05	-0.10532	-1.24479	0.778231	-0.0948352	-1.90334	-3.24253	-0.988076	-1.2107	-1.39652	-1.12558		C-->T Editor	64804561	GAGCCGTGCTGCCACCTTCA	CAGCGCCAATGGGCTTTCGACGTCTCACACCGGAGCCGTGCTGCCACCTTCAGTTTCGAGACGCGACAGGCTCTTAAGCGGCT	C-T	1617G>A, 1618G>A	Thr539Thr, Ala540Thr	-0.22162	0.0816555	0.0124965	-0.531535	0.00569129	539.5	Thr539Thr, Ala540Thr	-0.170449	-0.136499	-0.357913	0.110089	0.13765	-0.00277328
A-->G Editor	64804561	TGAAGGTGGCAGCACGGCTC	CAGCGCCAATGGGCTTTCGACGTCTCACACCGTGAAGGTGGCAGCACGGCTCGTTTCGAGACGCGACAGGCTCTTAAGCGGCT	A-G	1605A>G	Glu535Glu	-0.992316	0.0558169	-1.79749	-2.55456	-1.30913	535	Glu535Glu	-0.781205	-1.06942	-1.12633	-0.133408	0.136916	0.163943	-1.01514	-1.99982	-2.37751	-2.21767	-1.95506	-3.49093	-1.28588	-1.46637	-1.17515		C-->T Editor	64804561	TGAAGGTGGCAGCACGGCTC	CAGCGCCAATGGGCTTTCGACGTCTCACACCGTGAAGGTGGCAGCACGGCTCGTTTCGAGACGCGACAGGCTCTTAAGCGGCT	A-G	1605A>G	Glu535Glu	-0.989519	-0.0478368	-1.33118	-1.45913	-1.08178	535	Glu535Glu	-0.549413	-1.17388	-1.24527	-0.261252	0.00196129	0.11578
A-->G Editor	64804562	AGCCGTGCTGCCACCTTCAG	CAGCGCCAATGGGCTTTCGACGTCTCACACCGAGCCGTGCTGCCACCTTCAGGTTTCGAGACGCGACAGGCTCTTAAGCGGCT	C-T	1613G>A, 1617G>A	Ser538Asn, Thr539Thr	-0.894697	-0.153616	-3.74742	-1.81868	-1.26181	538	Ser538Asn, Thr539Thr	-0.569025	-1.02761	-1.08746	-0.249656	-0.0163754	-0.194817	-4.73893	-3.94565	-2.5577	-1.68937	-2.83362	-0.933057	-1.31631	-1.24895	-1.22017		C-->T Editor	64804562	AGCCGTGCTGCCACCTTCAG	CAGCGCCAATGGGCTTTCGACGTCTCACACCGAGCCGTGCTGCCACCTTCAGGTTTCGAGACGCGACAGGCTCTTAAGCGGCT	C-T	1613G>A, 1617G>A	Ser538Asn, Thr539Thr	-1.42082	-0.45836	-1.9287	-1.27673	-1.02807	538.5	Ser538Asn, Thr539Thr	-1.2912	-1.23701	-1.73425	-0.389421	-0.602993	-0.382665
A-->G Editor	64804566	GGCCCTGAAGGTGGCAGCAC	CAGCGCCAATGGGCTTTCGACGTCTCACACCGGGCCCTGAAGGTGGCAGCACGTTTCGAGACGCGACAGGCTCTTAAGCGGCT	A-G	1604A>G	Glu535Gly	-0.529905	0.41892	-2.74719	-0.904278	0.563353	535	Glu535Gly	-0.619225	-0.754349	-0.21614	0.697143	0.212595	0.347021	-2.86347	-2.76136	-2.61674	-1.44953	0.290496	-1.5538	0.93922	0.845845	-0.0950076		C-->T Editor	64804566	GGCCCTGAAGGTGGCAGCAC	CAGCGCCAATGGGCTTTCGACGTCTCACACCGGGCCCTGAAGGTGGCAGCACGTTTCGAGACGCGACAGGCTCTTAAGCGGCT	C-T	1600C>T;1601C>T	Pro534Phe	-1.7619	-0.670991	-2.09779	-2.55389	-2.86547	534	Pro534Phe	-1.62587	-1.70126	-1.95857	-0.816937	-0.810189	-0.385847
A-->G Editor	64804567	TGCTGCCACCTTCAGGGCCT	CAGCGCCAATGGGCTTTCGACGTCTCACACCGTGCTGCCACCTTCAGGGCCTGTTTCGAGACGCGACAGGCTCTTAAGCGGCT	A-G	1608T>C	Gly536Gly	-0.676568	0.302146	-1.45075	-2.37769	-0.837958	536	Gly536Gly	-0.860369	-0.394569	-0.774767	0.285617	0.241859	0.378962	-3.31252	-0.588597	-0.451132	-2.50887	-2.2648	-2.3594	-0.924304	-0.630449	-0.959121		C-->T Editor	64804567	TGCTGCCACCTTCAGGGCCT	CAGCGCCAATGGGCTTTCGACGTCTCACACCGTGCTGCCACCTTCAGGGCCTGTTTCGAGACGCGACAGGCTCTTAAGCGGCT	C-T	1609G>A;1610G>A	Gly537Asn	-0.128046	-0.172467	0.739401	-0.36031	-0.780918	537	Gly537Asn	-0.0432925	-0.16841	-0.172434	-0.455207	0.0888451	-0.151038
A-->G Editor	64804567	AGGCCCTGAAGGTGGCAGCA	CAGCGCCAATGGGCTTTCGACGTCTCACACCGAGGCCCTGAAGGTGGCAGCAGTTTCGAGACGCGACAGGCTCTTAAGCGGCT	C-T	1599C>T, 1600C>T;1601C>T	Gly533Gly, Pro534Phe	-0.904077	0.210463	-2.53303	-1.73611	-0.844394	533.5	Gly533Gly, Pro534Phe	-0.267038	-1.15386	-1.29133	0.252118	0.272815	0.106456	-3.18214	-1.7388	-2.67815	-2.25887	-1.09517	-1.8543	-0.881658	-0.907115	-0.744409		C-->T Editor	64804567	AGGCCCTGAAGGTGGCAGCA	CAGCGCCAATGGGCTTTCGACGTCTCACACCGAGGCCCTGAAGGTGGCAGCAGTTTCGAGACGCGACAGGCTCTTAAGCGGCT	C-T	1599C>T, 1600C>T;1601C>T	Gly533Gly, Pro534Phe	-3.40596	-1.56517	-4.03406	-3.14456	-2.58983	533.5	Gly533Gly, Pro534Phe	-3.51121	-3.42948	-3.27721	-1.36008	-2.23595	-1.09949
A-->G Editor	64804568	GCTGCCACCTTCAGGGCCTC	CAGCGCCAATGGGCTTTCGACGTCTCACACCGGCTGCCACCTTCAGGGCCTCGTTTCGAGACGCGACAGGCTCTTAAGCGGCT	A-G	1608T>C	Gly536Gly	-0.205881	0.0478913	-1.23968	-1.28433	-0.446845	536	Gly536Gly	-0.554015	0.0629994	-0.126626	-0.0106888	-0.0170704	0.171433	-1.52726	-1.48564	-0.70614	-0.955404	-2.11035	-0.787243	-0.255195	-0.609552	-0.475787		C-->T Editor	64804568	GCTGCCACCTTCAGGGCCTC	CAGCGCCAATGGGCTTTCGACGTCTCACACCGGCTGCCACCTTCAGGGCCTCGTTTCGAGACGCGACAGGCTCTTAAGCGGCT	C-T	1607G>A, 1609G>A;1610G>A	Gly536Asp, Gly537Asn	-0.957179	-0.377356	-0.821535	-0.927347	-0.814979	536.5	Gly536Asp, Gly537Asn	-0.726719	-0.900882	-1.24394	-0.377096	-0.326703	-0.428269
A-->G Editor	64804569	CTGCCACCTTCAGGGCCTCG	CAGCGCCAATGGGCTTTCGACGTCTCACACCGCTGCCACCTTCAGGGCCTCGGTTTCGAGACGCGACAGGCTCTTAAGCGGCT	A-G	1608T>C	Gly536Gly	-0.935326	0.0494521	-3.21149	-2.76666	-0.925665	536	Gly536Gly	-0.253984	-1.03433	-1.51766	-0.00579949	0.0777057	0.0764502	-4.05681	-3.46415	-2.1135	-2.92201	-3.38518	-1.99279	-0.853818	-0.662919	-1.26026		C-->T Editor	64804569	CTGCCACCTTCAGGGCCTCG	CAGCGCCAATGGGCTTTCGACGTCTCACACCGCTGCCACCTTCAGGGCCTCGGTTTCGAGACGCGACAGGCTCTTAAGCGGCT	C-T	1606G>A;1607G>A, 1609G>A;1610G>A	Gly536Asn, Gly537Asn	-0.502745	-0.249267	-1.98452	-1.05712	-1.71617	536.5	Gly536Asn, Gly537Asn	-0.525662	-0.884052	-0.0985224	-0.580506	-0.244565	0.0772715
A-->G Editor	64804571	CCCGAGGCCCTGAAGGTGGC	CAGCGCCAATGGGCTTTCGACGTCTCACACCGCCCGAGGCCCTGAAGGTGGCGTTTCGAGACGCGACAGGCTCTTAAGCGGCT	A-G	1596A>G	Arg532Arg	-0.224361	0.320696	-2.51223	1.41947	0.654993	532	Arg532Arg	0.086323	-0.400272	-0.359134	0.553426	0.462563	-0.0539028	-3.4455	-1.68411	-2.40707	2.03426	1.5949	0.629236	1.46568	0.500704	-0.00140239		C-->T Editor	64804571	CCCGAGGCCCTGAAGGTGGC	CAGCGCCAATGGGCTTTCGACGTCTCACACCGCCCGAGGCCCTGAAGGTGGCGTTTCGAGACGCGACAGGCTCTTAAGCGGCT	C-T	1599C>T	Gly533Gly	-2.2342	-0.608419	-3.4306	-2.42596	-2.2855	533	Gly533Gly	-3.10062	-1.84494	-1.75703	-0.840996	-0.0279186	-0.956344
A-->G Editor	64804572	CCACCTTCAGGGCCTCGGGC	CAGCGCCAATGGGCTTTCGACGTCTCACACCGCCACCTTCAGGGCCTCGGGCGTTTCGAGACGCGACAGGCTCTTAAGCGGCT	C-T	1603G>A, 1606G>A;1607G>A	Glu535Lys, Gly536Asn	0.334204	0.865502	-0.341464	0.428123	-0.0297804	535.5	Glu535Lys, Gly536Asn	0.178387	0.153457	0.670767	0.986736	0.861135	0.748635	0.69808	-1.67428	-0.0481925	-0.0294217	0.74739	0.566401	-0.270772	-0.197174	0.378604		C-->T Editor	64804572	CCACCTTCAGGGCCTCGGGC	CAGCGCCAATGGGCTTTCGACGTCTCACACCGCCACCTTCAGGGCCTCGGGCGTTTCGAGACGCGACAGGCTCTTAAGCGGCT	C-T	1603G>A, 1606G>A;1607G>A	Glu535Lys, Gly536Asn	-1.39417	-0.826554	-2.48	-1.73604	-0.259703	535.5	Glu535Lys, Gly536Asn	-1.87657	-1.4567	-0.849243	-0.958457	-0.88225	-0.638955
A-->G Editor	64804574	ACCTTCAGGGCCTCGGGCTG	CAGCGCCAATGGGCTTTCGACGTCTCACACCGACCTTCAGGGCCTCGGGCTGGTTTCGAGACGCGACAGGCTCTTAAGCGGCT	A-G	1602T>C	Pro534Pro	-0.746527	0.0505609	-0.211661	-2.212	-0.858928	534	Pro534Pro	-0.618294	-0.910841	-0.710444	0.112393	0.0370605	0.00222867	-0.564553	-0.489598	0.419169	-2.69117	-2.44524	-1.49958	-0.732249	-0.802321	-1.04222		C-->T Editor	64804574	ACCTTCAGGGCCTCGGGCTG	CAGCGCCAATGGGCTTTCGACGTCTCACACCGACCTTCAGGGCCTCGGGCTGGTTTCGAGACGCGACAGGCTCTTAAGCGGCT	C-T	1603G>A	Glu535Lys	-1.48821	-0.688631	-1.84124	-1.10299	-1.0846	535	Glu535Lys	-1.82542	-1.23753	-1.40169	-0.745949	-0.594546	-0.725399
A-->G Editor	64804574	CAGCCCGAGGCCCTGAAGGT	CAGCGCCAATGGGCTTTCGACGTCTCACACCGCAGCCCGAGGCCCTGAAGGTGTTTCGAGACGCGACAGGCTCTTAAGCGGCT	A-G	1596A>G	Arg532Arg	-0.859086	-0.310844	-1.98834	-1.25499	-1.10943	532	Arg532Arg	-0.951497	-0.49019	-1.13557	-0.204936	-0.247843	-0.479754	-1.65661	-3.7609	-0.547524	-1.79785	-1.2678	-0.699322	-1.12481	-0.919875	-1.2836		C-->T Editor	64804574	CAGCCCGAGGCCCTGAAGGT	CAGCGCCAATGGGCTTTCGACGTCTCACACCGCAGCCCGAGGCCCTGAAGGTGTTTCGAGACGCGACAGGCTCTTAAGCGGCT	C-T	1592C>T;1593C>T, 1594C>T	Ala531Val, Arg532Ter	-2.30535	-1.3437	-3.67709	-3.06732	-2.0181	531.5	Ala531Val, Arg532Ter	-2.34588	-1.95803	-2.61215	-1.43893	-1.42242	-1.16975
A-->G Editor	64804575	ACAGCCCGAGGCCCTGAAGG	CAGCGCCAATGGGCTTTCGACGTCTCACACCGACAGCCCGAGGCCCTGAAGGGTTTCGAGACGCGACAGGCTCTTAAGCGGCT	C-T	1592C>T;1593C>T, 1594C>T	Ala531Val, Arg532Ter	-1.07635	-0.253443	-3.0941	-1.89576	-0.937988	531.5	Ala531Val, Arg532Ter	-1.1667	-0.79463	-1.26771	-0.243527	-0.243092	-0.273709	-2.85714	-3.54832	-2.87684	-2.44487	-2.30522	-0.937205	-1.00545	-0.993274	-0.815242		C-->T Editor	64804575	ACAGCCCGAGGCCCTGAAGG	CAGCGCCAATGGGCTTTCGACGTCTCACACCGACAGCCCGAGGCCCTGAAGGGTTTCGAGACGCGACAGGCTCTTAAGCGGCT	C-T	1592C>T;1593C>T, 1594C>T	Ala531Val, Arg532Ter	-3.18812	-1.61723	-4.24542	-4.22825	-3.66212	531.5	Ala531Val, Arg532Ter	-2.89004	-3.37231	-3.30199	-1.57282	-1.6406	-1.63829
A-->G Editor	64804577	GCACAGCCCGAGGCCCTGAA	CAGCGCCAATGGGCTTTCGACGTCTCACACCGGCACAGCCCGAGGCCCTGAAGTTTCGAGACGCGACAGGCTCTTAAGCGGCT	A-G	1590A>G	Thr530Thr	-0.692161	-0.302034	-1.99728	-3.07416	-1.39514	530	Thr530Thr	-0.78174	-0.780261	-0.514483	-0.456341	-0.14589	-0.30387	-1.6477	-1.76832	-2.57581	-3.30442	-2.79218	-3.12589	-1.61262	-1.29817	-1.27463		C-->T Editor	64804577	GCACAGCCCGAGGCCCTGAA	CAGCGCCAATGGGCTTTCGACGTCTCACACCGGCACAGCCCGAGGCCCTGAAGTTTCGAGACGCGACAGGCTCTTAAGCGGCT	C-T	1589C>T, 1592C>T;1593C>T	Thr530Ile, Ala531Val	0.768519	-0.318986	0.980208	0.223339	-0.242553	530.5	Thr530Ile, Ala531Val	0.894959	0.260941	1.14966	-0.389293	-0.0470266	-0.520638
A-->G Editor	64804578	GGCACAGCCCGAGGCCCTGA	CAGCGCCAATGGGCTTTCGACGTCTCACACCGGGCACAGCCCGAGGCCCTGAGTTTCGAGACGCGACAGGCTCTTAAGCGGCT	A-G	1588A>G;1590A>G	Thr530Ala	0.501988	0.679101	1.1225	0.805827	0.111631	530	Thr530Ala	0.341736	0.574032	0.590196	0.678222	0.72917	0.629912	0.90253	0.829257	1.63571	0.534851	1.12297	0.759663	0.182979	0.0869375	0.0649754		C-->T Editor	64804578	GGCACAGCCCGAGGCCCTGA	CAGCGCCAATGGGCTTTCGACGTCTCACACCGGGCACAGCCCGAGGCCCTGAGTTTCGAGACGCGACAGGCTCTTAAGCGGCT	C-T	1589C>T, 1592C>T	Thr530Ile, Ala531Val	-0.607025	-0.479989	-0.282535	-0.504036	-0.50087	530.5	Thr530Ile, Ala531Val	-0.710774	-0.802656	-0.307646	-0.525742	-0.446165	-0.46806
A-->G Editor	64804578	TCAGGGCCTCGGGCTGTGCC	CAGCGCCAATGGGCTTTCGACGTCTCACACCGTCAGGGCCTCGGGCTGTGCCGTTTCGAGACGCGACAGGCTCTTAAGCGGCT	C-T	1597G>A;1598G>A	Gly533Asn	-0.337986	0.35304	-4.03097	-2.17133	-0.737163	533	Gly533Asn	-0.237221	-0.468441	-0.308297	0.422526	0.343104	0.293492	-4.23252	-4.15245	-3.70794	-1.27491	-2.66477	-2.5743	-1.06144	-0.567862	-0.582187		C-->T Editor	64804578	TCAGGGCCTCGGGCTGTGCC	CAGCGCCAATGGGCTTTCGACGTCTCACACCGTCAGGGCCTCGGGCTGTGCCGTTTCGAGACGCGACAGGCTCTTAAGCGGCT	C-T	1597G>A;1598G>A	Gly533Asn	-1.36423	-0.44162	-1.46625	-1.10057	-0.862647	533	Gly533Asn	-1.20766	-1.67987	-1.20515	-0.332491	-0.512284	-0.480085
A-->G Editor	64804580	AGGGCCTCGGGCTGTGCCAG	CAGCGCCAATGGGCTTTCGACGTCTCACACCGAGGGCCTCGGGCTGTGCCAGGTTTCGAGACGCGACAGGCTCTTAAGCGGCT	C-T	1595G>A, 1597G>A;1598G>A	Arg532Gln, Gly533Asn	-0.108532	0.296136	-0.276882	-0.791173	-0.287148	532.5	Arg532Gln, Gly533Asn	0.163422	-0.299864	-0.189153	0.300784	0.345342	0.242281	-0.498486	0.0467033	-0.378863	-0.627209	-1.17255	-0.573755	-0.52331	-0.0165345	-0.321599		C-->T Editor	64804580	AGGGCCTCGGGCTGTGCCAG	CAGCGCCAATGGGCTTTCGACGTCTCACACCGAGGGCCTCGGGCTGTGCCAGGTTTCGAGACGCGACAGGCTCTTAAGCGGCT	C-T	1595G>A, 1597G>A;1598G>A	Arg532Gln, Gly533Asn	-1.24807	-0.701203	-2.81244	-2.31343	-1.11555	532.5	Arg532Gln, Gly533Asn	-1.23943	-1.32709	-1.17768	-0.594184	-0.909327	-0.600097
A-->G Editor	64804581	GCTGGCACAGCCCGAGGCCC	CAGCGCCAATGGGCTTTCGACGTCTCACACCGGCTGGCACAGCCCGAGGCCCGTTTCGAGACGCGACAGGCTCTTAAGCGGCT	A-G	1588A>G	Thr530Ala	-1.19178	0.215235	-1.28087	-3.24903	-1.58651	530	Thr530Ala	-0.941618	-1.14633	-1.4874	0.0894829	0.128188	0.428034	-3.27043	0.696031	-1.26823	-3.17896	-2.98894	-3.57919	-1.29825	-1.72145	-1.73981		C-->T Editor	64804581	GCTGGCACAGCCCGAGGCCC	CAGCGCCAATGGGCTTTCGACGTCTCACACCGGCTGGCACAGCCCGAGGCCCGTTTCGAGACGCGACAGGCTCTTAAGCGGCT	C-T	1587C>T, 1589C>T	Gly529Gly, Thr530Ile	-1.38621	-0.381517	-1.73039	-0.780419	-0.96728	529.5	Gly529Gly, Thr530Ile	-1.44234	-1.66877	-1.04751	-0.38732	-0.348165	-0.409066
A-->G Editor	64804584	CCTCGGGCTGTGCCAGCGAC	CAGCGCCAATGGGCTTTCGACGTCTCACACCGCCTCGGGCTGTGCCAGCGACGTTTCGAGACGCGACAGGCTCTTAAGCGGCT	C-T	1591G>A, 1595G>A	Ala531Thr, Arg532Gln	-1.1718	0.143998	-1.85594	-0.410775	0.24863	531.5	Ala531Thr, Arg532Gln	-1.1507	-1.07452	-1.29019	0.185471	0.173524	0.0729976	-3.45417	0.0219079	-2.13556	-0.564092	-0.0338559	-0.634376	-0.388394	0.647468	0.486816		C-->T Editor	64804584	CCTCGGGCTGTGCCAGCGAC	CAGCGCCAATGGGCTTTCGACGTCTCACACCGCCTCGGGCTGTGCCAGCGACGTTTCGAGACGCGACAGGCTCTTAAGCGGCT	C-T	1591G>A, 1595G>A	Ala531Thr, Arg532Gln	-1.34315	-0.94608	-1.03657	-1.18787	-1.43956	531.5	Ala531Thr, Arg532Gln	-1.15437	-1.54724	-1.32784	-1.12267	-1.14049	-0.575072
A-->G Editor	64804586	CTGTCGCTGGCACAGCCCGA	CAGCGCCAATGGGCTTTCGACGTCTCACACCGCTGTCGCTGGCACAGCCCGAGTTTCGAGACGCGACAGGCTCTTAAGCGGCT	C-T	1581C>T, 1583C>T	Val527Val, Ala528Val	-0.972101	0.429589	-3.69895	-2.01108	-0.450716	527.5	Val527Val, Ala528Val	-0.806248	-0.917242	-1.19281	0.550505	0.39113	0.347132	-4.17543	-3.4629	-3.45851	-2.07109	-1.86742	-2.09475	-0.681708	-0.182777	-0.487663		C-->T Editor	64804586	CTGTCGCTGGCACAGCCCGA	CAGCGCCAATGGGCTTTCGACGTCTCACACCGCTGTCGCTGGCACAGCCCGAGTTTCGAGACGCGACAGGCTCTTAAGCGGCT	C-T	1581C>T, 1583C>T	Val527Val, Ala528Val	-0.984001	-0.698723	-1.00056	-1.31676	-0.804834	527.5	Val527Val, Ala528Val	-0.890392	-1.02542	-1.03619	-0.827383	-0.608572	-0.660215
A-->G Editor	64804587	ACTGTCGCTGGCACAGCCCG	CAGCGCCAATGGGCTTTCGACGTCTCACACCGACTGTCGCTGGCACAGCCCGGTTTCGAGACGCGACAGGCTCTTAAGCGGCT	C-T	1581C>T, 1583C>T	Val527Val, Ala528Val	-0.0648786	-0.0714686	-0.899414	-1.34855	-0.546939	527.5	Val527Val, Ala528Val	0.555585	-0.297147	-0.453074	0.0997908	-0.165217	-0.14898	-0.857117	-0.626325	-1.2148	-2.5235	-0.703288	-0.818877	-0.899378	-0.133984	-0.607456		C-->T Editor	64804587	ACTGTCGCTGGCACAGCCCG	CAGCGCCAATGGGCTTTCGACGTCTCACACCGACTGTCGCTGGCACAGCCCGGTTTCGAGACGCGACAGGCTCTTAAGCGGCT	C-T	1581C>T, 1583C>T	Val527Val, Ala528Val	-0.403189	-0.502532	-1.55734	-1.45124	-0.369443	527.5	Val527Val, Ala528Val	-0.433596	-0.485641	-0.290331	-0.664976	-0.625499	-0.21712
A-->G Editor	64804589	GGACTGTCGCTGGCACAGCC	CAGCGCCAATGGGCTTTCGACGTCTCACACCGGGACTGTCGCTGGCACAGCCGTTTCGAGACGCGACAGGCTCTTAAGCGGCT	C-T	1577C>T, 1581C>T	Thr526Ile, Val527Val	1.10383	0.795752	-0.39798	0.87936	0.698604	526.5	Thr526Ile, Val527Val	0.64571	1.54213	1.12366	0.69065	0.60554	1.09107	-0.633358	-0.199182	-0.3614	0.440658	0.411913	1.78551	0.526721	0.866967	0.702124		C-->T Editor	64804589	GGACTGTCGCTGGCACAGCC	CAGCGCCAATGGGCTTTCGACGTCTCACACCGGGACTGTCGCTGGCACAGCCGTTTCGAGACGCGACAGGCTCTTAAGCGGCT	C-T	1577C>T, 1581C>T	Thr526Ile, Val527Val	-0.811532	-0.721178	-0.242846	-0.687041	-2.04859	526.5	Thr526Ile, Val527Val	-0.93881	-1.10534	-0.390449	-0.739117	-1.01407	-0.410349
A-->G Editor	64804590	GCTGTGCCAGCGACAGTCCC	CAGCGCCAATGGGCTTTCGACGTCTCACACCGGCTGTGCCAGCGACAGTCCCGTTTCGAGACGCGACAGGCTCTTAAGCGGCT	C-T	1585G>A;1586G>A	Gly529Asn	-0.989993	-0.176503	-1.02042	-1.62229	-0.161929	529	Gly529Asn	-0.917614	-0.586079	-1.46628	-0.279239	-0.182989	-0.0672816	-0.680872	-1.67969	-0.700712	-3.72727	-0.539316	-0.600278	-0.287482	-0.0610689	-0.137238		C-->T Editor	64804590	GCTGTGCCAGCGACAGTCCC	CAGCGCCAATGGGCTTTCGACGTCTCACACCGGCTGTGCCAGCGACAGTCCCGTTTCGAGACGCGACAGGCTCTTAAGCGGCT	C-T	1585G>A;1586G>A	Gly529Asn	-0.808347	-0.743886	-1.22809	-1.83205	-2.14773	529	Gly529Asn	-0.650359	-1.21536	-0.559317	-0.711018	-0.709449	-0.811191
A-->G Editor	64804591	CTGTGCCAGCGACAGTCCCA	CAGCGCCAATGGGCTTTCGACGTCTCACACCGCTGTGCCAGCGACAGTCCCAGTTTCGAGACGCGACAGGCTCTTAAGCGGCT	A-G	1584T>C	Ala528Ala	-0.171932	0.0887723	-1.30725	-0.326092	-0.601296	528	Ala528Ala	0.288783	-0.529253	-0.275327	0.0317495	0.108235	0.126332	-1.39274	-0.691485	-1.83752	1.06807	-1.26422	-0.782136	-0.889867	-0.223136	-0.690886		C-->T Editor	64804591	CTGTGCCAGCGACAGTCCCA	CAGCGCCAATGGGCTTTCGACGTCTCACACCGCTGTGCCAGCGACAGTCCCAGTTTCGAGACGCGACAGGCTCTTAAGCGGCT	C-T	1585G>A;1586G>A	Gly529Asn	0.042482	-0.334846	-0.0591931	-0.175816	-0.18079	529	Gly529Asn	-0.0974367	-0.00746769	0.23235	-0.474857	-0.206315	-0.323365
A-->G Editor	64804593	CCTGGGACTGTCGCTGGCAC	CAGCGCCAATGGGCTTTCGACGTCTCACACCGCCTGGGACTGTCGCTGGCACGTTTCGAGACGCGACAGGCTCTTAAGCGGCT	A-G	1576A>G	Thr526Ala	0.343423	0.783345	-2.77784	-1.31273	0.517188	526	Thr526Ala	0.559531	-0.279468	0.750205	0.728328	0.928923	0.692784	-3.29684	-3.10984	-1.92682	-1.26524	-1.98301	-0.689944	0.677233	0.563873	0.310457		C-->T Editor	64804593	CCTGGGACTGTCGCTGGCAC	CAGCGCCAATGGGCTTTCGACGTCTCACACCGCCTGGGACTGTCGCTGGCACGTTTCGAGACGCGACAGGCTCTTAAGCGGCT	C-T	1577C>T	Thr526Ile	-1.51196	-0.806232	-1.0712	-1.05855	-1.51891	526	Thr526Ile	-1.55633	-1.52704	-1.45252	-0.665972	-0.779712	-0.973012
A-->G Editor	64804593	GTGCCAGCGACAGTCCCAGG	CAGCGCCAATGGGCTTTCGACGTCTCACACCGGTGCCAGCGACAGTCCCAGGGTTTCGAGACGCGACAGGCTCTTAAGCGGCT	A-G	1584T>C	Ala528Ala	-1.69108	-0.530673	-4.62153	-2.65508	-1.62404	528	Ala528Ala	-1.27288	-2.02345	-1.77689	-0.432747	-0.27859	-0.880683	-5.01294	-5.3673	-3.48435	-3.78583	-3.27098	-0.908413	-1.57363	-1.62665	-1.67185		C-->T Editor	64804593	GTGCCAGCGACAGTCCCAGG	CAGCGCCAATGGGCTTTCGACGTCTCACACCGGTGCCAGCGACAGTCCCAGGGTTTCGAGACGCGACAGGCTCTTAAGCGGCT	C-T	1582G>A, 1585G>A;1586G>A	Ala528Thr, Gly529Asn	-1.65471	-0.731978	-2.83932	-2.37696	-1.40944	528.5	Ala528Thr, Gly529Asn	-2.00458	-1.6609	-1.29864	-0.791365	-0.744421	-0.660149
A-->G Editor	64804594	TGCCAGCGACAGTCCCAGGA	CAGCGCCAATGGGCTTTCGACGTCTCACACCGTGCCAGCGACAGTCCCAGGAGTTTCGAGACGCGACAGGCTCTTAAGCGGCT	A-G	1584T>C	Ala528Ala	-1.22193	-1.02266	-4.82356	-3.9734	-2.11175	528	Ala528Ala	-0.536268	-0.937011	-2.19251	-0.984772	-1.14384	-0.939359	-4.98294	-4.56808	-4.91966	-4.28499	-3.84776	-3.78744	-1.77085	-1.95411	-2.61029		C-->T Editor	64804594	TGCCAGCGACAGTCCCAGGA	CAGCGCCAATGGGCTTTCGACGTCTCACACCGTGCCAGCGACAGTCCCAGGAGTTTCGAGACGCGACAGGCTCTTAAGCGGCT	C-T	1582G>A, 1585G>A	Ala528Thr, Gly529Ser	-0.928896	-0.502889	-2.11892	-1.77877	-1.69086	528.5	Ala528Thr, Gly529Ser	-0.862181	-1.26713	-0.657375	-0.0366214	-0.637132	-0.834914
A-->G Editor	64804598	AGCCTCCTGGGACTGTCGCT	CAGCGCCAATGGGCTTTCGACGTCTCACACCGAGCCTCCTGGGACTGTCGCTGTTTCGAGACGCGACAGGCTCTTAAGCGGCT	C-T	1568C>T, 1570C>T;1571C>T	Pro523Leu, Pro524Phe	0.130846	0.419385	-2.5893	-1.85677	-0.426949	523.5	Pro523Leu, Pro524Phe	0.686472	-0.385406	0.0914721	0.366023	0.368827	0.523304	-2.5738	-3.77834	-1.41576	-2.1741	-1.35661	-2.03958	-0.442157	-0.099553	-0.739137		C-->T Editor	64804598	AGCCTCCTGGGACTGTCGCT	CAGCGCCAATGGGCTTTCGACGTCTCACACCGAGCCTCCTGGGACTGTCGCTGTTTCGAGACGCGACAGGCTCTTAAGCGGCT	C-T	1568C>T, 1570C>T;1571C>T	Pro523Leu, Pro524Phe	-0.242502	-0.9383	-0.155645	-0.104792	0.0658607	523.5	Pro523Leu, Pro524Phe	-0.357909	-0.149119	-0.220478	-0.68827	-1.12417	-1.00246
A-->G Editor	64804599	AAGCCTCCTGGGACTGTCGC	CAGCGCCAATGGGCTTTCGACGTCTCACACCGAAGCCTCCTGGGACTGTCGCGTTTCGAGACGCGACAGGCTCTTAAGCGGCT	C-T	1567C>T;1568C>T, 1570C>T;1571C>T	Pro523Phe, Pro524Phe	-0.391119	0.169987	-0.133465	-2.84992	-0.808806	523.5	Pro523Phe, Pro524Phe	-0.765197	-0.200427	-0.207735	0.128701	0.210283	0.170977	0.469507	-1.04408	0.174179	-3.46348	-2.32742	-2.75887	-0.653195	-0.839644	-0.93358		C-->T Editor	64804599	AAGCCTCCTGGGACTGTCGC	CAGCGCCAATGGGCTTTCGACGTCTCACACCGAAGCCTCCTGGGACTGTCGCGTTTCGAGACGCGACAGGCTCTTAAGCGGCT	C-T	1567C>T;1568C>T, 1570C>T;1571C>T	Pro523Phe, Pro524Phe	-1.06238	-0.403979	-1.13656	-0.942541	-0.337189	523.5	Pro523Phe, Pro524Phe	-0.904326	-1.28421	-0.998586	-0.488554	-0.554906	-0.168476
A-->G Editor	64804600	CGACAGTCCCAGGAGGCTTC	CAGCGCCAATGGGCTTTCGACGTCTCACACCGCGACAGTCCCAGGAGGCTTCGTTTCGAGACGCGACAGGCTCTTAAGCGGCT	A-G	1578T>C	Thr526Thr	0.287685	0.753234	-0.0122335	-0.175244	0.32916	526	Thr526Thr	-0.170631	0.761227	0.272457	0.717157	0.725601	0.816945	-0.209178	0.26696	-0.0944822	0.386021	-0.014709	-0.897044	0.651159	0.176587	0.159735		C-->T Editor	64804600	CGACAGTCCCAGGAGGCTTC	CAGCGCCAATGGGCTTTCGACGTCTCACACCGCGACAGTCCCAGGAGGCTTCGTTTCGAGACGCGACAGGCTCTTAAGCGGCT	C-T	1575G>A, 1579G>A	Gly525Gly, Val527Ile	0.115747	-0.473549	0.593856	0.0842606	-1.0301	526	Gly525Gly, Val527Ile	0.306641	0.01982	0.0207801	-0.397263	-0.315625	-0.707758
A-->G Editor	64804601	GACAGTCCCAGGAGGCTTCC	CAGCGCCAATGGGCTTTCGACGTCTCACACCGGACAGTCCCAGGAGGCTTCCGTTTCGAGACGCGACAGGCTCTTAAGCGGCT	A-G	1578T>C	Thr526Thr	0.0878229	0.669673	0.294691	-1.46272	-0.100484	526	Thr526Thr	0.253379	0.135123	-0.125033	0.574361	0.656936	0.777722	-0.74632	0.444018	1.18637	-1.04624	-1.55753	-1.78437	-0.190196	0.0458579	-0.157115		C-->T Editor	64804601	GACAGTCCCAGGAGGCTTCC	CAGCGCCAATGGGCTTTCGACGTCTCACACCGGACAGTCCCAGGAGGCTTCCGTTTCGAGACGCGACAGGCTCTTAAGCGGCT	C-T	1574G>A;1575G>A	Gly525Glu	0.0124497	-0.0672099	-0.582033	-0.288486	-0.098009	525	Gly525Glu	0.10268	-0.0225209	-0.0428104	-0.0274586	-0.355713	0.181542
A-->G Editor	64804602	CGGAAGCCTCCTGGGACTGT	CAGCGCCAATGGGCTTTCGACGTCTCACACCGCGGAAGCCTCCTGGGACTGTGTTTCGAGACGCGACAGGCTCTTAAGCGGCT	A-G	1564A>G;1565A>G	Lys522Gly	-0.96944	0.114188	-0.71168	-3.27604	-1.21935	522	Lys522Gly	-1.11564	-0.791442	-1.00124	-0.255149	0.355158	0.242555	-1.45396	-1.10406	0.422976	-3.34239	-3.26731	-3.21843	-1.28193	-1.37024	-1.0059		C-->T Editor	64804602	CGGAAGCCTCCTGGGACTGT	CAGCGCCAATGGGCTTTCGACGTCTCACACCGCGGAAGCCTCCTGGGACTGTGTTTCGAGACGCGACAGGCTCTTAAGCGGCT	C-T	1567C>T;1568C>T	Pro523Phe	0.182364	-0.326756	-0.0240468	-0.0517957	-0.354272	523	Pro523Phe	0.488929	-0.0115575	0.0697195	-0.75931	-0.341866	0.120909
A-->G Editor	64804602	ACAGTCCCAGGAGGCTTCCG	CAGCGCCAATGGGCTTTCGACGTCTCACACCGACAGTCCCAGGAGGCTTCCGGTTTCGAGACGCGACAGGCTCTTAAGCGGCT	C-T	1573G>A;1574G>A;1575G>A	Gly525Lys	-0.0729276	0.617922	-0.89297	0.429203	0.568212	525	Gly525Lys	-0.156329	0.236412	-0.298866	0.565931	0.683641	0.604195	-3.26708	0.638841	-0.0506709	-0.668607	1.44613	0.510083	-0.195715	0.877662	1.02269		C-->T Editor	64804602	ACAGTCCCAGGAGGCTTCCG	CAGCGCCAATGGGCTTTCGACGTCTCACACCGACAGTCCCAGGAGGCTTCCGGTTTCGAGACGCGACAGGCTCTTAAGCGGCT	C-T	1573G>A;1574G>A;1575G>A	Gly525Lys	-0.545473	-0.18471	-0.197542	-0.60133	-0.441008	525	Gly525Lys	-0.408635	-0.632152	-0.595632	-0.239958	-0.0718144	-0.242357
A-->G Editor	64804603	CAGTCCCAGGAGGCTTCCGG	CAGCGCCAATGGGCTTTCGACGTCTCACACCGCAGTCCCAGGAGGCTTCCGGGTTTCGAGACGCGACAGGCTCTTAAGCGGCT	A-G	1572T>C	Pro524Pro	-1.0027	-0.0690945	-2.56011	-2.46841	-0.646611	524	Pro524Pro	-1.13203	-0.848628	-1.02746	0.0747288	-0.152594	-0.129418	-3.26366	-2.20613	-2.21052	-3.2758	-1.06615	-3.06329	-0.206579	-1.12661	-0.606643		C-->T Editor	64804603	CAGTCCCAGGAGGCTTCCGG	CAGCGCCAATGGGCTTTCGACGTCTCACACCGCAGTCCCAGGAGGCTTCCGGGTTTCGAGACGCGACAGGCTCTTAAGCGGCT	C-T	1573G>A;1574G>A;1575G>A	Gly525Lys	-1.21909	-0.721963	-2.52212	-1.81803	-1.42272	525	Gly525Lys	-1.48737	-1.10259	-1.06731	-0.967689	-0.521148	-0.677051
A-->G Editor	64804604	AGTCCCAGGAGGCTTCCGGG	CAGCGCCAATGGGCTTTCGACGTCTCACACCGAGTCCCAGGAGGCTTCCGGGGTTTCGAGACGCGACAGGCTCTTAAGCGGCT	A-G	1572T>C	Pro524Pro	-1.66357	-0.790985	-2.08523	-3.20189	-1.52883	524	Pro524Pro	-1.87561	-0.912259	-2.20284	-0.739165	-0.666191	-0.967598	-2.02045	-1.83485	-2.4004	-2.97986	-2.78922	-3.8366	-1.10528	-1.93576	-1.54544		C-->T Editor	64804604	AGTCCCAGGAGGCTTCCGGG	CAGCGCCAATGGGCTTTCGACGTCTCACACCGAGTCCCAGGAGGCTTCCGGGGTTTCGAGACGCGACAGGCTCTTAAGCGGCT	C-T	1573G>A;1574G>A;1575G>A	Gly525Lys	-1.5907	-0.796913	-1.77513	-1.47537	-1.44005	525	Gly525Lys	-1.82042	-1.78605	-1.16562	-0.861973	-1.02561	-0.503155
A-->G Editor	64804605	GTCCCAGGAGGCTTCCGGGG	CAGCGCCAATGGGCTTTCGACGTCTCACACCGGTCCCAGGAGGCTTCCGGGGGTTTCGAGACGCGACAGGCTCTTAAGCGGCT	A-G	1572T>C	Pro524Pro	-3.12658	-1.81109	-3.18487	-4.07066	-2.77364	524	Pro524Pro	-3.23178	-3.33033	-2.81762	-1.7894	-1.97595	-1.66792	-4.01272	-4.97138	-0.570513	-5.02766	-5.01519	-2.16914	-2.7603	-2.17147	-3.38916		C-->T Editor	64804605	GTCCCAGGAGGCTTCCGGGG	CAGCGCCAATGGGCTTTCGACGTCTCACACCGGTCCCAGGAGGCTTCCGGGGGTTTCGAGACGCGACAGGCTCTTAAGCGGCT	C-T	1573G>A;1574G>A	Gly525Lys	-1.31979	-0.994459	-2.89897	-2.68791	-2.19165	525	Gly525Lys	-1.60599	-0.489266	-1.86412	-0.868654	-0.846413	-1.26831
A-->G Editor	64804605	CCCCGGAAGCCTCCTGGGAC	CAGCGCCAATGGGCTTTCGACGTCTCACACCGCCCCGGAAGCCTCCTGGGACGTTTCGAGACGCGACAGGCTCTTAAGCGGCT	A-G	1564A>G;1565A>G	Lys522Gly	-0.850966	0.334918	-2.59393	-2.18493	-0.797619	522	Lys522Gly	-1.07833	-0.452836	-1.02173	0.330583	0.30569	0.368479	-2.47298	-3.12008	-2.18872	-0.921247	-3.26347	-2.37008	-0.8134	-0.652673	-0.926783		C-->T Editor	64804605	CCCCGGAAGCCTCCTGGGAC	CAGCGCCAATGGGCTTTCGACGTCTCACACCGCCCCGGAAGCCTCCTGGGACGTTTCGAGACGCGACAGGCTCTTAAGCGGCT	C-T	1561C>T	Arg521Trp	-0.506644	-0.570779	-1.80495	-1.07903	-0.774543	521	Arg521Trp	-0.383273	-1.18058	0.0439195	-0.798115	-0.520843	-0.393378
A-->G Editor	64804606	TCCCAGGAGGCTTCCGGGGG	CAGCGCCAATGGGCTTTCGACGTCTCACACCGTCCCAGGAGGCTTCCGGGGGGTTTCGAGACGCGACAGGCTCTTAAGCGGCT	A-G	1569T>C, 1572T>C	Pro523Pro, Pro524Pro	-2.68443	-0.956532	-1.2439	-3.32782	-1.86179	523.5	Pro523Pro, Pro524Pro	-2.55558	-2.73245	-2.76526	-0.814144	-0.824603	-1.23085	-0.670989	-1.36908	-1.69163	-3.5689	-2.09347	-4.32109	-1.77139	-1.93787	-1.87609		C-->T Editor	64804606	TCCCAGGAGGCTTCCGGGGG	CAGCGCCAATGGGCTTTCGACGTCTCACACCGTCCCAGGAGGCTTCCGGGGGGTTTCGAGACGCGACAGGCTCTTAAGCGGCT	C-T	1573G>A	Gly525Arg	-2.77896	-0.92205	-3.26272	-3.01126	-1.82772	525	Gly525Arg	-2.65028	-2.67951	-3.00711	-0.844989	-1.04041	-0.880748
A-->G Editor	64804609	ACCCCCCCGGAAGCCTCCTG	CAGCGCCAATGGGCTTTCGACGTCTCACACCGACCCCCCCGGAAGCCTCCTGGTTTCGAGACGCGACAGGCTCTTAAGCGGCT	C-T	1557C>T, 1558C>T;1559C>T;1560C>T, 1561C>T	Pro519Pro, Pro520Phe, Arg521Trp	-0.129058	0.427301	-0.257418	0.766269	0.0383028	520	Pro519Pro, Pro520Phe, Arg521Trp	-0.00867178	-0.407507	0.0290049	0.372106	0.460425	0.44937	0.357697	-1.22747	0.0975231	0.342936	1.12941	0.826465	-0.229513	0.0223552	0.322067		C-->T Editor	64804609	ACCCCCCCGGAAGCCTCCTG	CAGCGCCAATGGGCTTTCGACGTCTCACACCGACCCCCCCGGAAGCCTCCTGGTTTCGAGACGCGACAGGCTCTTAAGCGGCT	C-T	1557C>T, 1558C>T;1559C>T;1560C>T, 1561C>T	Pro519Pro, Pro520Phe, Arg521Trp	-0.384418	-0.906608	-0.0101723	-0.408742	-1.04129	520	Pro519Pro, Pro520Phe, Arg521Trp	-0.414303	-0.438719	-0.300231	-0.894923	-0.958684	-0.866217
A-->G Editor	64804610	GACCCCCCCGGAAGCCTCCT	CAGCGCCAATGGGCTTTCGACGTCTCACACCGGACCCCCCCGGAAGCCTCCTGTTTCGAGACGCGACAGGCTCTTAAGCGGCT	C-T	1556C>T;1557C>T, 1558C>T;1559C>T;1560C>T	Pro519Leu, Pro520Phe	-0.357002	0.169164	-1.33414	-0.977551	-0.885459	519.5	Pro519Leu, Pro520Phe	-0.136576	-0.664182	-0.270246	0.139189	0.162605	0.205697	-2.28748	-0.348778	-1.36617	-1.46679	-0.496561	-0.969305	-0.529575	-0.882136	-1.24467		C-->T Editor	64804610	GACCCCCCCGGAAGCCTCCT	CAGCGCCAATGGGCTTTCGACGTCTCACACCGGACCCCCCCGGAAGCCTCCTGTTTCGAGACGCGACAGGCTCTTAAGCGGCT	C-T	1556C>T;1557C>T, 1558C>T;1559C>T;1560C>T	Pro519Leu, Pro520Phe	-3.39422	-1.73593	-3.11829	-2.79862	-2.58767	519.5	Pro519Leu, Pro520Phe	-4.01154	-3.02998	-3.14115	-1.72959	-2.10351	-1.37469
A-->G Editor	64804611	GGACCCCCCCGGAAGCCTCC	CAGCGCCAATGGGCTTTCGACGTCTCACACCGGGACCCCCCCGGAAGCCTCCGTTTCGAGACGCGACAGGCTCTTAAGCGGCT	C-T	1555C>T;1556C>T;1557C>T, 1558C>T;1559C>T	Pro519Phe, Pro520Phe	-0.0672847	0.423724	-2.89793	-2.0292	-0.685472	519.5	Pro519Phe, Pro520Phe	0.131451	-0.0735818	-0.259723	0.162561	0.515618	0.592994	-3.30847	-2.32814	-3.05719	-1.48454	-2.34234	-2.26072	-0.588075	-0.570566	-0.897774		C-->T Editor	64804611	GGACCCCCCCGGAAGCCTCC	CAGCGCCAATGGGCTTTCGACGTCTCACACCGGGACCCCCCCGGAAGCCTCCGTTTCGAGACGCGACAGGCTCTTAAGCGGCT	C-T	1555C>T;1556C>T;1557C>T, 1558C>T;1559C>T	Pro519Phe, Pro520Phe	-0.671833	-0.743935	-1.06327	-1.64019	-1.05237	519.5	Pro519Phe, Pro520Phe	-0.546138	-0.828832	-0.640529	-0.7283	-0.690354	-0.813151
A-->G Editor	64804611	GGAGGCTTCCGGGGGGGTCC	CAGCGCCAATGGGCTTTCGACGTCTCACACCGGGAGGCTTCCGGGGGGGTCCGTTTCGAGACGCGACAGGCTCTTAAGCGGCT	C-T	1566G>A	Lys522Lys	-0.424067	0.123542	-3.13295	-1.34078	-1.08681	522	Lys522Lys	-0.270381	-0.366638	-0.635182	-0.143234	0.225507	0.288353	-4.06596	-2.41824	-2.91465	-0.346269	-1.63783	-2.03823	-1.16574	-1.19091	-0.903795		C-->T Editor	64804611	GGAGGCTTCCGGGGGGGTCC	CAGCGCCAATGGGCTTTCGACGTCTCACACCGGGAGGCTTCCGGGGGGGTCCGTTTCGAGACGCGACAGGCTCTTAAGCGGCT	C-T	1566G>A	Lys522Lys	-2.07552	-1.02137	-2.81841	-2.90658	-2.72786	522	Lys522Lys	-2.00698	-1.99407	-2.2255	-0.976043	-1.14428	-0.943772
A-->G Editor	64804617	TTCCGGGGGGGTCCTGACAC	CAGCGCCAATGGGCTTTCGACGTCTCACACCGTTCCGGGGGGGTCCTGACACGTTTCGAGACGCGACAGGCTCTTAAGCGGCT	C-T	1562G>A	Arg521Gln	0.707078	0.146607	0.337984	1.06552	0.093018	521	Arg521Gln	1.28181	1.00037	-0.160946	0.278689	0.0382329	0.122901	1.00829	0.81772	-0.812061	2.05296	0.557171	0.586441	0.405728	-0.0175433	-0.109131		C-->T Editor	64804617	TTCCGGGGGGGTCCTGACAC	CAGCGCCAATGGGCTTTCGACGTCTCACACCGTTCCGGGGGGGTCCTGACACGTTTCGAGACGCGACAGGCTCTTAAGCGGCT	C-T	1562G>A	Arg521Gln	-2.02994	-0.768609	-2.83332	-1.78592	-0.346679	521	Arg521Gln	-2.13213	-1.99801	-1.95969	-0.826311	-0.808839	-0.670675
A-->G Editor	64804618	AGTGTCAGGACCCCCCCGGA	CAGCGCCAATGGGCTTTCGACGTCTCACACCGAGTGTCAGGACCCCCCCGGAGTTTCGAGACGCGACAGGCTCTTAAGCGGCT	A-G	1551A>G	Ser517Ser	0.301281	0.0151739	-3.62403	-2.62278	-1.17754	517	Ser517Ser	-0.396618	-0.0183574	1.31882	0.235901	-0.212975	0.022595	-3.98721	-3.77708	-3.10779	-2.15042	-2.61049	-3.10743	-1.07819	-1.2357	-1.21871		C-->T Editor	64804618	AGTGTCAGGACCCCCCCGGA	CAGCGCCAATGGGCTTTCGACGTCTCACACCGAGTGTCAGGACCCCCCCGGAGTTTCGAGACGCGACAGGCTCTTAAGCGGCT	C-T	1550C>T	Ser517Leu	-0.965326	-0.851099	-0.688582	-0.955683	-0.0331703	517	Ser517Leu	-1.17047	-1.08678	-0.638721	-0.994486	-0.57867	-0.980142
A-->G Editor	64804621	TGCAGTGTCAGGACCCCCCC	CAGCGCCAATGGGCTTTCGACGTCTCACACCGTGCAGTGTCAGGACCCCCCCGTTTCGAGACGCGACAGGCTCTTAAGCGGCT	A-G	1545A>G	Ala515Ala	-1.74594	-1.31277	-3.63352	-1.83277	-2.0943	515	Ala515Ala	-2.4517	-0.993434	-1.79268	-0.886437	-1.30601	-1.74588	-3.965	-2.77154	-4.16402	-2.84344	-0.446086	-2.20879	-1.45933	-2.40053	-2.42304		C-->T Editor	64804621	TGCAGTGTCAGGACCCCCCC	CAGCGCCAATGGGCTTTCGACGTCTCACACCGTGCAGTGTCAGGACCCCCCCGTTTCGAGACGCGACAGGCTCTTAAGCGGCT	A-G	1545A>G	Ala515Ala	-0.758075	-0.354133	-2.93498	-1.3594	-1.57943	515	Ala515Ala	-1.8485	0.022608	-0.448333	-0.476487	-0.132893	-0.45302
A-->G Editor	64804622	GTGCAGTGTCAGGACCCCCC	CAGCGCCAATGGGCTTTCGACGTCTCACACCGGTGCAGTGTCAGGACCCCCCGTTTCGAGACGCGACAGGCTCTTAAGCGGCT	A-G	1545A>G	Ala515Ala	-1.79997	-1.00478	-2.43519	-3.669	-2.5491	515	Ala515Ala	-1.5888	-2.25511	-1.556	-0.876604	-1.12486	-1.01289	-2.44472	-1.93872	-2.92215	-2.96049	-4.16051	-3.88601	-2.84999	-2.55944	-2.23788		C-->T Editor	64804622	GTGCAGTGTCAGGACCCCCC	CAGCGCCAATGGGCTTTCGACGTCTCACACCGGTGCAGTGTCAGGACCCCCCGTTTCGAGACGCGACAGGCTCTTAAGCGGCT	C-T	1544C>T	Ala515Val	-0.431536	-0.386979	-1.11974	-0.465123	-0.738651	515	Ala515Val	-0.425726	-0.431142	-0.43774	-0.747022	-0.357235	-0.0566806
A-->G Editor	64804624	GGGGTCCTGACACTGCACCC	CAGCGCCAATGGGCTTTCGACGTCTCACACCGGGGGTCCTGACACTGCACCCGTTTCGAGACGCGACAGGCTCTTAAGCGGCT	C-T	1552G>A;1553G>A	Gly518Lys	-0.870607	0.322999	-2.05407	-2.48588	-1.141	518	Gly518Lys	-1.08175	-1.04624	-0.483838	0.270169	0.403283	0.295544	-3.79862	-1.16407	-1.19952	-3.12966	-2.65827	-1.66972	-1.03365	-1.18457	-1.20478		C-->T Editor	64804624	GGGGTCCTGACACTGCACCC	CAGCGCCAATGGGCTTTCGACGTCTCACACCGGGGGTCCTGACACTGCACCCGTTTCGAGACGCGACAGGCTCTTAAGCGGCT	C-T	1552G>A;1553G>A	Gly518Lys	0.0777589	0.0406609	-0.0170931	-0.712943	-0.187728	518	Gly518Lys	-0.0997523	0.530628	-0.197599	0.0831893	0.19795	-0.159156
A-->G Editor	64804625	GGGTCCTGACACTGCACCCT	CAGCGCCAATGGGCTTTCGACGTCTCACACCGGGGTCCTGACACTGCACCCTGTTTCGAGACGCGACAGGCTCTTAAGCGGCT	C-T	1552G>A;1553G>A	Gly518Lys	-0.270023	0.102394	-0.661851	0.320546	-0.925017	518	Gly518Lys	0.495129	-0.489816	-0.815383	0.00627545	0.152185	0.148722	-0.798089	-1.14317	-0.0442904	-0.0834673	0.203814	0.84129	-0.689427	-1.14328	-0.942338		C-->T Editor	64804625	GGGTCCTGACACTGCACCCT	CAGCGCCAATGGGCTTTCGACGTCTCACACCGGGGTCCTGACACTGCACCCTGTTTCGAGACGCGACAGGCTCTTAAGCGGCT	C-T	1552G>A;1553G>A	Gly518Lys	0.18854	-0.209493	-1.44686	-0.433115	-0.960084	518	Gly518Lys	-0.0713134	0.0779042	0.559029	-0.00954876	-0.296235	-0.322695
A-->G Editor	64804628	TCCTGACACTGCACCCTGGC	CAGCGCCAATGGGCTTTCGACGTCTCACACCGTCCTGACACTGCACCCTGGCGTTTCGAGACGCGACAGGCTCTTAAGCGGCT	A-G	1547T>C, 1549T>C	Val516Ala, Ser517Pro	0.173354	0.777771	-1.18602	-0.659028	0.360494	516.5	Val516Ala, Ser517Pro	-0.103742	0.066532	0.557271	0.718834	0.795727	0.818753	-2.35509	-0.250977	-0.951995	-1.15494	-0.225349	-0.596798	-0.00260981	0.812879	0.271213		C-->T Editor	64804628	TCCTGACACTGCACCCTGGC	CAGCGCCAATGGGCTTTCGACGTCTCACACCGTCCTGACACTGCACCCTGGCGTTTCGAGACGCGACAGGCTCTTAAGCGGCT	C-T	1548G>A	Val516Val	-1.56722	-0.572781	-1.79835	-1.70145	-1.48254	516	Val516Val	-1.43929	-1.4455	-1.81687	-0.514807	-0.502319	-0.701218
A-->G Editor	64804629	CCTGACACTGCACCCTGGCC	CAGCGCCAATGGGCTTTCGACGTCTCACACCGCCTGACACTGCACCCTGGCCGTTTCGAGACGCGACAGGCTCTTAAGCGGCT	A-G	1547T>C, 1549T>C	Val516Ala, Ser517Pro	-0.192941	0.148332	-1.41819	-0.852175	-0.518392	516.5	Val516Ala, Ser517Pro	-0.118209	0.514583	-0.975196	0.192919	0.185402	0.0666744	-0.72872	-1.86069	-1.66516	-0.168764	-0.957434	-1.43033	-0.519619	-0.82381	-0.211746		C-->T Editor	64804629	CCTGACACTGCACCCTGGCC	CAGCGCCAATGGGCTTTCGACGTCTCACACCGCCTGACACTGCACCCTGGCCGTTTCGAGACGCGACAGGCTCTTAAGCGGCT	C-T	1546G>A;1548G>A	Val516Ile	-1.73532	-0.7541	-2.18967	-2.67773	-1.5194	516	Val516Ile	-1.80702	-1.78767	-1.61126	-0.73897	-1.06229	-0.461045
A-->G Editor	64804631	TGACACTGCACCCTGGCCGG	CAGCGCCAATGGGCTTTCGACGTCTCACACCGTGACACTGCACCCTGGCCGGGTTTCGAGACGCGACAGGCTCTTAAGCGGCT	A-G	1547T>C	Val516Ala	-0.176776	0.389851	-0.513807	-1.6419	-0.0931605	516	Val516Ala	-0.315627	-0.223456	0.00875533	0.459391	0.281723	0.428437	-1.08032	-0.14005	-0.321051	-2.0537	-1.35856	-1.51344	0.0362654	0.0880226	-0.403769		C-->T Editor	64804631	TGACACTGCACCCTGGCCGG	CAGCGCCAATGGGCTTTCGACGTCTCACACCGTGACACTGCACCCTGGCCGGGTTTCGAGACGCGACAGGCTCTTAAGCGGCT	C-T	1546G>A;1548G>A	Val516Ile	-0.499425	-0.634069	0.139333	-0.304119	-1.11706	516	Val516Ile	-0.306711	-0.494261	-0.697302	-0.875472	-0.522152	-0.504584
A-->G Editor	64804631	CCGGCCAGGGTGCAGTGTCA	CAGCGCCAATGGGCTTTCGACGTCTCACACCGCCGGCCAGGGTGCAGTGTCAGTTTCGAGACGCGACAGGCTCTTAAGCGGCT	A-G	1538A>G	Gln513Arg	0.0671235	0.700805	0.388011	0.205901	0.425256	513	Gln513Arg	0.104414	-0.268957	0.365913	0.739596	0.765637	0.597183	1.39696	-0.588219	0.355292	-0.100965	-0.636288	1.35496	0.107929	0.395735	0.772104		C-->T Editor	64804631	CCGGCCAGGGTGCAGTGTCA	CAGCGCCAATGGGCTTTCGACGTCTCACACCGCCGGCCAGGGTGCAGTGTCAGTTTCGAGACGCGACAGGCTCTTAAGCGGCT	C-T	1536C>T, 1537C>T	Gly512Gly, Gln513Ter	-2.76494	-1.37902	-3.40263	-2.77629	-2.97497	512.5	Gly512Gly, Gln513Ter	-2.52008	-2.89757	-2.87716	-1.51114	-1.25278	-1.37315
A-->G Editor	64804632	ACCGGCCAGGGTGCAGTGTC	CAGCGCCAATGGGCTTTCGACGTCTCACACCGACCGGCCAGGGTGCAGTGTCGTTTCGAGACGCGACAGGCTCTTAAGCGGCT	A-G	1538A>G	Gln513Arg	-0.081734	0.305679	-4.61207	-2.29101	-0.0853925	513	Gln513Arg	0.216529	-0.0937622	-0.367968	0.167377	0.296688	0.452973	-4.79778	-4.28396	-4.75446	-2.60649	-1.5956	-2.67093	0.234757	-0.0381534	-0.452781		C-->T Editor	64804632	ACCGGCCAGGGTGCAGTGTC	CAGCGCCAATGGGCTTTCGACGTCTCACACCGACCGGCCAGGGTGCAGTGTCGTTTCGAGACGCGACAGGCTCTTAAGCGGCT	C-T	1536C>T, 1537C>T	Gly512Gly, Gln513Ter	-2.10155	-1.22943	-2.36256	-2.87628	-1.72239	512.5	Gly512Gly, Gln513Ter	-1.57191	-2.43952	-2.29322	-1.23313	-1.46707	-0.988099
A-->G Editor	64804636	GGGCACCGGCCAGGGTGCAG	CAGCGCCAATGGGCTTTCGACGTCTCACACCGGGGCACCGGCCAGGGTGCAGGTTTCGAGACGCGACAGGCTCTTAAGCGGCT	A-G	1531A>G	Thr511Ala	0.538302	0.119309	0.0955614	-0.970157	-1.2275	511	Thr511Ala	-0.272624	1.56079	0.326743	0.0895006	0.117372	0.151054	-0.112103	0.285096	0.113692	-0.0567349	-1.05935	-1.79439	-1.89795	-0.553	-1.23156		C-->T Editor	64804636	GGGCACCGGCCAGGGTGCAG	CAGCGCCAATGGGCTTTCGACGTCTCACACCGGGGCACCGGCCAGGGTGCAGGTTTCGAGACGCGACAGGCTCTTAAGCGGCT	C-T	1530C>T, 1532C>T;1533C>T	Gly510Gly, Thr511Ile	-0.0271602	0.140314	0.473306	0.435686	0.294459	510.5	Gly510Gly, Thr511Ile	0.641348	-0.115555	-0.607273	0.422947	-0.32234	0.320336
A-->G Editor	64804636	CTGCACCCTGGCCGGTGCCC	CAGCGCCAATGGGCTTTCGACGTCTCACACCGCTGCACCCTGGCCGGTGCCCGTTTCGAGACGCGACAGGCTCTTAAGCGGCT	A-G	1542T>C	Gly514Gly	0.344111	0.666741	0.657477	0.0784351	-0.089503	514	Gly514Gly	0.274204	0.284716	0.473412	0.562546	0.567938	0.869739	1.01672	0.240745	0.71497	0.874932	-1.66517	1.02554	-0.216924	0.149132	-0.200717		C-->T Editor	64804636	CTGCACCCTGGCCGGTGCCC	CAGCGCCAATGGGCTTTCGACGTCTCACACCGCTGCACCCTGGCCGGTGCCCGTTTCGAGACGCGACAGGCTCTTAAGCGGCT	C-T	1539G>A, 1540G>A;1541G>A, 1543G>A	Gln513Gln, Gly514Asn, Ala515Thr	-1.25785	-0.486334	-0.843017	-1.0368	-1.22153	514	Gln513Gln, Gly514Asn, Ala515Thr	-0.85017	-2.17761	-0.745755	-0.279216	-0.458748	-0.721038
A-->G Editor	64804637	TGCACCCTGGCCGGTGCCCA	CAGCGCCAATGGGCTTTCGACGTCTCACACCGTGCACCCTGGCCGGTGCCCAGTTTCGAGACGCGACAGGCTCTTAAGCGGCT	A-G	1542T>C	Gly514Gly	-0.253236	0.0773129	-4.1638	-2.00735	-1.29941	514	Gly514Gly	-0.33097	-0.26064	-0.168098	-0.0332344	0.227071	0.0381027	-4.61827	-4.50046	-3.37268	-2.46561	-2.07786	-1.47857	-1.0138	-1.24248	-1.64195		C-->T Editor	64804637	TGCACCCTGGCCGGTGCCCA	CAGCGCCAATGGGCTTTCGACGTCTCACACCGTGCACCCTGGCCGGTGCCCAGTTTCGAGACGCGACAGGCTCTTAAGCGGCT	C-T	1539G>A, 1540G>A;1541G>A	Gln513Gln, Gly514Asn	-1.31297	-0.101832	-1.76588	-0.796045	-0.982506	513.5	Gln513Gln, Gly514Asn	-0.812523	-1.64532	-1.48107	0.198028	-0.403538	-0.0999846
A-->G Editor	64804638	CTGGGCACCGGCCAGGGTGC	CAGCGCCAATGGGCTTTCGACGTCTCACACCGCTGGGCACCGGCCAGGGTGCGTTTCGAGACGCGACAGGCTCTTAAGCGGCT	A-G	1531A>G	Thr511Ala	-0.859816	0.303169	-1.06616	-3.16994	-0.811642	511	Thr511Ala	-0.864381	-1.00395	-0.711111	0.226016	0.397668	0.285822	-1.07108	-1.74885	-0.37854	-3.77162	-2.81226	-2.92593	-0.403644	-0.940977	-1.09031		C-->T Editor	64804638	CTGGGCACCGGCCAGGGTGC	CAGCGCCAATGGGCTTTCGACGTCTCACACCGCTGGGCACCGGCCAGGGTGCGTTTCGAGACGCGACAGGCTCTTAAGCGGCT	C-T	1530C>T, 1532C>T	Gly510Gly, Thr511Ile	-0.735132	-0.210619	-0.329017	-1.49064	-0.465634	510.5	Gly510Gly, Thr511Ile	-0.506552	-0.737222	-0.961621	-0.251646	0.00463929	-0.384849
A-->G Editor	64804641	GGCCTGGGCACCGGCCAGGG	CAGCGCCAATGGGCTTTCGACGTCTCACACCGGGCCTGGGCACCGGCCAGGGGTTTCGAGACGCGACAGGCTCTTAAGCGGCT	C-T	1525C>T	Leu509Leu	-0.761873	0.250659	-3.3615	-2.14937	-0.553006	509	Leu509Leu	-0.856274	-0.801878	-0.627467	0.212531	0.258076	0.281372	-3.98309	-2.75102	-3.35039	-2.03752	-2.6555	-1.75509	-0.537467	-0.380029	-0.741521		C-->T Editor	64804641	GGCCTGGGCACCGGCCAGGG	CAGCGCCAATGGGCTTTCGACGTCTCACACCGGGCCTGGGCACCGGCCAGGGGTTTCGAGACGCGACAGGCTCTTAAGCGGCT	C-T	1525C>T	Leu509Leu	-1.7563	-0.513201	-2.69866	-1.61689	-0.478628	509	Leu509Leu	-1.68504	-1.37027	-2.21358	-0.205856	-0.753986	-0.579761
A-->G Editor	64804643	CTGGCCGGTGCCCAGGCCCT	CAGCGCCAATGGGCTTTCGACGTCTCACACCGCTGGCCGGTGCCCAGGCCCTGTTTCGAGACGCGACAGGCTCTTAAGCGGCT	C-T	1534G>A;1535G>A	Gly512Asn	0.733224	0.680764	-1.13303	-0.755065	0.181431	512	Gly512Asn	0.717139	0.94689	0.535644	1.17223	0.456468	0.413595	0.0155349	-2.04496	-1.36967	-0.526218	-0.47097	-1.26801	0.25534	-0.10648	0.395432		C-->T Editor	64804643	CTGGCCGGTGCCCAGGCCCT	CAGCGCCAATGGGCTTTCGACGTCTCACACCGCTGGCCGGTGCCCAGGCCCTGTTTCGAGACGCGACAGGCTCTTAAGCGGCT	C-T	1534G>A;1535G>A	Gly512Asn	-0.248702	-0.00600092	-0.206811	-0.283315	0.147828	512	Gly512Asn	-0.249403	-0.377882	-0.118822	0.0957478	-0.0237947	-0.0899558
A-->G Editor	64804643	AGGGCCTGGGCACCGGCCAG	CAGCGCCAATGGGCTTTCGACGTCTCACACCGAGGGCCTGGGCACCGGCCAGGTTTCGAGACGCGACAGGCTCTTAAGCGGCT	C-T	1524C>T, 1525C>T	Gly508Gly, Leu509Leu	-0.197103	0.437164	-1.47466	0.59845	0.548241	508.5	Gly508Gly, Leu509Leu	-0.434649	-0.250976	0.0943153	0.589964	0.376012	0.345516	-1.89639	-0.674807	-1.85279	1.67566	0.380702	-0.261013	0.641814	0.264408	0.738502		C-->T Editor	64804643	AGGGCCTGGGCACCGGCCAG	CAGCGCCAATGGGCTTTCGACGTCTCACACCGAGGGCCTGGGCACCGGCCAGGTTTCGAGACGCGACAGGCTCTTAAGCGGCT	C-T	1524C>T, 1525C>T	Gly508Gly, Leu509Leu	-1.14459	-0.659287	-1.24131	-1.7643	-1.06456	508.5	Gly508Gly, Leu509Leu	-1.13347	-1.21859	-1.08171	-0.691907	-0.664145	-0.621808
A-->G Editor	64804644	AAGGGCCTGGGCACCGGCCA	CAGCGCCAATGGGCTTTCGACGTCTCACACCGAAGGGCCTGGGCACCGGCCAGTTTCGAGACGCGACAGGCTCTTAAGCGGCT	C-T	1524C>T, 1525C>T	Gly508Gly, Leu509Leu	-0.357327	0.389044	0.373054	0.1748	0.303973	508.5	Gly508Gly, Leu509Leu	-0.673768	-0.107806	-0.290408	0.224358	0.294386	0.648388	0.214485	0.300755	0.603921	-1.35132	1.68219	0.193538	0.148222	-0.520168	1.28386		C-->T Editor	64804644	AAGGGCCTGGGCACCGGCCA	CAGCGCCAATGGGCTTTCGACGTCTCACACCGAAGGGCCTGGGCACCGGCCAGTTTCGAGACGCGACAGGCTCTTAAGCGGCT	C-T	1524C>T, 1525C>T	Gly508Gly, Leu509Leu	-0.239264	-0.528643	0.507361	0.245323	-0.414781	508.5	Gly508Gly, Leu509Leu	-0.38727	-0.0727357	-0.257787	-0.399024	-0.407117	-0.779788
A-->G Editor	64804645	CAAGGGCCTGGGCACCGGCC	CAGCGCCAATGGGCTTTCGACGTCTCACACCGCAAGGGCCTGGGCACCGGCCGTTTCGAGACGCGACAGGCTCTTAAGCGGCT	C-T	1524C>T, 1525C>T	Gly508Gly, Leu509Leu	-0.993223	-0.0770635	-2.79491	-2.18326	-0.358867	508.5	Gly508Gly, Leu509Leu	-1.31245	-1.0507	-0.616523	0.0603699	0.0755583	-0.367119	-1.34776	-3.85032	-3.18666	-2.31126	-2.19122	-2.0473	-0.049265	-0.0511486	-0.976187		C-->T Editor	64804645	CAAGGGCCTGGGCACCGGCC	CAGCGCCAATGGGCTTTCGACGTCTCACACCGCAAGGGCCTGGGCACCGGCCGTTTCGAGACGCGACAGGCTCTTAAGCGGCT	C-T	1524C>T, 1525C>T	Gly508Gly, Leu509Leu	-1.98613	-0.575752	-2.59628	-1.7328	-1.63827	508.5	Gly508Gly, Leu509Leu	-2.41459	-1.60307	-1.94072	-0.36874	-0.875009	-0.483508
A-->G Editor	64804648	CGGTGCCCAGGCCCTTGTCC	CAGCGCCAATGGGCTTTCGACGTCTCACACCGCGGTGCCCAGGCCCTTGTCCGTTTCGAGACGCGACAGGCTCTTAAGCGGCT	C-T	1527G>A, 1528G>A;1529G>A	Leu509Leu, Gly510Asn	-0.474616	0.104477	-1.07182	-1.34198	-0.47937	509.5	Leu509Leu, Gly510Asn	-0.126454	-0.477797	-0.819598	0.113614	0.0335177	0.1663	-0.689736	-2.90012	0.374383	-1.63884	-0.998745	-1.38835	-0.195206	-0.547056	-0.695849		C-->T Editor	64804648	CGGTGCCCAGGCCCTTGTCC	CAGCGCCAATGGGCTTTCGACGTCTCACACCGCGGTGCCCAGGCCCTTGTCCGTTTCGAGACGCGACAGGCTCTTAAGCGGCT	C-T	1527G>A, 1528G>A;1529G>A	Leu509Leu, Gly510Asn	-0.628818	-0.925401	-1.61588	-2.11522	-1.90568	509.5	Leu509Leu, Gly510Asn	-0.604015	-0.84131	-0.441129	-1.2231	-0.778409	-0.774693
A-->G Editor	64804649	TGGACAAGGGCCTGGGCACC	CAGCGCCAATGGGCTTTCGACGTCTCACACCGTGGACAAGGGCCTGGGCACCGTTTCGAGACGCGACAGGCTCTTAAGCGGCT	A-G	1517A>G, 1519A>G;1520A>G	Asp506Gly, Lys507Gly	-0.846016	-0.245431	-2.7363	-3.4281	-1.77608	506.5	Asp506Gly, Lys507Gly	-1.38823	-0.588475	-0.561339	-0.0831487	-0.153962	-0.499183	-2.60026	-2.0305	-3.57815	-3.82746	-3.45362	-3.00321	-1.79398	-1.66407	-1.87017		C-->T Editor	64804649	TGGACAAGGGCCTGGGCACC	CAGCGCCAATGGGCTTTCGACGTCTCACACCGTGGACAAGGGCCTGGGCACCGTTTCGAGACGCGACAGGCTCTTAAGCGGCT	C-T	1518C>T	Asp506Asp	0.840254	-0.452486	0.983954	0.225359	-2.32067	506	Asp506Asp	1.05686	0.959678	0.504222	-0.665584	-0.242835	-0.449039
A-->G Editor	64804650	GTGCCCAGGCCCTTGTCCAG	CAGCGCCAATGGGCTTTCGACGTCTCACACCGGTGCCCAGGCCCTTGTCCAGGTTTCGAGACGCGACAGGCTCTTAAGCGGCT	A-G	1526T>C	Leu509Pro	-0.861255	0.0746849	-1.39402	-0.467657	-1.35552	509	Leu509Pro	-1.11923	-0.991736	-0.472799	-0.0189236	0.345243	-0.102264	-0.878303	-0.605429	-2.69834	0.319101	-0.789921	-0.932151	-1.50961	-1.14567	-1.41127		C-->T Editor	64804650	GTGCCCAGGCCCTTGTCCAG	CAGCGCCAATGGGCTTTCGACGTCTCACACCGGTGCCCAGGCCCTTGTCCAGGTTTCGAGACGCGACAGGCTCTTAAGCGGCT	C-T	1527G>A, 1528G>A;1529G>A	Leu509Leu, Gly510Asn	-0.551934	0.0941157	-0.0943737	-0.0706244	-0.809469	509.5	Leu509Leu, Gly510Asn	-0.605379	-0.884765	-0.165659	0.0325628	0.0720275	0.177757
A-->G Editor	64804650	CTGGACAAGGGCCTGGGCAC	CAGCGCCAATGGGCTTTCGACGTCTCACACCGCTGGACAAGGGCCTGGGCACGTTTCGAGACGCGACAGGCTCTTAAGCGGCT	A-G	1517A>G, 1519A>G;1520A>G	Asp506Gly, Lys507Gly	-0.263041	0.471366	-1.63549	-2.66346	-1.01265	506.5	Asp506Gly, Lys507Gly	-0.372829	-0.865744	0.449449	0.148346	0.68434	0.58141	-0.835148	-3.22109	-0.850223	-2.72746	-3.1716	-2.09132	-1.119	-0.874376	-1.04457		C-->T Editor	64804650	CTGGACAAGGGCCTGGGCAC	CAGCGCCAATGGGCTTTCGACGTCTCACACCGCTGGACAAGGGCCTGGGCACGTTTCGAGACGCGACAGGCTCTTAAGCGGCT	C-T	1518C>T	Asp506Asp	-1.25655	-0.543103	-0.831728	-1.4672	-1.74115	506	Asp506Asp	-1.73326	-0.974648	-1.06174	-0.730981	-0.547221	-0.351108
A-->G Editor	64804653	CCCAGGCCCTTGTCCAGTGC	CAGCGCCAATGGGCTTTCGACGTCTCACACCGCCCAGGCCCTTGTCCAGTGCGTTTCGAGACGCGACAGGCTCTTAAGCGGCT	A-G	1526T>C	Leu509Pro	0.691374	0.644995	-1.12281	0.0592058	0.513648	509	Leu509Pro	0.763466	0.58761	0.723047	0.482615	0.549579	0.902791	-2.11239	-0.746574	-0.509458	0.288849	-0.20025	0.089018	0.710376	0.470366	0.360203		C-->T Editor	64804653	CCCAGGCCCTTGTCCAGTGC	CAGCGCCAATGGGCTTTCGACGTCTCACACCGCCCAGGCCCTTGTCCAGTGCGTTTCGAGACGCGACAGGCTCTTAAGCGGCT	C-T	1522G>A;1523G>A	Gly508Asn	-1.0562	-0.633584	-2.71303	-1.05609	-0.0473261	508	Gly508Asn	-1.11007	-1.09409	-0.964452	-0.789058	-0.603999	-0.507696
A-->G Editor	64804654	CCAGGCCCTTGTCCAGTGCT	CAGCGCCAATGGGCTTTCGACGTCTCACACCGCCAGGCCCTTGTCCAGTGCTGTTTCGAGACGCGACAGGCTCTTAAGCGGCT	C-T	1521G>A, 1522G>A;1523G>A	Lys507Lys, Gly508Asn	-0.122454	0.343085	-0.28231	-1.42561	-0.349312	507.5	Lys507Lys, Gly508Asn	0.120254	-0.363792	-0.123824	0.313385	0.314311	0.401561	0.32342	0.289312	-1.45966	-2.02579	-1.19811	-1.05294	-0.317454	-0.184835	-0.545646		C-->T Editor	64804654	CCAGGCCCTTGTCCAGTGCT	CAGCGCCAATGGGCTTTCGACGTCTCACACCGCCAGGCCCTTGTCCAGTGCTGTTTCGAGACGCGACAGGCTCTTAAGCGGCT	C-T	1521G>A, 1522G>A;1523G>A	Lys507Lys, Gly508Asn	-1.37733	-0.653615	-0.773116	-1.04597	-1.45035	507.5	Lys507Lys, Gly508Asn	-1.54244	-1.29801	-1.29153	-0.691379	-0.554694	-0.714773
A-->G Editor	64804655	CAGCACTGGACAAGGGCCTG	CAGCGCCAATGGGCTTTCGACGTCTCACACCGCAGCACTGGACAAGGGCCTGGTTTCGAGACGCGACAGGCTCTTAAGCGGCT	A-G	1512A>G	Ala504Ala	-0.287608	0.477765	-1.35446	-1.65722	0.096937	504	Ala504Ala	-0.121152	-0.324403	-0.417268	0.507201	0.392611	0.533484	-2.88124	0.882232	-2.06436	-1.76608	-1.64703	-1.55855	0.225656	-0.221965	0.28712		C-->T Editor	64804655	CAGCACTGGACAAGGGCCTG	CAGCGCCAATGGGCTTTCGACGTCTCACACCGCAGCACTGGACAAGGGCCTGGTTTCGAGACGCGACAGGCTCTTAAGCGGCT	C-T	1511C>T, 1513C>T	Ala504Val, Leu505Leu	-0.530668	-0.478503	-0.502138	-0.433797	-0.492204	504.5	Ala504Val, Leu505Leu	-0.364854	-0.647417	-0.579735	-0.516144	-0.524775	-0.394591
A-->G Editor	64804656	CCAGCACTGGACAAGGGCCT	CAGCGCCAATGGGCTTTCGACGTCTCACACCGCCAGCACTGGACAAGGGCCTGTTTCGAGACGCGACAGGCTCTTAAGCGGCT	A-G	1512A>G	Ala504Ala	-0.3273	-0.0759989	-1.28309	-2.11408	-0.550339	504	Ala504Ala	-0.367223	-0.205704	-0.408973	-0.0919512	-0.0105915	-0.125454	-1.14148	-0.884206	-1.82358	-1.52052	-2.93208	-1.88965	-0.501385	-0.869442	-0.280191		C-->T Editor	64804656	CCAGCACTGGACAAGGGCCT	CAGCGCCAATGGGCTTTCGACGTCTCACACCGCCAGCACTGGACAAGGGCCTGTTTCGAGACGCGACAGGCTCTTAAGCGGCT	C-T	1511C>T, 1513C>T	Ala504Val, Leu505Leu	-0.724252	-0.141508	-1.41632	-0.203152	-0.522412	504.5	Ala504Val, Leu505Leu	-0.605761	-0.962814	-0.604182	-0.221012	-0.271534	0.0680235
A-->G Editor	64804657	GCCAGCACTGGACAAGGGCC	CAGCGCCAATGGGCTTTCGACGTCTCACACCGGCCAGCACTGGACAAGGGCCGTTTCGAGACGCGACAGGCTCTTAAGCGGCT	A-G	1509A>G, 1512A>G	Pro503Pro, Ala504Ala	0.198059	0.344692	-3.05924	1.4568	0.913144	503.5	Pro503Pro, Ala504Ala	0.081973	0.173307	0.338898	0.320497	0.379466	0.334112	-3.10338	-2.71886	-3.35548	2.63549	0.704321	1.03058	1.45687	1.04127	0.241292		C-->T Editor	64804657	GCCAGCACTGGACAAGGGCC	CAGCGCCAATGGGCTTTCGACGTCTCACACCGGCCAGCACTGGACAAGGGCCGTTTCGAGACGCGACAGGCTCTTAAGCGGCT	C-T	1511C>T, 1513C>T	Ala504Val, Leu505Leu	-0.835624	0.41042	-0.555036	0.155838	0.234543	504.5	Ala504Val, Leu505Leu	-0.632292	-0.975888	-0.898691	0.280172	0.499419	0.45167
A-->G Editor	64804661	AGAAGCCAGCACTGGACAAG	CAGCGCCAATGGGCTTTCGACGTCTCACACCGAGAAGCCAGCACTGGACAAGGTTTCGAGACGCGACAGGCTCTTAAGCGGCT	A-G	1505A>G, 1509A>G	Lys502Arg, Pro503Pro	0.0251601	0.159601	-1.43912	-0.899217	-1.24574	502.5	Lys502Arg, Pro503Pro	-0.270152	0.122343	0.22329	0.210894	0.174849	0.0930613	-1.26948	-1.33991	-1.70797	-0.818089	-1.21402	-0.665542	-1.42702	-0.715739	-1.59447		C-->T Editor	64804661	AGAAGCCAGCACTGGACAAG	CAGCGCCAATGGGCTTTCGACGTCTCACACCGAGAAGCCAGCACTGGACAAGGTTTCGAGACGCGACAGGCTCTTAAGCGGCT	C-T	1507C>T;1508C>T	Pro503Leu	-1.23011	-0.943142	-0.51298	-1.31556	-1.18788	503	Pro503Leu	-1.36593	-1.22624	-1.09815	-0.982418	-0.951221	-0.895786
A-->G Editor	64804661	CTTGTCCAGTGCTGGCTTCT	CAGCGCCAATGGGCTTTCGACGTCTCACACCGCTTGTCCAGTGCTGGCTTCTGTTTCGAGACGCGACAGGCTCTTAAGCGGCT	A-G	1514T>C	Leu505Pro	-0.235462	0.0878211	-3.27756	-3.0118	-2.07057	505	Leu505Pro	-0.35664	-0.268881	-0.0808654	-0.171343	0.0634477	0.371359	-2.12876	-3.72799	-3.97594	-3.02658	-2.63886	-3.36995	-2.10451	-2.01987	-2.08734		C-->T Editor	64804661	CTTGTCCAGTGCTGGCTTCT	CAGCGCCAATGGGCTTTCGACGTCTCACACCGCTTGTCCAGTGCTGGCTTCTGTTTCGAGACGCGACAGGCTCTTAAGCGGCT	C-T	1515G>A, 1516G>A	Leu505Leu, Asp506Asn	-1.3223	-0.222932	-2.01913	-1.309	-1.74611	505.5	Leu505Leu, Asp506Asn	-0.957532	-1.43786	-1.57152	-0.247962	-0.341428	-0.0794073
A-->G Editor	64804662	AAGAAGCCAGCACTGGACAA	CAGCGCCAATGGGCTTTCGACGTCTCACACCGAAGAAGCCAGCACTGGACAAGTTTCGAGACGCGACAGGCTCTTAAGCGGCT	A-G	1504A>G;1505A>G	Lys502Gly	-0.474615	0.104919	-2.44089	-0.444287	-0.729259	502	Lys502Gly	-0.711138	-0.268426	-0.44428	-0.0201334	0.255122	0.0797673	-1.94319	-2.96718	-2.41231	-0.389631	-1.0784	0.135165	-1.32165	-0.553735	-0.312391		C-->T Editor	64804662	AAGAAGCCAGCACTGGACAA	CAGCGCCAATGGGCTTTCGACGTCTCACACCGAAGAAGCCAGCACTGGACAAGTTTCGAGACGCGACAGGCTCTTAAGCGGCT	C-T	1507C>T;1508C>T	Pro503Leu	-0.882408	-0.46903	-1.40734	-0.944934	-0.291077	503	Pro503Leu	-0.920526	-1.03418	-0.692522	-0.335522	-0.521147	-0.55042
A-->G Editor	64804662	TTGTCCAGTGCTGGCTTCTT	CAGCGCCAATGGGCTTTCGACGTCTCACACCGTTGTCCAGTGCTGGCTTCTTGTTTCGAGACGCGACAGGCTCTTAAGCGGCT	A-G	1514T>C	Leu505Pro	-0.556428	0.312838	-2.76708	-1.34237	-0.46732	505	Leu505Pro	-0.483968	-0.597512	-0.587803	0.355354	0.238774	0.344386	-2.69763	-3.89926	-1.70436	-1.88814	-1.31652	-0.822451	0.496064	-1.03152	-0.8665		C-->T Editor	64804662	TTGTCCAGTGCTGGCTTCTT	CAGCGCCAATGGGCTTTCGACGTCTCACACCGTTGTCCAGTGCTGGCTTCTTGTTTCGAGACGCGACAGGCTCTTAAGCGGCT	C-T	1515G>A, 1516G>A	Leu505Leu, Asp506Asn	-0.162856	-0.334873	0.637082	0.213027	-1.50412	505.5	Leu505Leu, Asp506Asn	-0.408732	0.375624	-0.45546	-0.175964	-0.564	-0.264656
A-->G Editor	64804663	CAAGAAGCCAGCACTGGACA	CAGCGCCAATGGGCTTTCGACGTCTCACACCGCAAGAAGCCAGCACTGGACAGTTTCGAGACGCGACAGGCTCTTAAGCGGCT	A-G	1504A>G;1505A>G	Lys502Gly	-0.480492	-0.303317	-3.7225	-2.6399	-1.31384	502	Lys502Gly	-0.896207	-0.583388	0.0381185	-0.369255	-0.255094	-0.285602	-3.51606	-3.86611	-3.78534	-2.6504	-2.2812	-2.98809	-1.927	-0.934262	-1.08026		C-->T Editor	64804663	CAAGAAGCCAGCACTGGACA	CAGCGCCAATGGGCTTTCGACGTCTCACACCGCAAGAAGCCAGCACTGGACAGTTTCGAGACGCGACAGGCTCTTAAGCGGCT	C-T	1507C>T	Pro503Ser	-0.54616	0.256334	-1.55192	-0.412526	-0.397274	503	Pro503Ser	-0.924726	-0.687268	-0.0264861	0.492371	0.163233	0.113396
A-->G Editor	64804663	TGTCCAGTGCTGGCTTCTTG	CAGCGCCAATGGGCTTTCGACGTCTCACACCGTGTCCAGTGCTGGCTTCTTGGTTTCGAGACGCGACAGGCTCTTAAGCGGCT	A-G	1514T>C	Leu505Pro	-0.944757	-0.167679	-1.12532	-1.65423	-1.91301	505	Leu505Pro	-0.917767	-1.17614	-0.740364	-0.169384	-0.164039	-0.169615	-1.50511	-1.6563	-0.214552	-2.82185	-1.3965	-0.74435	-1.70106	-2.231	-1.80699		C-->T Editor	64804663	TGTCCAGTGCTGGCTTCTTG	CAGCGCCAATGGGCTTTCGACGTCTCACACCGTGTCCAGTGCTGGCTTCTTGGTTTCGAGACGCGACAGGCTCTTAAGCGGCT	C-T	1515G>A, 1516G>A	Leu505Leu, Asp506Asn	-0.722991	-0.286967	-1.49504	-0.917963	-0.493529	505	Leu505Leu, Asp506Asn	-0.595264	-0.640417	-0.933293	-0.218016	-0.280528	-0.362357
A-->G Editor	64804665	TCCAGTGCTGGCTTCTTGGG	CAGCGCCAATGGGCTTTCGACGTCTCACACCGTCCAGTGCTGGCTTCTTGGGGTTTCGAGACGCGACAGGCTCTTAAGCGGCT	A-G	1514T>C	Leu505Pro	-1.36237	-0.628787	-1.51687	-1.70851	-0.973071	505	Leu505Pro	-0.841038	-1.84849	-1.39757	-0.610352	-0.692234	-0.583775	-1.47233	-0.384676	-2.69361	-1.16968	-2.18688	-1.76898	-0.805323	-1.06874	-1.04515		C-->T Editor	64804665	TCCAGTGCTGGCTTCTTGGG	CAGCGCCAATGGGCTTTCGACGTCTCACACCGTCCAGTGCTGGCTTCTTGGGGTTTCGAGACGCGACAGGCTCTTAAGCGGCT	C-T	1510G>A	Ala504Thr	-1.54365	-0.619481	-1.91309	-1.25813	-1.84837	504	Ala504Thr	-1.46759	-2.06399	-1.09938	-0.371824	-0.974034	-0.512584
A-->G Editor	64804666	CCAGTGCTGGCTTCTTGGGC	CAGCGCCAATGGGCTTTCGACGTCTCACACCGCCAGTGCTGGCTTCTTGGGCGTTTCGAGACGCGACAGGCTCTTAAGCGGCT	C-T	1510G>A	Ala504Thr	-0.853975	-0.00543695	-3.28109	0.174772	0.614249	504	Ala504Thr	-0.802072	-0.765667	-0.994185	0.111716	0.0475074	-0.175534	-3.51606	-3.98214	-2.34508	-0.915653	0.870892	0.569077	0.597707	0.991754	0.253287		C-->T Editor	64804666	CCAGTGCTGGCTTCTTGGGC	CAGCGCCAATGGGCTTTCGACGTCTCACACCGCCAGTGCTGGCTTCTTGGGCGTTTCGAGACGCGACAGGCTCTTAAGCGGCT	C-T	1510G>A	Ala504Thr	-1.80392	-0.83614	-1.27211	-1.19092	-1.4851	504	Ala504Thr	-1.61253	-2.24797	-1.55126	-0.750118	-1.04306	-0.715245
A-->G Editor	64804668	CCGCCCAAGAAGCCAGCACT	CAGCGCCAATGGGCTTTCGACGTCTCACACCGCCGCCCAAGAAGCCAGCACTGTTTCGAGACGCGACAGGCTCTTAAGCGGCT	A-G	1501A>G;1502A>G	Lys501Gly	-2.73201	-1.23835	-0.995421	-3.02196	-3.14872	501	Lys501Gly	-3.07972	-2.09731	-3.01901	-1.17874	-1.22026	-1.31604	-0.112098	-1.45209	-1.42208	-2.00432	-4.05369	-3.00786	-3.51759	-3.75105	-2.17753		C-->T Editor	64804668	CCGCCCAAGAAGCCAGCACT	CAGCGCCAATGGGCTTTCGACGTCTCACACCGCCGCCCAAGAAGCCAGCACTGTTTCGAGACGCGACAGGCTCTTAAGCGGCT	C-T	1498C>T;1499C>T;1500C>T	Pro500Phe	-1.42728	-0.718868	-0.730675	-0.858374	-1.44711	500	Pro500Phe	-1.0549	-1.54492	-1.68203	-0.72016	-0.777819	-0.658623
A-->G Editor	64804668	AGTGCTGGCTTCTTGGGCGG	CAGCGCCAATGGGCTTTCGACGTCTCACACCGAGTGCTGGCTTCTTGGGCGGGTTTCGAGACGCGACAGGCTCTTAAGCGGCT	C-T	1510G>A	Ala504Thr	1.34396	0.2383	-0.569809	-1.02983	-0.575953	504	Ala504Thr	1.03284	0.760723	2.23831	0.456264	0.0992012	0.159435	-0.166476	-0.28412	-1.25883	-1.64226	-0.800516	-0.646724	-0.572657	-0.314476	-0.840726		C-->T Editor	64804668	AGTGCTGGCTTCTTGGGCGG	CAGCGCCAATGGGCTTTCGACGTCTCACACCGAGTGCTGGCTTCTTGGGCGGGTTTCGAGACGCGACAGGCTCTTAAGCGGCT	C-T	1510G>A	Ala504Thr	-1.30614	-0.344915	-2.12576	-1.99689	-0.867527	504	Ala504Thr	-1.63293	-1.56439	-0.721089	-0.465251	-0.139592	-0.429902
A-->G Editor	64804669	GTGCTGGCTTCTTGGGCGGC	CAGCGCCAATGGGCTTTCGACGTCTCACACCGGTGCTGGCTTCTTGGGCGGCGTTTCGAGACGCGACAGGCTCTTAAGCGGCT	C-T	1506G>A, 1510G>A	Lys502Lys, Ala504Thr	-0.250156	0.63681	-3.45282	-1.57897	-0.481587	503	Lys502Lys, Ala504Thr	-0.194779	-0.056284	-0.499404	0.716755	0.597046	0.596629	-4.05349	-3.48688	-2.81808	-2.38955	-0.518558	-1.8288	-0.177177	-0.829025	-0.438559		C-->T Editor	64804669	GCCGCCCAAGAAGCCAGCAC	CAGCGCCAATGGGCTTTCGACGTCTCACACCGGCCGCCCAAGAAGCCAGCACGTTTCGAGACGCGACAGGCTCTTAAGCGGCT	C-T	1498C>T;1499C>T;1500C>T	Pro500Phe	-1.18189	-0.567824	-0.185823	-1.22961	-1.12392	500	Pro500Phe	-1.44669	-1.21315	-0.885819	-0.86261	-0.621159	-0.219702
A-->G Editor	64804669	GCCGCCCAAGAAGCCAGCAC	CAGCGCCAATGGGCTTTCGACGTCTCACACCGGCCGCCCAAGAAGCCAGCACGTTTCGAGACGCGACAGGCTCTTAAGCGGCT	A-G	1501A>G	Lys501Glu	-2.35664	-0.860927	-2.46948	-2.68445	-2.41606	501	Lys501Glu	-2.95942	-2.30741	-1.80309	-0.783195	-0.905767	-0.89382	-0.811116	-3.79267	-2.80467	-3.26396	-4.18781	-0.60159	-1.12687	-3.10978	-3.01153		C-->T Editor	64804669	GTGCTGGCTTCTTGGGCGGC	CAGCGCCAATGGGCTTTCGACGTCTCACACCGGTGCTGGCTTCTTGGGCGGCGTTTCGAGACGCGACAGGCTCTTAAGCGGCT	C-T	1506G>A, 1510G>A	Lys502Lys, Ala504Thr	-0.813944	-0.363699	-0.950088	-1.16427	-1.20547	503	Lys502Lys, Ala504Thr	-0.675843	-1.02934	-0.736651	-0.141945	-0.424152	-0.525001
A-->G Editor	64804670	TGCTGGCTTCTTGGGCGGCG	CAGCGCCAATGGGCTTTCGACGTCTCACACCGTGCTGGCTTCTTGGGCGGCGGTTTCGAGACGCGACAGGCTCTTAAGCGGCT	C-T	1506G>A	Lys502Lys	-0.978523	0.344342	-2.49341	-2.38518	-0.716449	502	Lys502Lys	-1.3074	-0.861169	-0.767001	0.226652	0.400107	0.406266	-2.28445	-2.31762	-2.87815	-2.26962	-2.58253	-2.30338	-0.853524	-0.470357	-0.825464		C-->T Editor	64804670	TGCTGGCTTCTTGGGCGGCG	CAGCGCCAATGGGCTTTCGACGTCTCACACCGTGCTGGCTTCTTGGGCGGCGGTTTCGAGACGCGACAGGCTCTTAAGCGGCT	C-T	1506G>A	Lys502Lys	-0.0720345	-0.396349	-0.604235	0.13679	-0.449046	502	Lys502Lys	0.308237	-0.288537	-0.235803	-0.477771	-0.420182	-0.291093
A-->G Editor	64804671	GCTGGCTTCTTGGGCGGCGG	CAGCGCCAATGGGCTTTCGACGTCTCACACCGGCTGGCTTCTTGGGCGGCGGGTTTCGAGACGCGACAGGCTCTTAAGCGGCT	C-T	1506G>A	Lys502Lys	-0.243336	0.372772	1.08313	-1.18079	-0.260631	502	Lys502Lys	-0.311259	-0.23903	-0.17972	0.200431	0.232966	0.684919	0.720818	0.60605	1.92252	-1.45162	-1.32347	-0.767278	-0.163845	-0.361725	-0.256322		C-->T Editor	64804671	GCTGGCTTCTTGGGCGGCGG	CAGCGCCAATGGGCTTTCGACGTCTCACACCGGCTGGCTTCTTGGGCGGCGGGTTTCGAGACGCGACAGGCTCTTAAGCGGCT	C-T	1506G>A	Lys502Lys	-1.03726	-0.220553	-2.41451	-2.17243	-1.11911	502	Lys502Lys	-0.590931	-0.900816	-1.62003	-0.259371	-0.334929	-0.0673602
A-->G Editor	64804672	CTGGCTTCTTGGGCGGCGGG	CAGCGCCAATGGGCTTTCGACGTCTCACACCGCTGGCTTCTTGGGCGGCGGGGTTTCGAGACGCGACAGGCTCTTAAGCGGCT	C-T	1503G>A, 1506G>A	Lys501Lys, Lys502Lys	-1.07829	0.134882	-2.57031	-1.77223	-0.952554	501.5	Lys501Lys, Lys502Lys	-0.999073	-1.16525	-1.07055	0.0275307	0.139387	0.237728	-3.55008	-1.42862	-2.73225	-2.12532	-2.0532	-1.13818	-0.738633	-1.01717	-1.10186		C-->T Editor	64804672	CTGGCTTCTTGGGCGGCGGG	CAGCGCCAATGGGCTTTCGACGTCTCACACCGCTGGCTTCTTGGGCGGCGGGGTTTCGAGACGCGACAGGCTCTTAAGCGGCT	C-T	1503G>A, 1506G>A	Lys501Lys, Lys502Lys	-1.21979	-0.21161	-0.146046	-0.605589	-0.0211647	501.5	Lys501Lys, Lys502Lys	-1.28522	-1.17624	-1.19791	-0.237461	-0.100815	-0.296555
A-->G Editor	64804674	CCCCCGCCGCCCAAGAAGCC	CAGCGCCAATGGGCTTTCGACGTCTCACACCGCCCCCGCCGCCCAAGAAGCCGTTTCGAGACGCGACAGGCTCTTAAGCGGCT	C-T	1492C>T;1493C>T, 1495C>T;1496C>T	Pro498Leu, Pro499Leu	-0.66286	0.0827079	-1.60377	-1.5063	-0.741992	498.5	Pro498Leu, Pro499Leu	-0.769229	-0.27182	-0.947532	-0.130927	0.166141	0.21291	-1.46998	-2.57044	-0.770906	-0.779559	-2.03962	-1.69973	-0.802267	-0.461893	-0.961817		C-->T Editor	64804674	CCCCCGCCGCCCAAGAAGCC	CAGCGCCAATGGGCTTTCGACGTCTCACACCGCCCCCGCCGCCCAAGAAGCCGTTTCGAGACGCGACAGGCTCTTAAGCGGCT	C-T	1492C>T;1493C>T, 1495C>T;1496C>T	Pro498Leu, Pro499Leu	-1.31293	-0.352851	-1.06273	-2.23646	-1.5867	498.5	Pro498Leu, Pro499Leu	-1.47108	-0.903359	-1.56436	-0.336277	0.0633732	-0.785648
A-->G Editor	64804678	GGAGCCCCCGCCGCCCAAGA	CAGCGCCAATGGGCTTTCGACGTCTCACACCGGGAGCCCCCGCCGCCCAAGAGTTTCGAGACGCGACAGGCTCTTAAGCGGCT	C-T	1489C>T;1490C>T;1491C>T, 1492C>T	Pro497Phe, Pro498Ser	0.810267	1.00848	-1.33435	-0.59048	1.26204	497.5	Pro497Phe, Pro498Ser	0.566263	1.00933	0.855204	0.952061	1.39603	0.677342	-1.9544	-1.83428	-0.214353	0.214712	-0.888137	-1.09802	1.33066	1.36794	1.0875		C-->T Editor	64804678	GGAGCCCCCGCCGCCCAAGA	CAGCGCCAATGGGCTTTCGACGTCTCACACCGGGAGCCCCCGCCGCCCAAGAGTTTCGAGACGCGACAGGCTCTTAAGCGGCT	C-T	1489C>T;1490C>T;1491C>T, 1492C>T	Pro497Phe, Pro498Ser	-1.44737	-1.33952	-2.38736	-2.2145	-2.04623	497.5	Pro497Phe, Pro498Ser	-1.65178	-1.83263	-0.857707	-1.54674	-1.1744	-1.29744
A-->G Editor	64804680	TTGGGCGGCGGGGGCTCCTC	CAGCGCCAATGGGCTTTCGACGTCTCACACCGTTGGGCGGCGGGGGCTCCTCGTTTCGAGACGCGACAGGCTCTTAAGCGGCT	C-T	1497G>A	Pro499Pro	1.07557	0.777226	-0.738797	0.249726	0.777446	499	Pro499Pro	1.04505	1.09293	1.08873	0.406836	1.39372	0.531124	0.426671	-0.402747	-2.24031	0.0650031	0.0199625	0.664214	0.903454	0.511617	0.917266		C-->T Editor	64804680	TTGGGCGGCGGGGGCTCCTC	CAGCGCCAATGGGCTTTCGACGTCTCACACCGTTGGGCGGCGGGGGCTCCTCGTTTCGAGACGCGACAGGCTCTTAAGCGGCT	C-T	1497G>A	Pro499Pro	0.377407	0.0821754	-0.0532175	-0.0673765	-0.383736	499	Pro499Pro	0.247469	0.952102	-0.0673495	0.140748	0.140063	-0.0342848
A-->G Editor	64804681	TGGGCGGCGGGGGCTCCTCT	CAGCGCCAATGGGCTTTCGACGTCTCACACCGTGGGCGGCGGGGGCTCCTCTGTTTCGAGACGCGACAGGCTCTTAAGCGGCT	C-T	1494G>A, 1497G>A	Pro498Pro, Pro499Pro	-0.340448	0.312632	-1.02409	-0.541544	-0.331415	498.5	Pro498Pro, Pro499Pro	-0.285245	-0.25512	-0.48098	-0.126294	0.895551	0.168639	0.524598	-1.29482	-2.30205	-1.35412	0.75136	-1.02188	-0.523873	-0.209766	-0.260605		C-->T Editor	64804681	TGGGCGGCGGGGGCTCCTCT	CAGCGCCAATGGGCTTTCGACGTCTCACACCGTGGGCGGCGGGGGCTCCTCTGTTTCGAGACGCGACAGGCTCTTAAGCGGCT	C-T	1494G>A, 1497G>A	Pro498Pro, Pro499Pro	-1.16648	-0.529785	-2.12912	-1.54247	-1.27281	498.5	Pro498Pro, Pro499Pro	-0.946727	-0.964061	-1.58866	-0.289174	-0.45003	-0.850152
A-->G Editor	64804681	AGAGGAGCCCCCGCCGCCCA	CAGCGCCAATGGGCTTTCGACGTCTCACACCGAGAGGAGCCCCCGCCGCCCAGTTTCGAGACGCGACAGGCTCTTAAGCGGCT	A-G	1487A>G	Glu496Gly	1.41344	1.51284	-1.79452	0.341863	2.11482	496	Glu496Gly	1.24671	1.54741	1.44619	1.54249	1.39848	1.59756	-1.90656	-2.19734	-1.27965	0.355684	0.29029	0.379615	2.19277	2.1109	2.0408		C-->T Editor	64804681	AGAGGAGCCCCCGCCGCCCA	CAGCGCCAATGGGCTTTCGACGTCTCACACCGAGAGGAGCCCCCGCCGCCCAGTTTCGAGACGCGACAGGCTCTTAAGCGGCT	C-T	1489C>T	Pro497Ser	-0.315003	-0.790473	0.0417378	-0.821333	-1.44578	497	Pro497Ser	-0.136766	-0.0881005	-0.720142	-0.942109	-0.691532	-0.737778
A-->G Editor	64804685	CGGCGGGGGCTCCTCTGGCT	CAGCGCCAATGGGCTTTCGACGTCTCACACCGCGGCGGGGGCTCCTCTGGCTGTTTCGAGACGCGACAGGCTCTTAAGCGGCT	C-T	1494G>A	Pro498Pro	-0.404681	0.656088	-1.57724	-1.0722	-0.423153	498	Pro498Pro	-0.620712	-0.362442	-0.230889	0.593353	0.791949	0.582961	-1.73621	-2.02076	-0.974768	0.0247796	-0.896654	-2.34473	-0.361677	-0.269047	-0.638735		C-->T Editor	64804685	CGGCGGGGGCTCCTCTGGCT	CAGCGCCAATGGGCTTTCGACGTCTCACACCGCGGCGGGGGCTCCTCTGGCTGTTTCGAGACGCGACAGGCTCTTAAGCGGCT	C-T	1494G>A	Pro498Pro	-0.908755	-0.265023	-2.46314	-1.76372	-1.89059	498	Pro498Pro	-0.920369	-0.356781	-1.44912	-0.629064	-0.128726	-0.0372795
A-->G Editor	64804686	GGCGGGGGCTCCTCTGGCTT	CAGCGCCAATGGGCTTTCGACGTCTCACACCGGGCGGGGGCTCCTCTGGCTTGTTTCGAGACGCGACAGGCTCTTAAGCGGCT	In neither	In neither	In neither	0.289888	0.609075	-1.10032	1.17046	0.660323	496	In neither	0.427418	0.179903	0.262343	0.482404	0.841629	0.50319	-0.694741	-0.991239	-1.61497	0.624898	2.09169	0.794782	0.75245	0.54862	0.6799		C-->T Editor	64804686	GGCGGGGGCTCCTCTGGCTT	CAGCGCCAATGGGCTTTCGACGTCTCACACCGGGCGGGGGCTCCTCTGGCTTGTTTCGAGACGCGACAGGCTCTTAAGCGGCT	In neither	In neither	In neither	-1.38323	-0.352816	-2.13417	-1.74872	-1.57405	496	In neither	-1.26664	-1.461	-1.42204	-0.392025	-0.393136	-0.273287
A-->G Editor	64804687	CAAGCCAGAGGAGCCCCCGC	CAGCGCCAATGGGCTTTCGACGTCTCACACCGCAAGCCAGAGGAGCCCCCGCGTTTCGAGACGCGACAGGCTCTTAAGCGGCT	A-G	1482A>G	Pro494Pro	-0.122573	0.0499125	-3.79519	-2.60981	-1.24588	494	Pro494Pro	-0.18829	-0.167979	-0.0114516	0.0893988	-0.0725086	0.132847	-3.22522	-4.05001	-4.11034	-2.53202	-2.4101	-2.8873	-1.32752	-0.938179	-1.47195		C-->T Editor	64804687	CAAGCCAGAGGAGCCCCCGC	CAGCGCCAATGGGCTTTCGACGTCTCACACCGCAAGCCAGAGGAGCCCCCGCGTTTCGAGACGCGACAGGCTCTTAAGCGGCT	C-T	1480C>T;1481C>T	Pro494Leu	-1.58842	-0.621559	-1.58101	-1.34239	-1.08123	494	Pro494Leu	-1.67551	-0.978865	-2.11089	-0.655887	-0.469973	-0.738816
A-->G Editor	64804690	GTCCAAGCCAGAGGAGCCCC	CAGCGCCAATGGGCTTTCGACGTCTCACACCGGTCCAAGCCAGAGGAGCCCCGTTTCGAGACGCGACAGGCTCTTAAGCGGCT	A-G	1477A>G;1478A>G	Lys493Gly	-3.17036	-2.21303	-0.375473	-4.80108	-3.2296	493	Lys493Gly	-3.62325	-2.78052	-3.10732	-2.15909	-2.14176	-2.33824	-0.0191482	-1.72543	0.618156	-4.36724	-4.92064	-5.11535	-3.35841	-2.18188	-4.14852		C-->T Editor	64804690	GTCCAAGCCAGAGGAGCCCC	CAGCGCCAATGGGCTTTCGACGTCTCACACCGGTCCAAGCCAGAGGAGCCCCGTTTCGAGACGCGACAGGCTCTTAAGCGGCT	C-T	1476C>T, 1480C>T	Ser492Ser, Pro494Ser	-2.86177	-1.74701	-3.4875	-3.61322	-3.01081	493	Ser492Ser, Pro494Ser	-2.9719	-2.7434	-2.87001	-2.05485	-1.76683	-1.41935
A-->G Editor	64804693	GCTCCTCTGGCTTGGACTCC	CAGCGCCAATGGGCTTTCGACGTCTCACACCGGCTCCTCTGGCTTGGACTCCGTTTCGAGACGCGACAGGCTCTTAAGCGGCT	C-T	1483G>A;1485G>A, 1486G>A	Glu495Lys, Glu496Lys	-0.287675	0.526257	-0.61578	0.475184	-0.046696	495.5	Glu495Lys, Glu496Lys	-0.548145	-0.471546	0.156667	0.445464	0.411448	0.721859	-0.34635	-0.377707	-1.12329	0.548773	0.662959	0.213819	-0.197107	0.215397	-0.158378		C-->T Editor	64804693	GCTCCTCTGGCTTGGACTCC	CAGCGCCAATGGGCTTTCGACGTCTCACACCGGCTCCTCTGGCTTGGACTCCGTTTCGAGACGCGACAGGCTCTTAAGCGGCT	C-T	1483G>A;1485G>A, 1486G>A	Glu495Lys, Glu496Lys	-1.29474	-0.552115	-1.15887	-1.14412	-1.59308	495.5	Glu495Lys, Glu496Lys	-0.926866	-1.04002	-1.91733	-0.756257	-0.426065	-0.474023
A-->G Editor	64804696	CCTCTGGCTTGGACTCCCGC	CAGCGCCAATGGGCTTTCGACGTCTCACACCGCCTCTGGCTTGGACTCCCGCGTTTCGAGACGCGACAGGCTCTTAAGCGGCT	C-T	1479G>A, 1483G>A	Lys493Lys, Glu495Lys	-1.07792	0.0250575	-2.88517	-1.50716	-0.796001	494	Lys493Lys, Glu495Lys	-1.17511	-1.14936	-0.909306	0.0450013	-0.0278687	0.0580398	-3.55547	-2.76461	-2.33543	-1.00591	-0.659495	-2.85609	-1.12485	-1.03122	-0.231936		C-->T Editor	64804696	CCTCTGGCTTGGACTCCCGC	CAGCGCCAATGGGCTTTCGACGTCTCACACCGCCTCTGGCTTGGACTCCCGCGTTTCGAGACGCGACAGGCTCTTAAGCGGCT	C-T	1479G>A, 1483G>A	Lys493Lys, Glu495Lys	-0.359416	0.411344	0.196918	-0.299669	-0.509127	494	Lys493Lys, Glu495Lys	-0.55832	-0.202507	-0.317421	0.168485	0.625689	0.439857
A-->G Editor	64804696	GCGGGAGTCCAAGCCAGAGG	CAGCGCCAATGGGCTTTCGACGTCTCACACCGGCGGGAGTCCAAGCCAGAGGGTTTCGAGACGCGACAGGCTCTTAAGCGGCT	A-G	1472A>G	Glu491Gly	0.583936	0.9146	-3.29058	0.48194	1.19622	491	Glu491Gly	0.265062	0.444997	1.04175	1.12346	0.882696	0.737641	-3.11033	-2.80779	-3.95361	0.560165	0.427158	0.458496	1.14354	1.40106	1.04406		C-->T Editor	64804696	GCGGGAGTCCAAGCCAGAGG	CAGCGCCAATGGGCTTTCGACGTCTCACACCGGCGGGAGTCCAAGCCAGAGGGTTTCGAGACGCGACAGGCTCTTAAGCGGCT	A-G	1472A>G	Glu491Gly	-2.01162	-0.693465	-2.78328	-3.17392	-1.6982	491	Glu491Gly	-1.86854	-2.13007	-2.03623	-1.01621	-0.760732	-0.303449
A-->G Editor	64804698	TCTGGCTTGGACTCCCGCCG	CAGCGCCAATGGGCTTTCGACGTCTCACACCGTCTGGCTTGGACTCCCGCCGGTTTCGAGACGCGACAGGCTCTTAAGCGGCT	C-T	1479G>A	Lys493Lys	-1.17441	0.0502019	-2.12025	-3.25901	-1.24415	493	Lys493Lys	-1.24579	-1.51544	-0.761994	-0.0248009	0.0287428	0.146664	-3.32126	-1.13867	-1.90081	-2.88084	-3.36619	-3.52998	-1.18101	-1.16803	-1.3834		C-->T Editor	64804698	TCTGGCTTGGACTCCCGCCG	CAGCGCCAATGGGCTTTCGACGTCTCACACCGTCTGGCTTGGACTCCCGCCGGTTTCGAGACGCGACAGGCTCTTAAGCGGCT	C-T	1479G>A	Lys493Lys	-0.882348	-0.375475	-1.24244	-1.57961	-0.790162	493	Lys493Lys	-0.867415	-0.922471	-0.857157	-0.48029	-0.34694	-0.299194
A-->G Editor	64804698	CGGCGGGAGTCCAAGCCAGA	CAGCGCCAATGGGCTTTCGACGTCTCACACCGCGGCGGGAGTCCAAGCCAGAGTTTCGAGACGCGACAGGCTCTTAAGCGGCT	A-G	1472A>G	Glu491Gly	1.35096	1.60396	-0.721341	0.572193	1.6567	491	Glu491Gly	1.38315	1.51767	1.15205	1.54692	1.735	1.52998	-0.277485	-1.67114	-0.215395	0.922353	0.389875	0.404353	1.77099	1.64286	1.55625		C-->T Editor	64804698	CGGCGGGAGTCCAAGCCAGA	CAGCGCCAATGGGCTTTCGACGTCTCACACCGCGGCGGGAGTCCAAGCCAGAGTTTCGAGACGCGACAGGCTCTTAAGCGGCT	C-T	1468C>T	Arg490Trp	-1.34402	-1.48936	-0.472848	-1.20564	-2.112	490	Arg490Trp	-1.59416	-1.3584	-1.07951	-1.28554	-1.641	-1.54155
A-->G Editor	64804699	CTGGCTTGGACTCCCGCCGT	CAGCGCCAATGGGCTTTCGACGTCTCACACCGCTGGCTTGGACTCCCGCCGTGTTTCGAGACGCGACAGGCTCTTAAGCGGCT	C-T	1479G>A	Lys493Lys	0.34481	0.263834	-0.470931	-1.21816	0.337932	493	Lys493Lys	0.586925	0.145514	0.301989	0.294844	0.234744	0.261913	0.385967	-0.579865	-1.2189	-1.38277	-1.40946	-0.862259	-0.74746	1.04307	0.718184		C-->T Editor	64804699	CTGGCTTGGACTCCCGCCGT	CAGCGCCAATGGGCTTTCGACGTCTCACACCGCTGGCTTGGACTCCCGCCGTGTTTCGAGACGCGACAGGCTCTTAAGCGGCT	C-T	1479G>A	Lys493Lys	0.434342	-0.302976	-0.621795	0.64306	-0.643679	493	Lys493Lys	0.211825	0.780638	0.310562	-0.219736	-0.148941	-0.540251
A-->G Editor	64804699	ACGGCGGGAGTCCAAGCCAG	CAGCGCCAATGGGCTTTCGACGTCTCACACCGACGGCGGGAGTCCAAGCCAGGTTTCGAGACGCGACAGGCTCTTAAGCGGCT	C-T	1468C>T	Arg490Trp	-0.291576	0.636629	-1.7047	-1.95212	-0.235284	490	Arg490Trp	-0.478503	-0.430364	0.0341377	0.641397	0.662291	0.606199	-0.317198	-3.43894	-1.35796	-1.92525	-1.82225	-2.10887	0.239227	-0.322255	-0.622825		C-->T Editor	64804699	ACGGCGGGAGTCCAAGCCAG	CAGCGCCAATGGGCTTTCGACGTCTCACACCGACGGCGGGAGTCCAAGCCAGGTTTCGAGACGCGACAGGCTCTTAAGCGGCT	C-T	1468C>T	Arg490Trp	-2.13635	-1.81001	-2.7942	-2.79558	-3.08885	490	Arg490Trp	-2.09903	-2.06598	-2.24405	-1.38	-2.15	-1.90003
A-->G Editor	64804700	TGGCTTGGACTCCCGCCGTG	CAGCGCCAATGGGCTTTCGACGTCTCACACCGTGGCTTGGACTCCCGCCGTGGTTTCGAGACGCGACAGGCTCTTAAGCGGCT	C-T	1479G>A	Lys493Lys	-1.0213	-0.385781	-3.86328	-2.00893	-0.908974	493	Lys493Lys	-1.05329	-0.942288	-1.06831	-0.196657	-0.491688	-0.468997	-3.90529	-3.30179	-4.38276	-2.75209	-1.51114	-1.76356	-1.34155	-0.925041	-0.460331		C-->T Editor	64804700	TGGCTTGGACTCCCGCCGTG	CAGCGCCAATGGGCTTTCGACGTCTCACACCGTGGCTTGGACTCCCGCCGTGGTTTCGAGACGCGACAGGCTCTTAAGCGGCT	C-T	1479G>A	Lys493Lys	-0.939407	-0.358976	-0.870456	-0.748382	-0.209963	493	Lys493Lys	-1.05988	-1.12893	-0.62941	0.0795782	-0.614869	-0.541636
A-->G Editor	64804701	CCACGGCGGGAGTCCAAGCC	CAGCGCCAATGGGCTTTCGACGTCTCACACCGCCACGGCGGGAGTCCAAGCCGTTTCGAGACGCGACAGGCTCTTAAGCGGCT	C-T	1465C>T, 1468C>T	Arg489Trp, Arg490Trp	0.269683	0.288341	2.38619	1.12836	2.42617	489.5	Arg489Trp, Arg490Trp	-0.38685	-0.0847031	1.2806	0.298713	0.177245	0.389065	2.57759	2.69283	1.88815	1.63302	0.515806	1.23626	1.66981	1.93724	3.67145		C-->T Editor	64804701	CCACGGCGGGAGTCCAAGCC	CAGCGCCAATGGGCTTTCGACGTCTCACACCGCCACGGCGGGAGTCCAAGCCGTTTCGAGACGCGACAGGCTCTTAAGCGGCT	C-T	1465C>T, 1468C>T	Arg489Trp, Arg490Trp	-0.168559	-0.0020255	0.0120467	0.25269	-1.10373	489.5	Arg489Trp, Arg490Trp	-0.726094	0.323307	-0.102891	-0.122917	-0.0951789	0.212019
A-->G Editor	64804705	TGGACTCCCGCCGTGGGCCC	CAGCGCCAATGGGCTTTCGACGTCTCACACCGTGGACTCCCGCCGTGGGCCCGTTTCGAGACGCGACAGGCTCTTAAGCGGCT	A-G	1474T>C	Ser492Pro	-0.408356	-0.0847018	-3.31796	0.651906	0.0975225	492	Ser492Pro	0.0678741	-1.06019	-0.232755	-0.0234209	-0.187919	-0.0427653	-2.90685	-3.25969	-3.78734	0.672055	0.388058	0.895604	-0.264405	0.241379	0.315594		C-->T Editor	64804705	GGGCCCACGGCGGGAGTCCA	CAGCGCCAATGGGCTTTCGACGTCTCACACCGGGGCCCACGGCGGGAGTCCAGTTTCGAGACGCGACAGGCTCTTAAGCGGCT	C-T	1461C>T, 1462C>T;1463C>T, 1465C>T	Gly487Gly, Pro488Leu, Arg489Trp	-0.747445	-0.553133	-0.614341	-1.32631	-0.987818	488	Gly487Gly, Pro488Leu, Arg489Trp	-1.19554	-0.571477	-0.475317	-0.696873	-0.494587	-0.46794
A-->G Editor	64804705	GGGCCCACGGCGGGAGTCCA	CAGCGCCAATGGGCTTTCGACGTCTCACACCGGGGCCCACGGCGGGAGTCCAGTTTCGAGACGCGACAGGCTCTTAAGCGGCT	A-G	1464A>G	Pro488Pro	-1.13809	-0.146024	-4.15219	-2.57447	-1.18362	488	Pro488Pro	-1.46566	-0.771077	-1.17754	0.0951317	-0.14806	-0.385142	-4.88159	-3.04882	-4.52615	-1.94712	-3.13919	-2.6371	-0.933368	-0.941082	-1.67642		C-->T Editor	64804705	TGGACTCCCGCCGTGGGCCC	CAGCGCCAATGGGCTTTCGACGTCTCACACCGTGGACTCCCGCCGTGGGCCCGTTTCGAGACGCGACAGGCTCTTAAGCGGCT	C-T	1470G>A, 1471G>A;1473G>A	Arg490Arg, Glu491Lys	-0.894276	0.173287	-1.67278	-1.29706	-1.33147	490.5	Arg490Arg, Glu491Lys	-1.09761	-1.01248	-0.572743	0.0932847	0.0892132	0.337362
A-->G Editor	64804708	ACTCCCGCCGTGGGCCCCGC	CAGCGCCAATGGGCTTTCGACGTCTCACACCGACTCCCGCCGTGGGCCCCGCGTTTCGAGACGCGACAGGCTCTTAAGCGGCT	C-T	1467G>A, 1469G>A;1470G>A, 1471G>A	Arg489Arg, Arg490Gln, Glu491Lys	-1.42216	0.200313	-3.32285	-1.77734	-0.955383	490	Arg489Arg, Arg490Gln, Glu491Lys	-1.14398	-1.45914	-1.66335	0.494211	-0.0371641	0.143891	-4.30957	-1.84902	-3.80995	-1.59925	-1.30352	-2.42926	-0.658338	-1.23714	-0.970667		C-->T Editor	64804708	ACTCCCGCCGTGGGCCCCGC	CAGCGCCAATGGGCTTTCGACGTCTCACACCGACTCCCGCCGTGGGCCCCGCGTTTCGAGACGCGACAGGCTCTTAAGCGGCT	C-T	1467G>A, 1469G>A;1470G>A, 1471G>A	Arg489Arg, Arg490Gln, Glu491Lys	-2.56339	-1.33799	-3.07487	-2.83904	-2.51665	490	Arg489Arg, Arg490Gln, Glu491Lys	-2.60089	-2.50531	-2.58396	-1.5391	-1.28616	-1.1887
A-->G Editor	64804711	CCCGCCGTGGGCCCCGCCGC	CAGCGCCAATGGGCTTTCGACGTCTCACACCGCCCGCCGTGGGCCCCGCCGCGTTTCGAGACGCGACAGGCTCTTAAGCGGCT	C-T	1466G>A;1467G>A	Arg489Gln	-1.10711	0.195794	-3.15553	-3.07708	-0.777325	489	Arg489Gln	-1.28145	-1.14217	-0.897701	0.423491	0.0894448	0.074447	-3.56955	-3.25173	-2.6453	-3.38158	-3.50221	-2.34745	-0.80969	-0.678854	-0.843431		C-->T Editor	64804711	CCCGCCGTGGGCCCCGCCGC	CAGCGCCAATGGGCTTTCGACGTCTCACACCGCCCGCCGTGGGCCCCGCCGCGTTTCGAGACGCGACAGGCTCTTAAGCGGCT	C-T	1466G>A;1467G>A	Arg489Gln	-2.33241	-1.46901	-2.30439	-3.15202	-2.9913	489	Arg489Gln	-2.29847	-2.78194	-1.91682	-1.47829	-1.68088	-1.24787
A-->G Editor	64804711	GCGGCGGGGCCCACGGCGGG	CAGCGCCAATGGGCTTTCGACGTCTCACACCGGCGGCGGGGCCCACGGCGGGGTTTCGAGACGCGACAGGCTCTTAAGCGGCT	C-T	1456C>T	Arg486Trp	-0.883746	0.164505	-4.51946	-2.49765	-1.36329	486	Arg486Trp	-0.680166	-0.658886	-1.31219	0.122073	0.109046	0.262395	-4.4181	-4.4315	-4.70878	-3.82495	-0.52104	-3.14697	-1.24215	-1.44485	-1.40287		C-->T Editor	64804711	GCGGCGGGGCCCACGGCGGG	CAGCGCCAATGGGCTTTCGACGTCTCACACCGGCGGCGGGGCCCACGGCGGGGTTTCGAGACGCGACAGGCTCTTAAGCGGCT	C-T	1456C>T	Arg486Trp	-0.882499	-0.652445	-0.943363	-1.65635	-0.578365	486	Arg486Trp	-0.414357	-1.29356	-0.939583	-0.762426	-0.490626	-0.704283
A-->G Editor	64804712	CCGCCGTGGGCCCCGCCGCC	CAGCGCCAATGGGCTTTCGACGTCTCACACCGCCGCCGTGGGCCCCGCCGCCGTTTCGAGACGCGACAGGCTCTTAAGCGGCT	C-T	1466G>A;1467G>A	Arg489Gln	-1.47968	-0.0876417	-2.6597	-1.43112	-0.441906	489	Arg489Gln	-2.02089	-1.41049	-1.00764	-0.323454	0.130737	-0.0702075	-2.80268	-2.81513	-2.3613	-2.04527	-0.80517	-1.44293	-0.284002	-0.955747	-0.0859701		C-->T Editor	64804712	CCGCCGTGGGCCCCGCCGCC	CAGCGCCAATGGGCTTTCGACGTCTCACACCGCCGCCGTGGGCCCCGCCGCCGTTTCGAGACGCGACAGGCTCTTAAGCGGCT	C-T	1466G>A;1467G>A	Arg489Gln	-0.203632	-0.501426	-0.459424	-0.95311	0.0837371	489	Arg489Gln	-0.168657	-0.167153	-0.275085	-0.843717	0.112513	-0.773073
A-->G Editor	64804713	CGGCGGCGGGGCCCACGGCG	CAGCGCCAATGGGCTTTCGACGTCTCACACCGCGGCGGCGGGGCCCACGGCGGTTTCGAGACGCGACAGGCTCTTAAGCGGCT	C-T	1453C>T, 1456C>T	Arg485Trp, Arg486Trp	-0.133111	0.314939	-1.8829	1.07923	-0.377565	485.5	Arg485Trp, Arg486Trp	0.0503759	-0.25242	-0.19729	0.348805	0.281392	0.314619	-1.55223	-1.43157	-2.66492	1.10731	0.853283	1.2771	-0.679327	0.17272	-0.62609		C-->T Editor	64804713	CGGCGGCGGGGCCCACGGCG	CAGCGCCAATGGGCTTTCGACGTCTCACACCGCGGCGGCGGGGCCCACGGCGGTTTCGAGACGCGACAGGCTCTTAAGCGGCT	C-T	1453C>T, 1456C>T	Arg485Trp, Arg486Trp	-2.78083	-1.51014	-3.78119	-2.40622	-1.94524	485.5	Arg485Trp, Arg486Trp	-2.42424	-3.18347	-2.73478	-1.31671	-1.19748	-2.01624
A-->G Editor	64804714	CCGGCGGCGGGGCCCACGGC	CAGCGCCAATGGGCTTTCGACGTCTCACACCGCCGGCGGCGGGGCCCACGGCGTTTCGAGACGCGACAGGCTCTTAAGCGGCT	C-T	1453C>T, 1456C>T	Arg485Trp, Arg486Trp	-0.0283488	0.0806745	-1.86463	-1.12787	-0.817161	485.5	Arg485Trp, Arg486Trp	0.288056	-0.0825701	-0.290532	-0.128527	0.228137	0.142414	-0.253751	-2.68754	-2.65259	-1.66515	-0.149587	-1.56886	-0.841109	-0.527755	-1.08262		C-->T Editor	64804714	CCGGCGGCGGGGCCCACGGC	CAGCGCCAATGGGCTTTCGACGTCTCACACCGCCGGCGGCGGGGCCCACGGCGTTTCGAGACGCGACAGGCTCTTAAGCGGCT	C-T	1453C>T, 1456C>T	Arg485Trp, Arg486Trp	-1.55462	-0.973107	-1.63756	-1.5977	-2.0711	485.5	Arg485Trp, Arg486Trp	-1.43098	-2.00097	-1.2319	-1.15812	-1.12437	-0.636827
A-->G Editor	64804715	GCCGGCGGCGGGGCCCACGG	CAGCGCCAATGGGCTTTCGACGTCTCACACCGGCCGGCGGCGGGGCCCACGGGTTTCGAGACGCGACAGGCTCTTAAGCGGCT	C-T	1453C>T	Arg485Trp	-0.389674	0.105568	0.293311	-2.43904	-1.08497	485	Arg485Trp	-0.622614	0.050469	-0.596878	0.00899728	0.217345	0.0903614	-2.62468	1.294	2.21062	-2.93828	-3.55044	-0.828402	-0.96294	-1.08038	-1.21157		C-->T Editor	64804715	GCCGGCGGCGGGGCCCACGG	CAGCGCCAATGGGCTTTCGACGTCTCACACCGGCCGGCGGCGGGGCCCACGGGTTTCGAGACGCGACAGGCTCTTAAGCGGCT	C-T	1453C>T	Arg485Trp	-2.2958	-1.67155	-3.09071	-3.35977	-2.78123	485	Arg485Trp	-2.76138	-1.6078	-2.51823	-1.9748	-1.42684	-1.61302
A-->G Editor	64804717	AGGCCGGCGGCGGGGCCCAC	CAGCGCCAATGGGCTTTCGACGTCTCACACCGAGGCCGGCGGCGGGGCCCACGTTTCGAGACGCGACAGGCTCTTAAGCGGCT	C-T	1449C>T, 1450C>T, 1453C>T	Gly483Gly, Arg484Trp, Arg485Trp	-0.572839	0.403024	-3.91078	-1.54762	-0.68124	484	Gly483Gly, Arg484Trp, Arg485Trp	-0.666884	-0.363558	-0.688076	0.378007	0.580601	0.250464	-3.58543	-4.04355	-4.10337	-1.20107	-2.25562	-1.18616	-0.750112	-0.20088	-1.09273		C-->T Editor	64804717	AGGCCGGCGGCGGGGCCCAC	CAGCGCCAATGGGCTTTCGACGTCTCACACCGAGGCCGGCGGCGGGGCCCACGTTTCGAGACGCGACAGGCTCTTAAGCGGCT	C-T	1449C>T, 1450C>T, 1453C>T	Gly483Gly, Arg484Trp, Arg485Trp	-1.56803	-1.10161	-4.17051	-2.46972	-2.59969	484	Gly483Gly, Arg484Trp, Arg485Trp	-1.5976	-1.89708	-1.20943	-1.21027	-0.83895	-1.25561
A-->G Editor	64804718	AAGGCCGGCGGCGGGGCCCA	CAGCGCCAATGGGCTTTCGACGTCTCACACCGAAGGCCGGCGGCGGGGCCCAGTTTCGAGACGCGACAGGCTCTTAAGCGGCT	C-T	1449C>T, 1450C>T	Gly483Gly, Arg484Trp	-1.05866	-0.0115259	-1.80784	-2.58967	0.126916	483.5	Gly483Gly, Arg484Trp	-1.05055	-1.44796	-0.677482	-0.0971118	0.210283	-0.147749	-2.47151	-3.53658	0.584562	-3.15672	-3.07856	-1.53373	-0.264111	0.66937	-0.0245115		C-->T Editor	64804718	AAGGCCGGCGGCGGGGCCCA	CAGCGCCAATGGGCTTTCGACGTCTCACACCGAAGGCCGGCGGCGGGGCCCAGTTTCGAGACGCGACAGGCTCTTAAGCGGCT	C-T	1449C>T, 1450C>T	Gly483Gly, Arg484Trp	-1.00203	-0.509578	-0.404704	-1.07811	-1.60165	483.5	Gly483Gly, Arg484Trp	-1.40004	-0.601189	-1.00485	-0.609919	-0.395708	-0.523106
A-->G Editor	64804720	GGCCCCGCCGCCGGCCTTCC	CAGCGCCAATGGGCTTTCGACGTCTCACACCGGGCCCCGCCGCCGGCCTTCCGTTTCGAGACGCGACAGGCTCTTAAGCGGCT	C-T	1455G>A, 1457G>A;1458G>A, 1459G>A	Arg485Arg, Arg486Gln, Gly487Ser	-1.21108	0.0171115	-1.1675	-1.89444	-1.40586	486	Arg485Arg, Arg486Gln, Gly487Ser	-1.14672	-1.3632	-1.12332	-0.002636	-0.127314	0.181285	-1.66207	-0.714984	-1.12544	-2.1656	-1.89106	-1.62667	-1.22995	-1.68632	-1.30129		C-->T Editor	64804720	GGCCCCGCCGCCGGCCTTCC	CAGCGCCAATGGGCTTTCGACGTCTCACACCGGGCCCCGCCGCCGGCCTTCCGTTTCGAGACGCGACAGGCTCTTAAGCGGCT	C-T	1455G>A, 1457G>A;1458G>A, 1459G>A	Arg485Arg, Arg486Gln, Gly487Ser	-1.25761	-1.288	-2.41573	-1.24624	-1.3584	486	Arg485Arg, Arg486Gln, Gly487Ser	-1.30145	-1.34344	-1.12793	-1.05711	-1.03698	-1.76991
A-->G Editor	64804721	GCCCCGCCGCCGGCCTTCCC	CAGCGCCAATGGGCTTTCGACGTCTCACACCGGCCCCGCCGCCGGCCTTCCCGTTTCGAGACGCGACAGGCTCTTAAGCGGCT	C-T	1454G>A;1455G>A, 1457G>A;1458G>A	Arg485Gln, Arg486Gln	-0.812021	-0.292549	-4.65627	-2.28306	-1.05945	485.5	Arg485Gln, Arg486Gln	-0.939944	-0.67218	-0.823941	-0.389776	-0.11663	-0.371242	-3.78692	-5.17467	-5.00723	-2.87533	-1.7926	-2.18126	-1.28702	-0.751955	-1.13937		C-->T Editor	64804721	GCCCCGCCGCCGGCCTTCCC	CAGCGCCAATGGGCTTTCGACGTCTCACACCGGCCCCGCCGCCGGCCTTCCCGTTTCGAGACGCGACAGGCTCTTAAGCGGCT	C-T	1454G>A;1455G>A, 1457G>A;1458G>A	Arg485Gln, Arg486Gln	-3.37889	-1.64469	-3.81487	-3.21828	-3.70266	485.5	Arg485Gln, Arg486Gln	-3.7781	-3.17244	-3.18614	-1.77294	-1.79647	-1.36467
A-->G Editor	64804722	CCCCGCCGCCGGCCTTCCCG	CAGCGCCAATGGGCTTTCGACGTCTCACACCGCCCCGCCGCCGGCCTTCCCGGTTTCGAGACGCGACAGGCTCTTAAGCGGCT	C-T	1454G>A;1455G>A, 1457G>A	Arg485Gln, Arg486Gln	-1.2033	-0.149294	-0.694849	-2.50453	-1.03986	485.5	Arg485Gln, Arg486Gln	-1.36516	-1.10545	-1.13931	-0.117249	-0.00134528	-0.329288	-0.594732	-1.43017	-0.0596504	-2.00604	-2.7621	-2.74546	-0.756731	-0.906828	-1.45601		C-->T Editor	64804722	CCCCGCCGCCGGCCTTCCCG	CAGCGCCAATGGGCTTTCGACGTCTCACACCGCCCCGCCGCCGGCCTTCCCGGTTTCGAGACGCGACAGGCTCTTAAGCGGCT	C-T	1454G>A;1455G>A, 1457G>A	Arg485Gln, Arg486Gln	-1.62604	-1.34987	-0.928844	-1.10675	-3.63109	485.5	Arg485Gln, Arg486Gln	-1.81327	-1.61332	-1.45151	-1.26436	-1.32697	-1.45826
A-->G Editor	64804724	CCCGGGAAGGCCGGCGGCGG	CAGCGCCAATGGGCTTTCGACGTCTCACACCGCCCGGGAAGGCCGGCGGCGGGTTTCGAGACGCGACAGGCTCTTAAGCGGCT	A-G	1445A>G;1446A>G	Glu482Gly	1.01896	1.30416	-0.193034	0.734874	1.66592	482	Glu482Gly	1.21809	1.02131	0.817495	1.42446	1.32127	1.16676	-0.123748	-0.540937	0.0855832	1.24694	0.291087	0.666595	1.68094	1.76464	1.55217		C-->T Editor	64804724	CCCGGGAAGGCCGGCGGCGG	CAGCGCCAATGGGCTTTCGACGTCTCACACCGCCCGGGAAGGCCGGCGGCGGGTTTCGAGACGCGACAGGCTCTTAAGCGGCT	A-G	1445A>G;1446A>G	Glu482Gly	-0.343187	-0.697445	-0.0921729	-0.65171	-0.528141	482	Glu482Gly	-0.218619	-0.169214	-0.64173	-0.489971	-0.900783	-0.70158
A-->G Editor	64804725	GCCCGGGAAGGCCGGCGGCG	CAGCGCCAATGGGCTTTCGACGTCTCACACCGGCCCGGGAAGGCCGGCGGCGGTTTCGAGACGCGACAGGCTCTTAAGCGGCT	A-G	1445A>G	Glu482Gly	0.703137	1.13643	-1.97671	-1.38365	0.850669	482	Glu482Gly	0.534901	0.432423	1.14209	0.74155	1.53423	1.13352	-1.84598	-1.31513	-2.76902	-1.42417	-0.924353	-1.80241	0.887975	0.986386	0.677644		C-->T Editor	64804725	GCCCGGGAAGGCCGGCGGCG	CAGCGCCAATGGGCTTTCGACGTCTCACACCGGCCCGGGAAGGCCGGCGGCGGTTTCGAGACGCGACAGGCTCTTAAGCGGCT	C-T	1441C>T	Arg481Trp	-2.49134	-0.745164	-3.38752	-2.96411	-2.29499	481	Arg481Trp	-3.04864	-2.19729	-2.2281	-0.422872	-0.899611	-0.913009
A-->G Editor	64804726	AGCCCGGGAAGGCCGGCGGC	CAGCGCCAATGGGCTTTCGACGTCTCACACCGAGCCCGGGAAGGCCGGCGGCGTTTCGAGACGCGACAGGCTCTTAAGCGGCT	C-T	1440C>T, 1441C>T	Ala480Ala, Arg481Trp	-0.44667	0.573741	-2.67105	-0.13201	-0.103835	480.5	Ala480Ala, Arg481Trp	-0.272311	-0.515499	-0.5522	0.51865	0.649019	0.553553	-1.22927	-3.24523	-3.53866	-0.790435	0.838145	-0.443741	-0.612051	0.37116	-0.0706143		C-->T Editor	64804726	AGCCCGGGAAGGCCGGCGGC	CAGCGCCAATGGGCTTTCGACGTCTCACACCGAGCCCGGGAAGGCCGGCGGCGTTTCGAGACGCGACAGGCTCTTAAGCGGCT	C-T	1440C>T, 1441C>T	Ala480Ala, Arg481Trp	-1.4787	-0.999364	-1.23343	-1.24154	-2.177	480.5	Ala480Ala, Arg481Trp	-1.93934	-1.05241	-1.44434	-0.917721	-1.39447	-0.685904
A-->G Editor	64804727	AAGCCCGGGAAGGCCGGCGG	CAGCGCCAATGGGCTTTCGACGTCTCACACCGAAGCCCGGGAAGGCCGGCGGGTTTCGAGACGCGACAGGCTCTTAAGCGGCT	C-T	1439C>T;1440C>T, 1441C>T	Ala480Val, Arg481Trp	-0.403535	0.0770126	-2.213	-0.733811	-0.478974	480.5	Ala480Val, Arg481Trp	-0.434582	-0.46522	-0.310803	0.04679	0.180101	0.00414667	-1.67983	-2.69287	-2.26629	-0.718081	-0.552465	-0.930886	-1.10181	-0.280291	-0.0548177		C-->T Editor	64804727	AAGCCCGGGAAGGCCGGCGG	CAGCGCCAATGGGCTTTCGACGTCTCACACCGAAGCCCGGGAAGGCCGGCGGGTTTCGAGACGCGACAGGCTCTTAAGCGGCT	C-T	1439C>T;1440C>T, 1441C>T	Ala480Val, Arg481Trp	0.387102	-0.596533	-2.87865	-1.03388	-1.25193	480.5	Ala480Val, Arg481Trp	0.101402	1.10312	-0.0432149	-0.704698	-0.388217	-0.696683
A-->G Editor	64804729	GGAAGCCCGGGAAGGCCGGC	CAGCGCCAATGGGCTTTCGACGTCTCACACCGGGAAGCCCGGGAAGGCCGGCGTTTCGAGACGCGACAGGCTCTTAAGCGGCT	A-G	1437A>G	Glu479Glu	1.10692	1.11755	-3.15656	0.0935284	0.715622	479	Glu479Glu	1.16632	1.2292	0.925247	0.998187	1.07368	1.28079	-3.8008	-2.53937	-3.1295	0.0885072	0.661838	-0.46976	0.971993	0.373141	0.801733		C-->T Editor	64804729	GGAAGCCCGGGAAGGCCGGC	CAGCGCCAATGGGCTTTCGACGTCTCACACCGGGAAGCCCGGGAAGGCCGGCGTTTCGAGACGCGACAGGCTCTTAAGCGGCT	C-T	1439C>T;1440C>T, 1441C>T	Ala480Val, Arg481Trp	-1.98963	-1.47718	-2.05371	-2.73672	-2.17318	480.5	Ala480Val, Arg481Trp	-1.96298	-2.51041	-1.4955	-1.76122	-1.36289	-1.30743
A-->G Editor	64804730	CCGGCCTTCCCGGGCTTCCT	CAGCGCCAATGGGCTTTCGACGTCTCACACCGCCGGCCTTCCCGGGCTTCCTGTTTCGAGACGCGACAGGCTCTTAAGCGGCT	C-T	1447G>A;1448G>A	Gly483Asn	0.0239046	0.291882	-0.37992	-1.81601	-0.526091	483	Gly483Asn	-0.245062	0.267391	0.0493848	0.249872	0.259736	0.366038	-0.0746849	0.00298418	-1.06806	-1.93188	-1.26535	-2.25081	-0.195496	-0.599787	-0.78299		C-->T Editor	64804730	CCGGCCTTCCCGGGCTTCCT	CAGCGCCAATGGGCTTTCGACGTCTCACACCGCCGGCCTTCCCGGGCTTCCTGTTTCGAGACGCGACAGGCTCTTAAGCGGCT	C-T	1447G>A;1448G>A	Gly483Asn	0.0889816	0.790416	0.197433	-0.212975	0.313811	483	Gly483Asn	0.163564	0.131939	-0.0285582	0.812499	0.781381	0.777367
A-->G Editor	64804730	AGGAAGCCCGGGAAGGCCGG	CAGCGCCAATGGGCTTTCGACGTCTCACACCGAGGAAGCCCGGGAAGGCCGGGTTTCGAGACGCGACAGGCTCTTAAGCGGCT	A-G	1436A>G;1437A>G	Glu479Gly	0.367974	0.632169	-0.267384	-0.84924	-0.43254	479	Glu479Gly	0.631977	0.149774	0.322173	0.664461	0.446972	0.785074	0.602525	0.247496	-1.65217	-0.648667	-1.05063	-0.848427	-0.374637	-0.466951	-0.456031		C-->T Editor	64804730	AGGAAGCCCGGGAAGGCCGG	CAGCGCCAATGGGCTTTCGACGTCTCACACCGAGGAAGCCCGGGAAGGCCGGGTTTCGAGACGCGACAGGCTCTTAAGCGGCT	C-T	1439C>T;1440C>T	Ala480Val	-1.28897	0.398813	-1.58735	-1.63718	-1.25898	480	Ala480Val	-0.984574	-1.4409	-1.44144	0.375373	0.432344	0.388723
A-->G Editor	64804732	CGAGGAAGCCCGGGAAGGCC	CAGCGCCAATGGGCTTTCGACGTCTCACACCGCGAGGAAGCCCGGGAAGGCCGTTTCGAGACGCGACAGGCTCTTAAGCGGCT	A-G	1436A>G;1437A>G	Glu479Gly	0.722948	1.39985	0.438702	0.301007	1.11545	479	Glu479Gly	0.271412	0.925137	0.972294	1.32731	1.55483	1.3174	0.198489	0.655038	0.462579	-0.135518	1.36145	-0.322914	1.07479	1.26149	1.01007		C-->T Editor	64804732	CGAGGAAGCCCGGGAAGGCC	CAGCGCCAATGGGCTTTCGACGTCTCACACCGCGAGGAAGCCCGGGAAGGCCGTTTCGAGACGCGACAGGCTCTTAAGCGGCT	A-G	1436A>G;1437A>G	Glu479Gly	-1.21965	-1.07916	-2.78834	-1.93295	-1.02953	479	Glu479Gly	-1.59412	-1.1119	-0.95294	-1.23481	-1.05273	-0.949948
A-->G Editor	64804733	GCGAGGAAGCCCGGGAAGGC	CAGCGCCAATGGGCTTTCGACGTCTCACACCGGCGAGGAAGCCCGGGAAGGCGTTTCGAGACGCGACAGGCTCTTAAGCGGCT	A-G	1433A>G, 1436A>G;1437A>G	Glu478Gly, Glu479Gly	-1.17613	0.112055	-3.81051	-1.07195	-1.12868	478.5	Glu478Gly, Glu479Gly	-1.1423	-1.47194	-0.914167	-0.0442536	0.257883	0.122535	-4.16905	-3.63957	-3.62293	-0.734277	-0.962955	-1.51861	-1.51637	-0.9878	-0.881862		C-->T Editor	64804733	GCGAGGAAGCCCGGGAAGGC	CAGCGCCAATGGGCTTTCGACGTCTCACACCGGCGAGGAAGCCCGGGAAGGCGTTTCGAGACGCGACAGGCTCTTAAGCGGCT	A-G	1433A>G, 1436A>G;1437A>G	Glu478Gly, Glu479Gly	-1.09827	-0.279418	-1.57763	-1.5568	-1.17977	478.5	Glu478Gly, Glu479Gly	-1.03894	-1.31459	-0.941277	-0.712654	0.11277	-0.238369
A-->G Editor	64804736	GGGGCGAGGAAGCCCGGGAA	CAGCGCCAATGGGCTTTCGACGTCTCACACCGGGGGCGAGGAAGCCCGGGAAGTTTCGAGACGCGACAGGCTCTTAAGCGGCT	A-G	1433A>G	Glu478Gly	-0.81674	0.168764	-0.716111	-1.71781	-0.157292	478	Glu478Gly	-1.02443	-0.75707	-0.668723	0.223827	0.136763	0.145703	0.548339	0.0342603	-2.73093	-1.54019	-1.94191	-1.67131	-0.0950724	-0.660691	0.283887		C-->T Editor	64804736	GGGGCGAGGAAGCCCGGGAA	CAGCGCCAATGGGCTTTCGACGTCTCACACCGGGGGCGAGGAAGCCCGGGAAGTTTCGAGACGCGACAGGCTCTTAAGCGGCT	C-T	1431C>T	Gly477Gly	-1.23401	-0.117111	-0.725388	-0.738776	-1.02763	477	Gly477Gly	-0.989351	-1.31213	-1.40056	-0.342217	-0.215311	0.206196
A-->G Editor	64804737	TGGGGCGAGGAAGCCCGGGA	CAGCGCCAATGGGCTTTCGACGTCTCACACCGTGGGGCGAGGAAGCCCGGGAGTTTCGAGACGCGACAGGCTCTTAAGCGGCT	A-G	1433A>G	Glu478Gly	0.699533	0.608191	-2.0568	2.37955	0.882827	478	Glu478Gly	0.322668	0.822182	0.953749	0.830853	0.414556	0.579165	-1.17789	-1.85199	-3.14053	2.74487	2.14795	2.24583	1.62817	0.824196	0.196113		C-->T Editor	64804737	TGGGGCGAGGAAGCCCGGGA	CAGCGCCAATGGGCTTTCGACGTCTCACACCGTGGGGCGAGGAAGCCCGGGAGTTTCGAGACGCGACAGGCTCTTAAGCGGCT	C-T	1431C>T	Gly477Gly	-0.810003	-0.619283	-1.30223	-1.6651	-1.02091	477	Gly477Gly	-0.756647	-0.843935	-0.829427	-0.801	-0.624625	-0.432226
A-->G Editor	64804737	TCCCGGGCTTCCTCGCCCCA	CAGCGCCAATGGGCTTTCGACGTCTCACACCGTCCCGGGCTTCCTCGCCCCAGTTTCGAGACGCGACAGGCTCTTAAGCGGCT	C-T	1438G>A, 1442G>A	Ala480Thr, Arg481Gln	-0.280895	0.369067	-0.307582	-1.41811	-0.55896	480.5	Ala480Thr, Arg481Gln	-0.321718	-0.570112	0.0491452	0.370279	0.372539	0.364384	-0.501542	-1.00535	0.58415	-1.65366	-0.827718	-1.77294	-0.783651	-0.616268	-0.27696		C-->T Editor	64804737	TCCCGGGCTTCCTCGCCCCA	CAGCGCCAATGGGCTTTCGACGTCTCACACCGTCCCGGGCTTCCTCGCCCCAGTTTCGAGACGCGACAGGCTCTTAAGCGGCT	C-T	1438G>A, 1442G>A	Ala480Thr, Arg481Gln	-1.04525	-0.432838	-0.967171	-1.45749	-0.412411	480.5	Ala480Thr, Arg481Gln	-1.33694	-1.24332	-0.555509	-0.331984	-0.443283	-0.523246
A-->G Editor	64804738	CCCGGGCTTCCTCGCCCCAC	CAGCGCCAATGGGCTTTCGACGTCTCACACCGCCCGGGCTTCCTCGCCCCACGTTTCGAGACGCGACAGGCTCTTAAGCGGCT	C-T	1438G>A	Ala480Thr	0.822019	0.258079	1.14753	-2.09221	-0.781104	480	Ala480Thr	1.29918	1.31492	-0.148039	0.0638067	0.377834	0.332597	2.57112	0.874974	-0.00349073	-2.06468	-2.0101	-2.20186	-0.956763	-0.902532	-0.484015		C-->T Editor	64804738	CCCGGGCTTCCTCGCCCCAC	CAGCGCCAATGGGCTTTCGACGTCTCACACCGCCCGGGCTTCCTCGCCCCACGTTTCGAGACGCGACAGGCTCTTAAGCGGCT	C-T	1438G>A	Ala480Thr	-0.506836	0.200058	-1.14679	-0.946517	-0.232861	480	Ala480Thr	-0.76675	-0.0757235	-0.678033	0.000756242	0.346414	0.253004
A-->G Editor	64804740	CCGTGGGGCGAGGAAGCCCG	CAGCGCCAATGGGCTTTCGACGTCTCACACCGCCGTGGGGCGAGGAAGCCCGGTTTCGAGACGCGACAGGCTCTTAAGCGGCT	In neither	In neither	In neither	-0.0943118	0.631607	-1.51259	0.964649	0.233828	477.5	In neither	0.423216	-0.61919	-0.0869612	0.553187	0.762881	0.578754	-1.76782	-1.56523	-1.20472	1.74127	0.758159	0.394522	0.0424856	0.49364	0.165357		C-->T Editor	64804740	CCGTGGGGCGAGGAAGCCCG	CAGCGCCAATGGGCTTTCGACGTCTCACACCGCCGTGGGGCGAGGAAGCCCGGTTTCGAGACGCGACAGGCTCTTAAGCGGCT	In neither	In neither	In neither	0.489667	-0.09904	0.738265	1.1031	-0.0218127	477.5	In neither	0.837768	0.266667	0.364565	0.125886	-0.23759	-0.185416
A-->G Editor	64804741	GCCGTGGGGCGAGGAAGCCC	CAGCGCCAATGGGCTTTCGACGTCTCACACCGGCCGTGGGGCGAGGAAGCCCGTTTCGAGACGCGACAGGCTCTTAAGCGGCT	In neither	In neither	In neither	-0.310377	0.228399	-4.57432	-2.70711	-0.474164	477.5	In neither	0.35884	-0.846016	-0.443955	0.14518	0.169783	0.370234	-4.86622	-4.35003	-4.5067	-2.93984	-2.58324	-2.59824	-0.205261	-0.731843	-0.485389		C-->T Editor	64804741	GCCGTGGGGCGAGGAAGCCC	CAGCGCCAATGGGCTTTCGACGTCTCACACCGGCCGTGGGGCGAGGAAGCCCGTTTCGAGACGCGACAGGCTCTTAAGCGGCT	In neither	In neither	In neither	-1.25333	-0.493906	-2.46298	-2.17453	-0.92953	477.5	In neither	-1.11949	-1.26397	-1.37655	-0.715284	-0.282641	-0.483794
A-->G Editor	64804742	AGCCGTGGGGCGAGGAAGCC	CAGCGCCAATGGGCTTTCGACGTCTCACACCGAGCCGTGGGGCGAGGAAGCCGTTTCGAGACGCGACAGGCTCTTAAGCGGCT	C-T	1424C>T	Pro475Leu	-0.3707	0.252165	0.641958	-2.06121	0.076451	475	Pro475Leu	-0.137522	-0.515717	-0.458862	0.414324	0.126035	0.216137	0.193335	0.251939	1.4806	-2.91386	-1.66173	-1.60805	-0.145069	0.239369	0.135053		C-->T Editor	64804742	AGCCGTGGGGCGAGGAAGCC	CAGCGCCAATGGGCTTTCGACGTCTCACACCGAGCCGTGGGGCGAGGAAGCCGTTTCGAGACGCGACAGGCTCTTAAGCGGCT	C-T	1424C>T	Pro475Leu	-0.720909	-0.244163	-2.0289	-0.852774	-0.758391	475	Pro475Leu	-0.723058	-0.643542	-0.796128	-0.321725	-0.267543	-0.143221
A-->G Editor	64804745	TTCCTCGCCCCACGGCTCCT	CAGCGCCAATGGGCTTTCGACGTCTCACACCGTTCCTCGCCCCACGGCTCCTGTTTCGAGACGCGACAGGCTCTTAAGCGGCT	C-T	1430G>A, 1432G>A;1434G>A	Gly477Asp, Glu478Lys	-0.592827	0.383465	-0.0467025	-2.30935	-0.708021	477.5	Gly477Asp, Glu478Lys	-0.384151	-0.610756	-0.783576	0.424628	0.349473	0.376294	0.648413	-0.727133	-0.061387	-2.68207	-1.86603	-2.37995	-0.761595	-0.692632	-0.669836		C-->T Editor	64804745	TTCCTCGCCCCACGGCTCCT	CAGCGCCAATGGGCTTTCGACGTCTCACACCGTTCCTCGCCCCACGGCTCCTGTTTCGAGACGCGACAGGCTCTTAAGCGGCT	C-T	1430G>A, 1432G>A;1434G>A	Gly477Asp, Glu478Lys	-1.38285	-0.137468	-1.86707	-2.10111	-1.65255	477.5	Gly477Asp, Glu478Lys	-1.59943	-1.28252	-1.26662	-0.285498	-0.0406831	-0.0862239
A-->G Editor	64804746	TCCTCGCCCCACGGCTCCTC	CAGCGCCAATGGGCTTTCGACGTCTCACACCGTCCTCGCCCCACGGCTCCTCGTTTCGAGACGCGACAGGCTCTTAAGCGGCT	C-T	1429G>A;1430G>A, 1432G>A	Gly477Asn, Glu478Lys	-0.300076	0.590535	2.4837	0.541712	0.0335801	477.5	Gly477Asn, Glu478Lys	-0.569323	-0.122126	-0.208779	0.560435	0.4741	0.73707	2.86225	2.44538	2.14348	0.574714	0.709868	0.340552	0.126989	-0.223546	0.197298		C-->T Editor	64804746	GAGGAGCCGTGGGGCGAGGA	CAGCGCCAATGGGCTTTCGACGTCTCACACCGGAGGAGCCGTGGGGCGAGGAGTTTCGAGACGCGACAGGCTCTTAAGCGGCT	C-T	1423C>T;1424C>T	Pro475Leu	-0.0228392	0.0461676	0.569103	0.631589	0.375755	475	Pro475Leu	0.579034	-0.523411	-0.124141	-0.33321	0.514598	-0.0428853
A-->G Editor	64804746	GAGGAGCCGTGGGGCGAGGA	CAGCGCCAATGGGCTTTCGACGTCTCACACCGGAGGAGCCGTGGGGCGAGGAGTTTCGAGACGCGACAGGCTCTTAAGCGGCT	A-G	1421A>G	Glu474Gly	0.14299	0.610485	-0.946534	-0.907231	0.155425	474	Glu474Gly	0.125669	0.00361633	0.299683	0.542552	0.607697	0.681208	-0.122287	-1.14074	-1.57658	-1.25198	-1.2191	-0.250615	0.545943	-0.217424	0.137756		C-->T Editor	64804746	TCCTCGCCCCACGGCTCCTC	CAGCGCCAATGGGCTTTCGACGTCTCACACCGTCCTCGCCCCACGGCTCCTCGTTTCGAGACGCGACAGGCTCTTAAGCGGCT	C-T	1429G>A;1430G>A, 1432G>A	Gly477Asn, Glu478Lys	-0.42318	-0.151554	-0.0535845	-0.501513	-1.23368	477.5	Gly477Asn, Glu478Lys	-0.569392	-0.350209	-0.34994	-0.120012	-0.11074	-0.22391
A-->G Editor	64804749	GCCGAGGAGCCGTGGGGCGA	CAGCGCCAATGGGCTTTCGACGTCTCACACCGGCCGAGGAGCCGTGGGGCGAGTTTCGAGACGCGACAGGCTCTTAAGCGGCT	A-G	1418A>G, 1421A>G	Glu473Gly, Glu474Gly	0.403252	1.10717	0.0220399	-0.88127	0.530271	473.5	Glu473Gly, Glu474Gly	0.155229	0.603614	0.450911	1.00201	1.15883	1.16068	-0.236034	0.0534626	0.248691	-1.13777	-1.00677	-0.499267	0.425159	0.329913	0.83574		C-->T Editor	64804749	GCCGAGGAGCCGTGGGGCGA	CAGCGCCAATGGGCTTTCGACGTCTCACACCGGCCGAGGAGCCGTGGGGCGAGTTTCGAGACGCGACAGGCTCTTAAGCGGCT	A-G	1418A>G, 1421A>G	Glu473Gly, Glu474Gly	-0.438242	-0.70778	0.554018	-0.320777	0.116691	473.5	Glu473Gly, Glu474Gly	-0.404915	-0.390255	-0.519555	-0.522685	-0.686415	-0.91424
A-->G Editor	64804750	GGCCGAGGAGCCGTGGGGCG	CAGCGCCAATGGGCTTTCGACGTCTCACACCGGGCCGAGGAGCCGTGGGGCGGTTTCGAGACGCGACAGGCTCTTAAGCGGCT	A-G	1418A>G	Glu473Gly	0.238834	0.666235	-3.0609	-1.91562	0.38847	473	Glu473Gly	-0.440196	0.965735	0.190962	0.771589	0.249637	0.977479	-3.82677	-2.40337	-2.95255	-2.17087	-1.89782	-1.67816	0.0257179	0.543911	0.595781		C-->T Editor	64804750	GGCCGAGGAGCCGTGGGGCG	CAGCGCCAATGGGCTTTCGACGTCTCACACCGGGCCGAGGAGCCGTGGGGCGGTTTCGAGACGCGACAGGCTCTTAAGCGGCT	C-T	1416C>T	Ala472Ala	-0.21665	-0.278874	-1.07027	-0.921694	-0.82098	472	Ala472Ala	-0.45366	0.122271	-0.31856	-0.0624927	-0.312508	-0.461621
A-->G Editor	64804751	GCCCCACGGCTCCTCGGCCT	CAGCGCCAATGGGCTTTCGACGTCTCACACCGGCCCCACGGCTCCTCGGCCTGTTTCGAGACGCGACAGGCTCTTAAGCGGCT	A-G	1426T>C	Trp476Arg	-0.32706	0.468942	2.19273	-2.18119	-0.415364	476	Trp476Arg	-0.360432	-0.0847162	-0.536033	0.499778	0.428444	0.478605	2.05858	1.47901	3.0406	-2.19475	-2.14172	-2.20711	-0.509982	-0.428966	-0.307144		C-->T Editor	64804751	GCCCCACGGCTCCTCGGCCT	CAGCGCCAATGGGCTTTCGACGTCTCACACCGGCCCCACGGCTCCTCGGCCTGTTTCGAGACGCGACAGGCTCTTAAGCGGCT	C-T	1425G>A, 1427G>A;1428G>A	Pro475Pro, Trp476Ter	-1.97807	-0.992893	-1.09916	-1.97777	-1.88617	475.5	Pro475Pro, Trp476Ter	-2.19207	-2.02095	-1.72119	-1.00453	-1.03318	-0.940962
A-->G Editor	64804752	CCCCACGGCTCCTCGGCCTC	CAGCGCCAATGGGCTTTCGACGTCTCACACCGCCCCACGGCTCCTCGGCCTCGTTTCGAGACGCGACAGGCTCTTAAGCGGCT	A-G	1426T>C	Trp476Arg	-0.726414	0.496654	1.16358	-1.79422	-0.522522	476	Trp476Arg	-0.44323	-0.842727	-0.893286	0.506994	0.449185	0.533785	1.26986	0.658639	1.56225	-2.23089	-2.07317	-1.07859	-0.657612	-0.249441	-0.660513		C-->T Editor	64804752	CCCCACGGCTCCTCGGCCTC	CAGCGCCAATGGGCTTTCGACGTCTCACACCGCCCCACGGCTCCTCGGCCTCGTTTCGAGACGCGACAGGCTCTTAAGCGGCT	C-T	1425G>A, 1427G>A	Pro475Pro, Trp476Ter	-1.22832	-0.902734	-0.676539	-1.27216	-1.70574	475.5	Pro475Pro, Trp476Ter	-1.5185	-0.669662	-1.49679	-1.0362	-0.934253	-0.737752
A-->G Editor	64804752	GAGGCCGAGGAGCCGTGGGG	CAGCGCCAATGGGCTTTCGACGTCTCACACCGGAGGCCGAGGAGCCGTGGGGGTTTCGAGACGCGACAGGCTCTTAAGCGGCT	A-G	1418A>G	Glu473Gly	-0.955544	-0.387466	-4.17774	-2.57773	-0.996632	473	Glu473Gly	-1.10581	-0.759399	-1.00143	-0.402124	-0.280304	-0.479969	-4.2586	-4.6192	-3.65543	-2.79339	-2.5913	-2.34852	-1.07722	-0.972176	-0.940505		C-->T Editor	64804752	GAGGCCGAGGAGCCGTGGGG	CAGCGCCAATGGGCTTTCGACGTCTCACACCGGAGGCCGAGGAGCCGTGGGGGTTTCGAGACGCGACAGGCTCTTAAGCGGCT	C-T	1415C>T;1416C>T	Ala472Val	-2.42188	-1.24683	-2.01278	-2.41079	-3.45666	472	Ala472Val	-2.1855	-2.75539	-2.32477	-0.868788	-1.35061	-1.52109
A-->G Editor	64804754	CCGAGGCCGAGGAGCCGTGG	CAGCGCCAATGGGCTTTCGACGTCTCACACCGCCGAGGCCGAGGAGCCGTGGGTTTCGAGACGCGACAGGCTCTTAAGCGGCT	A-G	1412A>G	Glu471Gly	-0.0552354	0.333674	-1.2437	-1.26772	0.272571	471	Glu471Gly	-0.506791	-0.189726	0.530811	0.25817	0.436239	0.306611	-2.29401	-0.00320689	-1.43389	-1.31032	-1.50392	-0.988921	0.444797	-0.0651178	0.438034		C-->T Editor	64804754	CCGAGGCCGAGGAGCCGTGG	CAGCGCCAATGGGCTTTCGACGTCTCACACCGCCGAGGCCGAGGAGCCGTGGGTTTCGAGACGCGACAGGCTCTTAAGCGGCT	C-T	1415C>T;1416C>T	Ala472Val	-2.3249	-0.869417	-3.99279	-1.9328	-1.84104	472	Ala472Val	-1.99251	-2.2817	-2.70049	-0.849286	-0.924826	-0.834139
A-->G Editor	64804755	CACGGCTCCTCGGCCTCGGC	CAGCGCCAATGGGCTTTCGACGTCTCACACCGCACGGCTCCTCGGCCTCGGCGTTTCGAGACGCGACAGGCTCTTAAGCGGCT	C-T	1420G>A;1422G>A	Glu474Lys	-0.422647	0.321719	-2.90828	-1.36772	0.665168	474	Glu474Lys	-0.97818	0.0941428	-0.383906	0.185792	0.441628	0.337738	-2.54923	-2.58491	-3.59069	-1.19033	-0.992801	-1.92003	0.170242	0.270914	1.55435		C-->T Editor	64804755	CACGGCTCCTCGGCCTCGGC	CAGCGCCAATGGGCTTTCGACGTCTCACACCGCACGGCTCCTCGGCCTCGGCGTTTCGAGACGCGACAGGCTCTTAAGCGGCT	C-T	1420G>A;1422G>A	Glu474Lys	0.00856127	0.731323	-1.4578	-0.479674	-0.0785993	474	Glu474Lys	0.0271466	-0.200621	0.199158	0.688418	0.807351	0.698202
A-->G Editor	64804755	GCCGAGGCCGAGGAGCCGTG	CAGCGCCAATGGGCTTTCGACGTCTCACACCGGCCGAGGCCGAGGAGCCGTGGTTTCGAGACGCGACAGGCTCTTAAGCGGCT	A-G	1412A>G	Glu471Gly	-0.247667	0.387111	-3.34731	-1.32696	-0.766016	471	Glu471Gly	0.153572	-0.505372	-0.391201	0.374311	0.52498	0.262043	-2.64587	-3.80492	-3.59114	-2.04411	-0.754672	-1.1821	-0.916604	-0.770992	-0.610451		C-->T Editor	64804755	GCCGAGGCCGAGGAGCCGTG	CAGCGCCAATGGGCTTTCGACGTCTCACACCGGCCGAGGCCGAGGAGCCGTGGTTTCGAGACGCGACAGGCTCTTAAGCGGCT	C-T	1415C>T	Ala472Val	-0.487832	-0.305252	-1.3959	-0.208261	-0.635302	472	Ala472Val	-0.268844	-0.714597	-0.480054	-0.442085	-0.251158	-0.222512
A-->G Editor	64804756	GGCCGAGGCCGAGGAGCCGT	CAGCGCCAATGGGCTTTCGACGTCTCACACCGGGCCGAGGCCGAGGAGCCGTGTTTCGAGACGCGACAGGCTCTTAAGCGGCT	A-G	1412A>G	Glu471Gly	0.511707	1.04145	-3.57879	-0.762258	0.730175	471	Glu471Gly	0.301348	0.58825	0.645522	1.14809	0.798372	1.17787	-4.15581	-3.81452	-2.76604	-0.558625	-1.07045	-0.657698	0.649574	0.813009	0.727943		C-->T Editor	64804756	GGCCGAGGCCGAGGAGCCGT	CAGCGCCAATGGGCTTTCGACGTCTCACACCGGGCCGAGGCCGAGGAGCCGTGTTTCGAGACGCGACAGGCTCTTAAGCGGCT	C-T	1410C>T	Ala470Ala	-0.648193	-0.50179	-1.72285	-1.20831	-0.722957	470	Ala470Ala	-0.336417	-0.945902	-0.662259	-0.322354	-0.804267	-0.378748
A-->G Editor	64804757	CGGCCGAGGCCGAGGAGCCG	CAGCGCCAATGGGCTTTCGACGTCTCACACCGCGGCCGAGGCCGAGGAGCCGGTTTCGAGACGCGACAGGCTCTTAAGCGGCT	A-G	1412A>G	Glu471Gly	-1.05779	0.345526	-1.54903	-1.08511	-0.301088	471	Glu471Gly	-1.02795	-0.798479	-1.34695	0.362545	0.308367	0.365666	-0.92863	-1.41546	-2.30299	-1.16365	-1.08154	-1.01014	-0.139342	-0.368351	-0.395571		C-->T Editor	64804757	CGGCCGAGGCCGAGGAGCCG	CAGCGCCAATGGGCTTTCGACGTCTCACACCGCGGCCGAGGCCGAGGAGCCGGTTTCGAGACGCGACAGGCTCTTAAGCGGCT	C-T	1409C>T;1410C>T	Ala470Val	-0.240859	-0.47649	-1.25975	-0.740754	-0.223423	470	Ala470Val	0.251236	-0.535328	-0.438486	-0.433464	-0.512448	-0.483559
A-->G Editor	64804759	GGCGGCCGAGGCCGAGGAGC	CAGCGCCAATGGGCTTTCGACGTCTCACACCGGGCGGCCGAGGCCGAGGAGCGTTTCGAGACGCGACAGGCTCTTAAGCGGCT	C-T	1409C>T;1410C>T	Ala470Val	-0.78202	0.300146	-0.400442	-1.01645	-0.288234	470	Ala470Val	-1.00484	-1.08222	-0.259002	0.246387	0.354703	0.299348	0.602312	-1.27664	-0.526992	-1.51077	-1.38966	-0.148916	0.310204	-0.720756	-0.454149		C-->T Editor	64804759	GGCGGCCGAGGCCGAGGAGC	CAGCGCCAATGGGCTTTCGACGTCTCACACCGGGCGGCCGAGGCCGAGGAGCGTTTCGAGACGCGACAGGCTCTTAAGCGGCT	C-T	1409C>T;1410C>T	Ala470Val	-0.947743	-0.406939	-0.239106	-1.58659	-1.46158	470	Ala470Val	-0.919945	0.0140393	-1.93732	-0.274317	-0.0193224	-0.927179
A-->G Editor	64804760	CTCCTCGGCCTCGGCCGCCT	CAGCGCCAATGGGCTTTCGACGTCTCACACCGCTCCTCGGCCTCGGCCGCCTGTTTCGAGACGCGACAGGCTCTTAAGCGGCT	C-T	1417G>A;1419G>A	Glu473Lys	-0.557307	0.204827	-2.12039	-1.79893	-0.625555	473	Glu473Lys	-0.612632	-0.498991	-0.560297	0.208583	0.113745	0.292152	-2.56518	-2.47149	-1.32451	-1.72987	-1.68859	-1.97831	-0.631927	-0.533958	-0.710781		C-->T Editor	64804760	CTCCTCGGCCTCGGCCGCCT	CAGCGCCAATGGGCTTTCGACGTCTCACACCGCTCCTCGGCCTCGGCCGCCTGTTTCGAGACGCGACAGGCTCTTAAGCGGCT	C-T	1417G>A;1419G>A	Glu473Lys	-0.284503	-0.477922	-0.863114	-1.66239	-1.57693	473	Glu473Lys	-0.297884	0.131079	-0.686704	-0.607112	-0.537754	-0.2889
A-->G Editor	64804761	TCCTCGGCCTCGGCCGCCTC	CAGCGCCAATGGGCTTTCGACGTCTCACACCGTCCTCGGCCTCGGCCGCCTCGTTTCGAGACGCGACAGGCTCTTAAGCGGCT	C-T	1414G>A, 1417G>A	Ala472Thr, Glu473Lys	-0.582461	-0.0601546	-0.972436	-2.98176	-1.1855	472.5	Ala472Thr, Glu473Lys	-0.787313	-0.348776	-0.611295	-0.0895332	-0.100741	0.00981045	-0.106205	-0.184388	-2.62672	-2.98194	-2.84736	-3.11597	-0.949291	-1.26537	-1.34183		C-->T Editor	64804761	TCCTCGGCCTCGGCCGCCTC	CAGCGCCAATGGGCTTTCGACGTCTCACACCGTCCTCGGCCTCGGCCGCCTCGTTTCGAGACGCGACAGGCTCTTAAGCGGCT	C-T	1414G>A, 1417G>A	Ala472Thr, Glu473Lys	-0.143222	0.425567	-0.539784	-0.14424	0.244917	472.5	Ala472Thr, Glu473Lys	0.0820617	-0.140308	-0.37142	0.504125	0.315708	0.456869
A-->G Editor	64804762	CGAGGCGGCCGAGGCCGAGG	CAGCGCCAATGGGCTTTCGACGTCTCACACCGCGAGGCGGCCGAGGCCGAGGGTTTCGAGACGCGACAGGCTCTTAAGCGGCT	C-T	1406C>T	Ala469Val	-0.173115	0.340336	-2.52644	-1.41624	0.209432	469	Ala469Val	-0.610578	0.249437	-0.158204	0.147159	0.373674	0.500175	-1.62347	-3.00835	-2.9475	-0.769357	-1.43895	-2.04042	0.656796	0.279983	-0.308484		C-->T Editor	64804762	CGAGGCGGCCGAGGCCGAGG	CAGCGCCAATGGGCTTTCGACGTCTCACACCGCGAGGCGGCCGAGGCCGAGGGTTTCGAGACGCGACAGGCTCTTAAGCGGCT	C-T	1406C>T	Ala469Val	-1.07928	-0.209356	-0.265507	0.429724	-0.813838	469	Ala469Val	-1.04876	-0.914699	-1.27439	-0.0470199	-0.490612	-0.0904358
A-->G Editor	64804764	GCCGAGGCGGCCGAGGCCGA	CAGCGCCAATGGGCTTTCGACGTCTCACACCGGCCGAGGCGGCCGAGGCCGAGTTTCGAGACGCGACAGGCTCTTAAGCGGCT	A-G	1403A>G	Glu468Gly	-0.847906	0.334459	-0.843765	0.174974	-0.371815	468	Glu468Gly	-1.03586	-0.634298	-0.873556	0.354811	0.388627	0.259939	-1.3233	-0.737132	-0.470864	0.427712	-0.695472	0.792682	-0.143723	-0.323362	-0.648361		C-->T Editor	64804764	GCCGAGGCGGCCGAGGCCGA	CAGCGCCAATGGGCTTTCGACGTCTCACACCGGCCGAGGCGGCCGAGGCCGAGTTTCGAGACGCGACAGGCTCTTAAGCGGCT	C-T	1406C>T	Ala469Val	-0.751759	-0.708731	-0.875969	-1.13842	-0.411224	469	Ala469Val	-1.06443	-0.5639	-0.626941	-0.639388	-0.937397	-0.54941
A-->G Editor	64804765	GGCCGAGGCGGCCGAGGCCG	CAGCGCCAATGGGCTTTCGACGTCTCACACCGGGCCGAGGCGGCCGAGGCCGGTTTCGAGACGCGACAGGCTCTTAAGCGGCT	A-G	1403A>G	Glu468Gly	0.242885	0.529055	-0.358537	-2.17955	-0.335383	468	Glu468Gly	0.536988	0.325583	-0.133916	0.375381	0.720372	0.491411	0.234747	-0.464273	-0.846086	-2.16832	-2.10643	-2.2639	-0.438313	-0.210189	-0.357648		C-->T Editor	64804765	GGCCGAGGCGGCCGAGGCCG	CAGCGCCAATGGGCTTTCGACGTCTCACACCGGGCCGAGGCGGCCGAGGCCGGTTTCGAGACGCGACAGGCTCTTAAGCGGCT	C-T	1401C>T	Ala467Ala	-1.33604	-0.890846	-2.49764	-1.6989	-1.68049	467	Ala467Ala	-1.75351	-1.06853	-1.18607	-1.16517	-0.883802	-0.623561
A-->G Editor	64804767	GAGGCCGAGGCGGCCGAGGC	CAGCGCCAATGGGCTTTCGACGTCTCACACCGGAGGCCGAGGCGGCCGAGGCGTTTCGAGACGCGACAGGCTCTTAAGCGGCT	A-G	1403A>G	Glu468Gly	-0.10731	0.770559	3.44205	-1.10771	-0.176462	468	Glu468Gly	-0.102381	-0.0591236	-0.160426	0.823103	0.891235	0.597339	3.27251	3.72987	3.32376	-0.989391	-1.17611	-1.15763	-0.271518	-0.449816	0.191949		C-->T Editor	64804767	GAGGCCGAGGCGGCCGAGGC	CAGCGCCAATGGGCTTTCGACGTCTCACACCGGAGGCCGAGGCGGCCGAGGCGTTTCGAGACGCGACAGGCTCTTAAGCGGCT	C-T	1400C>T;1401C>T	Ala467Val	-1.62643	-0.555134	-1.6581	-1.84667	-1.39646	467	Ala467Val	-1.97651	-1.1609	-1.74188	-0.698172	-0.516396	-0.450834
A-->G Editor	64804768	CCTCGGCCGCCTCGGCCTCT	CAGCGCCAATGGGCTTTCGACGTCTCACACCGCCTCGGCCGCCTCGGCCTCTGTTTCGAGACGCGACAGGCTCTTAAGCGGCT	C-T	1407G>A, 1408G>A, 1411G>A	Ala469Ala, Ala470Thr, Glu471Lys	0.739321	0.397734	-0.340644	0.656046	0.299218	470	Ala469Ala, Ala470Thr, Glu471Lys	0.97973	0.21642	1.02181	0.414231	0.466471	0.3125	-1.53372	0.00195993	0.509829	0.721686	0.290497	0.955956	0.280744	0.380824	0.236084		C-->T Editor	64804768	CCTCGGCCGCCTCGGCCTCT	CAGCGCCAATGGGCTTTCGACGTCTCACACCGCCTCGGCCGCCTCGGCCTCTGTTTCGAGACGCGACAGGCTCTTAAGCGGCT	C-T	1407G>A, 1408G>A, 1411G>A	Ala469Ala, Ala470Thr, Glu471Lys	-0.444059	-0.521202	0.558095	0.161888	-1.5395	470	Ala469Ala, Ala470Thr, Glu471Lys	-0.220309	-0.630204	-0.481666	-0.372782	-0.768124	-0.4227
A-->G Editor	64804769	CTCGGCCGCCTCGGCCTCTC	CAGCGCCAATGGGCTTTCGACGTCTCACACCGCTCGGCCGCCTCGGCCTCTCGTTTCGAGACGCGACAGGCTCTTAAGCGGCT	C-T	1407G>A, 1408G>A	Ala469Ala, Ala470Thr	-0.933103	0.10683	-1.49697	0.252851	-0.569282	469.5	Ala469Ala, Ala470Thr	-0.9637	-0.836275	-0.999335	0.205805	0.23163	-0.116945	-1.38118	-1.94114	-1.1686	0.461651	0.286985	0.00991686	-1.07006	-0.742137	0.104356		C-->T Editor	64804769	CTCGGCCGCCTCGGCCTCTC	CAGCGCCAATGGGCTTTCGACGTCTCACACCGCTCGGCCGCCTCGGCCTCTCGTTTCGAGACGCGACAGGCTCTTAAGCGGCT	C-T	1407G>A, 1408G>A	Ala469Ala, Ala470Thr	-0.0739216	0.126198	0.123002	-0.233108	0.193809	469.5	Ala469Ala, Ala470Thr	-0.330799	-0.0941234	0.203158	0.0521451	0.20996	0.116488
A-->G Editor	64804770	CGAGAGGCCGAGGCGGCCGA	CAGCGCCAATGGGCTTTCGACGTCTCACACCGCGAGAGGCCGAGGCGGCCGAGTTTCGAGACGCGACAGGCTCTTAAGCGGCT	A-G	1397A>G	Glu466Gly	-1.15149	-0.168987	-1.86022	-3.48363	-1.53149	466	Glu466Gly	-0.741282	-1.31123	-1.40195	-0.495682	-0.0516322	0.0403542	-1.36488	-1.89935	-2.31643	-3.86851	-3.19333	-3.38905	-1.4787	-1.67582	-1.43995		C-->T Editor	64804770	CGAGAGGCCGAGGCGGCCGA	CAGCGCCAATGGGCTTTCGACGTCTCACACCGCGAGAGGCCGAGGCGGCCGAGTTTCGAGACGCGACAGGCTCTTAAGCGGCT	C-T	1400C>T	Ala467Val	-1.34111	-0.591278	-0.964327	-1.3183	-1.68864	467	Ala467Val	-1.38532	-1.36973	-1.2683	-0.326778	-0.79012	-0.656934
A-->G Editor	64804771	CCGAGAGGCCGAGGCGGCCG	CAGCGCCAATGGGCTTTCGACGTCTCACACCGCCGAGAGGCCGAGGCGGCCGGTTTCGAGACGCGACAGGCTCTTAAGCGGCT	A-G	1395A>G, 1397A>G	Arg465Arg, Glu466Gly	-0.0378849	0.144299	-1.27958	-1.4734	-0.11106	465.5	Arg465Arg, Glu466Gly	0.495052	-0.20267	-0.406036	0.0809482	0.182955	0.168995	-1.2618	-0.981563	-1.59537	-0.498333	-1.73721	-2.18467	-0.444226	-0.418971	0.530019		C-->T Editor	64804771	CCGAGAGGCCGAGGCGGCCG	CAGCGCCAATGGGCTTTCGACGTCTCACACCGCCGAGAGGCCGAGGCGGCCGGTTTCGAGACGCGACAGGCTCTTAAGCGGCT	A-G	1395A>G, 1397A>G	Arg465Arg, Glu466Gly	-1.37103	-0.642091	-2.5118	-1.64015	-1.78291	465.5	Arg465Arg, Glu466Gly	-1.6125	-1.57494	-0.925666	-0.872166	-0.600642	-0.453466
A-->G Editor	64804773	AGCCGAGAGGCCGAGGCGGC	CAGCGCCAATGGGCTTTCGACGTCTCACACCGAGCCGAGAGGCCGAGGCGGCGTTTCGAGACGCGACAGGCTCTTAAGCGGCT	A-G	1395A>G, 1397A>G	Arg465Arg, Glu466Gly	-0.405832	0.208812	-3.48608	-1.78041	-0.628191	465.5	Arg465Arg, Glu466Gly	-0.313035	-1.0823	0.177843	0.391057	0.0983707	0.137008	-4.4776	-2.83709	-3.14356	-1.79621	-1.54065	-2.00436	-0.522306	-0.728989	-0.633279		C-->T Editor	64804773	AGCCGAGAGGCCGAGGCGGC	CAGCGCCAATGGGCTTTCGACGTCTCACACCGAGCCGAGAGGCCGAGGCGGCGTTTCGAGACGCGACAGGCTCTTAAGCGGCT	C-T	1393C>T	Arg465Ter	-0.941978	-0.447021	-1.35599	-1.33924	-1.22848	465	Arg465Ter	-0.391485	-1.49588	-0.938566	-0.451436	-0.555043	-0.334585
A-->G Editor	64804776	GTGAGCCGAGAGGCCGAGGC	CAGCGCCAATGGGCTTTCGACGTCTCACACCGGTGAGCCGAGAGGCCGAGGCGTTTCGAGACGCGACAGGCTCTTAAGCGGCT	A-G	1390A>G	Ser464Gly	0.011333	0.460362	-3.17601	2.29336	1.74871	464	Ser464Gly	-0.206061	0.515338	-0.275278	0.155275	0.65444	0.57137	-3.40846	-3.30285	-2.81673	1.71804	2.85457	2.30746	2.10793	1.41332	1.72487		C-->T Editor	64804776	GTGAGCCGAGAGGCCGAGGC	CAGCGCCAATGGGCTTTCGACGTCTCACACCGGTGAGCCGAGAGGCCGAGGCGTTTCGAGACGCGACAGGCTCTTAAGCGGCT	C-T	1392C>T, 1393C>T	Ser464Ser, Arg465Ter	-0.64863	-0.481955	0.534317	0.125359	-1.10558	464.5	Ser464Ser, Arg465Ter	-0.829239	-0.572185	-0.544468	-0.250205	-0.7193	-0.476359
A-->G Editor	64804777	AGTGAGCCGAGAGGCCGAGG	CAGCGCCAATGGGCTTTCGACGTCTCACACCGAGTGAGCCGAGAGGCCGAGGGTTTCGAGACGCGACAGGCTCTTAAGCGGCT	A-G	1390A>G	Ser464Gly	-0.896535	0.361866	-4.54788	-2.2976	-0.84591	464	Ser464Gly	-0.897641	-0.767287	-1.02468	0.590759	0.359217	0.135623	-4.68773	-4.59935	-4.35655	-2.28116	-2.55832	-2.05332	-0.762468	-1.18894	-0.586321		C-->T Editor	64804777	AGTGAGCCGAGAGGCCGAGG	CAGCGCCAATGGGCTTTCGACGTCTCACACCGAGTGAGCCGAGAGGCCGAGGGTTTCGAGACGCGACAGGCTCTTAAGCGGCT	C-T	1392C>T, 1393C>T	Ser464Ser, Arg465Ter	-1.8782	-1.44493	-2.57887	-2.61023	-2.5814	464.5	Ser464Ser, Arg465Ter	-1.6348	-1.93282	-2.06696	-1.4984	-1.47459	-1.3618
A-->G Editor	64804778	CTCGGCCTCTCGGCTCACTA	CAGCGCCAATGGGCTTTCGACGTCTCACACCGCTCGGCCTCTCGGCTCACTAGTTTCGAGACGCGACAGGCTCTTAAGCGGCT	C-T	1398G>A, 1399G>A	Glu466Glu, Ala467Thr	-1.04188	-0.121481	-1.97329	-1.99023	-0.89041	466.5	Glu466Glu, Ala467Thr	-0.86804	-1.10321	-1.15438	-0.155315	-0.0979797	-0.111148	-3.28537	-1.2655	-1.36902	-0.673885	-2.71054	-2.58627	-1.09586	-0.886299	-0.68907		C-->T Editor	64804778	CTCGGCCTCTCGGCTCACTA	CAGCGCCAATGGGCTTTCGACGTCTCACACCGCTCGGCCTCTCGGCTCACTAGTTTCGAGACGCGACAGGCTCTTAAGCGGCT	C-T	1398G>A, 1399G>A	Glu466Glu, Ala467Thr	-1.72919	-0.205104	-1.92111	-2.1094	-0.978418	466.5	Glu466Glu, Ala467Thr	-1.66838	-1.76037	-1.75881	-0.32003	-0.211955	-0.0833265
A-->G Editor	64804779	ATAGTGAGCCGAGAGGCCGA	CAGCGCCAATGGGCTTTCGACGTCTCACACCGATAGTGAGCCGAGAGGCCGAGTTTCGAGACGCGACAGGCTCTTAAGCGGCT	A-G	1390A>G	Ser464Gly	-0.169403	0.234719	-4.73894	-3.23453	-0.703842	464	Ser464Gly	-0.248614	0.183375	-0.442971	0.168343	0.207875	0.327941	-4.72982	-4.72048	-4.76652	-3.30991	-2.94484	-3.44884	-1.05498	-0.578606	-0.477935		C-->T Editor	64804779	ATAGTGAGCCGAGAGGCCGA	CAGCGCCAATGGGCTTTCGACGTCTCACACCGATAGTGAGCCGAGAGGCCGAGTTTCGAGACGCGACAGGCTCTTAAGCGGCT	A-G	1390A>G	Ser464Gly	-1.28664	-0.607768	-1.41421	-1.49333	-1.19322	464	Ser464Gly	-1.43869	-1.31083	-1.1104	-0.619615	-0.573131	-0.630558
A-->G Editor	64804780	CATAGTGAGCCGAGAGGCCG	CAGCGCCAATGGGCTTTCGACGTCTCACACCGCATAGTGAGCCGAGAGGCCGGTTTCGAGACGCGACAGGCTCTTAAGCGGCT	A-G	1386A>G, 1390A>G	Ile462Met, Ser464Gly	-0.48832	-0.090235	-3.47028	-2.77309	-1.05761	463	Ile462Met, Ser464Gly	-0.690733	0.0702311	-0.844458	0.140842	-0.128257	-0.28329	-2.74643	-3.6227	-4.04172	-2.43137	-3.10694	-2.78096	-0.975891	-0.883386	-1.31356		C-->T Editor	64804780	CATAGTGAGCCGAGAGGCCG	CAGCGCCAATGGGCTTTCGACGTCTCACACCGCATAGTGAGCCGAGAGGCCGGTTTCGAGACGCGACAGGCTCTTAAGCGGCT	A-G	1386A>G, 1390A>G	Ile462Met, Ser464Gly	-0.469322	-0.302883	-0.753992	-0.51555	-0.639226	463	Ile462Met, Ser464Gly	-0.226946	-0.678348	-0.502671	-0.366003	-0.315221	-0.227426
A-->G Editor	64804780	CGGCCTCTCGGCTCACTATG	CAGCGCCAATGGGCTTTCGACGTCTCACACCGCGGCCTCTCGGCTCACTATGGTTTCGAGACGCGACAGGCTCTTAAGCGGCT	C-T	1396G>A;1398G>A, 1399G>A	Glu466Lys, Ala467Thr	-0.845215	0.193642	-1.97731	-0.711069	-0.160177	466.5	Glu466Lys, Ala467Thr	-0.882441	-0.715284	-0.93792	0.243234	0.182411	0.155281	-3.17119	-1.58045	-1.18028	-0.410371	-0.814796	-0.908042	0.0334274	-0.339739	-0.17422		C-->T Editor	64804780	CGGCCTCTCGGCTCACTATG	CAGCGCCAATGGGCTTTCGACGTCTCACACCGCGGCCTCTCGGCTCACTATGGTTTCGAGACGCGACAGGCTCTTAAGCGGCT	C-T	1396G>A;1398G>A, 1399G>A	Glu466Lys, Ala467Thr	-0.288677	0.278134	0.842273	0.381234	1.06859	466.5	Glu466Lys, Ala467Thr	-0.216506	-0.205168	-0.444357	0.258785	0.379099	0.196518
A-->G Editor	64804782	CGCATAGTGAGCCGAGAGGC	CAGCGCCAATGGGCTTTCGACGTCTCACACCGCGCATAGTGAGCCGAGAGGCGTTTCGAGACGCGACAGGCTCTTAAGCGGCT	A-G	1384A>G;1386A>G	Ile462Val	0.0939358	0.944266	-0.532361	-1.01816	0.59297	462	Ile462Val	0.0911189	0.109109	0.0815797	1.14463	1.03448	0.653692	-2.77201	0.752446	0.422483	-0.895323	-1.44863	-0.710514	0.599047	0.690145	0.489719		C-->T Editor	64804782	CGCATAGTGAGCCGAGAGGC	CAGCGCCAATGGGCTTTCGACGTCTCACACCGCGCATAGTGAGCCGAGAGGCGTTTCGAGACGCGACAGGCTCTTAAGCGGCT	A-G	1384A>G;1386A>G	Ile462Val	-0.596364	-0.550712	-1.5215	-0.599843	-1.3754	462	Ile462Val	-0.0774812	-0.886667	-0.824942	-0.226527	-0.802805	-0.622802
A-->G Editor	64804785	GTGCGCATAGTGAGCCGAGA	CAGCGCCAATGGGCTTTCGACGTCTCACACCGGTGCGCATAGTGAGCCGAGAGTTTCGAGACGCGACAGGCTCTTAAGCGGCT	A-G	1384A>G	Ile462Val	-0.271403	0.420187	-2.31265	-2.03783	-0.565016	462	Ile462Val	-0.265836	-0.243191	-0.305182	0.430606	0.42714	0.402814	-2.87438	-1.20344	-2.86014	-2.20961	-2.07033	-1.83356	-0.408382	-0.562847	-0.723819		C-->T Editor	64804785	GTGCGCATAGTGAGCCGAGA	CAGCGCCAATGGGCTTTCGACGTCTCACACCGGTGCGCATAGTGAGCCGAGAGTTTCGAGACGCGACAGGCTCTTAAGCGGCT	C-T	1381C>T;1383C>T	Arg461Cys	-1.63918	-1.06947	-1.74064	-1.76096	-2.00189	461	Arg461Cys	-1.50331	-1.72742	-1.68683	-1.18367	-1.14482	-0.879921
A-->G Editor	64804786	GGTGCGCATAGTGAGCCGAG	CAGCGCCAATGGGCTTTCGACGTCTCACACCGGGTGCGCATAGTGAGCCGAGGTTTCGAGACGCGACAGGCTCTTAAGCGGCT	A-G	1384A>G	Ile462Val	0.563753	0.895975	-0.491285	-0.67116	0.527063	462	Ile462Val	0.519023	0.560416	0.61182	0.838101	0.795142	1.05468	-1.00924	-0.262449	-0.202166	-0.571974	-1.28693	-0.154576	0.701329	0.460805	0.419055		C-->T Editor	64804786	GGTGCGCATAGTGAGCCGAG	CAGCGCCAATGGGCTTTCGACGTCTCACACCGGGTGCGCATAGTGAGCCGAGGTTTCGAGACGCGACAGGCTCTTAAGCGGCT	C-T	1381C>T;1383C>T	Arg461Cys	-0.380102	-0.422204	-0.145096	-0.336519	-0.494103	461	Arg461Cys	-0.413813	-0.153015	-0.57348	-0.458808	-0.266667	-0.541136
A-->G Editor	64804788	AAGGTGCGCATAGTGAGCCG	CAGCGCCAATGGGCTTTCGACGTCTCACACCGAAGGTGCGCATAGTGAGCCGGTTTCGAGACGCGACAGGCTCTTAAGCGGCT	C-T	1381C>T	Arg461Cys	-0.167965	0.292426	-3.79317	-1.82293	-0.314565	461	Arg461Cys	-0.12059	-0.127856	-0.25545	0.142635	0.358609	0.376036	-3.83377	-4.61847	-2.92729	-2.5347	-1.44832	-1.48576	-0.475558	-0.229205	-0.238932		C-->T Editor	64804788	AAGGTGCGCATAGTGAGCCG	CAGCGCCAATGGGCTTTCGACGTCTCACACCGAAGGTGCGCATAGTGAGCCGGTTTCGAGACGCGACAGGCTCTTAAGCGGCT	C-T	1381C>T	Arg461Cys	-1.49041	-0.667509	-1.666	-1.68202	-1.42558	461	Arg461Cys	-1.39302	-1.62315	-1.45506	-0.733176	-0.692551	-0.576799
A-->G Editor	64804789	GGCTCACTATGCGCACCTTC	CAGCGCCAATGGGCTTTCGACGTCTCACACCGGGCTCACTATGCGCACCTTCGTTTCGAGACGCGACAGGCTCTTAAGCGGCT	A-G	1388T>C	Val463Ala	-1.03346	0.0100565	-2.71071	-2.78124	-1.18677	463	Val463Ala	-0.929746	-1.23734	-0.933287	0.0542563	0.0919317	-0.116019	-2.76338	-1.8399	-3.52885	-2.40886	-2.47893	-3.45594	-0.959215	-1.12669	-1.47442		C-->T Editor	64804789	GGCTCACTATGCGCACCTTC	CAGCGCCAATGGGCTTTCGACGTCTCACACCGGGCTCACTATGCGCACCTTCGTTTCGAGACGCGACAGGCTCTTAAGCGGCT	C-T	1387G>A;1389G>A	Val463Ile	-1.70861	-0.748148	-1.55189	-1.80836	-1.46406	463	Val463Ile	-2.02769	-1.89489	-1.20324	-0.839734	-0.721591	-0.683119
A-->G Editor	64804790	AGAAGGTGCGCATAGTGAGC	CAGCGCCAATGGGCTTTCGACGTCTCACACCGAGAAGGTGCGCATAGTGAGCGTTTCGAGACGCGACAGGCTCTTAAGCGGCT	A-G	1376A>G	Lys459Arg	-0.240761	0.874729	-0.241745	0.529879	-0.289955	459	Lys459Arg	0.0796944	-0.606413	-0.195565	1.10969	0.877466	0.637026	0.38437	-1.42411	0.314507	-0.353912	1.10133	0.842221	-0.601978	-0.517703	0.249816		C-->T Editor	64804790	AGAAGGTGCGCATAGTGAGC	CAGCGCCAATGGGCTTTCGACGTCTCACACCGAGAAGGTGCGCATAGTGAGCGTTTCGAGACGCGACAGGCTCTTAAGCGGCT	A-G	1376A>G	Lys459Arg	-2.15451	-0.881393	-2.12066	-1.66321	-2.34603	459	Lys459Arg	-1.59298	-2.27567	-2.59488	-1.02554	-0.988211	-0.630431
A-->G Editor	64804792	TCACTATGCGCACCTTCTGC	CAGCGCCAATGGGCTTTCGACGTCTCACACCGTCACTATGCGCACCTTCTGCGTTTCGAGACGCGACAGGCTCTTAAGCGGCT	A-G	1385T>C	Ile462Thr	-0.155692	-0.0975431	-4.53517	-2.57461	-1.29513	462	Ile462Thr	0.370706	-0.448662	-0.38912	0.15944	-0.244609	-0.20746	-4.84736	-4.5626	-4.19553	-2.32781	-2.25269	-3.14333	-1.00863	-1.32198	-1.55477		C-->T Editor	64804792	TCACTATGCGCACCTTCTGC	CAGCGCCAATGGGCTTTCGACGTCTCACACCGTCACTATGCGCACCTTCTGCGTTTCGAGACGCGACAGGCTCTTAAGCGGCT	C-T	1387G>A	Val463Met	-1.31701	-0.754636	-1.79131	-1.69429	-1.8161	463	Val463Met	-1.32316	-1.24344	-1.38444	-0.851123	-0.441381	-0.971403
A-->G Editor	64804793	GGCAGAAGGTGCGCATAGTG	CAGCGCCAATGGGCTTTCGACGTCTCACACCGGGCAGAAGGTGCGCATAGTGGTTTCGAGACGCGACAGGCTCTTAAGCGGCT	A-G	1373A>G, 1375A>G;1376A>G	Gln458Arg, Lys459Gly	-1.91017	-0.905407	0.275935	-3.16015	-1.87894	458.5	Gln458Arg, Lys459Gly	-1.37346	-2.45007	-1.90698	-0.915433	-1.01617	-0.784623	0.280942	-0.239418	0.786282	-3.74275	-3.16242	-2.57527	-1.77909	-1.83668	-2.02106		C-->T Editor	64804793	GGCAGAAGGTGCGCATAGTG	CAGCGCCAATGGGCTTTCGACGTCTCACACCGGGCAGAAGGTGCGCATAGTGGTTTCGAGACGCGACAGGCTCTTAAGCGGCT	A-G	1373A>G, 1375A>G;1376A>G	Gln458Arg, Lys459Gly	-0.0661134	-0.556737	-0.271511	-0.187626	-0.345873	458.5	Gln458Arg, Lys459Gly	0.104038	-0.0545773	-0.247801	-0.368017	-0.46446	-0.837733
A-->G Editor	64804795	GCGGCAGAAGGTGCGCATAG	CAGCGCCAATGGGCTTTCGACGTCTCACACCGGCGGCAGAAGGTGCGCATAGGTTTCGAGACGCGACAGGCTCTTAAGCGGCT	A-G	1373A>G, 1375A>G	Gln458Arg, Lys459Glu	-1.17426	-0.354946	-3.13712	-1.17984	-1.04088	458.5	Gln458Arg, Lys459Glu	-0.848973	-1.32701	-1.34678	-0.289545	-0.340108	-0.435186	-3.17333	-2.29941	-3.93861	-1.44338	-0.728688	-1.36746	-1.01982	-1.22041	-0.882397		C-->T Editor	64804795	GCGGCAGAAGGTGCGCATAG	CAGCGCCAATGGGCTTTCGACGTCTCACACCGGCGGCAGAAGGTGCGCATAGGTTTCGAGACGCGACAGGCTCTTAAGCGGCT	C-T	1372C>T	Gln458Ter	-1.35957	-0.817615	0.0762389	-0.580721	-1.04018	458	Gln458Ter	-0.884414	-1.60217	-1.59214	-0.823329	-0.837003	-0.792515
A-->G Editor	64804797	GTGCGGCAGAAGGTGCGCAT	CAGCGCCAATGGGCTTTCGACGTCTCACACCGGTGCGGCAGAAGGTGCGCATGTTTCGAGACGCGACAGGCTCTTAAGCGGCT	A-G	1373A>G	Gln458Arg	-1.28065	0.143328	-4.74356	-3.63516	-0.520213	458	Gln458Arg	-1.7135	-1.22958	-0.898873	0.0906157	0.21261	0.12676	-4.95766	-4.46758	-4.80542	-3.61373	-3.71799	-3.57376	-0.425206	-0.803882	-0.331551		C-->T Editor	64804797	GTGCGGCAGAAGGTGCGCAT	CAGCGCCAATGGGCTTTCGACGTCTCACACCGGTGCGGCAGAAGGTGCGCATGTTTCGAGACGCGACAGGCTCTTAAGCGGCT	C-T	1369C>T, 1372C>T	Arg457Trp, Gln458Ter	-2.72452	-1.28242	-0.349303	-1.68268	-2.95399	457.5	Arg457Trp, Gln458Ter	-2.54185	-2.4543	-3.1774	-1.71785	-1.09502	-1.03441
A-->G Editor	64804798	TGCGCACCTTCTGCCGCACC	CAGCGCCAATGGGCTTTCGACGTCTCACACCGTGCGCACCTTCTGCCGCACCGTTTCGAGACGCGACAGGCTCTTAAGCGGCT	A-G	1379T>C	Val460Ala	-1.35148	-1.01682	-3.9721	-2.97019	-1.60515	460	Val460Ala	-1.94283	-0.916282	-1.19534	-1.04978	-0.867264	-1.13343	-4.57713	-3.15211	-4.18705	-3.47517	-2.94574	-2.48965	-1.75629	-1.07556	-1.98361		C-->T Editor	64804798	TGCGCACCTTCTGCCGCACC	CAGCGCCAATGGGCTTTCGACGTCTCACACCGTGCGCACCTTCTGCCGCACCGTTTCGAGACGCGACAGGCTCTTAAGCGGCT	C-T	1377G>A, 1378G>A;1380G>A	Lys459Lys, Val460Ile	-0.593947	-0.266091	-1.56142	-0.762798	-0.672625	459.5	Lys459Lys, Val460Ile	-0.555397	-0.702744	-0.5237	0.0181699	-0.397373	-0.41907
[truncated: 926 more rows]
[truncated: 9 more columns]

## Sheet: Figure 3A
Data below is the luminescence relative to DMSO control for each cell line used to generate dose respone curves for cell lines depicted in Main Figure 3A and Supplementary Figure 2D.																																			Data below is the raw absolute IC50 in nM for each cell line displayed on the left (Columns A to AG), arrayed in order of the amino acid predicted to be edited. The intergenic control data is the average absolute IC50 of n = 2 batch runs for A>G and n = 4 batch runs for C>T							Data below is the absolute IC50 shift relative to intergenic control for each absolute IC value displayed on the left (Columns AJ to AO), relative to the absolute IC50 for the intergenic control in the WT base editing cell line (i.e., intergenic control A>G vs. C>T) from the same batch run. Given the highest dose tested was 300 nM and the absolute IC50 for SNDX-5613 was as high as ~17 nM in a WT …
[truncated: 221 more rows]

[truncated: 41 more sheets: Figure 3B+C, Figure 3D, Figure 3E, Figure 3F, Figure 3G, Figure 3H, Figure 4A, Figure 4B, Figure 5A, Figure 5C, Figure 5D, Figure 5F, Figure 6A, Figure 6B, Figure 6D, Figure 6E, Sup. Fig. 1A, Sup. Fig. 1B, Sup. Fig. 1C, Sup. Fig. 2A …]
